# Supplementary material for: Temporal Proteomic and Phosphoproteomic Profiling Deciphers Molecular Dynamics of Acute-to-Chronic Kidney Disease After Ischemia-Reperfusion Injury, With Dock2 Emerging as a Key Regulator
Source: Mol Cell Proteomics. 2026 Jan 12;25(2):101509. doi: 10.1016/j.mcpro.2026.101509 (PMC12915234; doi:10.1016/j.mcpro.2026.101509)
Supplement: Supplemental Table S1 [file mmc1.xlsx]

## Sheet: combined_protein
Protein	Protein ID (UniProtKB Accession)	Entry Name	Gene	Protein Length	Coverage	Organism	Protein Existence	Description	Protein Probability	Top Peptide Probability	Combined Total Peptides	Combined Spectral Count	Sham-1 Spectral Count	Sham-2 Spectral Count	Sham-3 Spectral Count	IR1h-1 Spectral Count	IR1h-2 Spectral Count	IR1h-3 Spectral Count	IR1d-1 Spectral Count	IR1d-2 Spectral Count	IR1d-3 Spectral Count	IR3d-1 Spectral Count	IR3d-2 Spectral Count	IR3d-3 Spectral Count	IR7d-1 Spectral Count	IR7d-2 Spectral Count	IR7d-3 Spectral Count	IR28d-1 Spectral Count	IR28d-2 Spectral Count	IR28d-3 Spectral Count	Sham-1 Total Intensity	Sham-2 Total Intensity	Sham-3 Total Intensity	IR1h-1 Total Intensity	IR1h-2 Total Intensity	IR1h-3 Total Intensity	IR1d-1 Total Intensity	IR1d-2 Total Intensity	IR1d-3 Total Intensity	IR3d-1 Total Intensity	IR3d-2 Total Intensity	IR3d-3 Total Intensity	IR7d-1 Total Intensity	IR7d-2 Total Intensity	IR7d-3 Total Intensity	IR28d-1 Total Intensity	IR28d-2 Total Intensity	IR28d-3 Total Intensity
tr|Q91XH6|Q91XH6_MOUSE	Q91XH6	Q91XH6_MOUSE	Vti1b	232	50.6	Mus musculus OX=10090	1:Experimental evidence at protein level	Vesicle transport through interaction with t-SNAREs 1B homolog	1	0.999	7	90	5	6	3	4	5	2	4	5	5	8	5	6	6	4	6	6	6	4	246702	231373	279115	220008	262980	283962	244950	227725	256687	262022	183620	190962	197338	199482	193176	207719	213365	79408.3
tr|Q91XG7|Q91XG7_MOUSE	Q91XG7	Q91XG7_MOUSE	Tinag	475	38.7	Mus musculus OX=10090	2:Experimental evidence at transcript level	Tubulointerstitial nephritis antigen	1	0.999	11	258	13	16	13	14	19	12	13	16	14	14	16	10	15	16	12	18	12	15	3808971	1997465	3.22948e+06	2.94756e+06	3115810	3.11759e+06	3.29944e+06	3.04499e+06	2.99595e+06	2506364	2.97164e+06	2618613	2.8821e+06	1973079	3094790	3.44774e+06	3337731	3.05585e+06
tr|Q91WT7|Q91WT7_MOUSE	Q91WT7	Q91WT7_MOUSE	Akr1c14	323	62.2	Mus musculus OX=10090	1:Experimental evidence at protein level	3-alpha-hydroxysteroid dehydrogenase type 1	1	0.999	9	195	13	13	9	16	12	12	9	11	12	10	8	9	10	11	12	9	8	11	3.51408e+06	2.64158e+06	3652477	3.17901e+06	3.09243e+06	3.21064e+06	2.19708e+06	2963635	2.35241e+06	1.69391e+06	1.93969e+06	1770360	2226782	2289271	2311078	1.68289e+06	1.57548e+06	2.03578e+06
tr|Q91WH2|Q91WH2_MOUSE	Q91WH2	Q91WH2_MOUSE	Ugt2b38	530	40.8	Mus musculus OX=10090	2:Experimental evidence at transcript level	UDP glucuronosyltransferase 2 family, polypeptide B38	1	0.999	13	62	3	6	4	4	5	2	4	4	3	3	4	4	3	2	3	2	1	5	2.02502e+06	1506041	2.1447e+06	1.76854e+06	1.97093e+06	2.01533e+06	2.12783e+06	1.88223e+06	1.93716e+06	1.881e+06	2.22621e+06	2226369	1.73209e+06	1.74516e+06	2.02551e+06	1.82125e+06	1.672e+06	1.67916e+06
tr|Q91W87|Q91W87_MOUSE	Q91W87	Q91W87_MOUSE	Cyp2d22	500	41	Mus musculus OX=10090	2:Experimental evidence at transcript level	Cytochrome P450	1	0.999	9	97	5	6	5	5	6	6	4	5	8	8	7	5	4	5	3	7	4	4	70518.3	184298	70201.5	48715.1	115404	129837	132917	151018	107430	145455	175078	184174	227434	235024	166452	300308	301089	234043
tr|Q91W06|Q91W06_MOUSE	Q91W06	Q91W06_MOUSE	Tcirg1	834	27.5	Mus musculus OX=10090	2:Experimental evidence at transcript level	V-type proton ATPase subunit a	1	0.999	12	99	1	5	2	2	3	2	6	5	3	12	5	8	6	7	8	6	10	8	171298	200303	120484	198004	245495	233957	242627	310988	277268	341915	346961	277549	239828	227362	207761	219581	237091	220241
tr|Q91VA7|Q91VA7_MOUSE	Q91VA7	Q91VA7_MOUSE	Idh3b	384	59.6	Mus musculus OX=10090	1:Experimental evidence at protein level	Isocitrate dehydrogenase [NAD] subunit, mitochondrial	1	0.999	14	515	35	35	28	35	35	34	31	31	30	25	28	26	25	24	32	17	15	29	2.01823e+06	2.39744e+06	2.33041e+06	2630170	2.85134e+06	2.62977e+06	2.62804e+06	2.76713e+06	2503699	1750164	1.87921e+06	1.76255e+06	2.0977e+06	2.38965e+06	2.71529e+06	1.66911e+06	1.35016e+06	2.17677e+06
tr|Q91V35|Q91V35_MOUSE	Q91V35	Q91V35_MOUSE	Ptpra	793	33.7	Mus musculus OX=10090	1:Experimental evidence at protein level	Receptor-type tyrosine-protein phosphatase alpha	1	0.999	7	71	6	4	3	4	4	5	2	3	1	3	2	6	5	6	4	5	3	5	138639	230899	163886	184433	84439.4	173009	161903	184648	172534	176431	189130	207529	256542	257158	217066	248782	204765	223946
sp|A6H630|ARMT1_MOUSE	A6H630	ARMT1_MOUSE	Armt1	439	19.6	Mus musculus OX=10090	1:Experimental evidence at protein level	Damage-control phosphatase ARMT1	1	0.999	5	70	3	4	4	4	5	4	2	3	4	5	4	4	3	4	4	5	4	4	185914	157430	175670	172142	191717	168017	171957	157332	139876	146259	140706	152695	133934	183615	175413	129311	97518.4	172665
tr|Q3TME6|Q3TME6_MOUSE	Q3TME6	Q3TME6_MOUSE	Impa1	277	47.8	Mus musculus OX=10090	2:Experimental evidence at transcript level	Inositol-1-monophosphatase	1	0.999	5	67	2	3	2	3	4	2	4	3	5	6	6	4	3	4	5	1	4	6	466982	525007	478746	568090	497926	369255	521984	515920	527837	610155	591536	479075	438002	627894	486309	416378	528713	448232
sp|A2APY7|NDUF5_MOUSE	A2APY7	NDUF5_MOUSE	Ndufaf5	343	34.1	Mus musculus OX=10090	1:Experimental evidence at protein level	Arginine-hydroxylase NDUFAF5, mitochondrial	1	0.999	4	65	4	5	4	4	4	5	4	5	4	2	2	3	3	2	4	4	2	4	210407	208067	228438	272764	226302	241887	228125	157417	204054	65562.5	92126.7	85820.1	39866.5	108147	141514	100085	40115.6	136260
sp|A2APV2|FMNL2_MOUSE	A2APV2	FMNL2_MOUSE	Fmnl2	1086	46.2	Mus musculus OX=10090	1:Experimental evidence at protein level	Formin-like protein 2	1	0.999	18	117	1	5	0	3	4	4	5	3	4	11	12	7	7	13	8	13	8	9	1.81135e+06	1.54166e+06	1.57299e+06	1227047	1291806	1.76252e+06	1.16282e+06	1.38012e+06	1.14136e+06	592896	699543	786832	1.07236e+06	1.0676e+06	1.47798e+06	937558	745759	1.05963e+06
tr|Q3TLH6|Q3TLH6_MOUSE	Q3TLH6	Q3TLH6_MOUSE	Fabp5	130	50.8	Mus musculus OX=10090	2:Experimental evidence at transcript level	FABP domain-containing protein	1	0.999	3	52	2	3	2	2	2	1	2	3	3	4	5	4	4	4	2	4	3	2	161930	202757	214635	260242	280504	185952	177447	197379	180107	264483	263149	283692	244294	351817	225431	315031	289779	182010
sp|B2RRE7|OTUD4_MOUSE	B2RRE7	OTUD4_MOUSE	Otud4	1107	34.4	Mus musculus OX=10090	1:Experimental evidence at protein level	OTU domain-containing protein 4	1	0.999	8	63	3	3	4	1	2	2	4	4	2	5	3	5	5	4	5	3	3	5	105929	85863.2	99955.6	132607	121134	98170.7	152047	74265.5	91792.5	96303.4	139434	147299	140058	134910	124544	169393	179845	146659
tr|Q3TJA9|Q3TJA9_MOUSE	Q3TJA9	Q3TJA9_MOUSE	Dnaja3	453	57.2	Mus musculus OX=10090	2:Experimental evidence at transcript level	DnaJ homolog subfamily A member 3, mitochondrial	0.9997	0.999	12	21	1	1	1	2	1	2	1	1	2	1	1	1	1	1	1	1	1	1	495529	679456	664192	595742	730195	670339	602946	682272	650323	483960	604601	530994	650961	547324	622519	434578	417066	497835
tr|Q3TJ95|Q3TJ95_MOUSE	Q3TJ95	Q3TJ95_MOUSE	Cltb	211	28	Mus musculus OX=10090	2:Experimental evidence at transcript level	Clathrin light chain	1	0.999	8	87	2	4	5	7	5	3	2	5	5	4	6	6	6	5	6	6	5	5	60270	157010	318165	389330	535886	348722	610067	575862	732801	700230	788765	732282	706235	521992	215985	386096	587378	519683
tr|Q3TVZ1|Q3TVZ1_MOUSE	Q3TVZ1	Q3TVZ1_MOUSE	Cat	527	72.7	Mus musculus OX=10090	2:Experimental evidence at transcript level	Catalase	1	0.999	30	294	32	10	37	31	24	14	15	23	26	18	21	8	5	6	7	5	5	7	14335412	10907999	15124442	12885833	13749268	12848062	12003876	12787984	12606433	9426532	9638374	9333643	10057158	9745803	10247716	8267387	6513447	6.52203e+06
tr|Q3TVX7|Q3TVX7_MOUSE	Q3TVX7	Q3TVX7_MOUSE	Sypl	243	34.2	Mus musculus OX=10090	2:Experimental evidence at transcript level	MARVEL domain-containing protein	1	0.999	2	80	3	5	1	2	2	2	3	5	3	5	6	3	8	7	5	8	6	6	119605	585469	97028.1	155211	133103	129781	194358	393698	277268	269007	400841	537402	963901	847978	587346	811015	558318	754889
tr|Q3TVM2|Q3TVM2_MOUSE	Q3TVM2	Q3TVM2_MOUSE	Aldh2	519	53.9	Mus musculus OX=10090	2:Experimental evidence at transcript level	Aldedh domain-containing protein	1	0.999	17	189	11	10	10	7	8	12	11	11	12	11	10	11	12	12	13	9	7	12	6.50745e+06	8625468	7.05482e+06	7178798	6517473	8891477	6918037	7459781	6.84932e+06	5333767	5135275	7259462	6601586	6.92256e+06	7861254	5.26644e+06	4415958	7619545
tr|Q3TV47|Q3TV47_MOUSE	Q3TV47	Q3TV47_MOUSE	Atp1b1	304	46.7	Mus musculus OX=10090	2:Experimental evidence at transcript level	Sodium/potassium-transporting ATPase subunit beta	1	0.999	12	190	10	14	11	18	11	13	11	12	11	11	10	8	12	7	13	7	5	6	6745735	10566326	9086875	9056517	9075434	8672514	8106356	3.94038e+06	7.36443e+06	4.15762e+06	3.26577e+06	5099766	7446502	6741529	9354314	4.27464e+06	4332237	6260964
tr|Q3TUJ9|Q3TUJ9_MOUSE	Q3TUJ9	Q3TUJ9_MOUSE	Tpd52l2	186	68.3	Mus musculus OX=10090	1:Experimental evidence at protein level	Tumor protein D54	1	0.999	8	79	4	4	6	3	2	4	5	5	3	4	5	4	5	6	3	5	5	6	1023369	797228	1.12342e+06	968475	489374	1.29499e+06	977973	517660	1.13698e+06	1.12487e+06	968352	897810	593519	793014	881824	676267	831428	896588
tr|Q3TUE1|Q3TUE1_MOUSE	Q3TUE1	Q3TUE1_MOUSE	Fubp1	642	54	Mus musculus OX=10090	1:Experimental evidence at protein level	Far upstream element-binding protein 1	1	0.999	22	242	9	13	11	9	13	9	11	11	14	18	17	14	13	14	13	21	17	15	455689	388916	270488	447036	467466	439435	524808	485167	548128	633018	593898	597458	540847	556878	488478	419253	540591	500552
sp|A2AQ19|RTF1_MOUSE	A2AQ19	RTF1_MOUSE	Rtf1	715	30.5	Mus musculus OX=10090	1:Experimental evidence at protein level	RNA polymerase-associated protein RTF1 homolog	1	0.999	4	24	1	1	1	1	1	1	1	1	1	3	1	3	1	1	1	2	2	1	15802.1	14300.8	9898.62	11900.9	19134.1	19063.5	12189.5	8370.27	13699.7	12555	11730.5	16299.4	15039.1	21822.1	17131.4	20793	6506.49	19545.3
tr|Q3TU28|Q3TU28_MOUSE	Q3TU28	Q3TU28_MOUSE	Scamp2	329	15.2	Mus musculus OX=10090	2:Experimental evidence at transcript level	Secretory carrier-associated membrane protein	0.9999	0.999	4	27	1	1	1	1	2	1	2	2	1	1	2	1	2	1	3	2	1	2	170155	161189	169888	89370.8	198893	59219.9	183615	165521	224955	141360	200182	92158	231136	181820	159182	227837	175989	107055
tr|Q3TRX4|Q3TRX4_MOUSE	Q3TRX4	Q3TRX4_MOUSE	Palm	339	65.2	Mus musculus OX=10090	2:Experimental evidence at transcript level	Paralemmin-1	1	0.999	13	192	12	15	13	12	11	9	10	11	10	10	14	11	10	11	11	9	7	6	494135	598325	391976	566570	640196	481214	464140	573488	515453	406301	542670	434493	594973	445790	318777	307781	359457	399599
sp|A2AT37|RENT2_MOUSE	A2AT37	RENT2_MOUSE	Upf2	1269	29.4	Mus musculus OX=10090	1:Experimental evidence at protein level	Regulator of nonsense transcripts 2	1	0.999	7	57	1	6	1	3	1	3	1	4	4	4	2	4	4	3	4	4	4	4	115030	144342	85619.1	98754.7	32457.8	89341.2	116945	129510	85481.5	79543.5	44211.6	143415	161465	170947	158123	157009	137641	165914
tr|Q3TE85|Q3TE85_MOUSE	Q3TE85	Q3TE85_MOUSE	Hmga1	106	64.2	Mus musculus OX=10090	1:Experimental evidence at protein level	High mobility group protein HMG-I/HMG-Y	1	0.999	4	39	1	2	2	2	1	1	1	1	1	1	2	2	3	4	3	5	4	3	177406	217953	195853	185404	250878	240567	285676	233814	220376	427203	338064	353192	322980	445590	300707	406014	402211	411895
sp|A2BH40|ARI1A_MOUSE	A2BH40	ARI1A_MOUSE	Arid1a	2283	34.9	Mus musculus OX=10090	1:Experimental evidence at protein level	AT-rich interactive domain-containing protein 1A	1	0.999	18	81	4	3	3	1	2	2	2	3	2	8	6	6	4	6	5	12	8	4	118891	92725.4	103550	50027.7	115357	125706	74000.7	87846	113527	118962	108783	113352	93874.3	111616	86393.4	122893	98189.7	92200.6
sp|A2BE28|LAS1L_MOUSE	A2BE28	LAS1L_MOUSE	Las1l	776	37.9	Mus musculus OX=10090	1:Experimental evidence at protein level	Ribosomal biogenesis protein LAS1L	1	0.999	9	62	2	4	2	2	2	2	4	3	2	6	4	7	3	4	6	3	5	1	100403	130236	84253.2	57354.9	59273.9	61658.3	130690	117209	127571	162499	118417	177330	115236	167804	145325	162767	174291	134817
sp|A2BDX3|MOCS3_MOUSE	A2BDX3	MOCS3_MOUSE	Mocs3	460	52.4	Mus musculus OX=10090	1:Experimental evidence at protein level	Adenylyltransferase and sulfurtransferase MOCS3	1	0.999	7	85	3	7	4	4	2	4	5	6	6	5	5	4	6	4	5	5	5	5	147381	63662.8	140406	168582	143499	147811	121256	142986	68378.7	154901	133169	162278	160744	149027	149518	150505	154814	159670
tr|Q3TCI7|Q3TCI7_MOUSE	Q3TCI7	Q3TCI7_MOUSE	Ldha	332	53.3	Mus musculus OX=10090	2:Experimental evidence at transcript level	L-lactate dehydrogenase	1	0.999	17	579	27	34	27	33	34	29	25	33	30	36	31	34	36	33	30	38	33	36	4.23911e+06	4.52512e+06	4623383	5.09331e+06	4507667	4662728	4919358	4829753	5464060	5396250	6.38895e+06	6600726	6247257	6601449	6109133	5.4423e+06	5907834	6.66566e+06
sp|B7ZMP1|XPP3_MOUSE	B7ZMP1	XPP3_MOUSE	Xpnpep3	506	30.2	Mus musculus OX=10090	1:Experimental evidence at protein level	Xaa-Pro aminopeptidase 3	1	0.999	10	101	4	6	6	7	6	6	4	6	6	6	5	4	4	7	8	5	5	6	128968	168824	172721	156802	173735	164747	119075	166535	164722	161222	119967	151111	106546	127726	148515	101648	52542.4	143443
sp|B2RY56|RBM25_MOUSE	B2RY56	RBM25_MOUSE	Rbm25	838	30.5	Mus musculus OX=10090	1:Experimental evidence at protein level	RNA-binding protein 25	1	0.999	18	235	13	13	10	11	14	9	11	18	12	15	13	14	15	16	13	13	11	14	261774	257092	249074	265555	281324	288143	309132	258236	200396	298401	328318	329382	238548	376296	242249	353248	387838	251949
tr|Q3UBA6|Q3UBA6_MOUSE	Q3UBA6	Q3UBA6_MOUSE	Hspa8	646	65.8	Mus musculus OX=10090	2:Experimental evidence at transcript level	Heat shock cognate 71 kDa protein	1	0.999	31	1413	64	83	71	67	61	72	62	77	67	81	82	90	106	89	76	98	79	88	6697565	5.89759e+06	6.70888e+06	6404979	6.47308e+06	6502521	6988247	6.8234e+06	6910801	6.74551e+06	6.84397e+06	6795985	6.2255e+06	6167092	6.3256e+06	5.94493e+06	5.88188e+06	6.16287e+06
sp|A2APT9|KLD7A_MOUSE	A2APT9	KLD7A_MOUSE	Klhdc7a	773	32.7	Mus musculus OX=10090	1:Experimental evidence at protein level	Kelch domain-containing protein 7A	1	0.999	9	87	4	4	4	3	5	5	4	5	3	4	5	5	7	6	6	6	6	5	152532	223372	50202.2	186279	218743	172659	183079	202067	149247	121219	153246	121578	179658	165102	185249	170748	126918	162340
tr|Q3UAS2|Q3UAS2_MOUSE	Q3UAS2	Q3UAS2_MOUSE	Capza1	286	66.4	Mus musculus OX=10090	2:Experimental evidence at transcript level	F-actin-capping protein subunit alpha	1	0.999	10	217	8	11	10	11	10	8	11	7	11	15	12	15	15	16	13	15	18	11	583727	801415	574729	666964	670150	636767	701929	722535	703833	1.08117e+06	967953	1.08491e+06	898500	1.19781e+06	961879	1.13866e+06	1.44014e+06	1.09757e+06
tr|Q3UAI4|Q3UAI4_MOUSE	Q3UAI4	Q3UAI4_MOUSE	Sf3b2	878	52.8	Mus musculus OX=10090	2:Experimental evidence at transcript level	SAP domain-containing protein	1	0.999	27	355	19	19	16	19	14	15	19	20	20	22	20	18	22	21	19	24	24	24	458999	499214	408704	358302	388791	455522	415044	415170	460147	496730	483670	589426	398470	755182	605634	600685	700423	676661
tr|Q3UAF6|Q3UAF6_MOUSE	Q3UAF6	Q3UAF6_MOUSE	Actb	375	71.7	Mus musculus OX=10090	2:Experimental evidence at transcript level	ACTB protein	1	0.999	26	265	8	11	10	12	9	10	8	10	11	20	18	16	22	22	12	24	24	18	22243224	27919692	22859210	27779862	25970838	25770828	30272524	30218284	31279090	29473212	20963032	23931096	31104546	31007602	28757364	30235212	16499373	26045110
sp|C0HKG5|RNT2A_MOUSE	C0HKG5	RNT2A_MOUSE	Rnaset2a	259	21.5	Mus musculus OX=10090	1:Experimental evidence at protein level	Ribonuclease T2-A	1	0.999	3	32	1	2	1	1	1	1	2	2	2	2	2	2	2	2	2	3	2	2	150945	191749	128374	127954	118575	125774	175677	184885	177669	278909	237158	190467	143208	215014	209912	69786.4	152728	196808
sp|C0HKD8|MFA1A_MOUSE	C0HKD8	MFA1A_MOUSE	Mfap1a	439	47.8	Mus musculus OX=10090	1:Experimental evidence at protein level	Microfibrillar-associated protein 1A	1	0.999	5	38	1	2	1	1	2	2	1	1	1	3	4	3	2	2	2	3	3	4	34540.6	55226.7	20819.9	25237.7	35762.9	36303.9	90692.4	45204.2	24456.2	80240.4	61050.2	83460.1	62689.3	70864.5	61673.2	80130.6	107216	78825.1
tr|B0LAC2|B0LAC2_MOUSE	B0LAC2	B0LAC2_MOUSE	Uba52	71	70.4	Mus musculus OX=10090	2:Experimental evidence at transcript level	Ubiquitin A-52 residue ribosomal protein fusion product 1 (Fragment)	1	0.999	5	18	1	1	1	1	1	1	1	1	1	1	1	1	1	1	1	1	1	1	2.33156e+06	2.9228e+06	2.94293e+06	4.03485e+06	3.62706e+06	2.76188e+06	3.23319e+06	3.26226e+06	3.23379e+06	3.60926e+06	3270852	2762322	3.14346e+06	3.2303e+06	2.47682e+06	2.66236e+06	3976231	2.29738e+06
tr|B0LAA9|B0LAA9_MOUSE	B0LAA9	B0LAA9_MOUSE	Pgk1	76	68.4	Mus musculus OX=10090	2:Experimental evidence at transcript level	Phosphoglycerate kinase (Fragment)	1	0.999	7	40	3	1	3	2	3	2	3	3	2	3	2	3	1	3	2	1	1	2	2.93169e+06	2876289	3.20434e+06	3119961	3019501	2516118	3.47839e+06	2.83479e+06	2757687	3.16186e+06	3101745	3.00203e+06	2758712	2772441	3.07766e+06	2.19816e+06	2.0761e+06	3.17342e+06
tr|A9XX86|A9XX86_MOUSE	A9XX86	A9XX86_MOUSE	Mgl2	381	34.9	Mus musculus OX=10090	1:Experimental evidence at protein level	Macrophage galactose N-acetyl-galactosamine specific lectin 2 isoform i	1	0.999	6	49	1	2	1	2	1	1	2	2	1	3	3	2	3	5	5	6	5	4	10945.5	59479.3	12203.5	60191.3	101123	26951.4	102138	91381.3	41747.6	189150	195506	177641	172719	327736	226564	226039	289630	280101
tr|A8XY17|A8XY17_MOUSE	A8XY17	A8XY17_MOUSE	Vps25	128	52.3	Mus musculus OX=10090	1:Experimental evidence at protein level	Vacuolar protein-sorting-associated protein 25	1	0.999	8	79	6	3	7	4	6	4	4	5	6	6	6	3	4	4	3	2	3	3	479956	269301	408281	335948	261165	404312	389250	390164	393388	215074	326792	301667	308696	324573	301263	337163	358065	331282
tr|A8DUV1|A8DUV1_MOUSE	A8DUV1	A8DUV1_MOUSE	Hbat1	142	99.3	Mus musculus OX=10090	3:Protein inferred from homology	Alpha-globin	1	0.999	15	17	2	0	1	3	1	1	1	3	1	1	1	0	0	0	1	0	0	1	36538080	39401864	40708152	56655888	36803436	56570080	54149684	58550048	40424396	46927132	37450124	32027112	28526860	27269600	27219384	22721924	22120780	28088986
tr|A8DUQ5|A8DUQ5_MOUSE	A8DUQ5	A8DUQ5_MOUSE	Hbbt1	147	85	Mus musculus OX=10090	3:Protein inferred from homology	Beta-globin	1	0.999	18	16	0	2	0	2	0	2	1	0	1	1	1	2	1	1	1	1	0	0	26020116	29851172	26518524	27922316	15000868	38599940	37321884	35314500	30942928	23945340	21447216	16730163	10754361	18406970	17926646	15734680	9658922	17705424
tr|A8DUP7|A8DUP7_MOUSE	A8DUP7	A8DUP7_MOUSE	Hbbt1	147	100	Mus musculus OX=10090	3:Protein inferred from homology	Beta-globin	1	0.999	12	52	3	3	4	6	3	4	3	2	3	3	4	2	4	1	3	1	0	3	27351060	30130080	27359028	29544044	16890754	42255752	41537444	36550372	32366876	26512648	25025690	24722616	17579542	25624528	23369218	18965520	7.13625e+06	24732964
sp|O08583|THOC4_MOUSE	O08583	THOC4_MOUSE	Alyref	255	52.5	Mus musculus OX=10090	1:Experimental evidence at protein level	THO complex subunit 4	1	0.999	8	166	7	11	8	8	8	7	9	7	10	11	9	8	8	11	9	12	13	10	436825	564197	553509	530499	608251	440377	544431	497210	305466	776808	606170	914223	922761	1.12941e+06	800792	1.28951e+06	1.18889e+06	965530
sp|O08582|GTPB1_MOUSE	O08582	GTPB1_MOUSE	Gtpbp1	668	37.1	Mus musculus OX=10090	1:Experimental evidence at protein level	GTP-binding protein 1	1	0.999	9	124	5	5	7	8	6	7	8	8	6	8	8	7	6	7	6	5	9	8	318148	181113	272777	371336	336058	281825	279966	328502	361023	301683	256431	233150	188060	227577	146912	221786	236519	206268
sp|P70296|PEBP1_MOUSE	P70296	PEBP1_MOUSE	Pebp1	187	69	Mus musculus OX=10090	1:Experimental evidence at protein level	Phosphatidylethanolamine-binding protein 1	1	0.999	11	282	15	14	13	12	10	14	10	14	21	19	18	16	21	17	20	17	15	16	3.03148e+06	3744952	3125396	2027089	3.04508e+06	2998426	2.49028e+06	3.0518e+06	2.80524e+06	2.42957e+06	2.97252e+06	2.94682e+06	3.51378e+06	3.21756e+06	2.78015e+06	3.51272e+06	3524741	3139017
sp|P70295|AUP1_MOUSE	P70295	AUP1_MOUSE	Aup1	410	31.7	Mus musculus OX=10090	1:Experimental evidence at protein level	Lipid droplet-regulating VLDL assembly factor AUP1	1	0.999	5	60	3	8	2	2	3	2	3	3	5	4	2	2	5	2	3	2	2	7	99858.1	143628	102292	87729.1	113225	97779.6	94488.8	95028.5	102113	106601	106578	139670	142519	127495	140948	114222	105093	135697
sp|O08532|CA2D1_MOUSE	O08532	CA2D1_MOUSE	Cacna2d1	1103	36.6	Mus musculus OX=10090	1:Experimental evidence at protein level	Voltage-dependent calcium channel subunit alpha-2/delta-1	1	0.999	13	112	5	8	5	4	6	5	2	7	5	5	6	7	8	10	4	13	7	5	109908	144074	122778	129432	82739.6	140509	166624	167704	146016	183950	127476	147031	210382	244082	182568	264915	191993	176759
sp|O08529|CAN2_MOUSE	O08529	CAN2_MOUSE	Capn2	700	40	Mus musculus OX=10090	1:Experimental evidence at protein level	Calpain-2 catalytic subunit	1	0.999	14	216	10	14	10	12	12	8	11	13	15	15	12	11	11	11	11	17	10	13	862951	887299	751510	859557	888390	618514	1.16764e+06	1091926	744777	1.01185e+06	1.25221e+06	1.53775e+06	1226564	1.70576e+06	1.63508e+06	1470172	860062	1.616e+06
tr|B2RT89|B2RT89_MOUSE	B2RT89	B2RT89_MOUSE	Slc22a28	552	18.1	Mus musculus OX=10090	2:Experimental evidence at transcript level	Predicted gene, EG434674	1	0.999	7	90	6	6	7	6	6	4	4	4	5	5	3	4	9	3	5	4	5	4	290478	363727	227147	438972	475546	331504	424440	296532	362385	289021	335018	223212	336960	73190.6	274073	142643	140148	130459
tr|B2RRF0|B2RRF0_MOUSE	B2RRF0	B2RRF0_MOUSE	Ptprk	1445	29.1	Mus musculus OX=10090	1:Experimental evidence at protein level	protein-tyrosine-phosphatase	1	0.999	14	235	18	12	15	13	14	13	14	13	14	12	11	11	14	12	14	10	10	15	313076	314989	312858	206243	235142	267497	215204	231024	188128	175470	155174	214149	211759	195222	267686	150837	147174	246892
tr|B2RR82|B2RR82_MOUSE	B2RR82	B2RR82_MOUSE	Itsn2	1685	41.7	Mus musculus OX=10090	1:Experimental evidence at protein level	Intersectin-2	1	0.999	23	196	8	11	8	8	11	11	8	8	7	16	14	15	12	9	14	12	14	10	156501	182887	89735.2	157524	157724	199415	194705	183357	180007	210763	188622	162267	213847	193415	165017	208827	156996	205223
tr|B2RQS6|B2RQS6_MOUSE	B2RQS6	B2RQS6_MOUSE	Dhx36	1000	27.2	Mus musculus OX=10090	2:Experimental evidence at transcript level	RNA helicase	1	0.999	8	62	5	3	2	3	2	2	1	3	4	5	4	5	3	5	4	3	4	4	104279	105938	100176	81486.6	116131	44637.6	105073	136116	100888	137794	147022	130801	83270.4	88354.3	79701.1	76616.7	53886.9	83332.4
tr|B2RQS1|B2RQS1_MOUSE	B2RQS1	B2RQS1_MOUSE	Strn3	712	35.5	Mus musculus OX=10090	1:Experimental evidence at protein level	Striatin-3	1	0.999	13	237	8	11	12	9	11	11	12	11	13	15	16	15	16	16	17	15	14	15	325262	284698	301890	254035	334709	336468	336278	316095	311884	317065	336338	328501	303754	358345	401244	272144	282505	386831
tr|B2RQG2|B2RQG2_MOUSE	B2RQG2	B2RQG2_MOUSE	Phf3	2025	40.6	Mus musculus OX=10090	1:Experimental evidence at protein level	PHD finger protein 3	1	0.999	17	54	1	1	1	1	2	1	3	3	0	4	1	5	7	5	1	9	6	3	28172.3	36162.9	27768.7	33912	25301.3	42048	32315.1	30775.1	36298	36461.3	52354.1	54892.1	47727.3	64870.9	46840	55972	53567.5	59593.3
sp|O08579|EMD_MOUSE	O08579	EMD_MOUSE	Emd	259	40.9	Mus musculus OX=10090	1:Experimental evidence at protein level	Emerin	1	0.999	8	122	5	7	5	5	5	5	7	8	8	7	8	8	7	8	8	6	9	6	95470.6	182407	168096	217356	148844	173414	200811	205885	204139	239518	207836	228210	198289	223716	163829	238300	189584	213385
sp|Q922H4|GMPPA_MOUSE	Q922H4	GMPPA_MOUSE	Gmppa	420	21.2	Mus musculus OX=10090	1:Experimental evidence at protein level	Mannose-1-phosphate guanyltransferase alpha	1	0.999	6	74	5	3	5	4	4	6	5	5	4	7	6	3	2	4	3	2	3	3	312225	207463	126997	329773	296650	280267	211620	116705	272037	139060	330952	253601	180699	97030.5	76741.1	119650	233000	112175
sp|Q922H2|PDK3_MOUSE	Q922H2	PDK3_MOUSE	Pdk3	415	37.8	Mus musculus OX=10090	1:Experimental evidence at protein level	[Pyruvate dehydrogenase (acetyl-transferring)] kinase isozyme 3, mitochondrial	1	0.999	11	166	12	11	12	13	9	12	10	7	10	8	5	6	9	9	10	7	6	10	220656	294720	329995	299008	341028	421621	374902	357880	287758	212933	213801	227528	288604	229955	292135	192739	225795	240798
sp|Q922H1|ANM3_MOUSE	Q922H1	ANM3_MOUSE	Prmt3	528	43.3	Mus musculus OX=10090	1:Experimental evidence at protein level	Protein arginine N-methyltransferase 3	1	0.999	2	30	1	2	1	2	1	1	1	2	2	2	2	3	1	2	1	2	2	2	27529.9	50205.4	37468.9	42442.2	30675.7	42101.1	70395.8	62154.4	78099.3	70447.9	69630.2	70365.2	57631.2	39303.6	55138.3	58461.4	52981.6	60463.4
sp|Q922G0|S2536_MOUSE	Q922G0	S2536_MOUSE	Slc25a36	311	43.7	Mus musculus OX=10090	2:Experimental evidence at transcript level	Solute carrier family 25 member 36	1	0.999	4	35	1	2	2	1	3	2	2	1	2	2	3	1	1	3	2	2	3	2	49965.9	88336.6	65164.6	30106.6	69755.5	39915	43706	41220.2	69825.8	34157.6	36743.4	53670.2	47274.5	52085.9	70077.9	61937.6	9112.22	58884.1
sp|B9EJ86|OSBL8_MOUSE	B9EJ86	OSBL8_MOUSE	Osbpl8	889	43.1	Mus musculus OX=10090	1:Experimental evidence at protein level	Oxysterol-binding protein-related protein 8	1	0.999	24	302	22	21	20	19	18	14	18	16	15	14	16	16	15	18	15	13	13	19	773851	483157	849390	627826	696393	758506	391758	344007	528904	268448	406996	299627	222486	237435	443740	156041	136774	350747
sp|Q922E4|PCY2_MOUSE	Q922E4	PCY2_MOUSE	Pcyt2	404	40.4	Mus musculus OX=10090	1:Experimental evidence at protein level	Ethanolamine-phosphate cytidylyltransferase	1	0.999	8	95	7	7	6	6	6	5	5	5	5	4	6	6	5	6	4	3	4	5	185571	283558	205824	222968	211366	229540	206417	242392	213293	161445	181155	201323	208423	214446	209781	215823	180244	190961
sp|Q922D8|C1TC_MOUSE	Q922D8	C1TC_MOUSE	Mthfd1	935	60.4	Mus musculus OX=10090	1:Experimental evidence at protein level	C-1-tetrahydrofolate synthase, cytoplasmic	1	0.999	34	650	32	42	37	42	44	38	36	34	39	35	37	30	37	33	35	41	26	32	1.5279e+06	2.01308e+06	1530865	1.89451e+06	1.46031e+06	2.07242e+06	1516135	2.05749e+06	1.4875e+06	823119	1.24535e+06	1.40259e+06	1.62658e+06	1.35067e+06	1319911	1.21265e+06	763717	1.1773e+06
sp|Q922D4|PP6R3_MOUSE	Q922D4	PP6R3_MOUSE	Ppp6r3	844	42.8	Mus musculus OX=10090	1:Experimental evidence at protein level	Serine/threonine-protein phosphatase 6 regulatory subunit 3	1	0.999	20	217	11	16	10	13	15	7	7	12	10	14	14	15	12	13	10	11	15	12	225324	333681	199618	347679	185452	320462	321749	295891	308394	308450	282814	315575	260102	301256	300752	230640	278930	363136
tr|A0A1S6GWH1|A0A1S6GWH1_MOUSE	A0A1S6GWH1	A0A1S6GWH1_MOUSE	Psmc5	416	58.7	Mus musculus OX=10090	2:Experimental evidence at transcript level	AAA domain-containing protein	1	0.999	16	261	13	16	13	13	16	12	14	15	15	15	15	15	16	16	15	10	16	16	653621	845244	693826	671715	679402	795962	772360	753768	764551	796745	738544	798788	762113	733288	808864	872289	898763	744498
tr|A0A1S6GWG9|A0A1S6GWG9_MOUSE	A0A1S6GWG9	A0A1S6GWG9_MOUSE	Man2c1	1065	30.1	Mus musculus OX=10090	2:Experimental evidence at transcript level	alpha-mannosidase	1	0.999	16	200	9	13	11	11	11	11	11	9	11	10	13	9	11	14	11	12	10	13	251700	177358	227909	200853	127196	247850	189513	180089	117281	114703	181837	158424	116259	158955	156344	101094	152271	165421
tr|A0A1S6GWG6|A0A1S6GWG6_MOUSE	A0A1S6GWG6	A0A1S6GWG6_MOUSE	Atp6v1b2	540	63.5	Mus musculus OX=10090	2:Experimental evidence at transcript level	Vacuolar proton pump subunit B	1	0.999	19	651	37	45	35	32	38	40	35	30	36	34	42	41	34	33	42	33	30	34	3491656	3.67287e+06	3.6827e+06	3.32784e+06	3.7357e+06	3.63481e+06	3.5745e+06	3.64985e+06	3.31557e+06	2957932	3610145	3430711	3.18764e+06	2601693	3.63355e+06	2.73509e+06	2788985	3.30486e+06
tr|A0A1S6GWF9|A0A1S6GWF9_MOUSE	A0A1S6GWF9	A0A1S6GWF9_MOUSE	Mff	340	63.8	Mus musculus OX=10090	2:Experimental evidence at transcript level	Mitochondrial fission factor	1	0.999	11	168	10	11	9	11	9	11	10	9	10	10	9	7	9	6	11	7	9	10	342441	440853	294366	140393	231464	318251	195513	291243	215879	247957	204492	287402	252555	225655	394173	192978	214272	342794
sp|A2TJV2|PALM3_MOUSE	A2TJV2	PALM3_MOUSE	Palm3	734	47.3	Mus musculus OX=10090	1:Experimental evidence at protein level	Paralemmin-3	1	0.999	16	141	7	8	5	3	7	6	9	7	7	11	11	8	10	7	12	5	10	8	182722	92330.4	182102	136839	202183	177555	170831	175167	93225.6	166361	167901	145899	124012	104959	159856	113800	144090	125858
tr|A0A1L1SV73|A0A1L1SV73_MOUSE	A0A1L1SV73	A0A1L1SV73_MOUSE	Usp47	1376	37.2	Mus musculus OX=10090	1:Experimental evidence at protein level	Ubiquitin carboxyl-terminal hydrolase 47	1	0.999	30	291	18	12	17	14	17	17	17	18	22	15	16	15	13	16	14	15	18	17	301783	201198	201736	154680	188019	296391	218812	174785	85972.1	203396	181220	243334	226503	178007	139628	237832	290676	149198
tr|A0A1L1SUX1|A0A1L1SUX1_MOUSE	A0A1L1SUX1	A0A1L1SUX1_MOUSE	Abhd14b	96	69.8	Mus musculus OX=10090	1:Experimental evidence at protein level	Putative protein-lysine deacylase ABHD14B	1	0.999	3	15	1	1	0	1	1	1	1	1	1	0	0	1	1	1	1	1	1	1	1.64273e+06	1.8188e+06	1.85106e+06	1.67915e+06	1.56126e+06	1.88666e+06	1.52703e+06	1.60654e+06	1.57795e+06	1.24188e+06	1.20818e+06	1.30825e+06	1.47409e+06	1.39828e+06	1.47235e+06	1.05124e+06	970808	1.41856e+06
tr|A0A1L1SUI3|A0A1L1SUI3_MOUSE	A0A1L1SUI3	A0A1L1SUI3_MOUSE	Slc37a4	450	19.6	Mus musculus OX=10090	1:Experimental evidence at protein level	Solute carrier family 37 (glucose-6-phosphate transporter), member 4	1	0.999	5	40	3	3	3	2	2	3	2	1	2	2	3	2	2	2	3	1	2	2	117161	127663	120726	153782	126436	114455	127940	35837.4	137931	56000.1	134144	131505	210873	136439	139417	140442	121061	123014
tr|A0A1L1STE4|A0A1L1STE4_MOUSE	A0A1L1STE4	A0A1L1STE4_MOUSE	Ilf3	908	41.1	Mus musculus OX=10090	1:Experimental evidence at protein level	Interleukin enhancer-binding factor 3	1	0.999	26	350	10	15	12	16	14	17	16	15	17	23	22	26	26	29	22	26	22	22	364873	357742	349552	312463	333785	358778	381206	359528	366136	378508	358729	440677	324831	492675	405163	458251	457412	469982
tr|A0A0R4J101|A0A0R4J101_MOUSE	A0A0R4J101	A0A0R4J101_MOUSE	Slc4a2	1237	17.9	Mus musculus OX=10090	1:Experimental evidence at protein level	Anion exchange protein	1	0.999	9	51	1	6	2	3	3	3	3	2	5	4	1	1	2	4	3	4	2	2	41791.1	94011.6	29631.6	97236.8	71940.6	87392.4	78173.9	37854.6	80094.3	71281.6	54457	19081	67262.3	86049.2	67089.8	72743.7	58889.5	67127.8
tr|A0A0R4J0Z8|A0A0R4J0Z8_MOUSE	A0A0R4J0Z8	A0A0R4J0Z8_MOUSE	Ush1c	548	60.1	Mus musculus OX=10090	1:Experimental evidence at protein level	Harmonin	1	0.999	16	199	9	16	9	11	8	11	8	15	8	10	12	12	15	10	8	12	14	11	742858	717142	684300	613828	703541	700742	587830	672132	618931	454928	607213	642824	469899	420101	665563	371056	493017	560065
tr|A0A0R4J0U7|A0A0R4J0U7_MOUSE	A0A0R4J0U7	A0A0R4J0U7_MOUSE	Commd5	224	47.8	Mus musculus OX=10090	1:Experimental evidence at protein level	COMM domain-containing protein 5	1	0.999	7	109	6	6	6	7	8	3	5	5	6	8	6	8	7	5	5	6	7	5	194916	183104	204757	208775	218335	146499	198684	209609	202617	208630	213512	196331	173073	175410	200504	142714	171112	193788
tr|A0A0R4J0T8|A0A0R4J0T8_MOUSE	A0A0R4J0T8	A0A0R4J0T8_MOUSE	Arfgap3	524	42.4	Mus musculus OX=10090	1:Experimental evidence at protein level	ADP-ribosylation factor GTPase-activating protein 3	1	0.999	12	94	3	4	4	4	5	4	5	7	5	4	7	6	6	6	7	4	7	6	88633.6	156626	88096.4	88342.7	121913	157436	154055	106454	131942	143092	155940	104126	84814.9	84025.1	158028	77269.8	167426	161076
tr|A0A0R4J0S1|A0A0R4J0S1_MOUSE	A0A0R4J0S1	A0A0R4J0S1_MOUSE	Cdc42ep1	409	46	Mus musculus OX=10090	1:Experimental evidence at protein level	Cdc42 effector protein 1	1	0.999	12	96	4	7	3	3	3	3	5	3	4	5	5	8	6	8	5	9	8	7	85914.1	148516	107991	141082	163729	182180	153449	51519.5	143460	92977.2	174833	213582	240251	195118	290644	189494	171832	211593
tr|A0A0R4J0Q9|A0A0R4J0Q9_MOUSE	A0A0R4J0Q9	A0A0R4J0Q9_MOUSE	Cog7	770	36.9	Mus musculus OX=10090	1:Experimental evidence at protein level	Conserved oligomeric Golgi complex subunit 7	1	0.999	10	62	3	5	1	4	4	3	2	4	4	5	5	6	2	4	3	3	1	3	66670.8	110304	118414	106662	129377	83146.5	34294.7	124583	147318	128661	164006	129862	114553	136011	120831	74844.1	132682	129512
tr|A0A0R4J0P7|A0A0R4J0P7_MOUSE	A0A0R4J0P7	A0A0R4J0P7_MOUSE	Slc22a18	410	26.3	Mus musculus OX=10090	1:Experimental evidence at protein level	Solute carrier family 22 member 18	1	0.999	7	146	8	9	9	10	7	7	9	9	10	9	9	8	8	7	9	7	4	7	1.18569e+06	1.37453e+06	1.4214e+06	1.31972e+06	1.43951e+06	1592168	1.25767e+06	1.29655e+06	1262883	720653	817623	788144	1.2122e+06	801551	774914	701480	548297	738862
tr|A0A0R4J0M1|A0A0R4J0M1_MOUSE	A0A0R4J0M1	A0A0R4J0M1_MOUSE	Tbcc	341	33.1	Mus musculus OX=10090	1:Experimental evidence at protein level	Tubulin-specific chaperone C	1	0.999	5	64	4	3	4	2	2	3	4	4	4	2	5	6	4	3	2	4	4	4	46037	87557	71078.4	62114.7	66330.3	89638.6	110286	96531.1	108485	98303.9	77085.2	77587.2	103061	93381.3	67702.1	77919.2	95694.9	120227
tr|A0A0R4J0L5|A0A0R4J0L5_MOUSE	A0A0R4J0L5	A0A0R4J0L5_MOUSE	Cog6	657	54.6	Mus musculus OX=10090	1:Experimental evidence at protein level	Conserved oligomeric Golgi complex subunit 6	1	0.999	13	81	5	5	7	4	3	4	4	3	5	6	5	5	4	2	4	6	4	5	53138.7	68876.1	79621.6	153519	152251	82877.6	148501	184320	173141	145609	145970	151292	111486	155259	123606	152017	120470	147390
tr|A0A0R4J0L1|A0A0R4J0L1_MOUSE	A0A0R4J0L1	A0A0R4J0L1_MOUSE	Glb1l2	652	26.9	Mus musculus OX=10090	1:Experimental evidence at protein level	Beta-galactosidase	1	0.999	6	43	2	1	1	1	2	3	2	3	3	3	3	2	2	2	3	3	3	4	85067.7	137294	84232.1	142128	88631.8	81390.8	151149	138829	175443	147272	66320	76577.4	76757.1	100934	50215.6	52420.6	107948	53867.1
tr|A0A0R4J0I1|A0A0R4J0I1_MOUSE	A0A0R4J0I1	A0A0R4J0I1_MOUSE	Serpina3k	418	59.1	Mus musculus OX=10090	1:Experimental evidence at protein level	Serine protease inhibitor A3K	1	0.999	13	1441	35	66	48	71	60	61	94	78	105	97	79	101	97	110	84	88	81	86	3.05094e+06	3.8397e+06	3.59484e+06	5760175	4.09937e+06	3.60764e+06	7510517	5.85134e+06	8617483	6993294	6076426	6845288	6135731	7.62538e+06	5.10551e+06	6650934	5.61117e+06	5927105
sp|Q3UW53|NIBA1_MOUSE	Q3UW53	NIBA1_MOUSE	Niban1	926	40.5	Mus musculus OX=10090	1:Experimental evidence at protein level	Protein Niban 1	1	0.999	16	157	6	7	5	5	5	9	9	6	6	10	11	10	9	13	9	15	13	9	76025.5	48185.1	85011.4	50271.6	82495.7	332436	456290	207154	523273	413127	412160	402662	287937	247926	439884	419992	426783	431338
sp|Q3UVL4|VPS51_MOUSE	Q3UVL4	VPS51_MOUSE	Vps51	782	43	Mus musculus OX=10090	1:Experimental evidence at protein level	Vacuolar protein sorting-associated protein 51 homolog	1	0.999	14	98	5	4	5	6	4	7	5	3	7	5	4	7	4	9	6	6	3	8	90250.9	72496.6	132681	158980	122298	117290	95562.1	167805	143151	175885	847364	35561.7	104057	152875	65092.1	97068.7	110235	79813.2
sp|Q3UVK0|ERMP1_MOUSE	Q3UVK0	ERMP1_MOUSE	Ermp1	898	29.4	Mus musculus OX=10090	1:Experimental evidence at protein level	Endoplasmic reticulum metallopeptidase 1	1	0.999	13	119	8	7	6	5	5	6	6	6	3	7	7	5	8	8	6	7	11	8	240066	237933	213323	179830	201696	214709	204321	227879	190879	259205	267156	239300	312604	332698	299858	375602	322586	256403
sp|Q3UVG3|F91A1_MOUSE	Q3UVG3	F91A1_MOUSE	Fam91a1	837	38.4	Mus musculus OX=10090	1:Experimental evidence at protein level	Protein FAM91A1	1	0.999	12	81	7	3	3	3	3	3	5	6	6	6	8	3	4	4	4	4	3	6	155190	73464.9	48780.9	125049	111432	99621.2	79841.9	98166.5	128960	109453	110708	114721	94194.9	129656	70804.2	52712.6	110185	115938
sp|Q3UV70|PDP1_MOUSE	Q3UV70	PDP1_MOUSE	Pdp1	538	40.7	Mus musculus OX=10090	1:Experimental evidence at protein level	[Pyruvate dehydrogenase [acetyl-transferring]]-phosphatase 1, mitochondrial	1	0.999	7	87	4	5	4	5	4	5	4	4	5	5	4	4	5	8	4	5	5	7	89155.9	178374	105837	202228	147846	62202.4	62529.7	171533	114263	136259	130207	181515	84553	412048	147253	143123	229464	216177
sp|B9EKI3|TMF1_MOUSE	B9EKI3	TMF1_MOUSE	Tmf1	1091	35.4	Mus musculus OX=10090	1:Experimental evidence at protein level	TATA element modulatory factor	1	0.999	11	66	5	3	5	6	3	5	3	4	3	3	4	4	7	3	2	2	2	2	129711	118188	113927	108222	153735	121110	139840	143520	143825	120381	103604	117305	173185	131290	25606.5	64885	35082.4	82877.4
sp|O09174|AMACR_MOUSE	O09174	AMACR_MOUSE	Amacr	381	52.8	Mus musculus OX=10090	1:Experimental evidence at protein level	Alpha-methylacyl-CoA racemase	1	0.999	13	500	26	32	31	34	36	31	32	36	28	22	25	23	32	30	22	22	15	23	4163875	4627204	4828646	4788989	5041119	4.28066e+06	4.07867e+06	4.06143e+06	3.87394e+06	2.71805e+06	2.92354e+06	2.83988e+06	4046936	2.8779e+06	3849762	3.09539e+06	1.33897e+06	2.87575e+06
sp|O09173|HGD_MOUSE	O09173	HGD_MOUSE	Hgd	445	37.6	Mus musculus OX=10090	1:Experimental evidence at protein level	Homogentisate 1,2-dioxygenase	1	0.999	13	312	19	19	22	23	24	18	19	20	21	21	18	16	13	18	13	7	9	12	1708533	1.30047e+06	1523287	1.61035e+06	1.70758e+06	1.60007e+06	1.48617e+06	1.82772e+06	1.63277e+06	1.13875e+06	1.4334e+06	1.1518e+06	1.10229e+06	1.03329e+06	1.06981e+06	604675	557862	1147473
sp|O09172|GSH0_MOUSE	O09172	GSH0_MOUSE	Gclm	274	49.6	Mus musculus OX=10090	1:Experimental evidence at protein level	Glutamate--cysteine ligase regulatory subunit	1	0.999	8	143	9	9	10	7	8	7	7	7	6	8	8	8	9	9	8	7	7	9	717396	592739	762669	754186	716117	773438	753407	822521	771584	569933	667512	566636	402697	424888	541878	196055	333789	538656
sp|Q9Z204|HNRPC_MOUSE	Q9Z204	HNRPC_MOUSE	Hnrnpc	313	61.7	Mus musculus OX=10090	1:Experimental evidence at protein level	Heterogeneous nuclear ribonucleoproteins C1/C2	1	0.999	18	216	10	13	9	10	10	12	9	9	9	14	14	14	14	14	11	16	14	14	965891	1.08038e+06	1.00142e+06	1.02617e+06	1.02043e+06	948840	1.1698e+06	1.09638e+06	1.11043e+06	1.38008e+06	1.33083e+06	1.4074e+06	1216112	1457882	1.32987e+06	1.25476e+06	1.38184e+06	1.20675e+06
sp|Q9Z1Z2|STRAP_MOUSE	Q9Z1Z2	STRAP_MOUSE	Strap	350	64	Mus musculus OX=10090	1:Experimental evidence at protein level	Serine-threonine kinase receptor-associated protein	1	0.999	12	291	14	14	12	16	14	16	17	20	16	16	20	17	14	15	17	20	14	19	444178	510776	454797	427288	465698	448181	458445	479183	470951	518467	542075	647348	632986	649029	575174	642126	515430	600907
sp|Q9Z1Z0|USO1_MOUSE	Q9Z1Z0	USO1_MOUSE	Uso1	959	40.7	Mus musculus OX=10090	1:Experimental evidence at protein level	General vesicular transport factor p115	1	0.999	23	425	25	22	21	23	21	23	23	24	20	22	22	26	26	23	28	23	23	30	759860	646703	548223	719350	728051	790374	720451	892690	765187	785449	898098	928962	801883	773814	861297	743115	792262	895414
sp|Q9Z1Y4|TRIP6_MOUSE	Q9Z1Y4	TRIP6_MOUSE	Trip6	480	56.9	Mus musculus OX=10090	1:Experimental evidence at protein level	Thyroid receptor-interacting protein 6	1	0.999	8	187	10	12	10	11	11	8	10	10	11	11	12	10	10	10	11	9	11	10	376833	323120	346682	300444	349597	300621	293616	333856	296689	369183	403654	433985	328411	336734	298992	337793	492912	333044
sp|O08601|MTP_MOUSE	O08601	MTP_MOUSE	Mttp	894	35.3	Mus musculus OX=10090	1:Experimental evidence at protein level	Microsomal triglyceride transfer protein large subunit	1	0.999	11	96	3	7	5	4	5	6	7	7	6	3	4	7	5	3	9	5	4	6	111736	146838	119030	168637	117989	161439	138880	123489	131635	108002	85148.5	151431	189580	43227.7	128490	86450.7	235938	82670.3
sp|Q9Z1X2|PTSS2_MOUSE	Q9Z1X2	PTSS2_MOUSE	Ptdss2	473	17.3	Mus musculus OX=10090	1:Experimental evidence at protein level	Phosphatidylserine synthase 2	1	0.999	5	49	3	2	3	2	2	3	2	4	4	3	3	3	2	4	3	1	2	3	112067	120856	109538	105599	90604.8	102532	162228	156501	165079	178053	86612.8	123673	137504	160706	143121	88502.3	149848	157902
sp|Q9Z1W9|STK39_MOUSE	Q9Z1W9	STK39_MOUSE	Stk39	556	30.9	Mus musculus OX=10090	1:Experimental evidence at protein level	STE20/SPS1-related proline-alanine-rich protein kinase	1	0.999	7	50	1	2	2	3	4	2	3	1	4	3	4	3	2	3	4	3	3	3	255545	325674	253319	168186	184931	287519	266344	130142	151627	288250	275714	286157	315068	360081	201972	178570	319660	180444
sp|E9Q3L2|PI4KA_MOUSE	E9Q3L2	PI4KA_MOUSE	Pi4ka	2105	39.6	Mus musculus OX=10090	1:Experimental evidence at protein level	Phosphatidylinositol 4-kinase alpha	1	0.999	32	344	16	24	15	18	22	17	18	19	20	23	18	19	19	19	18	22	15	22	155863	265037	251662	247606	268383	219959	120942	249909	143617	193239	231457	263944	189132	287266	259800	279025	237273	281479
sp|O88544|CSN4_MOUSE	O88544	CSN4_MOUSE	Cops4	406	64	Mus musculus OX=10090	1:Experimental evidence at protein level	COP9 signalosome complex subunit 4	1	0.999	13	178	9	7	12	9	11	6	7	9	10	13	14	8	12	11	10	10	10	10	340321	185489	380572	202320	365573	428987	346663	369907	364800	369624	373946	318510	319331	294162	339888	290370	336532	261343
sp|O88543|CSN3_MOUSE	O88543	CSN3_MOUSE	Cops3	423	43.5	Mus musculus OX=10090	1:Experimental evidence at protein level	COP9 signalosome complex subunit 3	1	0.999	11	191	10	11	7	13	10	7	12	10	10	13	14	11	13	11	11	7	12	9	354589	383533	370737	378751	406379	388512	415928	416950	429532	368872	387474	384519	397780	345776	353880	370529	373414	364934
sp|Q9CQE1|NPS3B_MOUSE	Q9CQE1	NPS3B_MOUSE	Nipsnap3b	247	47.4	Mus musculus OX=10090	1:Experimental evidence at protein level	Protein NipSnap homolog 3B	1	0.999	8	86	4	3	4	6	4	5	5	6	5	6	4	4	7	5	4	4	4	6	269596	277203	436062	281857	288233	315583	298825	497443	306258	388579	470635	272062	426426	379740	401552	419585	311661	411790
sp|Q9CQD1|RAB5A_MOUSE	Q9CQD1	RAB5A_MOUSE	Rab5a	215	62.8	Mus musculus OX=10090	1:Experimental evidence at protein level	Ras-related protein Rab-5A	1	0.999	9	97	6	6	5	6	5	5	5	2	7	4	4	5	8	6	5	6	3	9	341517	298001	365877	371131	231079	389165	400135	276189	306940	371472	414558	252181	309083	354688	254528	223812	209965	385662
sp|Q9CQC9|SAR1B_MOUSE	Q9CQC9	SAR1B_MOUSE	Sar1b	198	36.9	Mus musculus OX=10090	1:Experimental evidence at protein level	GTP-binding protein SAR1b	1	0.999	6	181	8	9	10	10	9	12	11	12	10	12	10	8	6	11	11	9	10	13	903622	734180	915290	789723	945276	978138	813047	773653	833208	827993	815852	778342	735890	701379	743718	658272	689774	782493
sp|Q9CQC8|SPG21_MOUSE	Q9CQC8	SPG21_MOUSE	Spg21	308	40.9	Mus musculus OX=10090	1:Experimental evidence at protein level	Maspardin	1	0.999	5	68	1	4	3	2	2	2	4	4	4	4	6	4	6	5	4	5	3	5	338993	112905	118923	106981	120577	205636	238624	194519	209343	251350	208123	164426	143066	181496	225705	177091	216555	206301
sp|Q9CQC7|NDUB4_MOUSE	Q9CQC7	NDUB4_MOUSE	Ndufb4	129	54.3	Mus musculus OX=10090	1:Experimental evidence at protein level	NADH dehydrogenase [ubiquinone] 1 beta subcomplex subunit 4	1	0.999	5	143	7	9	6	8	9	8	8	8	8	7	8	7	10	7	8	8	9	8	1.1043e+06	1.45517e+06	768728	1.16721e+06	1.048e+06	913153	932540	888140	1.28101e+06	957686	766732	462742	1.96583e+06	659692	1.04919e+06	1.4392e+06	866931	716229
sp|Q9CQC6|5MP2_MOUSE	Q9CQC6	5MP2_MOUSE	Bzw1	419	33.4	Mus musculus OX=10090	1:Experimental evidence at protein level	eIF5-mimic protein 2	1	0.9988	8	59	3	2	3	3	3	3	3	7	6	5	4	3	1	1	3	4	3	2	260103	135975	117636	726152	126991	45257.1	93646.3	315013	330545	203014	182207	325163	508217	273016	175051	334611	114672	155005
sp|Q8BYL4|SYYM_MOUSE	Q8BYL4	SYYM_MOUSE	Yars2	472	43.2	Mus musculus OX=10090	1:Experimental evidence at protein level	Tyrosine--tRNA ligase, mitochondrial	1	0.999	10	180	10	13	10	12	11	10	12	10	10	8	11	9	12	10	9	8	7	8	311065	340229	264179	281639	332037	342930	352060	311051	290392	231547	252594	253552	260224	228918	306564	190061	174488	262714
sp|Q8BYK6|YTHD3_MOUSE	Q8BYK6	YTHD3_MOUSE	Ythdf3	585	29.6	Mus musculus OX=10090	1:Experimental evidence at protein level	YTH domain-containing family protein 3	1	0.999	13	181	11	12	9	7	9	10	9	9	7	12	11	11	10	11	14	11	7	11	387017	325661	360933	270573	351908	331614	376920	358869	304812	366094	385498	408174	277176	382591	417586	318769	255565	415969
sp|P46656|ADX_MOUSE	P46656	ADX_MOUSE	Fdx1	188	33.7	Mus musculus OX=10090	1:Experimental evidence at protein level	Adrenodoxin, mitochondrial	1	0.9988	3	31	1	1	2	2	2	1	3	3	1	3	2	2	2	1	1	2	1	1	42300.9	126765	312726	507167	577811	194188	325102	306758	388715	266431	266112	237014	308385	144227	182834	279882	111347	42196.8
sp|P46638|RB11B_MOUSE	P46638	RB11B_MOUSE	Rab11b	218	70.2	Mus musculus OX=10090	1:Experimental evidence at protein level	Ras-related protein Rab-11B	1	0.999	11	50	2	2	2	3	2	3	2	2	2	3	3	2	2	4	4	3	6	3	1096270	1.31036e+06	1.66083e+06	1.49691e+06	1.53821e+06	1.25334e+06	1.69336e+06	1.85788e+06	1.6097e+06	849661	1823108	1.48728e+06	1.58116e+06	1.58494e+06	1400755	1.67409e+06	2.07678e+06	1.51451e+06
sp|P46471|PRS7_MOUSE	P46471	PRS7_MOUSE	Psmc2	433	60.7	Mus musculus OX=10090	1:Experimental evidence at protein level	26S proteasome regulatory subunit 7	1	0.999	17	294	14	18	11	16	15	15	15	10	13	17	17	19	19	19	18	21	19	18	344522	606903	407591	509224	360794	557334	474454	385513	673584	633956	658570	830293	973182	947096	823038	1.14413e+06	871922	794154
sp|P46467|VPS4B_MOUSE	P46467	VPS4B_MOUSE	Vps4b	444	42.3	Mus musculus OX=10090	1:Experimental evidence at protein level	Vacuolar protein sorting-associated protein 4B	1	0.999	12	105	2	8	3	5	4	2	4	7	6	6	6	11	8	8	6	5	6	8	132538	201941	160017	72195.5	216107	170932	183770	115618	110507	270751	162900	180775	221270	169535	132273	310231	242946	191307
sp|P46460|NSF_MOUSE	P46460	NSF_MOUSE	Nsf	744	53	Mus musculus OX=10090	1:Experimental evidence at protein level	Vesicle-fusing ATPase	1	0.999	22	287	11	15	17	11	15	12	17	14	16	14	19	16	20	21	18	18	15	18	662896	620353	696650	657297	640839	656379	600851	666117	575563	498800	565377	379800	415680	465652	373532	338695	290062	424369
sp|E9Q7G0|NUMA1_MOUSE	E9Q7G0	NUMA1_MOUSE	Numa1	2094	61.2	Mus musculus OX=10090	1:Experimental evidence at protein level	Nuclear mitotic apparatus protein 1	1	0.999	69	799	37	46	45	38	42	43	38	38	39	54	48	47	47	56	37	54	50	40	322372	278197	279440	246516	291021	307887	304826	277427	200847	313013	360716	399512	291534	370005	199813	441258	370205	278681
sp|P46414|CDN1B_MOUSE	P46414	CDN1B_MOUSE	Cdkn1b	197	55.8	Mus musculus OX=10090	1:Experimental evidence at protein level	Cyclin-dependent kinase inhibitor 1B	1	0.999	5	53	4	3	5	5	3	2	3	3	3	2	4	2	3	3	2	1	4	1	175941	116879	150684	129548	96644.4	85263.5	89914.9	135472	109727	139124	147197	109922	98336.7	133642	88177.9	152978	109359	120588
sp|P29391|FRIL1_MOUSE	P29391	FRIL1_MOUSE	Ftl1	183	82	Mus musculus OX=10090	1:Experimental evidence at protein level	Ferritin light chain 1	1	0.999	10	337	13	15	12	13	11	13	17	22	21	21	20	20	32	26	16	19	24	22	1.07706e+06	1.14844e+06	960538	1.15143e+06	1.07897e+06	1.0757e+06	2.01541e+06	2.48818e+06	2.30066e+06	1.06045e+06	2.16194e+06	1.81838e+06	2.40802e+06	3.15579e+06	1192737	1830726	2.45114e+06	2049122
sp|P29387|GBB4_MOUSE	P29387	GBB4_MOUSE	Gnb4	340	24.7	Mus musculus OX=10090	1:Experimental evidence at protein level	Guanine nucleotide-binding protein subunit beta-4	0.9998	0.999	4	18	1	1	1	1	1	1	1	1	1	1	1	1	1	1	1	1	1	1	324764	343063	373331	375266	420757	288180	346296	252909	263211	121322	304225	79327.4	125515	127969	76627.4	220892	319222	94513.3
sp|P29351|PTN6_MOUSE	P29351	PTN6_MOUSE	Ptpn6	595	51.4	Mus musculus OX=10090	1:Experimental evidence at protein level	Tyrosine-protein phosphatase non-receptor type 6	1	0.999	18	268	11	14	17	10	14	12	15	12	13	17	17	16	15	17	17	18	15	18	236816	235880	208635	226805	726733	288112	738371	304792	790038	478958	402209	281387	329947	288172	404356	707700	921198	619199
sp|P29341|PABP1_MOUSE	P29341	PABP1_MOUSE	Pabpc1	636	57.1	Mus musculus OX=10090	1:Experimental evidence at protein level	Polyadenylate-binding protein 1	1	0.999	21	320	16	19	16	16	18	17	16	18	19	19	18	20	21	19	18	15	18	17	431097	319410	388875	552581	352642	506166	388945	493086	558860	664853	687196	434158	268992	414166	376723	201670	314484	403321
sp|P28867|KPCD_MOUSE	P28867	KPCD_MOUSE	Prkcd	674	48.1	Mus musculus OX=10090	1:Experimental evidence at protein level	Protein kinase C delta type	1	0.999	11	89	3	5	2	3	1	3	1	3	2	5	4	10	6	9	6	8	11	7	116595	181457	198491	196073	183960	185875	139072	124991	167091	227894	107395	161786	189774	197210	104728	155812	239415	117606
sp|P28843|DPP4_MOUSE	P28843	DPP4_MOUSE	Dpp4	760	34.2	Mus musculus OX=10090	1:Experimental evidence at protein level	Dipeptidyl peptidase 4	1	0.999	16	337	18	21	19	19	17	20	20	20	17	21	17	19	19	19	17	19	20	15	806607	1.06373e+06	859521	801800	781500	835784	916412	828540	824776	953815	958519	849218	884818	824560	831755	921431	862437	608236
sp|O08914|FAAH1_MOUSE	O08914	FAAH1_MOUSE	Faah	579	38	Mus musculus OX=10090	1:Experimental evidence at protein level	Fatty-acid amide hydrolase 1	1	0.999	8	81	5	4	5	6	5	4	5	4	5	5	5	5	6	4	4	4	2	3	297103	52750.7	283099	227622	288102	146706	185716	212674	214057	175924	233371	85628	41961	41567	43258.7	36258.4	34426.7	40277.8
sp|P28825|MEP1A_MOUSE	P28825	MEP1A_MOUSE	Mep1a	747	39.5	Mus musculus OX=10090	1:Experimental evidence at protein level	Meprin A subunit alpha	1	0.999	17	508	36	30	39	35	34	31	33	27	34	40	38	20	18	20	20	16	13	24	4678756	2511720	5187442	4196904	5015488	3.20653e+06	3820555	3.31434e+06	4.0706e+06	5882443	4397039	2115249	2.30591e+06	2.79072e+06	1.9261e+06	1.87152e+06	1.64443e+06	2.14806e+06
sp|O09110|MP2K3_MOUSE	O09110	MP2K3_MOUSE	Map2k3	347	33.4	Mus musculus OX=10090	1:Experimental evidence at protein level	Dual specificity mitogen-activated protein kinase kinase 3	1	0.999	6	60	3	3	4	3	4	2	3	2	5	5	3	3	3	4	4	3	3	3	100253	77582.3	143538	129897	102570	138667	209664	119324	197424	230260	129724	216516	204356	210406	201048	168520	187250	198539
sp|P28741|KIF3A_MOUSE	P28741	KIF3A_MOUSE	Kif3a	701	42.1	Mus musculus OX=10090	1:Experimental evidence at protein level	Kinesin-like protein KIF3A	1	0.999	8	47	2	5	3	2	1	2	2	3	2	3	1	2	3	3	3	4	3	3	116829	106361	105022	60216.5	102153	126132	94427.3	105730	84819.4	96989.5	63367.5	111671	101439	110756	117709	101821	107797	106078
sp|P28740|KIF2A_MOUSE	P28740	KIF2A_MOUSE	Kif2a	705	34.6	Mus musculus OX=10090	1:Experimental evidence at protein level	Kinesin-like protein KIF2A	1	0.999	11	81	2	5	3	2	2	2	3	4	5	6	5	5	5	7	5	7	6	7	32629.8	90660.2	76001.8	68890.6	97870.6	83756.5	67310.4	95711.2	112123	113941	114776	125628	116971	129004	93639.7	135198	145231	106034
sp|P22599|A1AT2_MOUSE	P22599	A1AT2_MOUSE	Serpina1b	413	41.4	Mus musculus OX=10090	1:Experimental evidence at protein level	Alpha-1-antitrypsin 1-2	1	0.999	15	125	3	6	7	5	2	5	10	5	10	9	9	7	7	7	8	8	10	7	4.73137e+06	4291745	4.83454e+06	6.10528e+06	5.29056e+06	3.85808e+06	10457977	6582571	10722684	6894658	6.29394e+06	4960552	5853909	6360825	3735847	4492320	3.8302e+06	5.56947e+06
sp|P22437|PGH1_MOUSE	P22437	PGH1_MOUSE	Ptgs1	602	35.9	Mus musculus OX=10090	1:Experimental evidence at protein level	Prostaglandin G/H synthase 1	1	0.999	8	76	5	2	4	3	3	2	3	3	2	7	5	4	5	7	4	6	5	6	117188	218422	154521	60818.3	170584	201312	184377	199587	175541	246466	162644	231617	265266	352979	278521	348902	265169	57819.7
sp|P22361|HNF1A_MOUSE	P22361	HNF1A_MOUSE	Hnf1a	628	17	Mus musculus OX=10090	1:Experimental evidence at protein level	Hepatocyte nuclear factor 1-alpha	1	0.999	4	36	2	3	2	3	3	2	3	2	2	1	2	1	1	2	2	1	2	2	99939.1	84326.9	102828	69715.5	95551.8	67899.9	69854.4	65807.8	65187.9	69422.6	49753.2	47111.9	30295.1	61121.9	61893.8	40961.5	45491	49570.4
sp|P00329|ADH1_MOUSE	P00329	ADH1_MOUSE	Adh1	375	63.5	Mus musculus OX=10090	1:Experimental evidence at protein level	Alcohol dehydrogenase 1	1	0.999	15	279	20	15	18	20	22	15	18	19	19	18	16	14	14	10	11	10	8	12	2.99441e+06	2.47134e+06	3788814	3298080	3.73139e+06	3.3209e+06	3149866	3.40222e+06	4.09147e+06	3.47239e+06	3.19237e+06	1.59185e+06	2.20096e+06	2.04093e+06	1.33564e+06	1.99248e+06	1.96693e+06	1.25473e+06
sp|P21995|EMB_MOUSE	P21995	EMB_MOUSE	Emb	330	32.4	Mus musculus OX=10090	1:Experimental evidence at protein level	Embigin	1	0.999	6	64	4	6	4	4	5	4	4	4	1	4	4	3	3	3	3	2	3	3	123717	245876	57848.9	279584	228604	276060	119364	228138	203791	201657	175348	197775	209078	213879	279038	132516	113233	177964
sp|P21981|TGM2_MOUSE	P21981	TGM2_MOUSE	Tgm2	686	45.9	Mus musculus OX=10090	1:Experimental evidence at protein level	Protein-glutamine gamma-glutamyltransferase 2	1	0.999	21	468	24	31	23	26	22	21	27	23	27	25	26	27	31	27	26	27	27	28	1.3907e+06	1.51597e+06	1.29905e+06	1.12872e+06	1.2785e+06	1.3475e+06	1.74291e+06	1.50595e+06	1.45975e+06	1665813	1.7735e+06	2.10943e+06	1.99592e+06	2.18932e+06	1.94983e+06	2.59497e+06	2558606	2.20111e+06
sp|P21958|TAP1_MOUSE	P21958	TAP1_MOUSE	Tap1	724	30.9	Mus musculus OX=10090	1:Experimental evidence at protein level	Antigen peptide transporter 1	1	0.999	9	87	2	4	3	2	1	3	3	2	4	7	5	6	6	9	5	11	7	7	107646	141027	130662	162435	128759	176685	151272	88599.7	156109	200726	169757	192039	222145	273802	191377	256398	203834	198226
sp|P21956|MFGM_MOUSE	P21956	MFGM_MOUSE	Mfge8	463	47.3	Mus musculus OX=10090	1:Experimental evidence at protein level	Lactadherin	1	0.999	13	114	3	6	3	3	3	3	4	3	4	8	6	6	12	14	7	14	8	7	179118	158315	180397	198865	163753	179964	237398	198190	223219	291824	211062	210782	478745	719700	208172	828646	250356	194704
sp|P21619|LMNB2_MOUSE	P21619	LMNB2_MOUSE	Lmnb2	596	64.8	Mus musculus OX=10090	1:Experimental evidence at protein level	Lamin-B2	1	0.999	30	330	12	19	14	16	10	16	16	17	18	19	18	16	22	27	22	27	22	19	718591	487949	646653	558844	393766	728941	635373	448767	586840	653144	558394	526990	490334	727684	517692	582857	555641	529926
sp|P21614|VTDB_MOUSE	P21614	VTDB_MOUSE	Gc	476	14.9	Mus musculus OX=10090	1:Experimental evidence at protein level	Vitamin D-binding protein	1	0.999	5	58	3	3	3	4	3	3	6	3	4	3	4	3	3	2	4	3	2	2	689658	652027	721442	1.0367e+06	790982	692615	1629105	927831	1.60198e+06	959816	810624	798735	766620	828688	587072	770824	500657	690136
sp|P10922|H10_MOUSE	P10922	H10_MOUSE	H1-0	194	32.5	Mus musculus OX=10090	2:Experimental evidence at transcript level	Histone H1.0	1	0.999	8	210	10	17	8	13	7	8	13	7	9	12	14	14	15	20	11	13	10	9	4519799	4.91655e+06	3.77915e+06	4.6506e+06	4.83156e+06	3.81518e+06	5144335	4602931	4990448	4.59062e+06	3202220	3.47571e+06	3480316	5381869	3369918	4812688	3.72957e+06	3.2635e+06
sp|P10852|4F2_MOUSE	P10852	4F2_MOUSE	Slc3a2	526	44.3	Mus musculus OX=10090	1:Experimental evidence at protein level	4F2 cell-surface antigen heavy chain	1	0.999	16	241	14	18	14	12	13	14	13	13	13	16	14	14	14	11	16	9	10	13	1.59303e+06	1.72498e+06	1.38521e+06	1.35044e+06	1.56035e+06	1.28469e+06	1.27665e+06	1247833	1.25192e+06	1.32215e+06	1516908	1329869	1.49798e+06	1.03383e+06	1.25814e+06	1.22568e+06	1.20899e+06	1.08991e+06
sp|P10833|RRAS_MOUSE	P10833	RRAS_MOUSE	Rras	218	50.9	Mus musculus OX=10090	1:Experimental evidence at protein level	Ras-related protein R-Ras	1	0.999	8	90	4	2	2	4	2	3	2	3	3	7	8	7	8	9	7	8	5	6	6.43981e+06	4.1923e+06	9465036	9046559	8438855	12945720	11869226	9474666	18109592	10586476	9682479	6.2927e+06	4.11452e+06	3.71624e+06	3.54327e+06	1.10559e+06	2434370	4.53677e+06
sp|P10711|TCEA1_MOUSE	P10711	TCEA1_MOUSE	Tcea1	301	58.5	Mus musculus OX=10090	1:Experimental evidence at protein level	Transcription elongation factor A protein 1	1	0.999	7	96	5	5	2	5	6	6	4	6	5	3	6	5	8	7	4	9	4	6	356754	261633	162424	287714	348870	213649	219864	316362	311896	337095	298509	259766	302384	341821	303702	347381	146563	247086
sp|P10649|GSTM1_MOUSE	P10649	GSTM1_MOUSE	Gstm1	218	72	Mus musculus OX=10090	1:Experimental evidence at protein level	Glutathione S-transferase Mu 1	1	0.999	16	669	37	49	47	33	47	32	23	32	32	42	34	40	28	39	43	39	29	43	8.23791e+06	8507903	10262340	6.88638e+06	8368117	7419203	4966768	6.94551e+06	5564451	6.17328e+06	5886067	4579266	3.88084e+06	5.82207e+06	5.04331e+06	6222201	3.89242e+06	6.13207e+06
sp|P10648|GSTA2_MOUSE	P10648	GSTA2_MOUSE	Gsta2	222	56.3	Mus musculus OX=10090	1:Experimental evidence at protein level	Glutathione S-transferase A2	1	0.999	9	244	15	16	15	10	11	14	14	14	15	14	17	12	11	10	18	10	16	12	2.71395e+06	1.9187e+06	2.48739e+06	1.92078e+06	1.82641e+06	2164607	2223398	2.94226e+06	2.75938e+06	1.54935e+06	3.15738e+06	1682742	1.37919e+06	1.26718e+06	2.47892e+06	1.44579e+06	2.63657e+06	1.58722e+06
sp|P10639|THIO_MOUSE	P10639	THIO_MOUSE	Txn	105	36.2	Mus musculus OX=10090	1:Experimental evidence at protein level	Thioredoxin	1	0.999	3	64	4	4	2	5	2	4	3	5	3	4	3	5	5	3	3	4	2	3	2.12199e+06	2.272e+06	2.19596e+06	2741495	2.89662e+06	2.19132e+06	2.70166e+06	2.57385e+06	2.89274e+06	2.93821e+06	2.66375e+06	2.22883e+06	2748884	2.24098e+06	1.92945e+06	2.1615e+06	2.70765e+06	2.08462e+06
sp|O35874|SATT_MOUSE	O35874	SATT_MOUSE	Slc1a4	532	22.2	Mus musculus OX=10090	1:Experimental evidence at protein level	Neutral amino acid transporter A	1	0.999	3	27	1	2	2	1	1	1	2	2	3	2	1	1	2	1	1	1	1	2	38760.6	45784	53095.7	51361.5	48146.5	44179	51232.7	56299	54952.8	35953.7	55215.6	64570.5	55060.1	57348.6	57507.1	50951.3	61175.3	55537.7
tr|O08847|O08847_MOUSE	O08847	O08847_MOUSE	Polr2a	1966	39.8	Mus musculus OX=10090	2:Experimental evidence at transcript level	DNA-directed RNA polymerase subunit	1	0.999	29	212	9	13	8	12	10	9	10	8	11	14	12	12	10	15	10	20	16	13	126760	103598	111844	91005.5	98339.3	115069	133248	123913	119529	129938	115080	132538	118751	122805	120427	113068	130861	142554
tr|O08804|O08804_MOUSE	O08804	O08804_MOUSE	Serpinb6b	377	40.1	Mus musculus OX=10090	1:Experimental evidence at protein level	NK13	1	0.999	10	122	4	4	5	4	5	5	6	5	7	6	8	5	11	8	7	11	13	8	208043	202346	220466	213651	227305	198008	284282	281894	269151	315678	388662	208940	366266	267347	253032	317317	350779	292450
tr|O08797|O08797_MOUSE	O08797	O08797_MOUSE	Serpinb9	374	41.7	Mus musculus OX=10090	1:Experimental evidence at protein level	SPI6	1	0.999	8	160	7	7	6	6	7	7	5	7	9	9	11	11	12	10	11	11	12	12	413873	536574	451428	372703	422139	485791	448384	432092	453088	704665	534178	650290	767714	959316	753681	1.15593e+06	1.19883e+06	898463
tr|M0QWP1|M0QWP1_MOUSE	M0QWP1	M0QWP1_MOUSE	Agrn	2034	27.3	Mus musculus OX=10090	1:Experimental evidence at protein level	Agrin	1	0.999	28	341	13	19	11	14	16	13	13	14	15	16	20	24	24	35	16	29	25	24	1.0753e+06	634768	512880	597154	926978	948154	1.17898e+06	1.05502e+06	1.14889e+06	1.1987e+06	1.18546e+06	926728	1.015e+06	1779275	813889	1.6504e+06	923126	1.00311e+06
tr|L7N466|L7N466_MOUSE	L7N466	L7N466_MOUSE	Mthfsl	203	38.9	Mus musculus OX=10090	1:Experimental evidence at protein level	5-formyltetrahydrofolate cyclo-ligase	1	0.999	4	52	3	4	3	3	3	3	2	2	3	2	3	2	3	4	3	3	4	2	273273	313662	314175	243640	309800	337974	242847	281743	136507	196773	182128	214740	232215	216029	163223	171585	190912	179261
sp|Q61247|A2AP_MOUSE	Q61247	A2AP_MOUSE	Serpinf2	491	24.8	Mus musculus OX=10090	1:Experimental evidence at protein level	Alpha-2-antiplasmin	1	0.999	9	154	10	7	7	7	8	7	8	7	8	11	10	10	10	8	9	9	9	9	612605	657004	492211	665315	329819	623822	954581	714648	825161	916548	578778	1071404	453264	652229	829383	661848	670002	883384
sp|Q80SU7|GVIN1_MOUSE	Q80SU7	GVIN1_MOUSE	Gvin1	2427	35.3	Mus musculus OX=10090	1:Experimental evidence at protein level	Interferon-induced very large GTPase 1	1	0.999	37	250	7	6	5	9	7	7	10	13	15	18	17	20	18	15	18	18	29	18	147117	112614	126028	106381	199380	126340	234300	122750	145205	200537	189864	306663	143236	170807	273154	280892	351542	240909
sp|O09131|GSTO1_MOUSE	O09131	GSTO1_MOUSE	Gsto1	240	55	Mus musculus OX=10090	1:Experimental evidence at protein level	Glutathione S-transferase omega-1	1	0.999	11	201	11	13	11	11	11	10	10	10	10	10	12	11	10	13	14	7	12	15	596082	1.17394e+06	625554	707345	670142	761668	997293	1.05216e+06	1.07666e+06	1107951	1.06715e+06	1062635	543170	1.30811e+06	1.42763e+06	799017	1.12064e+06	1287880
tr|F8VPN4|F8VPN4_MOUSE	F8VPN4	F8VPN4_MOUSE	Agl	1532	40.2	Mus musculus OX=10090	1:Experimental evidence at protein level	Glycogen debranching enzyme	1	0.999	20	141	8	6	6	7	4	6	7	9	7	9	9	11	10	8	7	9	12	6	157251	107094	166445	126171	175193	157643	174298	165273	139979	200734	144258	125722	111867	147061	160587	77929.5	117650	87229.3
tr|F8VPM7|F8VPM7_MOUSE	F8VPM7	F8VPM7_MOUSE	Erc1	1120	44.4	Mus musculus OX=10090	1:Experimental evidence at protein level	ELKS/Rab6-interacting/CAST family member 1	1	0.999	23	209	6	11	9	10	11	9	10	16	15	11	15	13	18	11	12	11	9	12	178410	165297	198015	197554	107778	180438	151856	230338	262306	256273	259331	175046	202809	213038	246874	238402	230082	240977
tr|F8VPK0|F8VPK0_MOUSE	F8VPK0	F8VPK0_MOUSE	Ttc37	1563	32.8	Mus musculus OX=10090	1:Experimental evidence at protein level	Tetratricopeptide repeat domain 37	1	0.999	20	150	6	9	9	9	8	5	6	8	9	10	9	9	10	8	9	5	10	11	68249.7	86196.4	56403.1	100006	51461.4	61504.3	202420	153080	163910	49879.9	118942	150760	122020	132511	121693	46818.1	115935	167733
sp|Q9R0Y5|KAD1_MOUSE	Q9R0Y5	KAD1_MOUSE	Ak1	194	65.5	Mus musculus OX=10090	1:Experimental evidence at protein level	Adenylate kinase isoenzyme 1	1	0.999	13	189	9	11	9	9	8	13	9	10	10	10	13	9	11	16	9	11	11	11	519940	936328	728831	490761	794112	850151	627317	659207	702173	529115	478407	582525	678223	808855	599300	977532	271030	819488
sp|Q9R0X4|ACOT9_MOUSE	Q9R0X4	ACOT9_MOUSE	Acot9	439	54	Mus musculus OX=10090	1:Experimental evidence at protein level	Acyl-coenzyme A thioesterase 9, mitochondrial	1	0.999	17	305	17	18	17	19	18	18	17	16	16	18	17	17	19	19	15	13	14	17	1.39323e+06	1.66257e+06	1.51337e+06	1.5289e+06	1581738	1.72941e+06	1.6151e+06	1.8267e+06	1.79077e+06	1.37511e+06	1.16538e+06	1.31916e+06	1.41974e+06	1.69559e+06	1.59433e+06	1.51183e+06	1.56689e+06	1.71128e+06
sp|Q6PD03|2A5A_MOUSE	Q6PD03	2A5A_MOUSE	Ppp2r5a	486	25.9	Mus musculus OX=10090	1:Experimental evidence at protein level	Serine/threonine-protein phosphatase 2A 56 kDa regulatory subunit alpha isoform	1	0.999	6	73	3	5	2	2	4	4	4	6	6	6	5	3	4	2	4	4	5	4	127131	294720	218936	116214	223228	176837	187839	188982	215612	249079	189562	226474	129684	277140	301819	146483	169362	163833
sp|Q9R0Q7|TEBP_MOUSE	Q9R0Q7	TEBP_MOUSE	Ptges3	160	38.8	Mus musculus OX=10090	1:Experimental evidence at protein level	Prostaglandin E synthase 3	1	0.999	3	37	1	4	2	2	2	2	2	1	2	1	2	3	3	2	2	2	3	1	581934	574922	610133	375411	614145	629013	523008	529343	634747	621101	659571	734130	505460	594044	597312	626442	699521	688602
sp|Q9R0Q6|ARC1A_MOUSE	Q9R0Q6	ARC1A_MOUSE	Arpc1a	370	54.9	Mus musculus OX=10090	1:Experimental evidence at protein level	Actin-related protein 2/3 complex subunit 1A	1	0.999	9	207	12	12	11	13	15	11	16	14	13	14	11	11	9	11	9	8	7	10	781330	754002	763680	785493	736967	804898	751071	782618	724516	550982	555702	580284	594990	516018	640050	465881	368202	545803
sp|Q9R0Q3|TMED2_MOUSE	Q9R0Q3	TMED2_MOUSE	Tmed2	201	45.9	Mus musculus OX=10090	1:Experimental evidence at protein level	Transmembrane emp24 domain-containing protein 2	1	0.999	5	217	9	13	13	11	12	10	15	11	13	12	14	14	11	12	14	10	12	11	1.36447e+06	1.00284e+06	1.70051e+06	1.51323e+06	1.63466e+06	1541786	1.66561e+06	1.56185e+06	1.56335e+06	1824150	1.47631e+06	1.67469e+06	905737	1182562	1577106	1.4786e+06	1.28179e+06	1.6439e+06
sp|Q9R0P9|UCHL1_MOUSE	Q9R0P9	UCHL1_MOUSE	Uchl1	223	33.2	Mus musculus OX=10090	1:Experimental evidence at protein level	Ubiquitin carboxyl-terminal hydrolase isozyme L1	1	0.999	4	85	5	4	3	3	3	3	4	3	4	3	5	8	5	5	6	8	6	7	355744	304006	337318	306968	346902	400933	399316	301982	380399	353464	381870	394342	381071	370595	462818	556163	571181	500428
sp|Q9R0P6|SC11A_MOUSE	Q9R0P6	SC11A_MOUSE	Sec11a	179	32.9	Mus musculus OX=10090	1:Experimental evidence at protein level	Signal peptidase complex catalytic subunit SEC11A	1	0.999	6	58	3	3	4	3	3	1	3	2	4	5	3	2	4	4	3	3	5	3	223875	201400	221094	273247	213905	127211	237436	158042	247482	350625	231763	148304	150241	248712	138997	81272.1	251744	145151
sp|Q9R0P5|DEST_MOUSE	Q9R0P5	DEST_MOUSE	Dstn	165	73.9	Mus musculus OX=10090	1:Experimental evidence at protein level	Destrin	1	0.999	6	314	14	19	17	16	16	12	15	15	16	20	16	16	19	22	18	23	19	21	1.89364e+06	2.5973e+06	2.04802e+06	2111984	2291725	2.27496e+06	2.25058e+06	2389894	2.33348e+06	2.60215e+06	2.58317e+06	2.27885e+06	3.08974e+06	3.83336e+06	2.71237e+06	3.53248e+06	3.85647e+06	3017012
sp|Q9R0P4|SMAP_MOUSE	Q9R0P4	SMAP_MOUSE	Smap	181	33.7	Mus musculus OX=10090	1:Experimental evidence at protein level	Small acidic protein	1	0.999	2	46	2	2	2	2	3	2	2	2	2	2	2	4	3	3	5	3	2	3	122064	144380	117764	115730	143335	150057	158378	188659	152840	214667	219272	238742	198017	196031	222815	196902	291094	228813
sp|Q9R0P3|ESTD_MOUSE	Q9R0P3	ESTD_MOUSE	Esd	282	55.2	Mus musculus OX=10090	1:Experimental evidence at protein level	S-formylglutathione hydrolase	1	0.999	7	442	23	27	19	23	24	24	25	26	19	22	24	29	25	27	27	26	27	25	3.54937e+06	3310869	3.58314e+06	3.15732e+06	3.42774e+06	3.49634e+06	3791004	3.84692e+06	3.67461e+06	3267893	3.16514e+06	3644197	2976580	2.83148e+06	3605758	2.6596e+06	3.38927e+06	3330173
sp|Q9R0N0|GALK1_MOUSE	Q9R0N0	GALK1_MOUSE	Galk1	392	32.9	Mus musculus OX=10090	1:Experimental evidence at protein level	Galactokinase	1	0.999	8	112	5	8	6	5	7	9	6	7	5	5	3	7	6	6	7	8	6	6	543916	682624	623081	557844	588709	593273	539959	615022	519322	550476	586187	632078	746229	627732	582216	770833	713428	674835
sp|Q9DCZ4|MIC26_MOUSE	Q9DCZ4	MIC26_MOUSE	Apoo	198	39.6	Mus musculus OX=10090	1:Experimental evidence at protein level	MIC	1	0.999	5	56	4	2	2	5	3	3	3	3	2	2	2	3	6	3	4	3	2	4	500033	601248	518374	799482	576536	497126	674810	481496	699788	225401	321241	328135	897420	758536	788746	587433	257563	596436
sp|Q9DCZ1|GMPR1_MOUSE	Q9DCZ1	GMPR1_MOUSE	Gmpr	345	20.9	Mus musculus OX=10090	1:Experimental evidence at protein level	GMP reductase 1	1	0.999	4	50	3	3	4	3	3	2	3	3	3	3	4	3	3	2	3	2	1	2	452973	444312	487672	455148	583662	495781	590343	597819	591155	472369	451031	487786	364213	333090	394762	297328	512556	384491
sp|Q9DCY0|KEG1_MOUSE	Q9DCY0	KEG1_MOUSE	Keg1	295	55.3	Mus musculus OX=10090	1:Experimental evidence at protein level	Glycine N-acyltransferase-like protein Keg1	1	0.999	14	514	34	31	36	37	37	28	27	38	31	27	30	25	26	24	22	19	18	24	3.30696e+06	3286506	6470372	4563979	3.94605e+06	3485762	3.43346e+06	3.69427e+06	4994762	2.23299e+06	2.14999e+06	3.80048e+06	2.79014e+06	3.03482e+06	3.47568e+06	2.81083e+06	2.99032e+06	3179923
sp|Q9DCX8|IYD1_MOUSE	Q9DCX8	IYD1_MOUSE	Iyd	285	37.9	Mus musculus OX=10090	1:Experimental evidence at protein level	Iodotyrosine deiodinase 1	1	0.999	6	98	6	5	7	7	7	8	7	5	6	5	5	3	4	4	4	6	4	5	836342	387257	1.0464e+06	640347	741275	607998	614320	531536	744869	380868	491202	369233	150513	298645	379151	85393.4	112009	298718
sp|Q9DCX2|ATP5H_MOUSE	Q9DCX2	ATP5H_MOUSE	Atp5pd	161	76.4	Mus musculus OX=10090	1:Experimental evidence at protein level	ATP synthase subunit d, mitochondrial	1	0.999	13	707	44	45	43	44	48	39	41	43	38	34	35	35	36	34	47	31	25	45	7768460	8140790	7.42212e+06	8059656	7519634	7649183	6.76837e+06	8442407	8.23684e+06	5.95913e+06	6.67826e+06	5.11909e+06	6.03448e+06	5.27855e+06	7237498	4.5707e+06	4.16872e+06	5.56563e+06
sp|Q9DCW4|ETFB_MOUSE	Q9DCW4	ETFB_MOUSE	Etfb	255	52.2	Mus musculus OX=10090	1:Experimental evidence at protein level	Electron transfer flavoprotein subunit beta	1	0.999	11	319	18	23	19	23	24	17	16	22	19	16	16	14	21	13	13	15	16	14	4.02508e+06	4131466	4329321	5.11149e+06	4.30356e+06	4402189	4.00815e+06	5.24347e+06	4.86467e+06	3185307	3.00316e+06	2751249	3.23008e+06	3208147	3.1385e+06	2342136	2320443	2.6561e+06
sp|Q9DCW2|PLS2_MOUSE	Q9DCW2	PLS2_MOUSE	Plscr2	307	25.7	Mus musculus OX=10090	1:Experimental evidence at protein level	Phospholipid scramblase 2	1	0.999	3	61	3	5	2	4	3	3	3	3	4	3	2	3	3	5	4	4	3	4	204998	367902	188801	267273	273391	268412	242892	280931	279022	247684	279153	282543	332031	303528	269981	288675	252503	262492
sp|Q9DCV7|K2C7_MOUSE	Q9DCV7	K2C7_MOUSE	Krt7	457	79.2	Mus musculus OX=10090	1:Experimental evidence at protein level	Keratin, type II cytoskeletal 7	1	0.999	26	290	9	16	8	9	7	9	12	9	15	18	17	14	25	34	15	27	26	20	1087380	1516633	1.08173e+06	1.35241e+06	1106826	723786	1.43193e+06	1.02538e+06	1.58938e+06	2669965	2.17896e+06	2.08061e+06	2.64742e+06	3.5861e+06	1.51475e+06	3.63158e+06	3.22195e+06	2.12287e+06
sp|Q9DCV4|RMD1_MOUSE	Q9DCV4	RMD1_MOUSE	Rmdn1	305	47.5	Mus musculus OX=10090	1:Experimental evidence at protein level	Regulator of microtubule dynamics protein 1	1	0.999	6	80	6	7	5	5	4	5	3	3	4	4	2	4	6	5	5	3	6	3	494878	683347	419618	523992	624955	426806	445830	442207	432395	422109	370978	333612	594965	494062	471328	391559	508914	352177
sp|Q9DCU9|HOGA1_MOUSE	Q9DCU9	HOGA1_MOUSE	Hoga1	321	41.7	Mus musculus OX=10090	1:Experimental evidence at protein level	4-hydroxy-2-oxoglutarate aldolase, mitochondrial	1	0.999	8	159	10	10	9	9	10	10	10	11	10	6	9	9	8	8	9	5	6	10	2.59026e+06	2.92297e+06	2.96328e+06	2.90203e+06	2604318	2.69737e+06	2654815	2.21332e+06	2532587	1.97329e+06	1.65743e+06	1.25802e+06	1.34864e+06	966155	1.33162e+06	386875	971381	994909
sp|Q9DCU6|RM04_MOUSE	Q9DCU6	RM04_MOUSE	Mrpl4	294	44.2	Mus musculus OX=10090	1:Experimental evidence at protein level	39S ribosomal protein L4, mitochondrial	1	0.999	8	106	8	5	10	6	6	6	6	8	8	6	9	4	4	5	6	3	3	3	249839	229019	323378	294676	253168	218784	224449	281974	185583	283549	281121	133211	160306	129705	148060	130117	115912	85082.4
sp|Q9DCU2|PLLP_MOUSE	Q9DCU2	PLLP_MOUSE	Pllp	182	40.1	Mus musculus OX=10090	1:Experimental evidence at protein level	Plasmolipin	1	0.999	1	38	2	3	2	2	2	2	3	1	2	3	2	1	2	3	3	2	2	1	224309	222982	259781	263187	235125	279242	243094	181478	218424	241103	290438	308198	237997	277316	317076	126186	284670	200864
sp|P28665|MUG1_MOUSE	P28665	MUG1_MOUSE	Mug1	1476	38.9	Mus musculus OX=10090	1:Experimental evidence at protein level	Murinoglobulin-1	1	0.999	38	657	33	32	32	38	33	38	44	39	44	44	39	38	40	41	28	32	27	35	808124	835413	950428	1.26769e+06	1.02908e+06	948315	1.57041e+06	1.09942e+06	1.44417e+06	1.63587e+06	1.38143e+06	1.90683e+06	1.62377e+06	2.20701e+06	1175295	1.61553e+06	1.08185e+06	1.85732e+06
sp|P28661|SEPT4_MOUSE	P28661	SEPT4_MOUSE	Septin4	478	65.9	Mus musculus OX=10090	1:Experimental evidence at protein level	Septin-4	1	0.999	13	99	4	3	5	4	5	6	3	5	4	5	6	5	8	9	7	7	6	7	94983.4	100347	159768	112720	197534	191286	168558	155028	146596	175420	159672	142111	141356	248119	165313	119484	123744	208605
sp|P28660|NCKP1_MOUSE	P28660	NCKP1_MOUSE	Nckap1	1128	35.8	Mus musculus OX=10090	1:Experimental evidence at protein level	Nck-associated protein 1	1	0.999	29	323	20	19	16	12	14	18	17	19	15	19	20	21	19	22	18	17	17	20	1.53094e+06	2.01318e+06	1.83983e+06	187250	211828	1.84329e+06	193654	221838	212599	234033	831335	1.03841e+06	1.5521e+06	259237	1.75707e+06	263410	266421	1.51616e+06
sp|P28659|CELF1_MOUSE	P28659	CELF1_MOUSE	Celf1	486	24.9	Mus musculus OX=10090	1:Experimental evidence at protein level	CUGBP Elav-like family member 1	1	0.999	6	80	2	4	3	6	4	2	5	3	6	6	6	7	5	4	5	5	3	4	152633	241649	141946	244566	269604	153126	310612	248501	335799	311148	314643	294789	250419	246132	244423	293160	373398	297997
sp|P28658|ATX10_MOUSE	P28658	ATX10_MOUSE	Atxn10	475	45.7	Mus musculus OX=10090	1:Experimental evidence at protein level	Ataxin-10	1	0.999	10	93	4	5	4	4	5	2	4	4	5	8	7	6	6	5	4	9	7	4	139329	211594	164836	184698	314057	237197	372146	265666	209550	474135	122937	184788	256673	378479	397762	548644	491934	371848
sp|P28656|NP1L1_MOUSE	P28656	NP1L1_MOUSE	Nap1l1	391	32.6	Mus musculus OX=10090	1:Experimental evidence at protein level	Nucleosome assembly protein 1-like 1	1	0.999	9	153	9	6	6	8	7	7	9	9	10	13	10	12	9	5	8	10	7	8	1.19145e+06	1.36977e+06	1185708	1.2255e+06	1.26706e+06	1331630	1.93271e+06	1.5877e+06	1.73632e+06	2354616	2.05955e+06	2.08337e+06	1.35971e+06	1.44232e+06	1.38215e+06	1.69676e+06	1.95267e+06	1.4893e+06
sp|P28654|PGS2_MOUSE	P28654	PGS2_MOUSE	Dcn	354	40.1	Mus musculus OX=10090	1:Experimental evidence at protein level	Decorin	1	0.999	7	57	1	1	3	2	1	5	2	2	3	2	1	3	6	8	3	6	2	6	231236	321418	246895	466423	226303	257704	330888	278454	406376	340449	305655	300397	686665	1.27263e+06	266067	990526	433340	456569
sp|P28653|PGS1_MOUSE	P28653	PGS1_MOUSE	Bgn	369	33.9	Mus musculus OX=10090	1:Experimental evidence at protein level	Biglycan	1	0.999	9	327	12	13	11	16	13	12	14	14	15	17	16	21	23	34	19	29	22	26	477771	873391	503880	682813	606270	728726	571091	644223	785806	1.22918e+06	1286662	1.65863e+06	2307857	5358657	1.72065e+06	3861313	2432543	2469407
sp|P28650|PURA1_MOUSE	P28650	PURA1_MOUSE	Adss1	457	37	Mus musculus OX=10090	1:Experimental evidence at protein level	Adenylosuccinate synthetase isozyme 1	1	0.999	8	88	9	5	7	7	6	6	5	8	4	4	5	6	2	2	4	2	2	4	556054	159075	213633	222264	137648	257157	179174	685008	187267	134210	779636	165564	90505.4	68547.4	143158	30061.6	81510.7	79954.4
sp|O35386|PAHX_MOUSE	O35386	PAHX_MOUSE	Phyh	338	52.7	Mus musculus OX=10090	1:Experimental evidence at protein level	Phytanoyl-CoA dioxygenase, peroxisomal	1	0.999	11	159	7	13	10	11	11	9	6	7	8	11	10	8	8	7	10	7	9	7	361256	790077	508503	411508	587254	400494	348578	380018	350780	276637	358206	264520	311495	247920	492025	197989	307673	272618
sp|O35382|EXOC4_MOUSE	O35382	EXOC4_MOUSE	Exoc4	975	53.9	Mus musculus OX=10090	1:Experimental evidence at protein level	Exocyst complex component 4	1	0.999	23	276	16	10	20	17	16	13	12	17	18	24	22	16	12	12	11	13	12	15	332444	161511	291987	153742	163856	173279	292304	244759	223294	220667	243172	290191	239912	284732	268345	262546	278928	182713
sp|O35381|AN32A_MOUSE	O35381	AN32A_MOUSE	Anp32a	247	39.1	Mus musculus OX=10090	1:Experimental evidence at protein level	Acidic leucine-rich nuclear phosphoprotein 32 family member A	1	0.999	8	161	6	12	8	8	7	7	6	5	7	6	10	10	12	14	11	11	10	11	1.46002e+06	1.25148e+06	1.49681e+06	1.30008e+06	1.55497e+06	1.78078e+06	1.47958e+06	1524219	1.43749e+06	2.08021e+06	1.63173e+06	1.81451e+06	1.41852e+06	1.79117e+06	1.49033e+06	1.84025e+06	1994686	1746964
sp|O35379|MRP1_MOUSE	O35379	MRP1_MOUSE	Abcc1	1528	27.6	Mus musculus OX=10090	1:Experimental evidence at protein level	Multidrug resistance-associated protein 1	1	0.999	16	108	6	8	5	7	3	5	3	4	8	8	6	9	6	7	8	3	4	8	75084.2	137732	88074	84957.5	81337.6	77365.9	73857.6	80869.1	88151.9	78670.9	87812.5	112255	110799	112859	87273.8	69866.2	131089	107533
sp|O35350|CAN1_MOUSE	O35350	CAN1_MOUSE	Capn1	713	50.4	Mus musculus OX=10090	1:Experimental evidence at protein level	Calpain-1 catalytic subunit	1	0.999	23	216	7	13	8	11	9	9	12	9	10	14	15	10	16	17	11	18	13	14	339065	360694	370422	346405	383824	337882	535335	421651	475589	499746	474698	491681	646770	790737	573240	875776	598026	611033
sp|O35345|IMA7_MOUSE	O35345	IMA7_MOUSE	Kpna6	536	34.3	Mus musculus OX=10090	1:Experimental evidence at protein level	Importin subunit alpha-7	1	0.999	8	67	2	5	3	4	5	1	3	4	4	6	6	3	2	4	5	3	3	4	249247	188867	270706	270832	264781	283320	270738	291453	307349	341925	382748	336829	127326	182542	291877	142188	172577	186132
sp|O35344|IMA4_MOUSE	O35344	IMA4_MOUSE	Kpna3	521	21.9	Mus musculus OX=10090	1:Experimental evidence at protein level	Importin subunit alpha-4	1	0.999	7	86	3	7	5	5	3	5	5	4	4	6	6	4	5	5	3	7	5	4	174593	121321	135164	334025	117522	162152	169223	185919	119821	186167	200632	246716	243709	267898	251133	330634	329983	254994
sp|O35343|IMA3_MOUSE	O35343	IMA3_MOUSE	Kpna4	521	14	Mus musculus OX=10090	1:Experimental evidence at protein level	Importin subunit alpha-3	1	0.999	3	49	2	2	2	2	2	3	3	3	2	3	3	4	3	2	4	2	3	4	241422	247164	232222	227662	278177	185128	234085	252415	247577	287960	319685	293840	185395	305007	222123	323026	282963	210123
sp|O35326|SRSF5_MOUSE	O35326	SRSF5_MOUSE	Srsf5	269	39	Mus musculus OX=10090	1:Experimental evidence at protein level	Serine/arginine-rich splicing factor 5	1	0.999	6	96	4	5	4	7	6	5	6	5	4	5	6	8	4	5	5	5	6	6	159248	156945	212779	260122	149064	261262	361772	276687	296655	287356	158337	199173	185747	241736	247289	191978	198565	297213
sp|O35316|SC6A6_MOUSE	O35316	SC6A6_MOUSE	Slc6a6	621	23	Mus musculus OX=10090	1:Experimental evidence at protein level	Sodium- and chloride-dependent taurine transporter	1	0.999	3	67	3	6	5	3	4	3	3	4	4	3	4	6	3	3	5	3	3	2	319296	276186	314004	216982	262873	247038	208754	224361	220810	171434	232906	301872	164809	136296	282597	121859	204604	263949
sp|O35309|NMI_MOUSE	O35309	NMI_MOUSE	Nmi	314	41.7	Mus musculus OX=10090	1:Experimental evidence at protein level	N-myc-interactor	1	0.999	6	79	4	4	3	4	3	5	5	4	5	5	6	4	6	4	3	6	4	4	77820	88249.2	57236.8	96517.1	65963	124875	110367	101446	102430	130458	142339	151262	109282	133933	132454	153627	143492	136038
sp|O35295|PURB_MOUSE	O35295	PURB_MOUSE	Purb	324	68.5	Mus musculus OX=10090	1:Experimental evidence at protein level	Transcriptional activator protein Pur-beta	1	0.999	9	96	2	6	5	6	6	7	4	4	6	3	3	6	5	7	6	7	6	7	885254	846552	946496	757765	903238	943140	895054	821185	820050	866780	800832	853045	820692	873461	804926	889462	837002	818584
sp|O35286|DHX15_MOUSE	O35286	DHX15_MOUSE	Dhx15	795	38	Mus musculus OX=10090	1:Experimental evidence at protein level	ATP-dependent RNA helicase DHX15	1	0.999	15	171	9	9	8	8	7	6	8	9	8	13	14	9	9	14	11	11	10	8	376785	180218	263148	274337	281562	269036	212596	278715	838636	894381	892508	557613	591261	609300	224665	436440	757931	396117
sp|O35250|EXOC7_MOUSE	O35250	EXOC7_MOUSE	Exoc7	697	37.5	Mus musculus OX=10090	1:Experimental evidence at protein level	Exocyst complex component 7	1	0.999	10	99	5	6	6	8	8	4	6	7	4	6	8	5	4	4	5	4	4	5	230303	223510	190015	201895	215527	215028	217397	174601	179301	184985	148346	191066	188973	180250	212306	225458	233424	212004
sp|O35245|PKD2_MOUSE	O35245	PKD2_MOUSE	Pkd2	966	37.8	Mus musculus OX=10090	1:Experimental evidence at protein level	Polycystin-2	1	0.999	12	95	5	5	5	3	5	4	4	3	4	5	5	7	8	7	6	6	6	7	181156	167952	143283	121561	129161	156318	149751	50243.2	145138	154074	130075	178303	119230	127369	166104	185480	108867	171847
sp|P20108|PRDX3_MOUSE	P20108	PRDX3_MOUSE	Prdx3	257	39.7	Mus musculus OX=10090	1:Experimental evidence at protein level	Thioredoxin-dependent peroxide reductase, mitochondrial	1	0.999	7	290	15	17	18	17	21	19	17	20	13	15	17	13	14	22	14	12	13	13	1.90721e+06	2.63388e+06	1.95205e+06	2.1421e+06	2354254	1.67143e+06	1.8418e+06	2.06288e+06	1.8669e+06	1.5479e+06	1.72488e+06	1.54427e+06	2.10661e+06	1.7782e+06	1.68067e+06	1.74253e+06	1.74758e+06	1.55664e+06
sp|P20060|HEXB_MOUSE	P20060	HEXB_MOUSE	Hexb	536	32.8	Mus musculus OX=10090	1:Experimental evidence at protein level	Beta-hexosaminidase subunit beta	1	0.999	11	146	6	10	6	7	5	3	6	6	10	8	9	7	11	12	7	16	11	6	399628	308821	383369	313375	198053	301983	270372	369009	356396	462406	443137	444468	593009	642304	294429	709274	599903	364005
sp|P20029|BIP_MOUSE	P20029	BIP_MOUSE	Hspa5	655	60.5	Mus musculus OX=10090	1:Experimental evidence at protein level	Endoplasmic reticulum chaperone BiP	1	0.999	35	1185	48	66	53	60	61	60	68	59	67	74	78	72	74	67	71	70	69	68	3135265	3899530	3.07496e+06	3.26403e+06	3692972	3.3988e+06	3.88693e+06	4.0491e+06	4.17767e+06	5305458	4.82935e+06	5.41739e+06	5.78353e+06	5.73337e+06	5373947	6416120	5464245	5292698
sp|O54749|CP2J5_MOUSE	O54749	CP2J5_MOUSE	Cyp2j5	501	56.7	Mus musculus OX=10090	1:Experimental evidence at protein level	Cytochrome P450 2J5	1	0.999	15	355	18	22	25	20	23	24	19	18	18	20	22	16	20	17	22	19	13	19	1657815	1.1152e+06	1.83353e+06	1.19086e+06	1.37877e+06	1.48422e+06	955979	1.16699e+06	925744	1021419	1.13268e+06	1026368	695821	769578	893512	556612	815593	1.06479e+06
sp|P19783|COX41_MOUSE	P19783	COX41_MOUSE	Cox4i1	169	64.5	Mus musculus OX=10090	1:Experimental evidence at protein level	Cytochrome c oxidase subunit 4 isoform 1, mitochondrial	1	0.999	8	363	20	27	20	22	18	21	24	18	19	15	20	19	23	16	27	17	15	22	3633333	5.68639e+06	3724091	4442237	4.24236e+06	4.38101e+06	4.75773e+06	4509751	2.64966e+06	3.73724e+06	3.99527e+06	3.80412e+06	5.85452e+06	4354009	5202500	4005158	2405785	4.32327e+06
sp|P19536|COX5B_MOUSE	P19536	COX5B_MOUSE	Cox5b	128	57	Mus musculus OX=10090	1:Experimental evidence at protein level	Cytochrome c oxidase subunit 5B, mitochondrial	1	0.999	4	71	2	5	2	4	4	2	5	3	4	3	4	4	8	5	5	5	3	3	517311	719016	629029	1.1381e+06	910390	486822	1.04335e+06	772648	787221	590501	615479	369915	1.35358e+06	500747	595146	470552	381793	381486
sp|P19426|NELFE_MOUSE	P19426	NELFE_MOUSE	Nelfe	375	33.2	Mus musculus OX=10090	1:Experimental evidence at protein level	Negative elongation factor E	1	0.999	4	47	2	3	1	3	2	1	3	2	3	3	4	3	3	4	1	3	3	3	33731.1	101365	55776.1	102811	58512.7	29768.8	97892.2	72897.4	107736	124015	106996	89551.8	97009	73643.7	33759.6	92701.7	96852.6	76755.9
sp|P19324|SERPH_MOUSE	P19324	SERPH_MOUSE	Serpinh1	417	50.8	Mus musculus OX=10090	1:Experimental evidence at protein level	Serpin H1	1	0.999	15	378	14	15	15	18	17	13	18	15	16	29	27	32	22	24	19	26	31	27	1269790	1.33689e+06	1.09791e+06	1.01934e+06	1.21936e+06	1.34114e+06	2.01705e+06	1.95814e+06	2.13625e+06	4521784	4354517	4371237	1.51755e+06	4.32878e+06	2043382	4.00438e+06	3.89176e+06	3.81952e+06
sp|P19258|MPV17_MOUSE	P19258	MPV17_MOUSE	Mpv17	176	53.1	Mus musculus OX=10090	1:Experimental evidence at protein level	Protein Mpv17	1	0.999	4	75	5	3	5	4	4	4	5	6	6	6	4	4	2	3	4	2	3	5	750476	599074	686998	632870	664419	458512	698532	660336	629442	349465	406496	412260	493745	402018	568093	157216	437469	477860
sp|P19253|RL13A_MOUSE	P19253	RL13A_MOUSE	Rpl13a	203	28.1	Mus musculus OX=10090	1:Experimental evidence at protein level	60S ribosomal protein L13a	1	0.999	3	50	2	2	3	2	2	2	3	2	3	4	3	3	3	3	2	4	5	2	219732	246702	225184	399598	330276	206623	308386	454970	451381	454265	783860	679737	519989	519192	478176	661286	937108	475815
sp|O35218|CPSF2_MOUSE	O35218	CPSF2_MOUSE	Cpsf2	782	25.8	Mus musculus OX=10090	1:Experimental evidence at protein level	Cleavage and polyadenylation specificity factor subunit 2	1	0.999	3	37	3	2	2	2	4	1	2	1	1	3	2	2	2	3	2	2	1	2	75299	60626.3	64611.5	32255.9	66443.2	40000	51983.5	32773.8	43301.1	75200.2	62627	45883.3	39649.7	74989.9	29500.6	52320.6	70593.8	62615.5
sp|P62855|RS26_MOUSE	P62855	RS26_MOUSE	Rps26	115	32.2	Mus musculus OX=10090	1:Experimental evidence at protein level	40S ribosomal protein S26	1	0.999	5	105	6	3	4	5	3	6	4	5	5	7	5	9	6	7	7	8	9	6	596258	1.1245e+06	1.49378e+06	1407033	778916	874897	1563315	1.05516e+06	1.80663e+06	2191316	2.19414e+06	2412935	1.66404e+06	1.8354e+06	2102503	2275589	2495088	2.49142e+06
sp|P62852|RS25_MOUSE	P62852	RS25_MOUSE	Rps25	125	38.4	Mus musculus OX=10090	1:Experimental evidence at protein level	40S ribosomal protein S25	1	0.999	4	93	4	8	4	4	4	4	4	5	5	5	5	6	7	5	8	5	4	6	207816	1.09282e+06	705491	947770	837858	743289	979520	1.04044e+06	1.1902e+06	1.45944e+06	1439930	1.38087e+06	1.39272e+06	1.15147e+06	1017151	1.62925e+06	1.79681e+06	1.07322e+06
sp|P62849|RS24_MOUSE	P62849	RS24_MOUSE	Rps24	133	39	Mus musculus OX=10090	1:Experimental evidence at protein level	40S ribosomal protein S24	1	0.999	3	65	3	3	3	3	4	3	5	4	3	3	4	4	3	4	3	5	6	2	931874	879606	897658	729076	930702	989846	1.13128e+06	1.25233e+06	1.1162e+06	1.4456e+06	1.33027e+06	1395460	970727	1.36908e+06	1371146	500110	984819	1.36261e+06
sp|P62843|RS15_MOUSE	P62843	RS15_MOUSE	Rps15	145	66.9	Mus musculus OX=10090	1:Experimental evidence at protein level	40S ribosomal protein S15	1	0.999	7	212	11	10	12	10	14	7	9	13	13	19	16	14	12	9	10	11	7	15	1.12972e+06	1.29071e+06	1296854	1363399	1.3816e+06	1371174	1.47813e+06	1.57847e+06	1.58302e+06	2066388	2.08094e+06	2.24369e+06	1.71648e+06	1.73564e+06	1.94641e+06	1.67156e+06	1.70833e+06	2.00498e+06
sp|P62835|RAP1A_MOUSE	P62835	RAP1A_MOUSE	Rap1a	184	45.7	Mus musculus OX=10090	1:Experimental evidence at protein level	Ras-related protein Rap-1A	1	0.999	7	39	2	2	1	1	1	1	1	2	4	2	1	2	4	5	2	4	2	2	801314	97441.6	843779	457778	831932	293396	739439	678650	729519	990965	1065004	593513	649788	644817	608702	801536	386086	395950
sp|P62830|RL23_MOUSE	P62830	RL23_MOUSE	Rpl23	140	74.3	Mus musculus OX=10090	1:Experimental evidence at protein level	60S ribosomal protein L23	1	0.999	7	142	10	9	7	7	9	8	8	8	11	10	8	9	5	7	4	6	7	9	1.12561e+06	1.28467e+06	3.09861e+06	1.01305e+06	1.27108e+06	1.50216e+06	3.43304e+06	1.63347e+06	1153282	2.04086e+06	1.58538e+06	2.44673e+06	1.69244e+06	1906475	1.65764e+06	1.9686e+06	221379	2425837
sp|P62827|RAN_MOUSE	P62827	RAN_MOUSE	Ran	216	51.9	Mus musculus OX=10090	1:Experimental evidence at protein level	GTP-binding nuclear protein Ran	1	0.999	10	173	16	6	12	12	9	6	10	13	11	16	14	6	6	10	7	7	6	6	1.94601e+06	1.48215e+06	1906590	1219582	1.12692e+06	1.05389e+06	1.41537e+06	2.16688e+06	1.41698e+06	3.26498e+06	2916680	2.04929e+06	1.46173e+06	1782425	1.17048e+06	1701655	1921830	1.79988e+06
sp|P62806|H4_MOUSE	P62806	H4_MOUSE	H4c16	103	52.4	Mus musculus OX=10090	1:Experimental evidence at protein level	Histone H4	1	0.999	7	506	19	20	16	21	13	14	17	15	24	31	25	31	53	48	31	74	30	24	6.4296e+06	6452621	6.91093e+06	7.40576e+06	6.20585e+06	5632405	7.00014e+06	7613288	6608148	8213843	8517338	5.63659e+06	10303798	10054331	7.47427e+06	7037793	7387335	6641771
sp|P62774|MTPN_MOUSE	P62774	MTPN_MOUSE	Mtpn	118	53.4	Mus musculus OX=10090	1:Experimental evidence at protein level	Myotrophin	1	0.999	4	66	2	4	2	2	3	4	3	4	5	5	4	4	3	5	3	5	3	5	744686	982888	777225	1.00068e+06	1.09952e+06	869204	913516	1049530	1.09375e+06	1.3588e+06	1.23599e+06	1.00765e+06	1.10062e+06	1010761	938430	1.33244e+06	1.34303e+06	1.00536e+06
sp|P62754|RS6_MOUSE	P62754	RS6_MOUSE	Rps6	249	29.7	Mus musculus OX=10090	1:Experimental evidence at protein level	40S ribosomal protein S6	1	0.999	8	100	4	7	4	7	8	1	7	3	8	7	8	5	4	4	5	5	6	7	1.18132e+06	1.18864e+06	1.04928e+06	1.08943e+06	1.25148e+06	786641	1.20839e+06	1.26285e+06	1.29971e+06	1.4493e+06	1.36425e+06	1.53684e+06	1.11703e+06	995127	1.22528e+06	1.08303e+06	1.26992e+06	1.5086e+06
sp|P62751|RL23A_MOUSE	P62751	RL23A_MOUSE	Rpl23a	156	48.4	Mus musculus OX=10090	1:Experimental evidence at protein level	60S ribosomal protein L23a	1	0.999	8	123	7	7	6	5	6	4	6	8	6	7	7	9	10	8	5	8	7	7	1.16814e+06	750442	1.16741e+06	1.04992e+06	1.25654e+06	970378	1.27692e+06	1.32765e+06	1.33202e+06	1755836	1.78814e+06	1.66409e+06	1867486	1.64342e+06	1.58118e+06	1985124	2.10238e+06	1.67523e+06
sp|P62748|HPCL1_MOUSE	P62748	HPCL1_MOUSE	Hpcal1	193	64.2	Mus musculus OX=10090	1:Experimental evidence at protein level	Hippocalcin-like protein 1	1	0.999	10	153	6	7	8	7	8	8	8	8	8	8	8	10	10	10	9	11	10	9	603438	579606	579751	541735	656535	614003	573057	652811	534616	730044	788507	766885	573965	779963	800322	594937	722386	769082
sp|P62743|AP2S1_MOUSE	P62743	AP2S1_MOUSE	Ap2s1	142	49.3	Mus musculus OX=10090	1:Experimental evidence at protein level	AP-2 complex subunit sigma	1	0.999	6	68	5	3	4	6	5	4	6	4	4	4	4	2	3	3	3	4	1	3	276684	270745	287283	310637	318758	283747	288839	352915	409214	411806	445077	351504	318956	362126	304436	204965	350792	333398
sp|P62717|RL18A_MOUSE	P62717	RL18A_MOUSE	Rpl18a	176	70.1	Mus musculus OX=10090	1:Experimental evidence at protein level	60S ribosomal protein L18a	1	0.999	6	111	4	7	7	7	6	5	5	8	7	6	9	7	8	6	4	4	6	5	430702	638098	602941	829154	730831	433065	749053	762225	896315	1.1655e+06	1493055	1.33791e+06	1.21004e+06	1.17705e+06	1.06725e+06	815838	1.12644e+06	1.05414e+06
sp|P62715|PP2AB_MOUSE	P62715	PP2AB_MOUSE	Ppp2cb	309	36	Mus musculus OX=10090	1:Experimental evidence at protein level	Serine/threonine-protein phosphatase 2A catalytic subunit beta isoform	0.9999	0.999	7	101	6	5	5	5	4	4	5	4	8	9	6	8	6	4	5	4	6	7	561012	641125	601097	625062	678423	594237	665809	412756	362017	573543	594246	591501	647894	591842	458922	735670	636685	552270
sp|P62702|RS4X_MOUSE	P62702	RS4X_MOUSE	Rps4x	263	55.9	Mus musculus OX=10090	1:Experimental evidence at protein level	40S ribosomal protein S4, X isoform	1	0.999	13	241	10	14	13	16	12	10	14	16	11	15	15	16	14	15	13	12	14	11	1.50642e+06	1.42143e+06	1.01992e+06	1.19021e+06	1.3092e+06	1.48972e+06	1623548	1618561	1702914	1.95496e+06	2.02176e+06	2368229	1.81006e+06	2.1994e+06	2.07151e+06	1.85351e+06	2.02749e+06	2.39495e+06
sp|P54103|DNJC2_MOUSE	P54103	DNJC2_MOUSE	Dnajc2	621	39.9	Mus musculus OX=10090	1:Experimental evidence at protein level	DnaJ homolog subfamily C member 2	1	0.999	9	107	4	4	7	8	6	6	6	7	8	8	6	8	4	3	5	4	7	6	79703.7	84640.5	106346	104603	120800	109483	126612	133408	125018	109775	67468.8	159575	105839	94417.6	142307	101557	132968	131713
sp|P62627|DLRB1_MOUSE	P62627	DLRB1_MOUSE	Dynlrb1	96	84.4	Mus musculus OX=10090	1:Experimental evidence at protein level	Dynein light chain roadblock-type 1	1	0.999	6	97	3	7	5	5	3	7	6	8	5	7	6	5	4	6	6	5	3	6	257677	314298	302589	302094	772571	1.08414e+06	313886	325576	297366	356086	370741	370102	365446	319656	333519	344725	263982	374484
sp|P62492|RB11A_MOUSE	P62492	RB11A_MOUSE	Rab11a	216	57.4	Mus musculus OX=10090	1:Experimental evidence at protein level	Ras-related protein Rab-11A	1	0.999	9	232	11	10	10	16	17	14	12	9	10	12	16	15	20	12	12	9	12	15	1.16774e+06	1.1928e+06	1.66083e+06	1.45004e+06	1.57063e+06	1.22363e+06	1638992	1.74825e+06	1.64803e+06	783764	1.73981e+06	1.41355e+06	1.28864e+06	1.28587e+06	1.24661e+06	1.44145e+06	1.87787e+06	1.42591e+06
sp|O54781|SRPK2_MOUSE	O54781	SRPK2_MOUSE	Srpk2	681	31.9	Mus musculus OX=10090	1:Experimental evidence at protein level	SRSF protein kinase 2	1	0.999	7	44	2	2	1	1	3	3	1	2	1	2	4	3	3	4	3	4	3	2	167000	167014	172910	130467	174363	163372	119405	265174	235848	147198	234362	188046	198460	182099	209058	176086	189330	180095
sp|P62342|SELT_MOUSE	P62342	SELT_MOUSE	Selenot	195	32.8	Mus musculus OX=10090	1:Experimental evidence at protein level	Thioredoxin reductase-like selenoprotein T	1	0.999	3	48	3	2	4	4	3	2	2	4	3	4	4	2	1	2	2	2	2	2	271767	219982	279725	217717	194183	283606	227121	255656	454062	248413	251620	81723.4	243591	296860	176601	138040	158850	219338
sp|P62334|PRS10_MOUSE	P62334	PRS10_MOUSE	Psmc6	389	59.1	Mus musculus OX=10090	1:Experimental evidence at protein level	26S proteasome regulatory subunit 10B	1	0.999	16	245	16	13	14	15	11	13	12	15	15	16	16	15	13	13	12	12	12	12	494306	477695	447733	369038	388112	450028	483867	399102	423132	611475	460043	731557	538956	687265	522003	645544	789257	704178
sp|P62331|ARF6_MOUSE	P62331	ARF6_MOUSE	Arf6	175	38.9	Mus musculus OX=10090	1:Experimental evidence at protein level	ADP-ribosylation factor 6	1	0.999	4	140	7	8	8	7	6	6	6	6	7	8	12	8	9	7	9	9	7	10	538126	822299	551512	650321	535595	489330	574683	619426	669596	690976	717789	782737	896440	926122	733754	858505	824981	780288
sp|P62322|LSM5_MOUSE	P62322	LSM5_MOUSE	Lsm5	91	46.2	Mus musculus OX=10090	3:Protein inferred from homology	U6 snRNA-associated Sm-like protein LSm5	1	0.999	2	22	1	1	1	1	1	1	1	1	1	1	1	1	1	1	3	1	1	3	59687.3	60519	48015.8	67190.2	61106.5	100568	44493.1	47842.2	47160.4	44143.6	40643.3	104486	62798.2	221381	128201	66181.3	126054	162393
tr|Q571M3|Q571M3_MOUSE	Q571M3	Q571M3_MOUSE	Lrrc1	606	51.2	Mus musculus OX=10090	2:Experimental evidence at transcript level	MKIAA4018 protein (Fragment)	1	0.999	10	107	6	7	7	8	6	6	6	8	6	6	4	5	4	6	8	5	3	6	214358	190038	221296	186657	216381	231945	188032	224477	196054	162525	110296	173770	150372	108313	179219	105738	133095	182536
sp|O55091|IMPCT_MOUSE	O55091	IMPCT_MOUSE	Impact	318	31.8	Mus musculus OX=10090	1:Experimental evidence at protein level	Protein IMPACT	1	0.999	3	22	2	1	1	1	1	1	1	2	1	1	2	1	1	2	1	1	1	1	33843.6	39180.7	34252.6	32579.9	31268.9	36034.5	31677.5	36638.5	30466.2	32583.2	31984.7	29923.9	46318.4	44448.4	43554.2	33949.3	42248.7	51202.5
sp|A6H611|MIPEP_MOUSE	A6H611	MIPEP_MOUSE	Mipep	711	40.8	Mus musculus OX=10090	1:Experimental evidence at protein level	Mitochondrial intermediate peptidase	1	0.999	10	98	5	4	7	8	9	6	4	5	5	5	6	6	6	5	4	5	4	4	258994	117611	242530	257831	213318	178770	208255	227424	155316	106644	160301	179230	231431	180057	186038	183888	162642	171653
tr|Q570Z8|Q570Z8_MOUSE	Q570Z8	Q570Z8_MOUSE	Picalm	674	48.8	Mus musculus OX=10090	2:Experimental evidence at transcript level	MKIAA4114 protein (Fragment)	1	0.999	18	356	18	16	18	23	18	22	19	21	17	19	24	15	24	20	21	19	18	24	1.25489e+06	1.18006e+06	1.21521e+06	984268	1.17203e+06	1.43921e+06	1.23983e+06	1259097	1161221	1.2435e+06	1409014	1.39362e+06	1.13481e+06	1253072	1.39049e+06	1.13514e+06	1.12438e+06	1439562
tr|Q566J0|Q566J0_MOUSE	Q566J0	Q566J0_MOUSE	Rbm10	591	19.6	Mus musculus OX=10090	2:Experimental evidence at transcript level	Rbm10 protein (Fragment)	1	0.999	7	17	1	0	1	1	1	1	1	1	1	1	1	1	1	1	1	1	1	1	32011	29548.7	89775.4	86408.2	31480.3	88299.6	86666.3	94811	90288.5	113651	112895	125865	33324.1	126094	97710.1	103642	131872	83045.2
sp|O35704|SPTC1_MOUSE	O35704	SPTC1_MOUSE	Sptlc1	473	29.6	Mus musculus OX=10090	1:Experimental evidence at protein level	Serine palmitoyltransferase 1	1	0.999	5	57	2	2	4	3	3	2	5	2	5	3	3	5	2	3	4	3	3	3	140847	192475	191549	219363	224901	212115	319427	283158	202754	264326	197403	282494	195252	212997	244380	247975	288210	250352
sp|O35691|PININ_MOUSE	O35691	PININ_MOUSE	Pnn	725	47.4	Mus musculus OX=10090	1:Experimental evidence at protein level	Pinin	1	0.999	21	174	6	9	6	5	7	7	8	8	9	10	10	11	12	17	12	9	16	12	90730.5	85803.9	88572.8	72973.6	127206	131338	111337	109387	66943.4	110944	109690	119745	80890.2	125024	108884	148338	92982.7	133484
tr|X5J4H8|X5J4H8_MOUSE	X5J4H8	X5J4H8_MOUSE		101	12.9	Mus musculus OX=10090	2:Experimental evidence at transcript level	IgG1 heavy chain VDJ region (Fragment)	0.9874	0.999	1	10	0	0	0	0	0	0	0	1	1	1	1	0	2	0	0	2	1	1								21694.7	20164.2	11746.6	12475.4	21347.5	18845.5	38113		32865.1	26837.2	23536.6
tr|V9GZK9|V9GZK9_MOUSE	V9GZK9	V9GZK9_MOUSE	Slp	727	28.5	Mus musculus OX=10090	4:Protein predicted	Sex-limited protein (Fragment)	0.9999	0.9989	6	10	0	0	0	0	1	0	1	1	1	1	1	1	1	1	0	0	0	1	73624.8	100936	35015.6	87643.6	188614	57165.3	129044	119288	107931	260859	198357	115414	194379	192116	49322.6	272856	170367	125710
tr|V9GXI7|V9GXI7_MOUSE	V9GXI7	V9GXI7_MOUSE	Mrpl20	112	41.1	Mus musculus OX=10090	1:Experimental evidence at protein level	39S ribosomal protein L20, mitochondrial	1	0.999	2	24	2	1	2	2	2	2	1	1	1	1	2	1	1	1	1	1	1	1	240367	90890.1	212788	134145	190294	197053	197514	191126	171274	117168	148167	86649.9	88012.9	73365.4	133514	81021.9	73815.3	106614
tr|V9GX76|V9GX76_MOUSE	V9GX76	V9GX76_MOUSE	Myo6	1294	52.1	Mus musculus OX=10090	1:Experimental evidence at protein level	Unconventional myosin-VI	1	0.999	51	924	53	54	52	57	53	52	47	55	48	50	55	45	51	51	56	47	45	53	1.36235e+06	1.87487e+06	1.32905e+06	1.39567e+06	1.42239e+06	1.41754e+06	1280840	1.33509e+06	1.27746e+06	992032	1.01021e+06	1.27307e+06	1.84588e+06	1.4721e+06	1.74901e+06	1.76836e+06	1.40006e+06	1.67749e+06
tr|V9GX43|V9GX43_MOUSE	V9GX43	V9GX43_MOUSE	Celf2	443	24.8	Mus musculus OX=10090	1:Experimental evidence at protein level	CUGBP Elav-like family member 2 (Fragment)	1	0.999	4	21	0	0	0	1	1	1	1	1	1	2	2	1	1	2	1	3	1	2		47740.3		40863.8	75781.5	27787.4	93316.2	25535.2	102479	110715	76610.8	78468	51130.8	69101.1	68608.1	147423	122925	80888.8
tr|V6BQR3|V6BQR3_MOUSE	V6BQR3	V6BQR3_MOUSE	Epb41l3	599	70.5	Mus musculus OX=10090	2:Experimental evidence at transcript level	60kDa 4.1B MEF cell isoform (Fragment)	1	0.999	26	5	1	2	1	1	0	0	0	0	0	0	0	0	0	0	0	0	0	0	1.1329e+06	804549	1.05448e+06	808108	1.13894e+06	999818	932550	1.04354e+06	598350	620476	852782	659653	564714	349272	507026	231978	301493	301073
tr|U5NGE1|U5NGE1_MUSMM	U5NGE1	U5NGE1_MUSMM	Irgb2-b1	835	30.2	Mus musculus molossinus OX=57486	3:Protein inferred from homology	Immunity-related GTPase family member b2-b1 tandem	0.9999	0.9973	3	11	1	2	1	0	1	0	1	1	0	0	0	1	0	0	1	1	0	1	55771	71816.9	73686.6		73987.2		62106.3	65338.6				34016.8			38806.8	26373.5	27876.5	37480.5
tr|U5JE43|U5JE43_MOUSE	U5JE43	U5JE43_MOUSE		133	37.6	Mus musculus OX=10090	2:Experimental evidence at transcript level	Immmunoglobulin heavy chain variable region (Fragment)	0.9964	0.999	1	19	1	1	1	1	1	1	1	1	1	1	1	2	1	1	1	1	1	1	68209.8	87463.1	58523.6		65283.8	103279	70928.1		52573.6	40561.9	26257.1	31743.5	29993.9	38261.4	41664.7	43693.2	28253.7	23688
tr|S4R2R5|S4R2R5_MOUSE	S4R2R5	S4R2R5_MOUSE	Ank2	3900	36.2	Mus musculus OX=10090	1:Experimental evidence at protein level	Ankyrin-2	1	0.999	28	151	10	11	8	14	9	10	5	10	15	12	10	6	6	7	8	2	1	7	198926	127371	224309	261213	99070.4	265977	245240	220496	214192	93209.2	160665	165712	170271	155128	215858	135507	76456.7	187576
tr|S4R293|S4R293_MOUSE	S4R293	S4R293_MOUSE	Ncf1	377	54.4	Mus musculus OX=10090	1:Experimental evidence at protein level	Neutrophil cytosol factor 1	1	0.999	9	20	0	0	0	0	0	0	0	0	0	6	3	3	0	1	0	3	3	1								35735.1	74771.6	104318	26464.2	35684.9	74458.7	79226.5		62007.8	118311	34770.3
tr|S4R257|S4R257_MOUSE	S4R257	S4R257_MOUSE	Gapdh	280	59.3	Mus musculus OX=10090	1:Experimental evidence at protein level	Glyceraldehyde-3-phosphate dehydrogenase (Fragment)	1	0.999	11	1440	75	91	75	80	73	71	89	84	87	87	75	85	87	79	81	75	66	80	8089305	8901727	8793538	9480348	9665889	8738380	9459437	10694562	11192952	10549744	11746432	9613100	8939080	8625800	7100439	7242926	8990391	8809458
tr|S4R1W8|S4R1W8_MOUSE	S4R1W8	S4R1W8_MOUSE	Gapdh	55	80	Mus musculus OX=10090	1:Experimental evidence at protein level	Glyceraldehyde-3-phosphate dehydrogenase (Fragment)	1	0.999	3	35	2	2	2	2	3	2	1	2	2	3	2	2	2	2	1	2	2	1	3.04099e+06	3.77033e+06	3.52445e+06	3.70851e+06	4074770	3.7338e+06	3.77932e+06	4.78461e+06	4840218	4148175	5246713	4.14945e+06	3.98266e+06	3.5199e+06	2.61532e+06	3.34583e+06	4.69041e+06	3670944
tr|S4R1P5|S4R1P5_MOUSE	S4R1P5	S4R1P5_MOUSE	Dst	7717	36.6	Mus musculus OX=10090	1:Experimental evidence at protein level	Dystonin	1	0.999	91	684	36	49	46	42	38	44	31	39	35	22	28	31	45	44	43	39	31	41	49196.1	232179	153216	262906	160551	212766	144151	125752	215612	174704	226929	179635	302007	203481	293677	84813.9	207951	319476
tr|S4R165|S4R165_MOUSE	S4R165	S4R165_MOUSE	Ank3	1174	43.1	Mus musculus OX=10090	1:Experimental evidence at protein level	Ankyrin-3	1	0.999	28	31	2	2	1	0	2	1	1	2	2	2	1	2	3	2	2	2	2	2	1013356	828714	947433	834251	940794	968845	800375	953310	909981	645520	857959	842048	880800	649583	775392	575940	645343	639044
tr|Q9Z1Z7|Q9Z1Z7_MOUSE	Q9Z1Z7	Q9Z1Z7_MOUSE		100	44	Mus musculus OX=10090	4:Protein predicted	Fibronectin (Fragment)	0.9997	0.999	2	96	3	4	3	4	1	3	6	6	4	8	8	7	7	5	4	7	7	9	25849.1	33854.4	21833.7	45282.6			87038.7	50904.8	93043.1	90087.5	91688.2	94750.5	71531.6	56836.8	57119.7	89503.1	73022.4	55014.2
tr|Q9Z0I9|Q9Z0I9_MOUSE	Q9Z0I9	Q9Z0I9_MOUSE	Col6a3	1703	58.9	Mus musculus OX=10090	2:Experimental evidence at transcript level	Collagen alpha3(VI) (Fragment)	1	0.999	60	162	9	5	7	5	4	8	6	9	6	12	13	10	12	14	11	8	9	14	1.2591e+06	1.12934e+06	1.11977e+06	1.13039e+06	1.13193e+06	1275864	1254316	1282684	1.17838e+06	1.5296e+06	1.6006e+06	1.64468e+06	1.84331e+06	2.36823e+06	1.58523e+06	2.15374e+06	2173015	2.31551e+06
tr|Q9JJA0|Q9JJA0_MOUSE	Q9JJA0	Q9JJA0_MOUSE	Gstz1	141	71.6	Mus musculus OX=10090	2:Experimental evidence at transcript level	Brain cDNA, clone MNCb-6148, similar to Mus musculus glutathione transferase zeta 1 (maleylacetoacetate isomerase) (Gstz1), mRNA	1	0.9984	9	5	0	0	2	0	1	2	0	0	0	0	0	0	0	0	0	0	0	0	3.69189e+06	3165805	3.71735e+06	3.21122e+06	3.6204e+06	3.91266e+06	2.71106e+06	3317058	2.74615e+06	2.14455e+06	2.54091e+06	2343047	2.65752e+06	2229449	2.84764e+06	2.05861e+06	1.98101e+06	2.60034e+06
tr|Q9JHT8|Q9JHT8_MOUSE	Q9JHT8	Q9JHT8_MOUSE	FBPase	39	71.8	Mus musculus OX=10090	4:Protein predicted	Fructose-1,6-bisphosphatase (Fragment)	1	0.999	3	11	1	1	0	1	1	1	1	1	1	1	1	0	0	0	0	0	1	0	998605	275935	1.11937e+06	784128	1.02292e+06	776019	810764	700508	601520	554784	781297	185833	129678	121965	219378	29762.2	46136.5	164361
tr|Q9ET72|Q9ET72_MOUSE	Q9ET72	Q9ET72_MOUSE		34	26.5	Mus musculus OX=10090	4:Protein predicted	Na/Ca exchanger (Fragment)	0.9853	0.9988	1	11	1	1	1	0	1	1	1	1	1	0	0	0	0	1	1	1	0	0	67134.7	90024.2	69182.2		70212.2	64692	80717.5	64021.1	33433.8	42174.7	36333	57811.2	68426.7	47338.6	114123	33844.9		71040.9
tr|Q9ESZ9|Q9ESZ9_MOUSE	Q9ESZ9	Q9ESZ9_MOUSE		810	27.2	Mus musculus OX=10090	3:Protein inferred from homology	Elastin (Fragment)	1	0.9988	4	4	0	0	1	1	0	0	0	0	0	0	0	0	1	0	0	1	0	0		158052	138339	133905
tr|Q9EQW9|Q9EQW9_MOUSE	Q9EQW9	Q9EQW9_MOUSE	iba1	146	64.4	Mus musculus OX=10090	4:Protein predicted	Ionized calcium binding adapter molecule 1	1	0.999	4	23	1	1	1	1	0	0	1	0	0	2	2	0	3	3	2	2	2	2	44347.9		30911	24293.7						62331.9	77475.5	73971.5	109308	129199	65102.6	193131	80909.8	97095.3
tr|Q9EQI5|Q9EQI5_MOUSE	Q9EQI5	Q9EQI5_MOUSE	Ppbp	113	9.7	Mus musculus OX=10090	1:Experimental evidence at protein level	Chemokine subfamily B Cys-X-Cys	0.9868	0.999	1	2	0	0	0	0	0	0	0	0	1	0	0	0	0	0	0	1	0	0							47496.5		49455.1			26836.9	27493.2			31345.6
tr|Q9EQC8|Q9EQC8_MOUSE	Q9EQC8	Q9EQC8_MOUSE	Prcc	491	18.3	Mus musculus OX=10090	1:Experimental evidence at protein level	Papillary Renal Cell carcinoma (Translocation-associated)	1	0.999	4	27	1	0	0	1	1	1	0	0	0	1	1	4	3	4	1	3	3	3	30805.7	22557.4		25402.4	21235.2					6289.56	28670.8	28685.4	24788.8	31778.6	36762	11501.4	8686.81	33544.1
tr|Q9DCP4|Q9DCP4_MOUSE	Q9DCP4	Q9DCP4_MOUSE	Them7	223	35	Mus musculus OX=10090	1:Experimental evidence at protein level	Novel Thioesterase superfamily domain and Saposin A-type domain containing protein (0610012H03Rik)	1	0.999	3	89	3	5	4	6	8	5	6	7	8	4	4	7	3	4	5	2	2	6	277761	301635	335888	362169	469703	506730	369382	423772	547200	242578	363262	164882	183872	164454	286080	50525.6	102076	161575
tr|Q9DCI2|Q9DCI2_MOUSE	Q9DCI2	Q9DCI2_MOUSE	Cd99	174	55.7	Mus musculus OX=10090	2:Experimental evidence at transcript level	Uncharacterized protein	1	0.999	2	20	1	1	1	1	1	1	1	1	1	1	1	1	1	2	1	2	1	1	23585.7	9010.52		6667.58	13033.3	25241	14864.9	18361.7	18336.4			19503.1			18063.9
tr|Q9DCE9|Q9DCE9_MOUSE	Q9DCE9	Q9DCE9_MOUSE	Igtp	423	40.2	Mus musculus OX=10090	1:Experimental evidence at protein level	Interferon gamma-induced GTPase	1	0.999	7	75	2	3	3	6	3	4	3	3	3	5	5	5	8	7	4	3	3	5	73050.1	120331	101018	133518	130744	83947.1	74323.2	124471	129325	155262	124664	134858	167980	180531	119500	164042	137478	101015
tr|Q9DCC1|Q9DCC1_MOUSE	Q9DCC1	Q9DCC1_MOUSE	Rngtt	581	36	Mus musculus OX=10090	1:Experimental evidence at protein level	mRNA-capping enzyme	1	0.999	3	9	1	0	0	1	0	0	0	1	1	2	0	0	0	1	0	1	0	1	42794.7			22246.2					31050	41005.9				20059.1				22961
tr|Q9DBK7|Q9DBK7_MOUSE	Q9DBK7	Q9DBK7_MOUSE	Uba7	977	36.8	Mus musculus OX=10090	1:Experimental evidence at protein level	E1 ubiquitin-activating enzyme	1	0.999	13	73	3	3	2	1	1	2	3	3	3	9	6	4	6	6	5	9	2	5	79742.8		111073	25947	32299.3		28184.2	28941.8	31579.6	100117	24072.3	135848	95800.3	195183	118721	86938.7	45312.9	82927.5
tr|Q9DAE1|Q9DAE1_MOUSE	Q9DAE1	Q9DAE1_MOUSE	Nfxl1	223	57	Mus musculus OX=10090	2:Experimental evidence at transcript level	PHD domain-containing protein	0.9964	0.999	1	13	1	1	0	1	1	1	0	0	0	0	1	1	1	1	1	1	1	1	22430.6	25686.4	26899.3	15072.5	19557.7	15391.4				27085.4	32937.1	35884.2	28475.6	33615.5	26587.6	34675.8	27661	39840.3
tr|Q9D927|Q9D927_MOUSE	Q9D927	Q9D927_MOUSE	1810009N02Rik	233	21.9	Mus musculus OX=10090	2:Experimental evidence at transcript level	Nucleotide PPase	0.9994	0.999	2	24	2	1	1	2	2	2	1	1	1	1	1	2	1	2	1	1	1	1	81397.4	58777.1	67724.9	62205.1	70101.6	66314.1	73949.6	65277.4	3841.4	53278.7	66759.1	61253	74141.2	83185.3	66995.1	94764.8	64206.5	70711.9
tr|Q9D8C9|Q9D8C9_MOUSE	Q9D8C9	Q9D8C9_MOUSE	Pnp2	305	51.5	Mus musculus OX=10090	1:Experimental evidence at protein level	Purine nucleoside phosphorylase	1	0.9981	8	3	0	0	0	0	0	1	0	0	0	0	1	1	0	0	0	0	0	0	727321	1.836e+06	923167	1.48786e+06	1.12713e+06	1.06136e+06	787473	1.03003e+06	771452	1.4821e+06	855507	1.37625e+06	1.31617e+06	1.82958e+06	1476189	1.99526e+06	1.41092e+06	1.48274e+06
tr|Q9D859|Q9D859_MOUSE	Q9D859	Q9D859_MOUSE	Rac1	192	46.9	Mus musculus OX=10090	2:Experimental evidence at transcript level	Ras-related C3 botulinum toxin substrate 1	1	0.999	4	32	1	2	2	1	2	3	3	2	1	2	1	2	2	2	2	2	0	2	576546	562748	530252	633360	542147	533787	718285	570042	350465	710405	587198	633462	658939	724777	561085	688233	484770	623902
tr|Q9D828|Q9D828_MOUSE	Q9D828	Q9D828_MOUSE	Tfg	389	43.7	Mus musculus OX=10090	2:Experimental evidence at transcript level	PB1 domain-containing protein	1	0.999	8	80	3	5	3	6	3	3	4	5	4	4	4	5	6	4	4	7	8	2	79603.5	352655	234298	379460	316377	278268	441090	415793	499131	751834	555693	179498	576291	379368	329433	153672	745276	95929.4
tr|Q9D4L6|Q9D4L6_MOUSE	Q9D4L6	Q9D4L6_MOUSE	Rnf220	353	45.6	Mus musculus OX=10090	1:Experimental evidence at protein level	E3 ubiquitin-protein ligase Rnf220	0.9975	0.9989	1	5	0	0	0	0	0	0	0	1	1	1	1	0	0	0	0	0	1	0								18185.2	20083.4	15060.9	17656.4
tr|Q9D3V6|Q9D3V6_MOUSE	Q9D3V6	Q9D3V6_MOUSE	Macroh2a3	382	41.6	Mus musculus OX=10090	2:Experimental evidence at transcript level	Core histone macro-H2A	1	0.998	5	2	0	0	1	0	0	0	0	0	1	0	0	0	0	0	0	0	0	0	1.14457e+06	1485051	1.75547e+06	1.65003e+06	1.70013e+06	731555	937411	1.00409e+06	1.32549e+06	1.22577e+06	1.17627e+06	1.23133e+06	1.68305e+06	1.08227e+06	1.76531e+06	1.63351e+06	1.12747e+06	1.50448e+06
tr|Q9D2W5|Q9D2W5_MOUSE	Q9D2W5	Q9D2W5_MOUSE	Gramd3	432	39.8	Mus musculus OX=10090	1:Experimental evidence at protein level	GRAM domain-containing 3	1	0.999	4	29	1	2	2	2	2	2	1	1	1	1	2	2	2	2	2	1	2	1	33991	31493.2	35968.9	18266.3	28818.7	25370.2	30991.6	36082.3	24345.3	25811.2	29866.3	20712.3	27678.6	26270.1	25037.7	18897.5	17498.1	18538.9
tr|Q9D2V6|Q9D2V6_MOUSE	Q9D2V6	Q9D2V6_MOUSE	Slc34a1	637	27.8	Mus musculus OX=10090	1:Experimental evidence at protein level	Sodium-dependent phosphate transport protein 2A	1	0.999	9	177	9	9	9	14	14	9	13	13	11	14	13	11	8	7	7	5	6	5	677711	284443	687462	602741	693368	475362	617576	654690	516404	857381	882828	294906	186562	135028	290287	114593	167041	173567
tr|Q9CY19|Q9CY19_MOUSE	Q9CY19	Q9CY19_MOUSE	Plin2	425	41.2	Mus musculus OX=10090	2:Experimental evidence at transcript level	Perilipin	1	0.999	3	12	0	0	0	0	0	0	3	0	3	0	0	1	1	0	1	1	1	1							59645.1		52551.1			35573.9	36281.1	30912	40611	29831.1	121307	31563.5
tr|Q9CXU6|Q9CXU6_MOUSE	Q9CXU6	Q9CXU6_MOUSE		181	82.3	Mus musculus OX=10090	2:Experimental evidence at transcript level	Lipocln_cytosolic_FA-bd_dom domain-containing protein	1	0.999	16	90	3	1	3	6	9	4	9	8	10	9	9	4	4	5	2	1	0	3	649086	478802	502885	4.12223e+06	5194509	2447750	9239177	9218917	11916940	5.15408e+06	4493696	8548780	10912748	7.32752e+06	1.74098e+06	10969218	4.02567e+06	7540173
tr|Q9CX12|Q9CX12_MOUSE	Q9CX12	Q9CX12_MOUSE	Cars2	276	60.5	Mus musculus OX=10090	2:Experimental evidence at transcript level	tRNA-synt_1e domain-containing protein	1	0.999	6	23	1	1	1	2	1	1	1	2	1	1	1	2	1	3	1	1	1	1	86243.9	91271.2	104877	103518	92483.6	92378.3	77039.9	124043	97136.1	69690.1	95533.4	43502.2	47665.3	44064.3	76780.1	42906.3	39502.8	62089.3
tr|Q9CWS5|Q9CWS5_MOUSE	Q9CWS5	Q9CWS5_MOUSE		142	100	Mus musculus OX=10090	2:Experimental evidence at transcript level	GLOBIN domain-containing protein	1	0.999	16	30	2	3	1	2	2	3	2	2	4	2	1	1	2	1	0	1	1	0	52752916	41335528	56166864	75962480	47347952	76931056	72384368	75031936	59906332	62157320	49717948	37442440	25289406	28172436	31173798	21067916	19544316	29324832
tr|Q9CWL0|Q9CWL0_MOUSE	Q9CWL0	Q9CWL0_MOUSE	Cpsf3	406	33.5	Mus musculus OX=10090	2:Experimental evidence at transcript level	Cleavage and polyadenylation specific factor 3	1	0.999	7	3	0	0	1	1	0	0	1	0	0	0	0	0	0	0	0	0	0	0	53055	63363.3	61052.4	47559.2	41890.8	54350.4	44786.4	52380.8	42987	109678	73443.4	80092.8	116532	135525	91609.5	80071.8	117748	103024
tr|Q9CW88|Q9CW88_MOUSE	Q9CW88	Q9CW88_MOUSE	Ppp1r1a	87	32.2	Mus musculus OX=10090	2:Experimental evidence at transcript level	GAGE domain-containing protein (Fragment)	0.9896	0.9989	1	4	1	0	0	0	0	1	1	0	0	0	0	0	0	0	1	0	0	0						46827.9	31316.1
tr|Q9CT71|Q9CT71_MOUSE	Q9CT71	Q9CT71_MOUSE	Pccb	84	67.9	Mus musculus OX=10090	2:Experimental evidence at transcript level	CoA carboxyltransferase C-terminal domain-containing protein (Fragment)	1	0.999	4	16	3	2	2	1	1	1	1	1	1	1	2	0	0	0	0	0	0	0	1.08269e+06	1.3873e+06	1.10514e+06	1.13159e+06	1.18912e+06	1.07063e+06	1.02878e+06	367372	1.18091e+06	637146	410294	639346	549058	522750	731100	526244	754978	314945
tr|Q9CSZ8|Q9CSZ8_MOUSE	Q9CSZ8	Q9CSZ8_MOUSE	Mrpl45	284	56.7	Mus musculus OX=10090	2:Experimental evidence at transcript level	Tim44 domain-containing protein (Fragment)	1	0.999	4	47	4	3	5	4	4	4	3	3	4	4	3	1	1	0	3	0	1	0	282180	245186	328697	257788	370293	221544	324417	376351	347527	176042	298447	130140	148848	78262.8	150544	85379.4	173682	200650
tr|Q9CRQ7|Q9CRQ7_MOUSE	Q9CRQ7	Q9CRQ7_MOUSE	Rabgap1l	187	38	Mus musculus OX=10090	2:Experimental evidence at transcript level	RAB GTPase activating protein 1 like (Fragment)	1	0.9982	4	6	0	0	2	0	1	1	0	1	0	0	0	0	0	0	1	0	0	0	12861.5	25000.2	24945.1	27159.5	26282.6
tr|Q9CPN9|Q9CPN9_MOUSE	Q9CPN9	Q9CPN9_MOUSE	2210010C04Rik	247	14.2	Mus musculus OX=10090	1:Experimental evidence at protein level	RIKEN cDNA 2210010C04 gene	1	0.999	1	61	1	3	0	1	1	1	2	1	2	1	3	4	6	3	1	13	14	4	61902.5	364333	91045.5	110117	105410	95929	142200	121401	186273	126207	147490	257861	589962	334775	77321.6	1257725	582348	218615
tr|Q99PH4|Q99PH4_MOUSE	Q99PH4	Q99PH4_MOUSE	Aldh3a2	507	39.6	Mus musculus OX=10090	3:Protein inferred from homology	Aldehyde dehydrogenase	1	0.999	13	8	1	0	1	1	1	0	0	1	1	1	1	0	0	0	0	0	0	0	1.77358e+06	1.64386e+06	1.55672e+06	1643240	1.7938e+06	1.6785e+06	1.54301e+06	1.7313e+06	1.35485e+06	1.25142e+06	1.34535e+06	1.23469e+06	1.30247e+06	1.08301e+06	1.30673e+06	990617	1.09034e+06	1.0517e+06
tr|Q99N15|Q99N15_MOUSE	Q99N15	Q99N15_MOUSE	Hsd17b10	261	73.6	Mus musculus OX=10090	1:Experimental evidence at protein level	17beta-hydroxysteroid dehydrogenase type 10/short chain L-3-hydroxyacyl-CoA dehydrogenase	1	0.999	10	407	20	30	20	22	18	19	20	22	24	21	21	24	26	24	29	25	19	23	5.15927e+06	5018911	5644535	5550100	5.2962e+06	4.12704e+06	5298116	5.98657e+06	5299427	4.05012e+06	4434910	4070115	3.76073e+06	4194520	4971272	3.07058e+06	2.95716e+06	4069553
tr|Q99KA4|Q99KA4_MOUSE	Q99KA4	Q99KA4_MOUSE	Igh-VJ558	487	37.2	Mus musculus OX=10090	2:Experimental evidence at transcript level	Igh protein	1	0.999	5	40	0	2	0	0	0	1	1	0	3	1	4	1	4	7	4	6	4	2		51251.5			180463	38994.8	38981.7	203837	294366	110791	105305	68132	392822	577023	191583	604995	213306	104969
tr|Q99JX6|Q99JX6_MOUSE	Q99JX6	Q99JX6_MOUSE	Anxa6	667	66.9	Mus musculus OX=10090	2:Experimental evidence at transcript level	Annexin	1	0.999	29	69	4	3	4	4	5	3	3	4	7	5	5	3	4	3	2	3	3	4	1.50863e+06	1.46149e+06	1.17026e+06	1.36586e+06	947099	1494603	1.7701e+06	1.238e+06	1594757	2317074	2.09061e+06	2.23237e+06	2.14646e+06	2.97481e+06	2.42264e+06	3.10673e+06	3.07401e+06	2709651
tr|Q923F9|Q923F9_MOUSE	Q923F9	Q923F9_MOUSE	Ndufs4	162	80.9	Mus musculus OX=10090	2:Experimental evidence at transcript level	NADH dehydrogenase [ubiquinone] iron-sulfur protein 4, mitochondrial	1	0.999	6	192	12	13	10	10	11	8	10	10	12	10	11	10	12	12	10	10	8	13	3.3185e+06	2.41092e+06	3.47689e+06	3.41606e+06	3.68796e+06	2.91514e+06	3274436	3.19971e+06	3.23064e+06	2.2314e+06	2.41453e+06	2.67875e+06	3.47123e+06	2.77272e+06	3.65935e+06	2.39054e+06	1.89231e+06	2.92401e+06
tr|Q922F6|Q922F6_MOUSE	Q922F6	Q922F6_MOUSE		491	27.1	Mus musculus OX=10090	2:Experimental evidence at transcript level	Heat shock protein 90 (Fragment)	1	0.9989	2	17	0	1	0	0	1	1	2	0	1	1	1	1	2	1	2	1	1	1		64951.7		69734.7	90720.2	79220.6	89884.9		37539.4	72162.8	59817.5	74482.4	86913.1	59713.3	88660.1	115108	46436.7	85721.9
tr|Q921L4|Q921L4_MOUSE	Q921L4	Q921L4_MOUSE	LOC665622	135	79.3	Mus musculus OX=10090	2:Experimental evidence at transcript level	Histone H2B	1	0.999	13	781	44	42	38	33	35	36	38	35	39	55	39	49	49	58	36	60	45	50	23230714	17120908	18125734	15876176	14489245	17175312	19179122	18763216	16431772	19916798	17934224	19613978	14864904	25248102	18666584	26848452	18648626	21693106
tr|Q921J7|Q921J7_MOUSE	Q921J7	Q921J7_MOUSE	Cd151	253	22.9	Mus musculus OX=10090	2:Experimental evidence at transcript level	Tetraspanin	1	0.999	3	6	0	0	0	0	0	0	1	1	0	1	1	0	0	1	0	1	0	0	952110	575733	748992	808772	746796	707746	602347	724773	616455	694591	738917	507643	540959	531032	647750	537526	441409	576914
tr|Q920E7|Q920E7_MOUSE	Q920E7	Q920E7_MOUSE		119	36.1	Mus musculus OX=10090	4:Protein predicted	Pterin-mimicking anti-idiotope heavy chain variable region (Fragment)	0.9874	0.999	1	10	0	1	1	0	0	1	0	1	1	0	1	1	1	1	0	1	0	0		26224.1	35283.1			18633.7		49233.2	26360.9		10424	12318.1	23367.2	42329.7			38153
tr|Q91YU9|Q91YU9_MOUSE	Q91YU9	Q91YU9_MOUSE	Prdx5	89	59.6	Mus musculus OX=10090	2:Experimental evidence at transcript level	thioredoxin-dependent peroxiredoxin (Fragment)	1	0.999	4	187	13	10	13	10	13	12	8	14	13	10	12	10	9	6	11	6	8	9	3.56323e+06	4692557	4.39557e+06	4988118	5.17991e+06	3640622	3.26988e+06	4.49516e+06	4977921	5.24315e+06	4299830	3.18081e+06	4365165	3.90329e+06	3.37836e+06	4.47713e+06	3.94802e+06	2843617
tr|Q91YS7|Q91YS7_MOUSE	Q91YS7	Q91YS7_MOUSE	Map2k2	400	53.5	Mus musculus OX=10090	1:Experimental evidence at protein level	Dual-specificity mitogen-activated protein kinase kinase 2	1	0.9975	14	4	0	0	0	0	0	0	0	1	0	0	0	2	0	0	0	0	0	1	336794	352976	363983	295741	335991	362443	339612	434721	335024	396723	362022	364331	350847	430835	264010	378891	305496	368582
tr|Q91YK7|Q91YK7_MOUSE	Q91YK7	Q91YK7_MOUSE	Fcrls	509	29.1	Mus musculus OX=10090	2:Experimental evidence at transcript level	Fc receptor-like S, scavenger receptor	1	0.9988	3	6	0	0	0	0	0	0	0	0	0	2	0	1	0	1	0	1	1	0										59528	33103.8	16704.7		28877.5		68461.2	26848.4
tr|Q91XL1|Q91XL1_MOUSE	Q91XL1	Q91XL1_MOUSE	Lrg1	342	18.1	Mus musculus OX=10090	1:Experimental evidence at protein level	Leucine-rich HEV glycoprotein	1	0.999	3	48	1	2	2	3	3	2	3	4	3	2	2	3	4	2	2	3	4	3	467583	200932	228797	427852	352497	154907	1078576	781570	1.23344e+06	710534	569874	484976	305150	210797	245287	288873	317941	342339
tr|Q91UZ1|Q91UZ1_MOUSE	Q91UZ1	Q91UZ1_MOUSE	Plcb4	1175	37.3	Mus musculus OX=10090	1:Experimental evidence at protein level	1-phosphatidylinositol 4,5-bisphosphate phosphodiesterase	1	0.999	6	24	0	2	1	1	1	1	0	0	1	1	2	2	2	3	2	2	2	1		61208.1		28447.2				34638.6		40288.3	14357.6	38994.2	50881.9	60550.4	26245.9	67688	83431.1	63693.2
tr|Q8VCN3|Q8VCN3_MOUSE	Q8VCN3	Q8VCN3_MOUSE	Ugt2b37	530	39.6	Mus musculus OX=10090	1:Experimental evidence at protein level	UDP-glucuronosyltransferase	1	0.999	11	120	7	7	10	6	7	8	5	5	7	8	7	7	6	5	6	5	8	6	2.02502e+06	1506041	2.1447e+06	1.76854e+06	1.97093e+06	2.01533e+06	2.12783e+06	1.88223e+06	1.93716e+06	1.881e+06	2.22621e+06	2226369	1.73209e+06	1.74516e+06	2.02551e+06	1.82125e+06	1.672e+06	1.67916e+06
tr|Q8VCD1|Q8VCD1_MOUSE	Q8VCD1	Q8VCD1_MOUSE	Rbl2	1135	26.3	Mus musculus OX=10090	2:Experimental evidence at transcript level	Retinoblastoma-like 2	1	0.999	2	19	1	1	0	0	0	1	0	1	0	1	1	2	2	2	1	2	2	2		58271.7	34122.9			30300.5	28582.2	22284.2	22196	26108	52851.9	46913.8	37098.6	54295.1	16749.2	45826.9	33707.4	52772.4
tr|Q8R5L1|Q8R5L1_MOUSE	Q8R5L1	Q8R5L1_MOUSE	C1qbp	279	25.8	Mus musculus OX=10090	1:Experimental evidence at protein level	Complement component 1 Q subcomponent-binding protein, mitochondrial	1	0.999	5	191	9	17	13	12	12	8	13	10	9	10	9	9	10	11	9	10	10	10	1.72785e+06	1.73811e+06	1.7366e+06	1.98811e+06	1.63884e+06	1.43747e+06	1.64454e+06	1.6874e+06	1.52695e+06	1.41518e+06	1.16633e+06	1.03064e+06	1.15484e+06	1.18418e+06	952227	539421	595118	1.05614e+06
tr|Q8R2X0|Q8R2X0_MOUSE	Q8R2X0	Q8R2X0_MOUSE	Ehd2	443	56	Mus musculus OX=10090	2:Experimental evidence at transcript level	Ehd2 protein	1	0.9987	14	1	0	0	0	0	0	0	0	0	0	0	0	0	0	0	0	0	1	0	468190	455777	534900	443609	405086	440632	542177	542638	441506	498307	589880	360297	290260	417854	296729	186340	218690	416200
tr|Q8R2K3|Q8R2K3_MOUSE	Q8R2K3	Q8R2K3_MOUSE	Ssbp1	148	50.7	Mus musculus OX=10090	1:Experimental evidence at protein level	Single-stranded DNA-binding protein	1	0.999	4	79	5	5	4	2	6	4	6	5	4	4	6	3	6	3	4	5	5	2	453191	448619	400348	535124	449485	437141	425573	585286	441660	439689	547773	546816	471930	485816	523231	447836	479140	449090
tr|Q8R1P3|Q8R1P3_MOUSE	Q8R1P3	Q8R1P3_MOUSE	Gpm6a	267	23.6	Mus musculus OX=10090	2:Experimental evidence at transcript level	Gpm6a protein	1	0.999	2	81	4	6	5	6	7	5	3	4	4	5	6	5	4	3	4	3	4	3	891972	537278	953774	503550	677942	734796	469108	499134	435124	412908	421639	393836	401619	312188	665754	303952	278321	546885
tr|Q8K403|Q8K403_MOUSE	Q8K403	Q8K403_MOUSE	H2rsp	112	56.2	Mus musculus OX=10090	4:Protein predicted	HAI-2 related small peptide	1	0.999	4	52	1	1	1	1	1	2	4	2	4	5	4	5	2	3	4	3	5	4	50048.5	14528.1	32117.7	14675.4	11844.5	63821	135576	95963	148621	141801	163881	239147	87528.2	92961.9	121797	41099.4	256805	104203
tr|Q8K3M1|Q8K3M1_MOUSE	Q8K3M1	Q8K3M1_MOUSE	Rdh16f2	318	47.5	Mus musculus OX=10090	1:Experimental evidence at protein level	Cis-retinol/3alpha hydroxysterol short-chain dehydrogenase-like protein	1	0.999	7	37	3	4	3	2	3	1	2	3	3	0	2	3	1	1	1	2	2	1	158713	178910	248741	191818	124690	231990	177326	156521	126632	94430.5	120893	167518	115551	83749	112928	100597	136537	104848
tr|Q8K205|Q8K205_MOUSE	Q8K205	Q8K205_MOUSE	Pop1	1045	35.3	Mus musculus OX=10090	1:Experimental evidence at protein level	Processing of 1, ribonuclease P/MRP family, (S. cerevisiae)	1	0.999	4	21	0	2	1	1	1	1	1	1	0	2	2	1	0	1	1	2	2	2		87285.6		65708.3	57387.5	44850.5	19197.9	67291.7	77398.3	96796.9	94505.3	28854.4		99328.7	21150.6	93884.9	97505.1	97700.1
tr|Q8K154|Q8K154_MOUSE	Q8K154	Q8K154_MOUSE	Ugt2b34	532	25	Mus musculus OX=10090	1:Experimental evidence at protein level	UDP-glucuronosyltransferase	1	0.999	7	76	4	7	4	3	2	5	6	7	4	4	6	6	3	3	7	0	1	4	150076	140798	133008	133831	140795	120392	151820	128294	126921	126349	146237	90192.3	86384.1	62981.9	112891	20767	35385.5	85597.9
tr|Q8CHG1|Q8CHG1_MOUSE	Q8CHG1	Q8CHG1_MOUSE	Dclk1	791	20.4	Mus musculus OX=10090	2:Experimental evidence at transcript level	MKIAA0369 protein (Fragment)	1	0.999	4	12	0	0	0	0	0	0	0	0	0	3	1	1	0	2	0	2	2	1										21629.2		8963.28		41588.3		45227.1	21364.5	21053.7
tr|Q8CHF5|Q8CHF5_MOUSE	Q8CHF5	Q8CHF5_MOUSE	Mbnl1	384	29.2	Mus musculus OX=10090	2:Experimental evidence at transcript level	MKIAA0428 protein (Fragment)	0.9998	0.999	5	16	1	1	1	1	0	1	1	1	0	1	1	1	0	1	1	2	1	1	244501	235846	359608	317934	345503	334434	318897	174760	273556	434508	438134	411334	313893	451170	324098	418157	438116	416473
tr|Q8CGB9|Q8CGB9_MOUSE	Q8CGB9	Q8CGB9_MOUSE	Ide	1019	45.9	Mus musculus OX=10090	1:Experimental evidence at protein level	Insulin-degrading enzyme	1	0.999	24	308	22	16	24	26	21	17	18	16	12	24	20	15	9	13	16	9	16	14	472239	583304	619272	566919	468986	500926	559703	278495	426553	634969	572004	759160	358791	642549	672976	339697	542863	884441
tr|Q8CFX3|Q8CFX3_MOUSE	Q8CFX3	Q8CFX3_MOUSE	Pcdh1	1038	27.8	Mus musculus OX=10090	1:Experimental evidence at protein level	Protocadherin 1	1	0.9988	8	4	0	0	0	0	0	0	0	0	0	0	0	0	1	0	0	1	1	1		151090	173239	42651.8	174478	55390.8	93536.2	113657	99266.7	82000.8	183367	183172	133218	88420.2	201915	252837	198904	188546
tr|Q8CF71|Q8CF71_MOUSE	Q8CF71	Q8CF71_MOUSE	Acta2	109	44	Mus musculus OX=10090	2:Experimental evidence at transcript level	Actin	0.9905	0.9973	3	25	3	2	2	3	1	1	1	1	1	1	1	1	1	1	0	3	1	1	1.40893e+06	2.28966e+06	2210729	3.63979e+06	2.9959e+06	1.40806e+06	2122781	2.01857e+06	3.48574e+06	3.62969e+06	2507186	1.23135e+06	1.35967e+06	1.26021e+06	1.06256e+06	1.20565e+06	1.76333e+06	941235
tr|Q8CDZ6|Q8CDZ6_MOUSE	Q8CDZ6	Q8CDZ6_MOUSE	Wls	405	25.9	Mus musculus OX=10090	2:Experimental evidence at transcript level	Wnt ligand secretion mediator	1	0.999	6	66	4	3	4	3	3	3	3	3	3	5	4	6	5	4	4	2	4	3	146615	156437	156147	101454	193839	188715	169073	144431	152415	124748	140842	178875	176316	168089	134460	149067	160564	151882
tr|Q8CDZ5|Q8CDZ5_MOUSE	Q8CDZ5	Q8CDZ5_MOUSE	Nup133	1155	37.3	Mus musculus OX=10090	2:Experimental evidence at transcript level	Nucleoporin_C domain-containing protein	1	0.999	12	109	4	5	4	7	5	6	3	4	6	10	5	5	8	8	6	6	8	9	72004.2	111844	114219	125807	92840.1	118248	94208.8	80168.1	133422	139975	87132.5	111303	87463.2	82020.2	90914.3	64737.7	89037.8	104107
tr|Q8CDV7|Q8CDV7_MOUSE	Q8CDV7	Q8CDV7_MOUSE	Entpd1	539	26.3	Mus musculus OX=10090	1:Experimental evidence at protein level	Ectonucleoside triphosphate diphosphohydrolase 1	1	0.999	4	70	3	3	2	4	4	4	2	5	3	3	2	3	6	5	4	7	6	4	183355	196145	183450	239875	232797	136223	138795	248171	174192	286715	281455	241115	276866	467570	225481	468711	290561	195123
tr|Q8CDT3|Q8CDT3_MOUSE	Q8CDT3	Q8CDT3_MOUSE	Iqgap1	934	48.8	Mus musculus OX=10090	2:Experimental evidence at transcript level	Ras-GAP domain-containing protein (Fragment)	1	0.9985	30	2	0	0	0	0	0	0	0	0	0	0	0	0	0	0	0	1	1	0	667366	940622	636740	718068	701762	850856	807752	861662	829091	1.13634e+06	980534	1.08265e+06	1.01236e+06	1.35681e+06	1.03249e+06	1.4411e+06	1.27741e+06	1.08183e+06
tr|Q8CDS6|Q8CDS6_MOUSE	Q8CDS6	Q8CDS6_MOUSE		473	37.6	Mus musculus OX=10090	2:Experimental evidence at transcript level	6PF2K domain-containing protein	0.4484	0.999	7	35	0	2	0	2	4	2	4	2	3	2	2	1	4	1	1	2	2	1	22035.5	79720.6		52181.2	109341	69497.2	104296	98800.2	46415.9	47160.6	107425	48288.2	157034	139724	34834.9	162449	54907.9	49235.6
tr|Q8CC06|Q8CC06_MOUSE	Q8CC06	Q8CC06_MOUSE	Itga6	1073	40.4	Mus musculus OX=10090	2:Experimental evidence at transcript level	Integrin_alpha2 domain-containing protein	1	0.9988	25	14	2	1	0	0	0	0	1	0	1	1	1	1	2	2	0	1	1	0	377101	424091	528602	585610	573630	612238	689529	680879	728365	811462	811779	662037	544073	619361	544100	478110	603456	591628
tr|Q8CAP3|Q8CAP3_MOUSE	Q8CAP3	Q8CAP3_MOUSE	Rad23a	362	50.3	Mus musculus OX=10090	1:Experimental evidence at protein level	UV excision repair protein RAD23	1	0.999	8	85	4	6	5	5	4	4	4	4	4	2	6	5	3	4	6	7	6	6	191533	280942	291459	172235	170189	168239	227282	175562	273810	262250	252856	236826	156248	122776	174934	246869	253467	236377
tr|Q8C845|Q8C845_MOUSE	Q8C845	Q8C845_MOUSE	Efhd2	240	49.6	Mus musculus OX=10090	1:Experimental evidence at protein level	EF-hand domain-containing protein D2	1	0.999	8	122	7	7	6	4	7	6	7	6	6	6	7	6	8	8	6	12	7	6	367064	334459	161748	169036	351241	363962	423993	417947	449100	614901	637136	663084	625485	824879	583656	979408	773655	684206
tr|Q8C7P1|Q8C7P1_MOUSE	Q8C7P1	Q8C7P1_MOUSE	Klhl9	605	51.6	Mus musculus OX=10090	2:Experimental evidence at transcript level	BTB domain-containing protein	1	0.999	5	26	0	1	0	0	1	0	1	1	2	1	2	3	1	3	2	2	3	3		44165.7					24108.8		33184.1	51810.7	48921.2	74306.2	56484.6	81832.1	64064.7	77429.9	78044.8	62804.8
tr|Q8C7J6|Q8C7J6_MOUSE	Q8C7J6	Q8C7J6_MOUSE	Kctd12b	292	29.1	Mus musculus OX=10090	1:Experimental evidence at protein level	Potassium channel tetramerisation domain-containing 12b	1	0.9981	5	9	0	0	0	0	0	0	0	0	0	1	0	0	1	1	0	2	2	2									30318.3	51449.5	26517.9		28577.2	24354.9		33561.2	33003.1
tr|Q8C788|Q8C788_MOUSE	Q8C788	Q8C788_MOUSE	Snx18	615	24.7	Mus musculus OX=10090	1:Experimental evidence at protein level	Sorting nexin	1	0.999	11	135	5	10	8	3	6	4	7	8	4	7	8	5	11	10	10	13	9	7	243409	309314	267610	183824	279046	307764	271089	296178	217043	265671	289640	305018	316540	372080	338226	397327	353229	343312
tr|Q8C671|Q8C671_MOUSE	Q8C671	Q8C671_MOUSE	Srsf2	254	45.3	Mus musculus OX=10090	2:Experimental evidence at transcript level	Serine/arginine-rich splicing factor 2	1	0.999	6	108	6	5	4	5	5	4	5	5	6	8	6	4	6	9	5	10	8	7	43346.9	507293	119136	557839	180219	331332	434312	395639	564864	468944	684106	756263	882940	452644	392673	961837	838733	548901
tr|Q8C5A0|Q8C5A0_MOUSE	Q8C5A0	Q8C5A0_MOUSE	Arhgap1	347	55	Mus musculus OX=10090	2:Experimental evidence at transcript level	Rho GTPase-activating protein 1	1	0.9987	10	8	0	0	1	0	0	1	0	0	0	0	0	1	0	1	1	1	1	1	1.146e+06	1.2965e+06	1.12038e+06	1.07045e+06	1.10622e+06	1.2144e+06	1.1113e+06	1.147e+06	1120881	1286132	1.44615e+06	1.64483e+06	1.12414e+06	1.50171e+06	1549393	1.55067e+06	1.56896e+06	1666602
tr|Q8C405|Q8C405_MOUSE	Q8C405	Q8C405_MOUSE	Sp100	591	21	Mus musculus OX=10090	1:Experimental evidence at protein level	Nuclear autoantigen Sp-100	1	0.999	6	34	2	1	2	2	1	1	2	2	2	3	1	1	1	2	2	4	3	2	120176	228863	120002	186223	183347	134836	149994	151171	116107	292898	177828	123778	135785	289139	144460	223536	104949	159500
tr|Q8C338|Q8C338_MOUSE	Q8C338	Q8C338_MOUSE	Idh1	422	66.4	Mus musculus OX=10090	2:Experimental evidence at transcript level	Isocitrate dehydrogenase [NADP]	1	0.999	23	720	30	47	35	42	32	34	40	39	40	44	45	44	50	37	48	32	40	41	7.46091e+06	5.92825e+06	7018196	5.45221e+06	6.63596e+06	7387237	6310257	6534341	5.32976e+06	5447737	7016895	5963543	5885623	4585923	5970345	5300567	5967198	5969707
tr|Q8C306|Q8C306_MOUSE	Q8C306	Q8C306_MOUSE		442	61.1	Mus musculus OX=10090	2:Experimental evidence at transcript level	Palladin, cytoskeletal associated protein (Fragment)	1	0.999	13	27	0	1	0	1	1	1	0	1	1	1	1	3	3	2	1	4	3	3	172456	189929	173673	198235	224893	161473	118306	168727	277730	333821	351362	365370	421247	482038	317560	623715	545912	398369
tr|Q8C2G0|Q8C2G0_MOUSE	Q8C2G0	Q8C2G0_MOUSE	Ptk2b	967	41	Mus musculus OX=10090	2:Experimental evidence at transcript level	non-specific protein-tyrosine kinase	1	0.999	9	72	4	4	4	3	3	4	6	6	7	3	5	5	3	3	3	2	3	4	245212	332675	328998	378980	326298	76450.6	373133	387904	276012	261392	90244.1	282564	126757	260928	112063	130909	146106	275203
tr|Q8C1Z0|Q8C1Z0_MOUSE	Q8C1Z0	Q8C1Z0_MOUSE	Mcm4	862	32.6	Mus musculus OX=10090	2:Experimental evidence at transcript level	DNA replication licensing factor MCM4	1	0.999	10	49	1	2	1	0	1	0	3	1	1	8	9	4	1	2	2	4	6	3	47407.2	55656.6	49247.5	50777.9	231613	48593	137343	311298	309204	316777	341577	204293	284002	94704.9	344219	153007	222909	127530
tr|Q8C1P4|Q8C1P4_MOUSE	Q8C1P4	Q8C1P4_MOUSE	Bphl	151	54.3	Mus musculus OX=10090	2:Experimental evidence at transcript level	AB hydrolase-1 domain-containing protein	0.9996	0.9978	1	1	0	1	0	0	0	0	0	0	0	0	0	0	0	0	0	0	0	0
tr|Q8C1A8|Q8C1A8_MOUSE	Q8C1A8	Q8C1A8_MOUSE	Acss2	701	39.8	Mus musculus OX=10090	2:Experimental evidence at transcript level	propionate--CoA ligase	1	0.999	15	170	11	10	11	12	11	10	8	11	8	10	8	8	9	8	11	8	8	8	921319	872709	1.03813e+06	997766	1.0433e+06	784850	643057	842685	767133	603682	718984	839636	932199	728444	883522	727430	838831	867384
tr|Q8C0W0|Q8C0W0_MOUSE	Q8C0W0	Q8C0W0_MOUSE	Tmsb15l	80	75	Mus musculus OX=10090	1:Experimental evidence at protein level	Thymosin beta 15b-like	1	0.999	3	19	0	0	0	2	0	0	0	2	1	2	2	0	2	1	1	4	1	1		53446.2	57973.6	53371.3			48690.3	60701.3	33684	63351.2	78807.5		74281.8	66729.7		92019.4	61782.8	58351.7
tr|Q8C094|Q8C094_MOUSE	Q8C094	Q8C094_MOUSE	Mapk9	323	50.5	Mus musculus OX=10090	2:Experimental evidence at transcript level	Stress-activated protein kinase JNK (Fragment)	0.9999	0.999	9	50	1	3	3	3	3	1	5	3	2	2	3	3	3	5	4	1	2	3		107358	55816.3	71510.9	108487	53865.2	57167.8	57611.8	93109.1	169233	148197	160601	142658	153122	147546	98003.3	72678.7	139881
tr|Q8BZY3|Q8BZY3_MOUSE	Q8BZY3	Q8BZY3_MOUSE	Ddx19b	494	52.6	Mus musculus OX=10090	1:Experimental evidence at protein level	RNA helicase	1	0.999	9	17	1	1	1	0	1	1	0	1	1	1	1	1	1	1	1	2	1	1	202345	221039	242611	236686	279256	271765	271718	301336	291017	353677	254447	172356	277984	240312	236517	188646	272491	208384
tr|Q8BXB3|Q8BXB3_MOUSE	Q8BXB3	Q8BXB3_MOUSE	Slc8a1	706	29.9	Mus musculus OX=10090	2:Experimental evidence at transcript level	J domain-containing protein (Fragment)	1	0.999	9	19	2	1	1	1	1	1	2	1	2	0	1	1	1	1	1	0	0	2	494047	472285	444206	354064	390213	463873	391448	389519	315866	99171.1	200435	156041	326090	229984	426465	202935	136628	202825
tr|Q8BW03|Q8BW03_MOUSE	Q8BW03	Q8BW03_MOUSE	Elavl1	326	44.8	Mus musculus OX=10090	2:Experimental evidence at transcript level	ELAV-like protein	1	0.999	7	166	4	9	6	6	7	10	10	9	11	10	8	8	12	11	9	11	12	13	335814	494013	433560	327556	405188	317654	547787	501916	528525	680956	606712	535570	393138	330873	478920	464830	511871	455651
tr|Q8BVQ9|Q8BVQ9_MOUSE	Q8BVQ9	Q8BVQ9_MOUSE	Psmc2	475	60.8	Mus musculus OX=10090	1:Experimental evidence at protein level	26S proteasome regulatory subunit 7	1	0.9965	17	3	0	1	0	0	0	0	0	1	0	0	1	0	0	0	0	0	0	0	344522	606903	407591	509224	360794	557334	474454	385513	673584	633956	658570	830293	973182	947096	823038	1.14413e+06	871922	794154
tr|Q8BVF6|Q8BVF6_MOUSE	Q8BVF6	Q8BVF6_MOUSE	Pvr	408	32.1	Mus musculus OX=10090	2:Experimental evidence at transcript level	Poliovirus receptor	1	0.999	4	22	1	1	1	1	0	1	4	2	2	1	3	1	0	0	0	1	2	1	51531.8	80819.5	74782.2	80687.9		93156.9	165415	147160	182075	157247	139705	160326	99602.1	82708.6	30282.3	104499	36595.4	143836
tr|Q8BTY3|Q8BTY3_MOUSE	Q8BTY3	Q8BTY3_MOUSE	Ppa1	288	62.8	Mus musculus OX=10090	2:Experimental evidence at transcript level	inorganic diphosphatase	1	0.999	12	211	10	8	13	12	12	13	11	11	12	15	16	13	8	12	12	10	14	9	463918	739738	526826	697887	582939	536545	554025	639733	663547	681796	662218	676938	577199	584331	636638	656891	807017	655188
tr|Q8BTS3|Q8BTS3_MOUSE	Q8BTS3	Q8BTS3_MOUSE	Gbp9	619	28.1	Mus musculus OX=10090	1:Experimental evidence at protein level	Guanylate-binding protein 9	1	0.999	6	68	2	3	0	5	3	1	3	3	3	2	2	5	7	4	5	7	8	5	111241	204200	232059	105066	260689	30628	109921	95801.2	204900	223941	131551	146743	231907	174447	231757	247971	268124	274822
tr|Q8BT06|Q8BT06_MOUSE	Q8BT06	Q8BT06_MOUSE	Cd63	249	16.9	Mus musculus OX=10090	2:Experimental evidence at transcript level	Tetraspanin	1	0.999	1	30	2	1	1	1	1	1	2	1	1	2	3	3	2	2	2	2	1	2	45217.6	161489	61617.4	102339	76129.9	70624.1	206554	163209	194812	249877	204856	224335	178027	212242	159618	178949	136126	204189
tr|Q8BSX3|Q8BSX3_MOUSE	Q8BSX3	Q8BSX3_MOUSE	Pck1	622	51.6	Mus musculus OX=10090	2:Experimental evidence at transcript level	phosphoenolpyruvate carboxykinase (GTP)	0.4698	0.9988	23	10	1	0	1	1	1	1	1	1	1	1	1	0	0	0	0	0	0	0	2.37437e+06	1.42995e+06	1.83444e+06	1.69996e+06	1631237	1.74524e+06	1.32456e+06	1.09577e+06	1.27824e+06	690951	1.37034e+06	1574411	1.84633e+06	974426	803440	1.16407e+06	560979	939990
tr|Q8BRP9|Q8BRP9_MOUSE	Q8BRP9	Q8BRP9_MOUSE	Washc2	566	73.7	Mus musculus OX=10090	2:Experimental evidence at transcript level	CAP-ZIP_m domain-containing protein (Fragment)	1	0.9982	19	1	0	0	0	0	0	0	1	0	0	0	0	0	0	0	0	0	0	0	218250	262193	195839	244619	230624	245439	219360	266202	220988	254465	297553	360910	298417	260196	338250	343131	401744	331117
tr|Q8BQL7|Q8BQL7_MOUSE	Q8BQL7	Q8BQL7_MOUSE	Tollip	274	31.4	Mus musculus OX=10090	2:Experimental evidence at transcript level	Toll interacting protein	1	0.999	5	90	4	6	2	5	4	4	5	4	5	6	7	6	6	6	4	5	6	5	278268	346076	251441	286366	259560	294245	284803	294121	291467	295497	315207	391248	253967	394277	359581	286939	374979	387574
tr|Q8BQ46|Q8BQ46_MOUSE	Q8BQ46	Q8BQ46_MOUSE	Taf15	557	47.6	Mus musculus OX=10090	1:Experimental evidence at protein level	TAF15 RNA polymerase II, TATA box binding protein (TBP)-associated factor	1	0.999	9	139	8	8	8	7	8	7	6	9	6	8	7	7	8	8	7	8	9	10	417772	568021	492514	635238	541854	583335	607708	662603	715730	939748	1.06693e+06	1.02704e+06	969501	1.29914e+06	1.05938e+06	1.40557e+06	1.71416e+06	1262020
tr|Q8BPF4|Q8BPF4_MOUSE	Q8BPF4	Q8BPF4_MOUSE		142	91.5	Mus musculus OX=10090	2:Experimental evidence at transcript level	GLOBIN domain-containing protein	1	0.999	17	5880	331	346	325	512	281	476	427	389	450	335	293	303	263	236	274	218	164	257	67913008	28538326	44713164	90083416	49937668	98121200	88114248	87374016	86027096	63031672	53734472	45758556	29488816	32948412	34251480	25606626	22639892	32908606
tr|Q8BP75|Q8BP75_MOUSE	Q8BP75	Q8BP75_MOUSE	Anxa7	463	30.2	Mus musculus OX=10090	2:Experimental evidence at transcript level	Annexin	1	0.999	9	73	3	5	3	4	2	5	5	4	4	5	3	3	4	6	3	4	6	4	675149	896868	905943	1.00972e+06	915129	585598	1.1418e+06	657508	1.18059e+06	1.08228e+06	1.26613e+06	1.14883e+06	915232	868229	953849	1.06442e+06	1.24155e+06	855202
tr|Q8BNX5|Q8BNX5_MOUSE	Q8BNX5	Q8BNX5_MOUSE		135	59.3	Mus musculus OX=10090	2:Experimental evidence at transcript level	Pecanex-like protein (Fragment)	1	0.9988	4	5	0	0	0	0	0	0	0	0	0	0	0	1	1	1	0	1	1	0	481110	477233	458037	477074	567438	430193	534736	539411	519890	622881	686035	594726	462504	832396	474588	579680	738116	690288
tr|Q8BLZ1|Q8BLZ1_MOUSE	Q8BLZ1	Q8BLZ1_MOUSE	Acad12	179	47.5	Mus musculus OX=10090	2:Experimental evidence at transcript level	Acyl-CoA_dh_1 domain-containing protein	1	0.999	4	66	5	4	3	3	3	4	4	4	3	3	3	4	4	4	4	4	4	3	184315	418567	238944	460367	324519	273890	293308	331537	385528	258687	258395	249556	357645	307794	144304	287108	327312	251264
tr|Q8BLD7|Q8BLD7_MOUSE	Q8BLD7	Q8BLD7_MOUSE	Acaa1a	294	63.6	Mus musculus OX=10090	2:Experimental evidence at transcript level	THIKB thiolase	1	0.999	11	24	2	2	2	2	2	1	1	1	1	1	1	0	1	1	1	2	1	2	2201579	3.79436e+06	2642184	3.83931e+06	2376580	2.47749e+06	2387238	2.73127e+06	2.64575e+06	2.04687e+06	2.28886e+06	2.10281e+06	2.45192e+06	2.19366e+06	2.63814e+06	2.01647e+06	1.09724e+06	2.1694e+06
tr|Q8BLD4|Q8BLD4_MOUSE	Q8BLD4	Q8BLD4_MOUSE	Tardbp	298	55	Mus musculus OX=10090	1:Experimental evidence at protein level	TAR DNA-binding protein 43	1	0.9984	10	1	0	0	0	0	0	0	0	0	0	0	1	0	0	0	0	0	0	0	113044	171650	63269.5	302022	167741	99516.9	131627	65366	127946	230722	341602	353005	354879	544536	327306	491808	492692	355570
tr|Q8BKY2|Q8BKY2_MOUSE	Q8BKY2	Q8BKY2_MOUSE	Col3a1	1464	55.5	Mus musculus OX=10090	2:Experimental evidence at transcript level	Collagen type III alpha 1 chain	1	0.999	10	16	0	1	0	0	0	0	0	0	0	2	0	1	2	5	0	2	1	2		30518.6					22111.5		65407	233643	121877	93112.2	64817.9	138032	28322.2	136825	62064.2	187606
tr|Q8BK99|Q8BK99_MOUSE	Q8BK99	Q8BK99_MOUSE	Opa1	567	37	Mus musculus OX=10090	2:Experimental evidence at transcript level	Dynamin-like 120 kDa protein, mitochondrial	1	0.999	11	20	2	1	1	1	1	1	1	2	1	1	1	1	1	1	1	1	1	1	1.01219e+06	968534	963800	828082	887537	1.05931e+06	893612	908122	726799	575222	664824	726107	716190	693945	922318	585532	523338	765876
tr|Q8BK18|Q8BK18_MOUSE	Q8BK18	Q8BK18_MOUSE	Dars	501	56.3	Mus musculus OX=10090	2:Experimental evidence at transcript level	Aspartate--tRNA ligase, cytoplasmic	1	0.999	19	348	23	17	17	19	21	17	15	23	19	21	18	20	20	22	20	20	16	20	1.17924e+06	893792	1.19399e+06	1.02039e+06	1.15343e+06	1.24278e+06	1.17261e+06	1.25346e+06	1.13082e+06	1071125	1.12805e+06	1122746	891694	966629	1.13073e+06	482012	1.07453e+06	1.18598e+06
tr|Q8BJ53|Q8BJ53_MOUSE	Q8BJ53	Q8BJ53_MOUSE	Ubap2l	983	35.7	Mus musculus OX=10090	2:Experimental evidence at transcript level	UBA domain-containing protein	1	0.999	17	3	1	0	0	0	0	0	0	1	0	0	1	0	0	0	0	0	0	0	243389	164001	263770	242184	263706	254707	211136	390291	178074	206446	376809	331114	319479	144243	239144	343862	325382	138926
tr|Q8BFU4|Q8BFU4_MOUSE	Q8BFU4	Q8BFU4_MOUSE	Rgs19	194	23.2	Mus musculus OX=10090	1:Experimental evidence at protein level	GAIP/RGS19 short isoform	0.9198	0.9988	2	5	0	0	0	0	1	0	0	0	0	1	0	0	0	1	0	1	1	0										12358.2			17287.5	14888.2		15005.5	16905
tr|Q811V2|Q811V2_MOUSE	Q811V2	Q811V2_MOUSE	Stfa2l1	103	29.1	Mus musculus OX=10090	2:Experimental evidence at transcript level	Stefin A2 protein	0.9965	0.9984	1	2	0	0	0	0	0	0	1	0	0	1	0	0	0	0	0	0	0	0							20953.9			41631.6		18566.1
tr|Q811E7|Q811E7_MOUSE	Q811E7	Q811E7_MOUSE	Myo1f	1098	36.2	Mus musculus OX=10090	2:Experimental evidence at transcript level	Myosin IF	1	0.999	10	24	0	0	0	0	0	0	0	0	0	5	1	2	2	4	1	3	4	2	66097.7	140843	62062.3	146244	138128	71736	181498	91244.1	168549	233448	148875	153443	140985	205497	132399	179579	104797	175344
tr|Q80ZX0|Q80ZX0_MOUSE	Q80ZX0	Q80ZX0_MOUSE	Sec24b	1251	28.7	Mus musculus OX=10090	1:Experimental evidence at protein level	Sec24-related gene family, member B (S. cerevisiae)	1	0.999	16	171	10	5	8	6	7	6	5	6	6	12	9	15	13	10	9	14	13	17	180135	144208	161629	150810	171228	177712	333881	146883	147687	176493	165381	184837	132756	174740	184546	154054	179751	195296
tr|Q80ZM5|Q80ZM5_MOUSE	Q80ZM5	Q80ZM5_MOUSE	H1f10	188	48.4	Mus musculus OX=10090	1:Experimental evidence at protein level	H1 histone family, member X	0.9999	0.999	1	6	0	0	0	0	0	0	0	0	0	0	0	1	1	1	0	1	1	1										23144.8	19089.6	19227.3	33648.3	45668.8	23951.4	57854.4	35629.7	27768.6
tr|Q80Y32|Q80Y32_MOUSE	Q80Y32	Q80Y32_MOUSE	Hmgxb4	594	17	Mus musculus OX=10090	1:Experimental evidence at protein level	HMG box domain-containing 4	1	0.999	3	8	0	0	1	0	1	1	0	0	1	1	1	0	0	0	0	1	1	0			9245.19		16607.5	9376.69			12325.7	10357.6	12792.2
tr|Q80XU6|Q80XU6_MOUSE	Q80XU6	Q80XU6_MOUSE	Ogt	171	42.1	Mus musculus OX=10090	2:Experimental evidence at transcript level	Ogt protein	1	0.999	4	3	1	0	0	0	0	0	0	0	0	0	0	0	0	0	0	0	1	1	102580	72321.3	109672	56904.6	82569.6	108950	76055.1	97210	72455.3	90401	95558.9	120883	91314.7	106608	109753	83964.2	108232	127847
tr|Q80XK1|Q80XK1_MOUSE	Q80XK1	Q80XK1_MOUSE	Cyp2a5	493	56.6	Mus musculus OX=10090	2:Experimental evidence at transcript level	Cytochrome P450 (Fragment)	1	0.999	16	11	0	1	2	0	0	3	1	1	2	0	0	0	0	1	0	0	0	0	1.07618e+06	850938	1.0564e+06	911119	751589	911324	1.01479e+06	1.44188e+06	1.27141e+06	406476	192791	526128	698228	656761	476383	464812	81803.8	537408
tr|Q80X98|Q80X98_MOUSE	Q80X98	Q80X98_MOUSE	Dhx38	1228	33.1	Mus musculus OX=10090	1:Experimental evidence at protein level	RNA helicase	1	0.999	8	50	2	2	1	2	1	1	2	3	2	5	2	3	4	4	3	5	5	3	61234.2	13996.2		17569.7	38937.2	28579.4	51279.1	35591.6	76190.1	69030.9	63878.2	77978.5	57962	64471.6	58167.7	93511.9	108556	104910
tr|Q80WF6|Q80WF6_MOUSE	Q80WF6	Q80WF6_MOUSE	Slc26a1	704	14.6	Mus musculus OX=10090	2:Experimental evidence at transcript level	Sulfate anion transporter 1	0.9995	0.999	8	74	4	5	3	4	5	3	3	3	3	3	4	3	8	3	5	7	5	3	307267	230394	263349	285328	392035	265637	373175	284133	407617	170688	378956	371499	374611	240624	321137	289994	264520	309203
tr|Q80VH1|Q80VH1_MOUSE	Q80VH1	Q80VH1_MOUSE	Snw1	102	50	Mus musculus OX=10090	2:Experimental evidence at transcript level	SNW domain-containing protein 1	0.9999	0.9989	2	8	0	1	0	0	0	0	0	0	1	0	0	1	1	1	0	1	1	1	52324.7	130036	56177.4	55520.4	49395.1	61383.4	57533.3	91242.7	91268.2	58802.4	44018.5	99768.4	129892	107197	61308.6	138739	130623	93945.6
tr|Q80VE5|Q80VE5_MOUSE	Q80VE5	Q80VE5_MOUSE	Tbc1d22b	505	30.9	Mus musculus OX=10090	1:Experimental evidence at protein level	TBC1 domain family, member 22B	1	0.999	7	27	2	3	1	1	2	3	1	1	1	1	0	1	3	0	3	1	3	0	2.0557e+06	2.52742e+06	2.08662e+06	2.74977e+06	904361	4.34514e+06	4.68188e+06	2.60939e+06	2.32038e+06	2.50404e+06	1.87243e+06	1264053	936741	1154206	26576.9	1.30281e+06	803568	1.66816e+06
tr|Q80UU5|Q80UU5_MOUSE	Q80UU5	Q80UU5_MOUSE	Drosha	705	25	Mus musculus OX=10090	2:Experimental evidence at transcript level	Rnasen protein (Fragment)	1	0.9979	2	4	0	0	0	0	0	1	1	1	0	0	0	0	0	1	0	0	0	0						36289.7	39610.9	26929.7
tr|Q80UE5|Q80UE5_MOUSE	Q80UE5	Q80UE5_MOUSE	Epb41l2	918	46.6	Mus musculus OX=10090	1:Experimental evidence at protein level	Band 4.1-like protein 2	1	0.999	33	21	1	2	1	1	1	1	2	2	1	1	1	1	2	2	0	0	1	1	512406	356504	411334	343260	367989	396155	457280	428158	483224	500706	490862	388786	442388	467189	386154	536043	399296	408658
tr|Q80TT9|Q80TT9_MOUSE	Q80TT9	Q80TT9_MOUSE	Acot11	561	39.9	Mus musculus OX=10090	2:Experimental evidence at transcript level	MKIAA0707 protein (Fragment)	1	0.999	7	12	1	0	0	0	0	1	1	0	0	1	1	1	1	1	1	1	1	1	244453	196464	297548	179287	284364	265202	166310	244814	199805	153327	189815	179611	190148	139105	180919	193987	124623	184292
tr|Q80TT4|Q80TT4_MOUSE	Q80TT4	Q80TT4_MOUSE	Tomm70a	626	48.6	Mus musculus OX=10090	2:Experimental evidence at transcript level	MKIAA0719 protein (Fragment)	1	0.999	15	261	12	16	13	17	10	11	14	12	14	14	14	13	21	15	16	19	16	14	475995	379373	436959	459288	488582	497985	423999	420539	372596	313749	278210	214518	295676	238887	289191	216497	168839	277488
tr|Q80T83|Q80T83_MOUSE	Q80T83	Q80T83_MOUSE	Vcpip1	1245	45.5	Mus musculus OX=10090	2:Experimental evidence at transcript level	ubiquitinyl hydrolase 1 (Fragment)	1	0.999	20	112	3	7	6	6	4	6	5	5	5	8	5	9	8	7	5	8	6	9	65429.3	87382	59201.9	111052	101158	128915	133732	127144	121887	84396.3	112499	147744	113517	112271	144500	153658	180721	138843
tr|Q80T06|Q80T06_MOUSE	Q80T06	Q80T06_MOUSE	Eef1d	281	62.6	Mus musculus OX=10090	1:Experimental evidence at protein level	Elongation factor 1-delta	1	0.999	11	342	17	15	18	15	19	19	15	18	20	22	18	19	23	21	20	20	22	21	1.25554e+06	1.36283e+06	1.16434e+06	1.33465e+06	1.3394e+06	1.40609e+06	1.18673e+06	1.22551e+06	1.07016e+06	1.37373e+06	1.53264e+06	1.64893e+06	1.49222e+06	1461629	1.4894e+06	1.5311e+06	1.35358e+06	1.61225e+06
tr|Q80SV2|Q80SV2_MOUSE	Q80SV2	Q80SV2_MOUSE	env	438	16.9	Mus musculus OX=10090	4:Protein predicted	Truncated envelope polyprotein	0.9991	0.9987	2	2	0	0	0	0	0	0	0	0	0	0	0	0	0	0	1	0	0	1							507857	558097		385435		68930.5			34375.5			61144.2
tr|Q7TS98|Q7TS98_MOUSE	Q7TS98	Q7TS98_MOUSE		236	33.9	Mus musculus OX=10090	1:Experimental evidence at protein level	Anti-colorectal carcinoma light chain	1	0.999	5	42	1	2	1	2	1	1	1	2	1	0	2	3	5	4	3	3	5	5	51593.8	153235	58877.7	142193	111804	53033	153674	116298	137582	105581	62330.6	109661	151617	182300	114672	106739	105072	93123.7
tr|Q7TQC0|Q7TQC0_MOUSE	Q7TQC0	Q7TQC0_MOUSE		2587	25	Mus musculus OX=10090	2:Experimental evidence at transcript level	DNA-directed DNA polymerase	1	0.999	3	23	3	1	2	1	1	3	0	2	0	1	0	0	1	1	3	1	0	3	241999	144484	235590	131432	99171.3	264627		178644	116894	68761.5	88765.7	173113	116185	153624	200003	86040.6	61736.4	171316
tr|Q7TNZ4|Q7TNZ4_MOUSE	Q7TNZ4	Q7TNZ4_MOUSE	Gpld1	842	22.9	Mus musculus OX=10090	2:Experimental evidence at transcript level	Phosphatidylinositol-glycan-specific phospholipase D	1	0.999	6	45	2	2	2	1	1	2	2	1	3	5	5	3	3	4	3	2	2	2	173465	67790.1	184833	110676	122640	81968.3	226782	37760.7	98406.9	759405	373189	127450	183713	134912	46726.2	38805.6	415045	332819
tr|Q7TNL7|Q7TNL7_MOUSE	Q7TNL7	Q7TNL7_MOUSE	Dusp9	452	38.9	Mus musculus OX=10090	1:Experimental evidence at protein level	Dual specificity protein phosphatase	1	0.999	2	4	0	0	0	1	1	0	1	0	0	0	0	0	0	0	1	0	0	0			32973.5	18630.4	24949.5
tr|Q7TNL5|Q7TNL5_MOUSE	Q7TNL5	Q7TNL5_MOUSE	Ppp2r5d	595	34.8	Mus musculus OX=10090	1:Experimental evidence at protein level	Serine/threonine-protein phosphatase 2A 56 kDa regulatory subunit	1	0.999	7	44	2	3	1	1	0	2	2	2	3	4	4	2	2	4	3	5	2	2	58117.9	99900.3	4782.22	105694	41021.3	79648.1	91437.9	102112	121974	126454	78360.2	121006	152006	160705	100045	187898	139463	129568
tr|Q7M754|Q7M754_MOUSE	Q7M754	Q7M754_MOUSE	Gm5409	246	28.9	Mus musculus OX=10090	2:Experimental evidence at transcript level	Try10-like trypsinogen	1	0.9971	5	11	1	0	1	1	1	0	0	1	2	0	1	0	1	0	0	0	1	1	2012135	1.15575e+06	1.88898e+06	1.94922e+06	2773829	1.48934e+06	2705088	2.84001e+06	2823317	2296309	3.68064e+06	1789018	912092	1.3416e+06	871004	913514	4.45148e+06	1.75108e+06
tr|Q7M739|Q7M739_MOUSE	Q7M739	Q7M739_MOUSE	Tpr	2357	48.7	Mus musculus OX=10090	1:Experimental evidence at protein level	Nucleoprotein TPR	1	0.999	76	713	27	41	31	26	32	34	35	35	35	38	47	48	40	54	44	46	55	45	295222	338913	309032	286852	286552	362646	316177	309802	323707	362244	363012	433263	330541	438276	410936	426815	449204	468007
tr|Q792Z1|Q792Z1_MOUSE	Q792Z1	Q792Z1_MOUSE	Try10	246	48.4	Mus musculus OX=10090	1:Experimental evidence at protein level	Trypsin 10	1	0.999	3	418	24	17	22	18	29	23	29	25	25	26	33	29	18	17	13	15	28	27	2012135	1.15575e+06	1.88898e+06	1.94922e+06	2773829	1.48934e+06	2705088	2.84001e+06	2823317	2296309	3.68064e+06	1789018	912092	1.3416e+06	871004	913514	4.45148e+06	1.75108e+06
tr|Q6ZWX2|Q6ZWX2_MOUSE	Q6ZWX2	Q6ZWX2_MOUSE	Tmsb4x	44	68.2	Mus musculus OX=10090	2:Experimental evidence at transcript level	Thymosin beta	1	0.999	3	142	6	5	4	5	7	5	6	7	7	11	11	8	9	10	8	15	10	8	4.2484e+06	2.33018e+06	3.83105e+06	3804067	5.62387e+06	2.10773e+06	3.62513e+06	3.64041e+06	4.19144e+06	7652294	7317182	4.1298e+06	5984316	5629657	5.02814e+06	9582580	6.11653e+06	3.83059e+06
tr|Q6ZWS7|Q6ZWS7_MOUSE	Q6ZWS7	Q6ZWS7_MOUSE	Camk2g	495	40.4	Mus musculus OX=10090	2:Experimental evidence at transcript level	calcium/calmodulin-dependent protein kinase	0.9999	0.999	10	61	3	2	3	3	3	3	3	2	2	3	4	2	4	6	6	4	3	5	226145	264616	216771	262393	203497	263384	273398	259858	309419	297444	242977	305103	337638	401390	282307	509798	376094	313482
tr|Q6ZWQ9|Q6ZWQ9_MOUSE	Q6ZWQ9	Q6ZWQ9_MOUSE	Myl12a	172	45.3	Mus musculus OX=10090	1:Experimental evidence at protein level	Myosin, light chain 12A, regulatory, non-sarcomeric	1	0.999	7	278	10	15	11	14	12	14	14	16	20	19	19	20	16	18	14	13	17	16	947655	661734	870763	869515	960362	1.04422e+06	1.35195e+06	1.40108e+06	1443072	1.93606e+06	1.86462e+06	1.58108e+06	997283	1.31719e+06	1.05081e+06	1063923	1.24896e+06	1.22082e+06
tr|Q6ZQK4|Q6ZQK4_MOUSE	Q6ZQK4	Q6ZQK4_MOUSE	Ppp2r5c	458	17.2	Mus musculus OX=10090	2:Experimental evidence at transcript level	MKIAA0044 protein (Fragment)	1	0.9989	4	3	0	0	0	0	0	0	0	0	0	0	0	0	0	0	0	2	1	0										52120.3	23889.8	51068.9	21709			20562.8	57515.2	21859.1
tr|Q6ZQ77|Q6ZQ77_MOUSE	Q6ZQ77	Q6ZQ77_MOUSE	Hip1r	1083	50.2	Mus musculus OX=10090	2:Experimental evidence at transcript level	MKIAA0655 protein (Fragment)	1	0.999	31	372	16	22	18	20	20	17	21	18	23	25	21	24	19	21	21	20	23	23	271800	297615	240386	180220	233792	289262	286577	303674	324962	310862	308016	274810	231039	173335	325298	222895	286579	300540
tr|Q6ZQ61|Q6ZQ61_MOUSE	Q6ZQ61	Q6ZQ61_MOUSE	Matr3	852	50.9	Mus musculus OX=10090	2:Experimental evidence at transcript level	MKIAA0723 protein (Fragment)	1	0.999	30	513	19	29	24	25	28	21	24	27	28	33	30	34	30	30	26	37	33	35	542343	632079	571553	548406	595134	596692	559802	660749	608927	731669	780781	831318	933659	991274	756087	1.32634e+06	1.16242e+06	901024
tr|Q6ZQ51|Q6ZQ51_MOUSE	Q6ZQ51	Q6ZQ51_MOUSE	mKIAA0770	889	30.3	Mus musculus OX=10090	4:Protein predicted	MKIAA0770 protein (Fragment)	1	0.999	9	76	2	3	1	5	4	4	6	3	3	6	6	4	5	3	2	7	8	4	48339.5	129058	76151.1	130720	165918	110619	115928	111410	102273	130685	101251	130298	126547	140541	136141	130182	151294	130471
tr|Q6ZQ49|Q6ZQ49_MOUSE	Q6ZQ49	Q6ZQ49_MOUSE	Atp1a2	1022	42.5	Mus musculus OX=10090	2:Experimental evidence at transcript level	Sodium/potassium-transporting ATPase subunit alpha (Fragment)	1	0.999	20	16	0	1	1	1	0	0	0	0	0	0	0	0	2	3	1	4	2	1	14850652	15601658	14292636	16230096	15683334	14617035	9037598	12492282	13648453	8114042	7923487	9197226	12145375	10989648	13919218	10094743	8440428	11426897
tr|Q6ZQ17|Q6ZQ17_MOUSE	Q6ZQ17	Q6ZQ17_MOUSE	Atp11b	1210	21.8	Mus musculus OX=10090	2:Experimental evidence at transcript level	Phospholipid-transporting ATPase (Fragment)	1	0.9989	4	13	0	1	1	0	2	1	1	0	1	1	0	1	0	1	0	1	0	2		15504.8	21204.3		25703.2	9180.05	18774.7		14211.8	33915.3		30183.7		11192.8		17848.8		20261.5
tr|Q6ZQ14|Q6ZQ14_MOUSE	Q6ZQ14	Q6ZQ14_MOUSE	mKIAA0971	606	32.3	Mus musculus OX=10090	4:Protein predicted	MKIAA0971 protein (Fragment)	1	0.999	6	40	2	5	2	3	1	1	1	2	1	1	2	2	3	2	4	2	3	3	94901.2	114799	135490	68589.1	73214.1	154062	118027	134401	116354	80542.5	35372.6	106730	48061.1	76605.2	123814	32922.5	34683.1	42534.4
tr|Q6ZQ04|Q6ZQ04_MOUSE	Q6ZQ04	Q6ZQ04_MOUSE	Frmd4b	989	34.6	Mus musculus OX=10090	1:Experimental evidence at protein level	FERM domain-containing protein 4B (Fragment)	1	0.9988	4	4	1	0	1	0	0	0	1	0	0	0	0	0	0	0	0	0	1	0
tr|Q6ZPW1|Q6ZPW1_MOUSE	Q6ZPW1	Q6ZPW1_MOUSE	Zfp512b	883	42	Mus musculus OX=10090	2:Experimental evidence at transcript level	MKIAA1196 protein (Fragment)	1	0.999	5	10	0	0	0	0	0	0	0	1	0	0	0	0	1	2	1	2	2	1						23775.3				22969.4		24265.9	25753.9	25749.6	24171.4	25356.6
tr|Q6ZPG3|Q6ZPG3_MOUSE	Q6ZPG3	Q6ZPG3_MOUSE	Usp38	1086	22.9	Mus musculus OX=10090	2:Experimental evidence at transcript level	MKIAA1891 protein (Fragment)	1	0.999	2	2	0	0	0	1	0	0	0	0	0	0	0	0	0	0	0	1	0	0				15659.7												10442.1
tr|Q6ZPF0|Q6ZPF0_MOUSE	Q6ZPF0	Q6ZPF0_MOUSE	Rab1a	253	54.9	Mus musculus OX=10090	2:Experimental evidence at transcript level	MKIAA3012 protein (Fragment)	1	0.999	11	455	23	25	25	25	29	20	28	27	23	34	30	25	23	24	24	22	24	24	1.76717e+06	2621274	1.90067e+06	2.44587e+06	1.91949e+06	2.08195e+06	2.36915e+06	2.55188e+06	2.63618e+06	2447873	2258903	2.6213e+06	2513269	2591941	2.27192e+06	3.02698e+06	2.97825e+06	2.52898e+06
tr|Q6ZPE9|Q6ZPE9_MOUSE	Q6ZPE9	Q6ZPE9_MOUSE	Scaf11	1461	20.9	Mus musculus OX=10090	2:Experimental evidence at transcript level	MKIAA3013 protein (Fragment)	1	0.999	9	64	2	3	1	4	6	1	2	2	2	4	6	6	2	4	3	6	6	4	67965.5	90107.8	67499.5	53279.6	97711.2	31099.3	77360.3	43677.4	32697	36451.7	88353.6	96424.8	39848.8	73534.4	78195.3	109556	119057	87067.2
tr|Q6YIY0|Q6YIY0_MOUSE	Q6YIY0	Q6YIY0_MOUSE		536	41.6	Mus musculus OX=10090	2:Experimental evidence at transcript level	Gag protein	1	0.999	11	94	1	0	1	1	3	0	4	4	7	6	10	10	9	8	4	12	8	6	189004		97794.6	101115	141379	178210	300203	373796	492031	514918	471433	517787	493051	481207	318348	646739	471811	338055
tr|Q6XPS7|Q6XPS7_MOUSE	Q6XPS7	Q6XPS7_MOUSE	Tha1	400	33.2	Mus musculus OX=10090	1:Experimental evidence at protein level	L-threonine aldolase	1	0.999	3	55	2	5	3	4	3	4	3	3	3	2	1	4	3	4	4	1	3	3	81813.9	332057	222778	329745	249485	316590	238750	274453	313196	169063	114196	260468	337758	280975	216320	260379	204882	256341
tr|Q6WG34|Q6WG34_MOUSE	Q6WG34	Q6WG34_MOUSE		429	19.6	Mus musculus OX=10090	3:Protein inferred from homology	Glucose 6-phosphate transporter	0.9999	0.9971	5	2	1	1	0	0	0	0	0	0	0	0	0	0	0	0	0	0	0	0	61529.5	45750.8	58721.5	61177.8	61611.6	47072.7	49887.6	35837.4	42412.2	45067.7	48773.7	42827.7	61033.6	43896.1	46370	37806.6	29849.1	38284.6
tr|Q6UIL4|Q6UIL4_MOUSE	Q6UIL4	Q6UIL4_MOUSE	Ahnak	677	75.3	Mus musculus OX=10090	4:Protein predicted	AHNAK (Fragment)	1	0.999	27	4	0	0	0	0	0	0	0	1	0	0	0	0	0	1	1	0	0	1	159435	318760	184745	211306	187111	249057	228978	373480	339187	521227	584140	584179	490625	561844	368345	620644	521033	485250
tr|Q6TKP2|Q6TKP2_MOUSE	Q6TKP2	Q6TKP2_MOUSE	Npcd	672	25.1	Mus musculus OX=10090	2:Experimental evidence at transcript level	Neuronal pentraxin with chromo domain	0.9998	0.999	2	11	0	0	0	1	0	0	0	0	1	1	1	1	0	1	1	2	0	2									46273.1	75597	74840.9	87754.7	20135	50666.8	25830.7	31540.9		33841.3
tr|Q6T3A5|Q6T3A5_MOUSE	Q6T3A5	Q6T3A5_MOUSE	Pkhd1	4060	18.6	Mus musculus OX=10090	2:Experimental evidence at transcript level	PKHD1	1	0.999	4	9	0	0	2	0	0	0	0	0	0	0	1	0	1	0	0	2	1	2	46237.4		43226.6				41177.9	37671.6	44756	39047.1	23567.3		22518.2			31616	20919.9
tr|Q6S393|Q6S393_MOUSE	Q6S393	Q6S393_MOUSE	Plec	4534	62.7	Mus musculus OX=10090	2:Experimental evidence at transcript level	Plectin 2	1	0.999	180	5	0	0	0	0	0	0	0	0	0	0	0	1	0	1	0	1	1	1	391089	578985	471112	568245	493448	236476	604310	444300	640179	600900	514195	565925	556242	664270	470819	826532	640669	572224
tr|Q6PJ18|Q6PJ18_MOUSE	Q6PJ18	Q6PJ18_MOUSE	Tpm2	284	57.7	Mus musculus OX=10090	2:Experimental evidence at transcript level	Tpm2 protein	1	0.999	16	108	4	5	4	6	9	4	5	4	5	7	8	9	9	5	8	8	6	2	4.36015e+06	2.29666e+06	4.3358e+06	4.07474e+06	5.17749e+06	3.59028e+06	3.91649e+06	3.91651e+06	4.08847e+06	5.64085e+06	5056714	4225612	4291416	3.67609e+06	3.80996e+06	4.94913e+06	3.24071e+06	2241732
tr|Q6PGK3|Q6PGK3_MOUSE	Q6PGK3	Q6PGK3_MOUSE	2700097O09Rik	301	17.6	Mus musculus OX=10090	1:Experimental evidence at protein level	RIKEN cDNA 2700097O09 gene	1	0.999	2	12	1	1	0	0	0	0	1	0	0	0	1	2	1	1	1	1	1	1	51654.7	29932.6	54247.2	42676.8	43736.9	51466.3	38056.5	56570.3	51404.1	83502.6	87902.9	54327.2	49067.1	50616.1	61270.4		35195.1	50934.3
tr|Q6PGF5|Q6PGF5_MOUSE	Q6PGF5	Q6PGF5_MOUSE	Bms1	1284	25.5	Mus musculus OX=10090	1:Experimental evidence at protein level	BMS1 homolog, ribosome assembly protein (Yeast)	1	0.999	4	46	3	1	1	1	1	2	4	5	4	5	5	2	1	3	1	1	3	3	25001.1	63040.8		21770.6	43352.8	29808.5	81533	140106	119893	117491	114268	73077.2	24520.1	128573	38805.5	69855.3	86644.4	120297
tr|Q6PE80|Q6PE80_MOUSE	Q6PE80	Q6PE80_MOUSE	Axl	879	33	Mus musculus OX=10090	1:Experimental evidence at protein level	receptor protein-tyrosine kinase	1	0.9989	6	14	0	0	0	0	1	0	0	1	1	1	0	0	1	3	2	2	0	2	140720	158914	235167	139936	151720	216466	327783	168946	252324	180611	144052	184846	156538	260153	218397	162771	170079	148494
tr|Q6PDB7|Q6PDB7_MOUSE	Q6PDB7	Q6PDB7_MOUSE	Ces2b	556	41	Mus musculus OX=10090	1:Experimental evidence at protein level	Carboxylic ester hydrolase	1	0.999	13	27	1	0	4	3	4	0	3	1	3	2	2	2	0	0	1	1	0	0	1791446	1.34001e+06	1.73869e+06	2.12159e+06	2208290	519712	2.05615e+06	1.80379e+06	2.00541e+06	1.54719e+06	1.72108e+06	1.22564e+06	1.01437e+06	1069363	1.15984e+06	955223	504751	1.0063e+06
tr|Q6PAC1|Q6PAC1_MOUSE	Q6PAC1	Q6PAC1_MOUSE	Gsn	731	49	Mus musculus OX=10090	2:Experimental evidence at transcript level	Gelsolin	1	0.999	24	20	1	1	1	1	1	1	1	1	1	1	2	1	1	2	1	1	1	1	1427408	2.09528e+06	1.34946e+06	1.49964e+06	1.1482e+06	1876500	2232147	1.93759e+06	1.92763e+06	2.36251e+06	2.1829e+06	2.24323e+06	2614423	3172281	2.15482e+06	3.07884e+06	2445624	2.37713e+06
tr|Q6P8P1|Q6P8P1_MOUSE	Q6P8P1	Q6P8P1_MOUSE	Fhl4	279	25.4	Mus musculus OX=10090	2:Experimental evidence at transcript level	Four and a half LIM domains 4	0.9968	0.9978	1	1	0	0	0	0	0	1	0	0	0	0	0	0	0	0	0	0	0	0						30618.1
tr|Q6P7V9|Q6P7V9_MOUSE	Q6P7V9	Q6P7V9_MOUSE	Smc4	1216	36.1	Mus musculus OX=10090	2:Experimental evidence at transcript level	Structural maintenance of chromosomes protein	1	0.999	11	26	0	0	0	0	0	0	0	0	0	8	9	7	1	0	0	0	1	0	106552	119446	92804.5			153102	148862				26782.8	91943.1				61097
tr|Q6P5E5|Q6P5E5_MOUSE	Q6P5E5	Q6P5E5_MOUSE	Smc3	1216	51.3	Mus musculus OX=10090	2:Experimental evidence at transcript level	Structural maintenance of chromosomes protein	1	0.999	37	340	13	14	13	19	11	12	17	10	15	26	21	24	19	28	21	26	24	27	150163	383587	115837	206240	64687	328852	192629	162952	238636	400756	278895	241860	344456	328471	205886	235847	252101	260046
tr|Q6P5B5|Q6P5B5_MOUSE	Q6P5B5	Q6P5B5_MOUSE	Fxr2	674	48.8	Mus musculus OX=10090	1:Experimental evidence at protein level	Fragile X mental retardation, autosomal homolog 2	1	0.999	9	18	1	1	1	1	1	1	1	1	1	1	1	1	1	1	1	1	1	1	173488	166525	168792	149363	159029	177081	168810	180944	147562	177715	184196	169741	164388	162539	191254	166329	138717	199699
tr|Q6NZD2|Q6NZD2_MOUSE	Q6NZD2	Q6NZD2_MOUSE	Snx1	521	57.8	Mus musculus OX=10090	1:Experimental evidence at protein level	Sorting nexin-1	1	0.999	17	268	14	16	14	14	15	13	12	15	10	14	17	16	14	18	17	17	17	15	435184	399230	445288	400838	480024	449668	454893	509350	434586	509323	534595	509394	498357	475029	382120	396208	480161	453142
tr|Q6NXM5|Q6NXM5_MOUSE	Q6NXM5	Q6NXM5_MOUSE	Brip1os	282	31.6	Mus musculus OX=10090	2:Experimental evidence at transcript level	4632419I22Rik protein	0.9986	0.999	3	18	1	1	1	1	1	1	1	1	1	1	1	1	1	1	1	1	1	1	94902.9	138829	145797	112994	167948	137998	146911	153630	157057	121224	146599	131849	120215	126622	134736	92375.9	77287.7	125876
tr|Q6NXL1|Q6NXL1_MOUSE	Q6NXL1	Q6NXL1_MOUSE	Sec24d	1032	13.8	Mus musculus OX=10090	1:Experimental evidence at protein level	Sec24-related gene family, member D (S. cerevisiae)	1	0.999	7	58	2	3	2	1	4	2	1	2	3	5	2	5	4	5	4	6	3	4	132249	230394	181712	327721	194342	261993	126033	315791	156436	271322	290739	297170	283035	280564	229243	258378	230939	302446
tr|Q6NVA3|Q6NVA3_MOUSE	Q6NVA3	Q6NVA3_MOUSE	Ewsr1	656	38.9	Mus musculus OX=10090	2:Experimental evidence at transcript level	Ewing sarcoma breakpoint region 1	1	0.999	6	78	3	5	5	4	6	3	5	3	4	5	4	5	4	5	4	5	3	5	171513	205937	166689	288146	376188	149239	226755	152871	139381	265478	161120	296821	221632	306910	284075	405644	362878	229836
tr|Q6NV99|Q6NV99_MOUSE	Q6NV99	Q6NV99_MOUSE	Haus6	933	23.7	Mus musculus OX=10090	1:Experimental evidence at protein level	HAUS augmin-like complex, subunit 6	1	0.999	1	7	0	0	0	0	0	0	0	1	0	1	0	0	0	1	1	0	2	1								4679.02		9147.57				8281.72	8673.25		6101.46	6395.31
tr|Q6KAU9|Q6KAU9_MOUSE	Q6KAU9	Q6KAU9_MOUSE	mFLJ00002	1486	16.4	Mus musculus OX=10090	4:Protein predicted	MFLJ00002 protein (Fragment)	1	0.999	3	11	1	0	1	0	0	0	0	1	1	0	1	2	1	0	1	0	1	1	15220		20628.7						13840.2		17784.1	19039.4	10204.6	14678	19827.4		23147.8	16376.1
tr|Q6KAM8|Q6KAM8_MOUSE	Q6KAM8	Q6KAM8_MOUSE	Flna	1952	54.3	Mus musculus OX=10090	2:Experimental evidence at transcript level	MFLJ00343 protein (Fragment)	1	0.999	71	16	1	1	1	1	1	1	1	1	1	1	0	1	1	1	1	1	0	1	1.5109e+06	1581788	1.36634e+06	1.33428e+06	1317653	1648884	1.85582e+06	1659336	1.69113e+06	2.83987e+06	2.50444e+06	2642068	2.42555e+06	3095989	1.83045e+06	3.77893e+06	3.1383e+06	2.63181e+06
tr|Q6GT24|Q6GT24_MOUSE	Q6GT24	Q6GT24_MOUSE	Prdx6	224	84.8	Mus musculus OX=10090	1:Experimental evidence at protein level	Peroxiredoxin-6	1	0.999	15	496	25	33	22	27	30	22	25	30	26	28	27	30	32	29	25	25	31	29	3872143	4.09659e+06	3052400	3678118	3013400	1.89149e+06	2816013	4.20229e+06	3.48401e+06	3.06356e+06	1.99946e+06	3435980	4.16812e+06	3830964	3.98661e+06	4.03542e+06	2.02927e+06	3.75433e+06
tr|Q6GR78|Q6GR78_MOUSE	Q6GR78	Q6GR78_MOUSE	App	695	36.4	Mus musculus OX=10090	2:Experimental evidence at transcript level	Amyloid-beta A4 protein	1	0.999	13	163	7	8	8	5	6	4	9	8	9	11	15	10	12	13	7	10	11	10	257642	241082	269769	199924	234402	201832	288229	167370	249184	267122	257063	226271	159365	194101	232160	150017	186164	222714
tr|Q6DI85|Q6DI85_MOUSE	Q6DI85	Q6DI85_MOUSE	Kctd18	117	30.8	Mus musculus OX=10090	2:Experimental evidence at transcript level	Kctd18 protein	0.9947	0.9989	1	1	0	1	0	0	0	0	0	0	0	0	0	0	0	0	0	0	0	0		16207.2
tr|Q6DFZ2|Q6DFZ2_MOUSE	Q6DFZ2	Q6DFZ2_MOUSE	Syne2	2152	47.4	Mus musculus OX=10090	1:Experimental evidence at protein level	Nesprin-2 (Fragment)	1	0.999	47	2	0	0	0	0	0	0	0	0	0	0	0	0	0	0	0	1	0	1	118234	121104	288364	205834	220494	219134	345143	133371	158624	343188	290147	147372	139980	264991	253296	260238	277199	109542
tr|Q6DFZ1|Q6DFZ1_MOUSE	Q6DFZ1	Q6DFZ1_MOUSE	Gbf1	1861	40.6	Mus musculus OX=10090	1:Experimental evidence at protein level	Golgi-specific brefeldin A-resistance factor 1	1	0.999	31	259	16	11	14	14	16	10	16	16	20	17	18	13	12	10	11	13	16	16	198617	214725	208792	139530	198163	50403.2	66991.2	126688	162167	201111	165208	182782	222984	210634	221664	284074	207987	195129
tr|Q68G78|Q68G78_MOUSE	Q68G78	Q68G78_MOUSE	Ybx3	299	69.6	Mus musculus OX=10090	2:Experimental evidence at transcript level	Csda protein	0.9884	0.9984	11	3	0	0	0	0	0	0	0	0	0	0	1	1	0	0	0	0	1	0	743131	876017	918879	879793	1.03702e+06	890283	1.12817e+06	1.27531e+06	1.314e+06	1.43322e+06	1551279	1.38785e+06	1.19729e+06	1.10083e+06	1110577	1243119	1.38852e+06	1205948
tr|Q66K04|Q66K04_MOUSE	Q66K04	Q66K04_MOUSE	Igh	471	21.9	Mus musculus OX=10090	2:Experimental evidence at transcript level	Igh protein	0.9999	0.999	2	6	0	0	1	1	0	0	1	0	1	0	0	0	1	0	1	0	0	0	88272.2	240699	308126	189137	99557.7	133240	269979	381378	257807	199829	412368	286470	297054	294171	281576	242351	166735	252578
tr|Q66JR8|Q66JR8_MOUSE	Q66JR8	Q66JR8_MOUSE	Ptms	211	28.9	Mus musculus OX=10090	2:Experimental evidence at transcript level	Ptms protein	1	0.999	5	120	5	8	8	7	6	7	7	5	8	8	6	8	8	5	6	6	6	6	1.67804e+06	1.20072e+06	1.59564e+06	1.96044e+06	2.26503e+06	1.64463e+06	1.53927e+06	1.61405e+06	1.47392e+06	1.8075e+06	1.58184e+06	1.71325e+06	1251904	1.42808e+06	1.426e+06	1.81117e+06	1.66157e+06	1.66687e+06
tr|Q66JR2|Q66JR2_MOUSE	Q66JR2	Q66JR2_MOUSE	Stard10	405	55.8	Mus musculus OX=10090	2:Experimental evidence at transcript level	Stard10 protein (Fragment)	1	0.999	5	9	1	0	0	0	0	0	0	0	0	1	2	1	0	1	1	0	1	1	310211	424670	371026	395608	360910	332260	370638	246084	270249	326291	314477	362367	321435	276053	354313	240597	370902	384933
tr|Q62150|Q62150_MOUSE	Q62150	Q62150_MOUSE	Rnps1	365	38.6	Mus musculus OX=10090	2:Experimental evidence at transcript level	RNA-binding protein with serine-rich domain 1	0.9995	0.999	5	59	4	2	4	3	3	5	5	2	2	6	2	4	1	1	5	3	2	5	180216	101904	180896	186403	193916	181815	199519	189317	207955	247902	216631	162882	101786	113635	113498	102845	185834	152069
tr|Q62090|Q62090_MOUSE	Q62090	Q62090_MOUSE	Pou3f-rs1	64	68.8	Mus musculus OX=10090	2:Experimental evidence at transcript level	POU-III-A (Fragment)	0.995	0.999	1	1	0	0	1	0	0	0	0	0	0	0	0	0	0	0	0	0	0	0		27814.4	19291.8
tr|Q61782|Q61782_MOUSE	Q61782	Q61782_MOUSE		93	55.9	Mus musculus OX=10090	2:Experimental evidence at transcript level	Type I epidermal keratin mRNA, 3'end (Fragment)	0.9935	0.999	2	2	0	0	0	0	0	0	0	0	0	0	0	0	1	0	1	0	0	0									50769.6	34865.7			35008.3	42174.3		22686.6	39781.7
tr|Q61621|Q61621_MOUSE	Q61621	Q61621_MOUSE	Gnb1	123	30.1	Mus musculus OX=10090	2:Experimental evidence at transcript level	G-protein beta subunit (Fragment)	0.9997	0.999	4	24	1	2	1	2	3	1	1	1	2	2	1	1	1	1	1	1	1	1	375473	506705	495614	832051	692828	144157	464570	306303	471244	576522	723693	441726	522814	532152	380025	383908	510802	390692
tr|Q61272|Q61272_MOUSE	Q61272	Q61272_MOUSE	Acta1	336	55.7	Mus musculus OX=10090	2:Experimental evidence at transcript level	Alpha-actin (Aa 40-375) (Fragment)	1	0.999	14	127	9	6	7	7	9	8	5	6	6	9	4	6	7	7	8	7	10	6	12043600	7.73186e+06	17088024	17488016	9724803	13095068	16665160	20761354	21479378	15003192	26246300	10582140	8376978	10562433	8652892	8785620	6.9584e+06	8982723
tr|Q61213|Q61213_MOUSE	Q61213	Q61213_MOUSE	gag	827	36.9	Mus musculus OX=10090	2:Experimental evidence at transcript level	human endogenous retrovirus K endopeptidase	1	0.999	5	20	0	0	0	0	0	0	0	0	1	2	1	4	1	3	1	3	2	2	55677.3	55871.8		48108.3			58444.1	63966.5	66496.1	109971	88470.8	154609	86731.6	147466	105166	133050	111522	112671
tr|Q5XFY8|Q5XFY8_MOUSE	Q5XFY8	Q5XFY8_MOUSE		235	0	Mus musculus OX=10090	1:Experimental evidence at protein level	Immunoglobulin kappa light chain-like	0.0069	0.999	4	3	0	1	0	0	0	0	0	1	0	1	0	0	0	0	0	0	0	0	51593.8	125567	58877.7	142193	111804	53033	153674	85470.5	137582	105581	38431.8	78811.3	122685	149432	84107.5	76588.8	72947.8	54790.7
tr|Q5U452|Q5U452_MOUSE	Q5U452	Q5U452_MOUSE	Trp53rka	244	48	Mus musculus OX=10090	1:Experimental evidence at protein level	non-specific serine/threonine protein kinase	1	0.999	5	44	3	3	2	3	2	2	1	2	3	1	3	2	3	3	1	4	4	2	87058.7	96908.4	91924.1	58188.5	75397.5	54038.7	37148	47333.9	67159.6	41942.1	113105	90958.1	99347.4	152078	147965	109569	184269	128687
tr|Q5SXG1|Q5SXG1_MOUSE	Q5SXG1	Q5SXG1_MOUSE	Mink1	1334	32.2	Mus musculus OX=10090	1:Experimental evidence at protein level	Misshapen-like kinase 1	1	0.999	13	111	5	6	6	5	7	5	6	7	5	8	5	6	8	5	7	9	5	6	171814	96774.3	195043	210302	221947	162417	158003	132608	130113	134900	123227	155412	75365.5	134058	94846.6	124145	112414	166749
tr|Q5SXC4|Q5SXC4_MOUSE	Q5SXC4	Q5SXC4_MOUSE	Vezf1	518	18	Mus musculus OX=10090	1:Experimental evidence at protein level	Vascular endothelial zinc finger 1	1	0.9982	3	3	0	0	0	0	0	0	0	0	0	0	0	0	0	0	0	1	2	0	53773.2		77213.9		46389.3	79284.2	78753.2	53894.8	58161.7	95070.7	71429.9	80601.4	71954.7	88868.6	61182.3	82382.3	71208.6	82731.6
tr|Q5SX46|Q5SX46_MOUSE	Q5SX46	Q5SX46_MOUSE	Slc25a11	193	76.7	Mus musculus OX=10090	1:Experimental evidence at protein level	Mitochondrial 2-oxoglutarate/malate carrier protein (Fragment)	1	0.9989	11	8	0	1	0	0	0	0	0	0	0	0	0	1	1	1	1	1	1	1	1.02431e+06	1681353	1.22002e+06	1.40506e+06	1.36161e+06	1.15902e+06	1.16368e+06	1.2404e+06	1.16862e+06	1.02301e+06	963297	1.04685e+06	1.6774e+06	832090	1.2337e+06	915419	889879	1.06686e+06
tr|Q5SWZ5|Q5SWZ5_MOUSE	Q5SWZ5	Q5SWZ5_MOUSE	Mprip	2269	37.9	Mus musculus OX=10090	1:Experimental evidence at protein level	Myosin phosphatase Rho-interacting protein	1	0.999	34	439	23	24	21	22	19	20	23	22	23	25	27	24	28	30	27	27	30	24	296469	302477	333125	302472	358168	272586	263808	323539	337215	418151	421136	409314	367132	451012	355963	412531	545916	421967
tr|Q5SV41|Q5SV41_MOUSE	Q5SV41	Q5SV41_MOUSE	Pctp	214	57.9	Mus musculus OX=10090	1:Experimental evidence at protein level	Phosphatidylcholine transfer protein	1	0.999	5	17	0	2	0	2	1	0	0	2	0	0	1	1	2	0	1	2	2	1	188671	158954	177540		211277		170419	195418	189662	159452	179592	133305	125382		166775	193058	227323
tr|Q5SUH7|Q5SUH7_MOUSE	Q5SUH7	Q5SUH7_MOUSE	Clint1	623	39.2	Mus musculus OX=10090	1:Experimental evidence at protein level	Clathrin interactor 1	1	0.9989	15	11	1	1	1	1	1	1	0	2	0	1	1	1	0	0	0	0	0	0	870811	718855	796730	671017	728870	793063	691026	646885	579404	675221	715664	909898	549076	669290	807525	587138	762701	860097
tr|Q5SUH6|Q5SUH6_MOUSE	Q5SUH6	Q5SUH6_MOUSE	Clint1	641	38.8	Mus musculus OX=10090	1:Experimental evidence at protein level	Clathrin interactor 1	1	0.999	15	275	15	17	13	14	17	13	14	14	14	18	15	19	13	19	14	16	16	14	870811	718855	796730	671017	728870	793063	691026	646885	579404	675221	715664	909898	549076	669290	807525	587138	762701	860097
tr|Q5RL20|Q5RL20_MOUSE	Q5RL20	Q5RL20_MOUSE	Mrpl43	159	65.2	Mus musculus OX=10090	1:Experimental evidence at protein level	39S ribosomal protein L43, mitochondrial	0.9996	0.999	4	28	4	1	1	1	3	3	4	2	3	0	3	1	0	0	1	0	0	1	95647.3	37925.5	31052.9	58306.4	45785.6	27383.7	51820	68051.9	76666.8	55479.8					31375.3			19828.5
tr|Q5RKT9|Q5RKT9_MOUSE	Q5RKT9	Q5RKT9_MOUSE	Mgat3	538	26.2	Mus musculus OX=10090	1:Experimental evidence at protein level	Beta-1,4-mannosyl-glycoprotein 4-beta-N-acetylglucosaminyltransferase	1	0.999	3	20	1	0	2	1	3	1	1	3	2	1	2	0	0	1	1	0	0	1	30421.5		30259.8	26430.5	67114.4	17579.3	15852.4	64007.1	65896.4	72949.5	77027.1				82391.8		46350.1
tr|Q5NDA4|Q5NDA4_MOUSE	Q5NDA4	Q5NDA4_MOUSE	Fabp7	132	37.1	Mus musculus OX=10090	2:Experimental evidence at transcript level	Fatty acid binding protein 7, brain	1	0.999	3	33	3	2	2	1	1	1	1	4	1	1	1	2	2	2	3	2	2	2	87334.9	91595.5	90787.6	52676.3		84388.8	68410.9	72743.7	71771.2	59200.5	70144.4	88987.9	62950	60581.2	75558.5	60506.7	90997.3	76704.6
tr|Q5M9L1|Q5M9L1_MOUSE	Q5M9L1	Q5M9L1_MOUSE	Rpl36	105	42.9	Mus musculus OX=10090	2:Experimental evidence at transcript level	60S ribosomal protein L36	1	0.999	3	34	2	4	1	1	1	2	2	2	1	1	3	3	1	2	2	2	3	1	205550	543553	162898	335948	321629	223532	387113	392981	382366	436765	431169	582382	674795	419490	423707	580304	604324	493987
tr|Q5M8R7|Q5M8R7_MOUSE	Q5M8R7	Q5M8R7_MOUSE	Ldhb	101	40.6	Mus musculus OX=10090	2:Experimental evidence at transcript level	Ldhb protein	0.9995	0.999	6	13	0	0	0	0	0	0	0	1	1	1	1	1	1	1	2	1	2	1	4.86762e+06	4776374	1.39114e+06	6069595	5338209	5375441	5624005	5154505	6904545	5457390	6002151	5.62726e+06	5865978	4.99534e+06	6697084	4878122	7.26719e+06	5296735
tr|Q5I0W6|Q5I0W6_MOUSE	Q5I0W6	Q5I0W6_MOUSE	Mettl7a2	244	51.2	Mus musculus OX=10090	2:Experimental evidence at transcript level	Methyltransferase-like 7A2	1	0.999	8	107	11	4	12	10	10	7	10	8	6	6	5	3	3	3	4	0	0	5	1.06318e+06	618683	1.09476e+06	918150	829353	791066	685891	729585	823054	653440	542066	482940	588636	507291	479605	516359	395945	484614
tr|Q5F258|Q5F258_MOUSE	Q5F258	Q5F258_MOUSE	Git1	761	44.7	Mus musculus OX=10090	1:Experimental evidence at protein level	ARF GTPase-activating protein GIT1	1	0.999	14	113	7	5	5	5	6	5	4	5	8	7	7	7	7	7	8	8	6	6	107605	114175	139390	101705	124204	128739	113113	84312.9	107010	121313	128923	143975	89336.6	133524	133842	79164	141445	142294
tr|Q5DTX1|Q5DTX1_MOUSE	Q5DTX1	Q5DTX1_MOUSE	Dhx37	937	23.4	Mus musculus OX=10090	2:Experimental evidence at transcript level	MKIAA1517 protein (Fragment)	1	0.9986	3	5	0	0	0	0	0	0	2	0	0	1	0	0	0	0	1	0	1	0							21019.6				63359.5	25308		40981.1	23025.3		65271.4
tr|Q5DTS4|Q5DTS4_MOUSE	Q5DTS4	Q5DTS4_MOUSE	Rbm6	1109	37.3	Mus musculus OX=10090	2:Experimental evidence at transcript level	MKIAA4015 protein (Fragment)	1	0.999	14	56	3	0	2	1	1	3	1	2	2	3	3	4	2	6	1	6	9	7	18268.8		17760.2			18168.3	39275.7	47994.1	24346.1	90062.3	80709.3	91034.3	63125.5	88474.5	53562.7	101685	99854.1	98124.8
tr|Q5DTQ4|Q5DTQ4_MOUSE	Q5DTQ4	Q5DTQ4_MOUSE	Diaph1	1285	37.7	Mus musculus OX=10090	2:Experimental evidence at transcript level	MKIAA4062 protein (Fragment)	1	0.999	19	154	6	10	4	6	6	6	10	6	10	10	10	8	9	12	9	9	14	9	347838	160980	172099	97793.3	149354	101063	127855	98112.7	206636	286659	310723	326720	498024	447841	142703	387152	381801	262403
tr|Q5DTH1|Q5DTH1_MOUSE	Q5DTH1	Q5DTH1_MOUSE	Ube3a	906	41.1	Mus musculus OX=10090	2:Experimental evidence at transcript level	MKIAA4216 protein (Fragment)	1	0.999	19	160	9	10	7	9	10	6	9	8	7	12	9	10	9	8	8	8	11	10	112476	148895	118581	229769	225324	146321	257276	123211	137617	119110	282804	68374.3	246340	51120.3	314372	248205	238208	145492
tr|Q5DTG0|Q5DTG0_MOUSE	Q5DTG0	Q5DTG0_MOUSE	Atp8a1	1195	22	Mus musculus OX=10090	2:Experimental evidence at transcript level	Phospholipid-transporting ATPase (Fragment)	1	0.999	4	19	0	0	0	1	0	0	1	0	0	2	1	1	3	3	1	2	3	1							35011.7			28744.9	7366.69	24922.3	30876.5	28224.8	21419.7	53000.8	66244.5	18038.8
tr|Q5DTF5|Q5DTF5_MOUSE	Q5DTF5	Q5DTF5_MOUSE	Cyth3	453	41.3	Mus musculus OX=10090	2:Experimental evidence at transcript level	MKIAA4241 protein (Fragment)	1	0.9986	4	7	0	0	0	1	0	0	0	0	0	0	0	1	1	0	1	1	1	1	79273	86414.2	71735.1	75851.2	79371.4		67652.5	65923.3	60873.6	73911.8	69518.7	67023.8	77849.4	87043.2	73092.3	88959.6	67444.9	75980.6
tr|Q5BKS2|Q5BKS2_MOUSE	Q5BKS2	Q5BKS2_MOUSE	Ppm1b	476	62.4	Mus musculus OX=10090	2:Experimental evidence at transcript level	protein-serine/threonine phosphatase	1	0.999	9	67	2	3	3	5	5	3	2	5	2	2	4	4	6	3	4	5	5	4	157333	184101	132310	258203	179545	174540	186557	140952	161393	128675	190222	121934	157005	149922	163117	146018	160913	189898
tr|Q58EV2|Q58EV2_MOUSE	Q58EV2	Q58EV2_MOUSE	Apoa1	198	69.7	Mus musculus OX=10090	2:Experimental evidence at transcript level	Apoa1 protein	1	0.999	14	6	0	1	1	0	1	0	0	0	0	0	1	1	0	0	0	0	0	1	6.00614e+06	4.31969e+06	6017697	5072125	4.75303e+06	4955692	6.29041e+06	5.82475e+06	6.71888e+06	5761782	5381019	5625400	4548266	4907878	5889760	5004023	4.12726e+06	5.75138e+06
tr|Q58E70|Q58E70_MOUSE	Q58E70	Q58E70_MOUSE	Tpm3	248	0	Mus musculus OX=10090	2:Experimental evidence at transcript level	Tpm3 protein	0.0863	0.999	17	179	11	8	8	8	11	6	10	9	9	15	12	11	9	13	10	11	13	5	5790104	3.17787e+06	5.83479e+06	5.2464e+06	7258592	4.80839e+06	5.91162e+06	5.68537e+06	5.97996e+06	8086947	7186976	5029114	5.68143e+06	4333489	5.20717e+06	6.95715e+06	4426693	2423701
tr|Q564G1|Q564G1_MOUSE	Q564G1	Q564G1_MOUSE	Tpm1	284	58.5	Mus musculus OX=10090	2:Experimental evidence at transcript level	Tropomyosin 1, alpha	0.9999	0.9988	17	13	0	1	0	1	0	0	0	1	1	1	1	1	1	1	1	1	1	1	4.64717e+06	2.5227e+06	4.73481e+06	4617819	5856040	3.78422e+06	4393463	4.07667e+06	4539864	6722071	5.70524e+06	4668721	5.2287e+06	4486540	4608778	5427835	3.81883e+06	2.50335e+06
tr|Q561M1|Q561M1_MOUSE	Q561M1	Q561M1_MOUSE	Acp1	158	42.4	Mus musculus OX=10090	1:Experimental evidence at protein level	Low molecular weight phosphotyrosine protein phosphatase	1	0.999	5	41	1	2	3	2	3	2	2	2	2	3	2	2	2	3	3	1	3	3	286453	607333	377308	473034	501585	386829	315413	266672	384426	483555	479430	431551	545537	474495	410168	371942	517089	354367
tr|Q547J4|Q547J4_MOUSE	Q547J4	Q547J4_MOUSE	Mapt	372	64.8	Mus musculus OX=10090	2:Experimental evidence at transcript level	Microtubule-associated protein	1	0.999	16	339	16	17	18	20	17	21	17	17	17	14	20	20	24	21	17	19	22	22	1.06358e+06	956871	1.06546e+06	1.09529e+06	1.24563e+06	1.05148e+06	1.03187e+06	1.16229e+06	1.06202e+06	809816	1.39504e+06	1.03556e+06	1.32206e+06	746067	1.28934e+06	1.05012e+06	940442	982329
tr|Q545Y5|Q545Y5_MOUSE	Q545Y5	Q545Y5_MOUSE	Cd74	215	51.6	Mus musculus OX=10090	2:Experimental evidence at transcript level	CD74 antigen (Invariant polypeptide of major histocompatibility complex, class II antigen-associated)	1	0.999	11	73	0	5	1	2	1	2	1	1	0	6	2	5	6	8	7	8	11	7	49618.6	147982	40081.4	74792.4	75719.7	91787.9	27169.5	57309.2	98962	132382	146997	244567	386462	531324	314092	823594	513124	391431
tr|Q543V3|Q543V3_MOUSE	Q543V3	Q543V3_MOUSE	Irs1	1231	34.6	Mus musculus OX=10090	1:Experimental evidence at protein level	Insulin receptor substrate 1	1	0.9969	3	3	0	0	0	0	1	0	1	0	0	1	0	0	0	0	0	0	0	0							21934							20561.2
tr|Q543M9|Q543M9_MOUSE	Q543M9	Q543M9_MOUSE	Trp53rkb	244	45.9	Mus musculus OX=10090	1:Experimental evidence at protein level	non-specific serine/threonine protein kinase	0.9998	0.999	3	4	0	0	0	0	0	0	0	0	0	0	0	0	1	1	0	1	1	0	87058.7	70588	91924.1	58188.5	75397.5	41277.2	37148	47333.9	42109.6	41942.1	73513.9	90958.1	56472.4	113441	121766	101316	134205	128687
tr|Q52KR0|Q52KR0_MOUSE	Q52KR0	Q52KR0_MOUSE	Nrip2	121	62.8	Mus musculus OX=10090	2:Experimental evidence at transcript level	Nrip2 protein	0.9995	0.9989	3	2	0	0	0	0	0	0	0	1	0	0	0	0	0	0	0	1	0	0																52020.5
tr|Q50HX0|Q50HX0_MOUSE	Q50HX0	Q50HX0_MOUSE	Rab14	215	69.8	Mus musculus OX=10090	2:Experimental evidence at transcript level	Ras-related protein Rab-14	1	0.999	9	16	0	1	0	1	1	2	1	1	0	0	0	3	1	1	1	1	0	2	925078	1.18133e+06	998848	946506	789461	933044	1.16819e+06	1.07582e+06	1.10577e+06	1137902	934273	1.00598e+06	959821	1.02503e+06	641990	1075995	1.09539e+06	994447
tr|Q504M2|Q504M2_MOUSE	Q504M2	Q504M2_MOUSE	Pdp2	532	36.1	Mus musculus OX=10090	1:Experimental evidence at protein level	Pyruvate dehydrogenase phosphatase catalytic subunit 2	1	0.999	12	150	9	11	11	11	13	11	7	8	9	10	8	6	6	6	7	6	6	5	304639	247689	293797	239213	266158	271545	198802	218975	177778	180053	184173	159372	175610	141808	251835	117406	133106	194292
tr|Q4VA93|Q4VA93_MOUSE	Q4VA93	Q4VA93_MOUSE	Prkca	672	38.1	Mus musculus OX=10090	1:Experimental evidence at protein level	Protein kinase C	1	0.999	8	72	2	3	3	2	2	5	2	2	5	4	4	5	7	6	4	8	4	4	139977	134205	156763	63694.4	194916	49793.9	75734	146637	103999	154213	138771	165433	185843	184462	157569	222081	212992	197691
tr|Q4H4B4|Q4H4B4_MOUSE	Q4H4B4	Q4H4B4_MOUSE	Magi1	1470	32.2	Mus musculus OX=10090	2:Experimental evidence at transcript level	MAGI1c	1	0.999	10	36	1	2	2	2	3	2	1	2	3	3	1	2	2	3	1	3	2	1	91515.3	26913.9	27640.5	78829	28824.8	28773	61754	61432	57362.1	18657.7	46114.6	36344.8		6841.01	15985.3	13528.5	73633.6	33327.6
tr|Q499F6|Q499F6_MOUSE	Q499F6	Q499F6_MOUSE	Kcnj10	440	26.1	Mus musculus OX=10090	2:Experimental evidence at transcript level	Kcnj10 protein (Fragment)	1	0.999	5	50	3	4	4	5	3	2	3	3	2	1	2	3	3	2	3	2	2	3	222550	233967	198751	240892	211588	201382	187674	183277	140126	86553.4	88647.1	60305.1	168905	60728.3	170059	61641.9	83408.4	134125
tr|Q3ZAS0|Q3ZAS0_MOUSE	Q3ZAS0	Q3ZAS0_MOUSE	Slc9a2	814	10.4	Mus musculus OX=10090	1:Experimental evidence at protein level	Sodium/hydrogen exchanger	0.9974	0.999	1	6	1	1	0	1	1	0	0	0	0	0	0	0	0	0	0	1	0	1	48744.6	42373.4		39702.2	47280.1					29662				26710.3		19324.8		17587
tr|Q3V4D5|Q3V4D5_MOUSE	Q3V4D5	Q3V4D5_MOUSE	Naa10	225	43.1	Mus musculus OX=10090	1:Experimental evidence at protein level	N-terminal amino-acid N(alpha)-acetyltransferase NatA	1	0.999	4	86	4	6	5	6	6	4	6	4	5	3	5	6	4	5	5	5	4	3	121554	57259.2	112890	55796.2	131554	125443	153832	146700	139623	150449	169810	166264	159942	143296	148654	146770	140310	152706
tr|Q3V460|Q3V460_MOUSE	Q3V460	Q3V460_MOUSE	Smim26	107	19.6	Mus musculus OX=10090	1:Experimental evidence at protein level	Gene model 561, (NCBI)	0.9904	0.999	1	17	1	1	1	1	1	1	0	1	1	2	2	0	1	1	1	1	1	0	76029.2	32464.2	29687.5	61428.2	34330.9	48285.9	88425.3	44280.9	61119.9	73423.2	76317.3	76523.4	101110	33427.2	68127.6	76212.8	58100.5	60503.2
tr|Q3V340|Q3V340_MOUSE	Q3V340	Q3V340_MOUSE	Adap2	382	35.9	Mus musculus OX=10090	2:Experimental evidence at transcript level	Arf-GAP with dual PH domain-containing protein 2	1	0.999	5	57	4	2	3	3	5	3	4	3	4	5	5	4	2	2	2	2	1	3	93188.8	63301.8	79358.4	116805	91513.7	123128	81400.7	99823.4	131955	125170	156105	123681	69675.9	76512.8	94640	55081.5	65839.3	79480.7
tr|Q3V2X3|Q3V2X3_MOUSE	Q3V2X3	Q3V2X3_MOUSE	Il1rap	685	36.6	Mus musculus OX=10090	2:Experimental evidence at transcript level	Interleukin-1 receptor accessory protein	1	0.9988	3	11	0	1	0	0	0	0	0	0	0	1	2	2	1	0	1	2	1	0	83794.4						63521.6	45283.8	64182	49804.3	40145.1	73689.1	32461.6			42075.6	75976.1
tr|Q3V2R3|Q3V2R3_MOUSE	Q3V2R3	Q3V2R3_MOUSE	Chn2	468	25.2	Mus musculus OX=10090	1:Experimental evidence at protein level	Chimaerin	1	0.999	3	23	2	1	1	1	1	1	1	1	1	1	1	2	2	2	1	2	1	1	29630.7	46066.4	87568.5	24364.3	89358.2	29595.9	13928.2	84281.3	27276.1	12574.5	57634.8	46388.7	54523	66436.5	64918	60822.7	48451	49586.1
tr|Q3V2E0|Q3V2E0_MOUSE	Q3V2E0	Q3V2E0_MOUSE	Try5	255	25.6	Mus musculus OX=10090	2:Experimental evidence at transcript level	Peptidase S1 domain-containing protein	0.985	0.9977	1	1	0	0	0	0	0	0	0	0	0	0	0	0	0	0	1	0	0	0															14942.9
tr|Q3V1Z5|Q3V1Z5_MOUSE	Q3V1Z5	Q3V1Z5_MOUSE	Rps4l	262	47.7	Mus musculus OX=10090	2:Experimental evidence at transcript level	40S ribosomal protein S4	0.9995	0.999	11	12	1	1	0	0	0	0	1	0	1	1	1	1	1	1	0	1	1	1	1.20859e+06	1.04941e+06	736416	988558	1.06855e+06	1.11478e+06	1.27546e+06	1.25339e+06	1.27539e+06	1.46308e+06	1.49166e+06	1.65063e+06	1076357	1.35265e+06	1.35471e+06	1.10448e+06	1210694	1.47611e+06
tr|Q3V1L7|Q3V1L7_MOUSE	Q3V1L7	Q3V1L7_MOUSE	Pofut2	429	36.4	Mus musculus OX=10090	2:Experimental evidence at transcript level	GDP-fucose protein O-fucosyltransferase 2	1	0.999	5	46	2	0	3	1	1	2	1	4	2	4	4	4	1	5	2	3	3	4	67202.6		53435.8	16786.7	34578.4	78783.5	33704.2	71001.5	61288.1	78462.8	74796.4	107544	26539	98385.6	90568.3	42695.1	110004	80679
tr|Q3V1K7|Q3V1K7_MOUSE	Q3V1K7	Q3V1K7_MOUSE	Slco2b1	693	22.9	Mus musculus OX=10090	1:Experimental evidence at protein level	Solute carrier organic anion transporter family member	1	0.999	5	36	3	2	1	1	2	1	0	2	0	4	2	1	3	5	2	3	1	3	15329.7	42296.6	30848.1	15824	21588.3	18391.1		8323.29		27386.2	21204.1	20393.4	26470.7	38945	21183	44155.4	23769.3	36495.2
tr|Q3V117|Q3V117_MOUSE	Q3V117	Q3V117_MOUSE	Acly	1101	54.8	Mus musculus OX=10090	1:Experimental evidence at protein level	ATP-citrate synthase	1	0.999	36	594	35	36	35	41	36	27	32	31	35	36	37	33	31	37	27	31	25	29	620935	968534	968589	1.26638e+06	637754	1139877	991432	835172	1.07575e+06	801845	680223	837393	1.17151e+06	1.01447e+06	806570	1.17809e+06	789325	993241
tr|Q3V0Z8|Q3V0Z8_MOUSE	Q3V0Z8	Q3V0Z8_MOUSE	Ddx5	690	47.1	Mus musculus OX=10090	2:Experimental evidence at transcript level	Probable ATP-dependent RNA helicase DDX5 (Fragment)	1	0.999	21	290	16	12	15	15	16	13	15	17	16	23	20	17	14	19	14	16	17	15	1.0552e+06	1030547	1108394	942806	884718	1.05678e+06	1.10793e+06	1.06345e+06	1.13033e+06	1.4716e+06	1286963	1.45823e+06	1.1865e+06	1.34496e+06	1.28299e+06	1.72657e+06	1.91838e+06	1.53786e+06
tr|Q3V0A4|Q3V0A4_MOUSE	Q3V0A4	Q3V0A4_MOUSE	Aoah	574	22.1	Mus musculus OX=10090	2:Experimental evidence at transcript level	Saposin B-type domain-containing protein	1	0.9985	3	7	0	0	1	0	0	0	1	0	0	1	0	2	1	0	0	0	1	0							25182.9			31603.5		33707.1	28508.1	20696
tr|Q3UZH2|Q3UZH2_MOUSE	Q3UZH2	Q3UZH2_MOUSE	Mcm3	812	41.4	Mus musculus OX=10090	2:Experimental evidence at transcript level	DNA replication licensing factor MCM3	0.9997	0.999	16	2	0	0	0	0	0	0	0	0	0	0	0	0	1	0	0	1	0	0		15122.6					56462.8	24278.6	20409.3	144255	156755	175722	88717.1	92297.6	29838.6	122734	184121	124001
tr|Q3UZD4|Q3UZD4_MOUSE	Q3UZD4	Q3UZD4_MOUSE	Eif4ebp2	120	35.8	Mus musculus OX=10090	2:Experimental evidence at transcript level	Eukaryotic translation initiation factor 4E-binding protein 2	1	0.999	3	56	3	3	4	3	3	3	2	2	3	3	4	3	3	3	3	5	3	3	143556	142703	142223	133587	148857	153098	151436	144294	122778	162809	175714	138137	151895	135777	171940	140519	131612	130906
tr|Q3UZ47|Q3UZ47_MOUSE	Q3UZ47	Q3UZ47_MOUSE	Tjp3	904	32.4	Mus musculus OX=10090	2:Experimental evidence at transcript level	Tight junction protein 3	1	0.999	9	34	3	2	1	0	1	2	2	3	1	2	1	2	2	3	2	2	4	1	83665.5	50190.8	32898.2	41725.2	48163.8	73721.9	58029.4	41513.9	41624.6	34727.9	35384.7	58645.7	57230.6	50211.2	65139.9	63651.2	57131.9	59354
tr|Q3UZ28|Q3UZ28_MOUSE	Q3UZ28	Q3UZ28_MOUSE	Acin1	158	36.7	Mus musculus OX=10090	2:Experimental evidence at transcript level	SAP domain-containing protein	0.9972	0.999	1	21	1	2	1	1	1	1	1	1	1	1	1	1	1	1	2	1	1	2	29097.7	69446.7	39520.7	39449.7	92342.1	34428	63507.8	40823.4	45682.6	93178.8	102182	82371.3	73144.9	77204.4	106607	91187.6	64166.1	84809.4
tr|Q3UZ05|Q3UZ05_MOUSE	Q3UZ05	Q3UZ05_MOUSE	Mst1	716	22.2	Mus musculus OX=10090	2:Experimental evidence at transcript level	Hepatocyte growth factor-like protein	0.9985	0.9985	1	8	0	1	0	0	1	1	1	0	0	0	1	1	0	1	0	0	0	1		22594.9			20232.3	20112.3	28246	23434	28657.5		22795.8	26911.2		18187.6				19968.8
tr|Q3UYQ4|Q3UYQ4_MOUSE	Q3UYQ4	Q3UYQ4_MOUSE	Api5	524	29.4	Mus musculus OX=10090	2:Experimental evidence at transcript level	Apoptosis inhibitor 5	0.9995	0.999	11	3	0	1	0	0	1	1	0	0	0	0	0	0	0	0	0	0	0	0	389850	356730	399464	383066	406066	404913	406431	429624	441787	522304	505911	490964	476020	569038	538314	655787	550857	608382
tr|Q3UYL7|Q3UYL7_MOUSE	Q3UYL7	Q3UYL7_MOUSE	Anxa7	485	32.4	Mus musculus OX=10090	2:Experimental evidence at transcript level	Annexin	1	0.999	9	58	4	3	2	2	2	3	2	2	3	6	4	4	4	3	2	4	5	3	481500	712574	755027	909789	854625	480358	931498	494735	1.00596e+06	1035187	1.05972e+06	853122	655413	753941	686169	693017	903782	735319
tr|Q3UYK8|Q3UYK8_MOUSE	Q3UYK8	Q3UYK8_MOUSE	Rab3gap1	982	35	Mus musculus OX=10090	2:Experimental evidence at transcript level	Rab3 GTPase-activating protein catalytic subunit	1	0.999	13	129	9	6	8	6	5	7	7	7	7	9	8	9	5	7	7	7	8	7	182888	156722	157869	88510.6	171249	186850	205776	216922	196074	183379	181357	176765	148723	153229	160071	142198	193094	172657
tr|Q3UYG5|Q3UYG5_MOUSE	Q3UYG5	Q3UYG5_MOUSE	Garre1	203	43.8	Mus musculus OX=10090	2:Experimental evidence at transcript level	DUF4745 domain-containing protein	1	0.9985	2	3	0	0	0	0	0	0	0	0	0	1	1	0	0	0	0	1	0	0	47228.1						58035.5			34230.7		32359.2				39301.6	37627.3
tr|Q3UXU0|Q3UXU0_MOUSE	Q3UXU0	Q3UXU0_MOUSE	Tsc22d1	143	48.3	Mus musculus OX=10090	2:Experimental evidence at transcript level	TSC22 domain family protein 1	0.9993	0.999	2	11	0	0	0	0	1	1	1	1	2	1	1	0	1	0	0	2	0	0	50739.1	47628.4	38135.8	48901.2	43631.9	46557.9	57915.8	53966.8	80104.2	84285.1	92057.4	25218.8	47613.2	38250.4		38170.4	56835.4	28952.8
tr|Q3UXJ3|Q3UXJ3_MOUSE	Q3UXJ3	Q3UXJ3_MOUSE	Hnrnpll	244	43	Mus musculus OX=10090	2:Experimental evidence at transcript level	RRM domain-containing protein (Fragment)	1	0.999	7	7	0	0	0	0	0	0	0	0	1	0	1	1	1	1	1	0	0	1	72599.5	126702	107694	146391	125962	90079.5	104897	124466	146999	176191	226346	209818	214002	238547	180405	249948	277071	219130
tr|Q3UWW2|Q3UWW2_MOUSE	Q3UWW2	Q3UWW2_MOUSE	Sec14l3	218	39	Mus musculus OX=10090	2:Experimental evidence at transcript level	SEC14-like 3 (Fragment)	0.9942	0.9967	1	6	1	1	1	0	0	0	0	1	0	0	0	0	0	0	1	0	0	1	45397.2	59310.2	50154.4					38071.5							34468.6			35799.3
tr|Q3UWR0|Q3UWR0_MOUSE	Q3UWR0	Q3UWR0_MOUSE	Dnmt3a	202	62.9	Mus musculus OX=10090	2:Experimental evidence at transcript level	PWWP domain-containing protein (Fragment)	0.9994	0.999	4	6	0	0	0	0	0	0	0	0	0	1	0	0	0	1	1	1	1	1								8668.68		9959.35	17566.9		21541.3	7900.77	29481.8	35264.7	46475.9	7596.58
tr|Q3UWJ1|Q3UWJ1_MOUSE	Q3UWJ1	Q3UWJ1_MOUSE	Pank3	430	45.1	Mus musculus OX=10090	2:Experimental evidence at transcript level	Pantothenate kinase 3	1	0.999	6	6	2	1	0	0	1	0	0	0	0	0	0	1	0	1	0	0	0	0	94839.4	91280	98301.3	56236	89818.2	103875	36803.6	45972.3	46325.7	32202.2	94318.9	82899.6	63388.3	82482.3	112397	89652.6	47860.7	51513.5
tr|Q3UUU4|Q3UUU4_MOUSE	Q3UUU4	Q3UUU4_MOUSE	Septin6	427	38.9	Mus musculus OX=10090	2:Experimental evidence at transcript level	Septin	1	0.999	11	46	1	3	2	2	2	2	1	2	3	2	2	3	5	2	3	4	5	2	72799.2	290222	196775	296615	105531	318300	116401	112962	256359	363802	311044	350387	496768	468720	313486	679617	414772	191633
tr|Q3UUN5|Q3UUN5_MOUSE	Q3UUN5	Q3UUN5_MOUSE	Pten	407	36.4	Mus musculus OX=10090	2:Experimental evidence at transcript level	Phosphatidylinositol 3,4,5-trisphosphate 3-phosphatase and dual-specificity protein phosphatase PTEN	1	0.9989	4	6	0	0	0	1	0	0	0	0	0	0	1	0	0	0	1	1	1	1
tr|Q3UU65|Q3UU65_MOUSE	Q3UU65	Q3UU65_MOUSE	Lama3	1056	40.5	Mus musculus OX=10090	2:Experimental evidence at transcript level	Laminin subunit alpha-3 (Fragment)	0.9995	0.9988	7	1	0	0	0	0	0	0	0	0	0	0	0	0	0	0	0	1	0	0	34949.5	37241.8	18740.9				32163.7	47102.7	22433.2	27380.7	33744.9	44870.3	42471.3	59643.4	44048.4	54748.2	19148.9	49107
tr|Q3UU56|Q3UU56_MOUSE	Q3UU56	Q3UU56_MOUSE	Gm29609	907	19.3	Mus musculus OX=10090	2:Experimental evidence at transcript level	Predicted gene 29609	1	0.999	8	39	1	3	1	1	2	3	2	0	2	1	5	3	1	2	2	4	4	2	357935	344713	386355	360619	402059	60887.7	374030	279274	300202	220761	270117	211338	215692	190410	312053	74723.3	244183	280567
tr|Q3UTK6|Q3UTK6_MOUSE	Q3UTK6	Q3UTK6_MOUSE	Nfia	532	34.2	Mus musculus OX=10090	2:Experimental evidence at transcript level	Nuclear factor 1	1	0.999	5	63	3	4	3	4	3	5	3	4	4	5	4	3	4	3	3	2	3	3	56605.9	129439	142927	134872	167350	174763	139107	155421	139286	168140	160244	155388	169771	207590	128778	230866	191589	192186
tr|Q3UTK2|Q3UTK2_MOUSE	Q3UTK2	Q3UTK2_MOUSE	Cyp1b1	487	37	Mus musculus OX=10090	1:Experimental evidence at protein level	Cytochrome P450 1B1	1	0.999	6	19	0	0	0	0	0	0	0	0	0	4	3	2	0	4	0	2	2	2										68821.7	26876.7	51321.9		48772.6		55686.4	39122.3	32782.5
tr|Q3UTB8|Q3UTB8_MOUSE	Q3UTB8	Q3UTB8_MOUSE	Grpel1	217	60.4	Mus musculus OX=10090	2:Experimental evidence at transcript level	GrpE protein homolog	0.9992	0.999	6	11	0	1	0	1	1	0	1	2	1	1	0	0	1	1	0	1	0	0	1.37661e+06	1416976	1.27542e+06	1.34795e+06	1.39755e+06	1.37058e+06	1.35258e+06	1441517	1.35117e+06	1.07806e+06	1.14233e+06	1079216	1.07077e+06	953937	1.35087e+06	799716	867262	1.02728e+06
tr|Q3URX8|Q3URX8_MOUSE	Q3URX8	Q3URX8_MOUSE	Gemin4	1058	16.2	Mus musculus OX=10090	2:Experimental evidence at transcript level	Gem-associated protein 4	1	0.999	5	18	0	0	0	0	0	0	3	0	0	3	3	4	0	1	1	1	1	1	43227	41013.4					75580.6	32313.8		53038.6	56265.4	65379.5	21143.5	46059.1	24933	25620.3	72260.2	27910.9
tr|Q3URR8|Q3URR8_MOUSE	Q3URR8	Q3URR8_MOUSE	Nubpl	319	45.1	Mus musculus OX=10090	2:Experimental evidence at transcript level	Iron-sulfur protein NUBPL	1	0.999	6	78	3	7	4	5	7	4	4	5	5	5	4	3	2	3	5	3	4	5	293532	344277	343092	318749	283194	199792	250009	335891	214199	212043	199355	241262	168648	247406	214970	169713	138451	148433
tr|Q3URR4|Q3URR4_MOUSE	Q3URR4	Q3URR4_MOUSE	Sgsh	493	20.1	Mus musculus OX=10090	2:Experimental evidence at transcript level	SPHM sulfohydrolase (Fragment)	1	0.999	6	38	0	2	0	0	0	0	0	0	0	2	3	4	5	5	4	4	6	3		57623.7							29793	105526	92501.7	91763.7	43646.8	128762	119579	122717	138342	131416
tr|Q3UQ71|Q3UQ71_MOUSE	Q3UQ71	Q3UQ71_MOUSE	Ephx2	554	65.9	Mus musculus OX=10090	2:Experimental evidence at transcript level	AB hydrolase-1 domain-containing protein	1	0.999	25	903	62	58	59	53	54	58	51	56	51	49	53	43	47	49	49	38	33	40	3.72487e+06	4.35867e+06	3879254	4.00786e+06	4267649	3.20374e+06	3.22426e+06	3.90848e+06	3.8138e+06	2.9557e+06	3.05334e+06	3.06771e+06	4445470	3.5533e+06	3.42901e+06	3.43826e+06	2.57701e+06	3233299
tr|Q3UPU3|Q3UPU3_MOUSE	Q3UPU3	Q3UPU3_MOUSE	Ubr2	1755	30	Mus musculus OX=10090	2:Experimental evidence at transcript level	E3 ubiquitin-protein ligase	1	0.999	11	67	2	2	0	2	3	2	3	4	5	6	5	4	6	4	5	5	5	4	56196	33317		29929.3	94493.9	40256.8	44572.6	70372.5	33374	115997	73246.7	110421	95290.7	114122	85981.7	109051	107977	96082.8
tr|Q3UP01|Q3UP01_MOUSE	Q3UP01	Q3UP01_MOUSE	Lrch1	754	31.2	Mus musculus OX=10090	2:Experimental evidence at transcript level	Calponin-homology (CH) domain-containing protein (Fragment)	1	0.999	7	25	0	4	1	0	0	2	1	0	0	0	1	2	3	3	1	4	2	1		76850.9	44237.9		29232.8	47679.2	26220.6	37865.4	62538.4	53333.8	23721.3	79859.4	106202	103362	81584.1	134247	121904	91100
tr|Q3UNV4|Q3UNV4_MOUSE	Q3UNV4	Q3UNV4_MOUSE	Cyp2j13	503	21.1	Mus musculus OX=10090	2:Experimental evidence at transcript level	Cytochrome P450, family 2, subfamily j, polypeptide 13	1	0.999	2	6	0	0	0	0	0	0	0	1	0	0	1	0	2	0	1	0	0	1											23026.4	13223.2	14309.4		14707.6
tr|Q3UNV2|Q3UNV2_MOUSE	Q3UNV2	Q3UNV2_MOUSE	Cyp2j11	504	41.3	Mus musculus OX=10090	1:Experimental evidence at protein level	Cytochrome P450, family 2, subfamily j, polypeptide 11	1	0.999	8	43	3	2	6	0	1	2	0	0	0	1	3	4	3	4	4	2	2	6	622689		89122.5	528349	676873	116923		750558	620904	477092	69471.8	506741	72413.3	370143	120182	294632	469732	554368
tr|Q3UNQ6|Q3UNQ6_MOUSE	Q3UNQ6	Q3UNQ6_MOUSE	Epb41l2	988	48.7	Mus musculus OX=10090	2:Experimental evidence at transcript level	FERM domain-containing protein	1	0.999	35	367	15	18	16	14	14	17	16	15	17	27	23	19	28	30	23	25	26	24	512406	356504	411334	343260	367989	396155	457280	428158	483224	500706	490862	388786	442388	467189	386154	536043	399296	408658
tr|Q3UNH5|Q3UNH5_MOUSE	Q3UNH5	Q3UNH5_MOUSE	Ythdf2	584	30.8	Mus musculus OX=10090	2:Experimental evidence at transcript level	YTH domain-containing protein	1	0.9989	9	17	0	1	0	0	0	2	2	1	1	2	2	0	0	1	1	0	2	2	187633	124487	141247	183614	71449.7	143359	210495	118698	203448	209667	95279.3	227195	58086.8	157378	180714	94463.4	184129	222821
tr|Q3UNG3|Q3UNG3_MOUSE	Q3UNG3	Q3UNG3_MOUSE	Ifit1	463	29.4	Mus musculus OX=10090	2:Experimental evidence at transcript level	Interferon-induced protein with tetratricopeptide repeats 1-like	1	0.999	8	42	2	3	0	0	1	1	0	2	1	4	5	4	2	3	3	5	2	4	23062.3	91699.8	25783.4		25705.7	29563.3		56028.7	26315.3	91530	74503.3	86359.4	80063.7	102885	62246.9	118821	67790.6	91719.6
tr|Q3UN82|Q3UN82_MOUSE	Q3UN82	Q3UN82_MOUSE	Pcolce	468	36.5	Mus musculus OX=10090	2:Experimental evidence at transcript level	Procollagen C-endopeptidase enhancer 1	1	0.999	7	32	0	0	0	1	0	0	2	1	2	4	1	3	3	3	2	2	4	4				20705.9			85235.8	35615.7	38405.6	132794	115766	118772	56650.1	127039	108513	171932	152273	119412
tr|Q3UN62|Q3UN62_MOUSE	Q3UN62	Q3UN62_MOUSE	Semg1	375	48.3	Mus musculus OX=10090	2:Experimental evidence at transcript level	Fibroin heavy chain-like	1	0.999	5	5	0	0	0	0	0	0	0	5	0	0	0	0	0	0	0	0	0	0								206596
tr|Q3UMT7|Q3UMT7_MOUSE	Q3UMT7	Q3UMT7_MOUSE	Hnrnpl	592	63.3	Mus musculus OX=10090	2:Experimental evidence at transcript level	Heterogeneous nuclear ribonucleoprotein L	1	0.999	21	610	23	32	29	33	27	27	24	31	30	35	29	39	41	46	36	44	39	45	1.58744e+06	1.3478e+06	1.48236e+06	1.37398e+06	1.30604e+06	1.54593e+06	1.593e+06	1.49609e+06	1.35449e+06	2046210	2000502	2008720	1.47508e+06	2285458	1.74355e+06	1.80805e+06	1.71132e+06	2.19186e+06
tr|Q3ULP2|Q3ULP2_MOUSE	Q3ULP2	Q3ULP2_MOUSE	Wdr20	560	21.8	Mus musculus OX=10090	2:Experimental evidence at transcript level	WDR20 protein	1	0.999	7	48	1	3	5	1	3	2	3	3	3	4	3	1	3	3	4	3	0	3	48758.4	169299	168079	9674.29	157064	100933	245215	139964	130045	110840	99284.9	94883.5	124890	59711.2	69928.7	63338.8	25916.8	114914
tr|Q3ULL6|Q3ULL6_MOUSE	Q3ULL6	Q3ULL6_MOUSE	Upf3b	472	24.1	Mus musculus OX=10090	1:Experimental evidence at protein level	UPF3 regulator of nonsense transcripts homolog B (yeast)	1	0.999	2	15	1	2	0	1	1	1	0	0	0	1	0	1	1	2	0	2	0	2	26734.6	55538.9	42907.2	20125.8	46379.1	29049.8	55470.1	45478.8		54658.6		63818.9	54612.1	76366.5		73839.7	67695.3	23212.7
tr|Q3ULB1|Q3ULB1_MOUSE	Q3ULB1	Q3ULB1_MOUSE	Tes	410	39.5	Mus musculus OX=10090	1:Experimental evidence at protein level	Testin	1	0.999	6	95	5	5	5	4	6	4	6	5	6	5	4	6	6	4	5	5	6	8	377979	426005	470991	488364	472457	255754	447582	224643	459880	330461	249817	243190	182524	182400	205788	271297	272530	349961
tr|Q3UL78|Q3UL78_MOUSE	Q3UL78	Q3UL78_MOUSE	Cdc42	147	48.3	Mus musculus OX=10090	2:Experimental evidence at transcript level	Cell division control protein 42 homolog	1	0.999	6	184	12	9	10	9	11	11	12	11	10	9	13	10	8	10	11	8	11	9	3137165	2.08122e+06	3.14667e+06	1.27882e+06	2.77522e+06	3.2347e+06	2953748	3.1121e+06	2.62251e+06	2.85764e+06	3.08586e+06	2.72186e+06	1.6572e+06	2685208	3.02625e+06	2.16548e+06	2.40413e+06	2772244
tr|Q3UL40|Q3UL40_MOUSE	Q3UL40	Q3UL40_MOUSE	Tacc2	1033	43	Mus musculus OX=10090	2:Experimental evidence at transcript level	TACC_C domain-containing protein (Fragment)	1	0.9977	13	2	0	0	0	0	0	0	0	0	0	0	0	1	0	0	0	0	0	1	29932.2	80550.5				27664.6	117547	112399	94123.9	63477.1	71445.4	133968	119733	96834.1	107982	109211	136178	115056
tr|Q3UKH3|Q3UKH3_MOUSE	Q3UKH3	Q3UKH3_MOUSE	Acaa2	397	72.3	Mus musculus OX=10090	2:Experimental evidence at transcript level	Acetyl-CoA acyltransferase 2	1	0.9985	19	4	0	0	0	0	0	0	0	0	0	0	1	1	0	0	0	0	0	2	6590756	8.16948e+06	6802409	7072920	6838906	6169120	6.64832e+06	7066481	6857378	3.76734e+06	6551234	4.53333e+06	5109475	4.06321e+06	6.71382e+06	3626273	4.72522e+06	4.60982e+06
tr|Q3UK06|Q3UK06_MOUSE	Q3UK06	Q3UK06_MOUSE	Cyp4f16	524	18.1	Mus musculus OX=10090	2:Experimental evidence at transcript level	Cytochrome P450 family 4 subfamily F member 2	1	0.999	3	13	1	1	0	1	0	0	0	0	1	1	1	1	0	1	0	2	2	1												21129.5		6900.16		10506.3	11365.7	14629.4
tr|Q3UJV2|Q3UJV2_MOUSE	Q3UJV2	Q3UJV2_MOUSE	Capza1	290	62.8	Mus musculus OX=10090	2:Experimental evidence at transcript level	F-actin-capping protein subunit alpha	1	0.9988	10	1	0	1	0	0	0	0	0	0	0	0	0	0	0	0	0	0	0	0	583727	801415	574729	666964	670150	636767	701929	722535	703833	1.08117e+06	967953	1.08491e+06	898500	1.19781e+06	961879	1.13866e+06	1.44014e+06	1.09757e+06
tr|Q3UJR8|Q3UJR8_MOUSE	Q3UJR8	Q3UJR8_MOUSE	Btf3	162	59.3	Mus musculus OX=10090	2:Experimental evidence at transcript level	Transcription factor BTF3	1	0.999	4	61	1	4	1	2	1	1	3	3	4	4	3	4	6	3	5	8	5	3	49548.8	184047	34872.9	97427.8	50683	58305.5	166545	192704	256456	222575	110068	209305	285494	209599	169517	301037	222413	183520
tr|Q3UJQ3|Q3UJQ3_MOUSE	Q3UJQ3	Q3UJQ3_MOUSE	Dars	501	56.1	Mus musculus OX=10090	2:Experimental evidence at transcript level	Aspartate--tRNA ligase, cytoplasmic	1	0.999	17	6	0	0	1	1	0	1	0	1	1	0	1	0	0	0	0	0	0	0	1.17924e+06	893792	1.19399e+06	1.02039e+06	1.15343e+06	1.24278e+06	1.17261e+06	1.25346e+06	1.13082e+06	1071125	1.12805e+06	1122746	891694	966629	1.13073e+06	482012	1.07453e+06	1.18598e+06
tr|Q3UJQ2|Q3UJQ2_MOUSE	Q3UJQ2	Q3UJQ2_MOUSE	Hmgcs1	105	58.1	Mus musculus OX=10090	2:Experimental evidence at transcript level	HMG_CoA_synt_C domain-containing protein (Fragment)	0.9994	0.999	2	46	2	2	2	4	3	3	2	2	2	2	3	2	4	3	2	4	2	2	152294	150980	201418	165749	199942	204305	115938	155177	128043	129095	161981	146011	174008	135635	171964	112497	87335.4	151737
tr|Q3UJN9|Q3UJN9_MOUSE	Q3UJN9	Q3UJN9_MOUSE	Coil	572	42.5	Mus musculus OX=10090	2:Experimental evidence at transcript level	Coilin_N domain-containing protein	1	0.999	3	21	1	2	1	1	1	1	2	1	1	1	1	1	0	1	1	2	2	1	31407.2	24151	28632.9	18219.9	33550.5	27406.5	21893.7	28676	32081.4	32559.7	33330.5	34592.4		29863.7	28808.9	25819	26662.4	29547.2
tr|Q3UJK0|Q3UJK0_MOUSE	Q3UJK0	Q3UJK0_MOUSE	Hmgb1	215	40.9	Mus musculus OX=10090	2:Experimental evidence at transcript level	High mobility group protein B1	1	0.999	8	12	1	0	1	0	0	1	0	1	1	0	1	1	1	1	1	1	0	1	3.04706e+06	2.89456e+06	2.53891e+06	2940523	3.29883e+06	2749746	3057638	2.81127e+06	2297562	3991444	3487290	4525908	3828916	4232652	3.38583e+06	5786908	4.82554e+06	4284445
tr|Q3UJB7|Q3UJB7_MOUSE	Q3UJB7	Q3UJB7_MOUSE	Pex2	305	29.5	Mus musculus OX=10090	2:Experimental evidence at transcript level	Peroxin-2	0.9882	0.9971	2	2	0	1	0	0	0	0	0	0	0	0	0	0	0	0	0	1	0	0		33871.9														17296
tr|Q3UJ44|Q3UJ44_MOUSE	Q3UJ44	Q3UJ44_MOUSE	Capg	349	37.5	Mus musculus OX=10090	2:Experimental evidence at transcript level	Macrophage-capping protein	1	0.999	9	33	1	1	1	2	1	2	2	1	2	2	2	3	1	3	2	2	2	3	218239	264592	282746	280022	309480	249825	306297	266264	463635	808398	695762	735843	581890	896590	543198	910898	868744	883471
tr|Q3UHY7|Q3UHY7_MOUSE	Q3UHY7	Q3UHY7_MOUSE	Ccdc32	179	26.8	Mus musculus OX=10090	1:Experimental evidence at protein level	Coiled-coil domain-containing protein 32	0.9904	0.999	1	11	0	0	1	1	1	1	1	1	1	0	1	1	0	0	1	0	0	1			37307	30608	31025.7	33502.7	20821.3	23743.7	25949.7	19451.5	24312.8	20364.3			24315			18130.3
tr|Q3UH72|Q3UH72_MOUSE	Q3UH72	Q3UH72_MOUSE	Col3a1	1464	53	Mus musculus OX=10090	2:Experimental evidence at transcript level	Collagen type III alpha 1 chain	0.8333	0.999	10	29	0	0	1	0	0	1	1	0	1	4	4	3	0	3	2	2	3	4		30518.6					22111.5		65407	233643	121877	93112.2	64817.9	138032	28322.2	136825	62064.2	187606
tr|Q3UH05|Q3UH05_MOUSE	Q3UH05	Q3UH05_MOUSE	Asap2	958	38.2	Mus musculus OX=10090	2:Experimental evidence at transcript level	Arf-GAP with SH3 domain, ANK repeat and PH domain-containing protein 2	1	0.999	6	39	0	1	2	3	2	2	1	2	3	4	3	1	2	3	3	3	2	2		102821	64713.1	120629	81953.2	37966.9	46673.6	105718	126977	93630.1	84540.7	90759.8	275337	182311	185563	177641	95626.9	135237
tr|Q3UGZ4|Q3UGZ4_MOUSE	Q3UGZ4	Q3UGZ4_MOUSE	Sptbn2	2388	55.2	Mus musculus OX=10090	2:Experimental evidence at transcript level	Spectrin beta chain	1	0.999	62	614	35	43	32	37	32	34	36	31	32	28	26	30	42	45	35	38	25	33	990592	1.2572e+06	1.39534e+06	792629	1226201	1.59221e+06	1.71471e+06	1.45548e+06	736803	668434	1.14673e+06	973144	428492	559913	1.06945e+06	679826	501389	1.11001e+06
tr|Q3UGX2|Q3UGX2_MOUSE	Q3UGX2	Q3UGX2_MOUSE	Sptb	2329	58	Mus musculus OX=10090	1:Experimental evidence at protein level	Spectrin beta chain	1	0.999	67	612	38	46	34	51	25	51	42	39	47	31	23	31	27	26	31	25	16	29	990592	1.2572e+06	1.39534e+06	792629	1226201	1.59221e+06	1.71471e+06	1.45548e+06	736803	668434	1.14673e+06	973144	428492	559913	1.06945e+06	679826	501389	1.11001e+06
tr|Q3UG14|Q3UG14_MOUSE	Q3UG14	Q3UG14_MOUSE	Gnb5	353	26.3	Mus musculus OX=10090	2:Experimental evidence at transcript level	Guanine nucleotide-binding protein subunit beta-5	1	0.999	5	29	3	1	2	2	3	1	1	2	1	1	2	2	0	1	1	2	1	3	44763.7	42827.8	37346.9	53418.6	53709.2	53338	38208.5	36674.8			40954.8	37375.1		74762.6	52950.9	57642.8	46786.3	65138
tr|Q3UFR4|Q3UFR4_MOUSE	Q3UFR4	Q3UFR4_MOUSE	Slc1a5	555	24.5	Mus musculus OX=10090	2:Experimental evidence at transcript level	Amino acid transporter	1	0.999	7	70	4	7	2	1	3	2	4	4	4	5	4	6	4	6	3	4	4	3	168487	168568	165064	163122	158817	168834	166245	194539	184808	174815	204729	196961	176725	225360	106877	174593	146886	192738
tr|Q3UFK1|Q3UFK1_MOUSE	Q3UFK1	Q3UFK1_MOUSE	Ccdc28a	184	42.9	Mus musculus OX=10090	1:Experimental evidence at protein level	Coiled-coil domain-containing 28A	0.9997	0.9983	2	5	1	0	1	1	1	0	0	0	0	0	0	0	0	1	0	0	0	0	31537.2			21200.5
tr|Q3UF58|Q3UF58_MOUSE	Q3UF58	Q3UF58_MOUSE	Cat	526	74.3	Mus musculus OX=10090	2:Experimental evidence at transcript level	Catalase	1	0.999	31	150	8	12	13	12	10	10	10	7	10	9	7	5	6	6	8	4	5	8	14335412	10907999	15124442	12885833	13749268	12848062	12003876	12787984	12606433	9426532	9638374	9333643	10057158	9745803	10247716	8267387	6513447	6.52203e+06
tr|Q3UF49|Q3UF49_MOUSE	Q3UF49	Q3UF49_MOUSE	Atp1a1	406	46.8	Mus musculus OX=10090	2:Experimental evidence at transcript level	Cation_ATPase_C domain-containing protein (Fragment)	1	0.9989	18	35	3	3	2	2	1	2	3	2	2	1	0	2	2	2	3	2	1	2	7.25951e+06	10508831	9538533	10431398	9010959	7.84561e+06	7.90599e+06	8.18493e+06	7471903	2.48071e+06	4704047	4737887	6.63014e+06	6353104	7.1231e+06	4.04476e+06	3.20161e+06	6594884
tr|Q3UF45|Q3UF45_MOUSE	Q3UF45	Q3UF45_MOUSE	Pibf1	406	39.2	Mus musculus OX=10090	2:Experimental evidence at transcript level	PIBF1	0.9996	0.999	1	1	1	0	0	0	0	0	0	0	0	0	0	0	0	0	0	0	0	0	4133.92
tr|Q3UEK0|Q3UEK0_MOUSE	Q3UEK0	Q3UEK0_MOUSE	Vnn1	328	24.4	Mus musculus OX=10090	2:Experimental evidence at transcript level	CN hydrolase domain-containing protein	0.9992	0.9989	6	3	0	0	0	0	0	0	0	0	0	0	1	1	0	0	1	0	0	0	299733	443143	365544	396030	345066	265329	295688	526640	493930	414111	303458	461971	244688	213925	439392	346220	417443	359205
tr|Q3UEI6|Q3UEI6_MOUSE	Q3UEI6	Q3UEI6_MOUSE	Serbp1	386	59.6	Mus musculus OX=10090	2:Experimental evidence at transcript level	HABP4_PAI-RBP1 domain-containing protein	1	0.999	18	536	25	29	28	29	35	31	27	27	28	28	36	34	32	28	28	32	25	34	1.56858e+06	1172812	1.2682e+06	1.19964e+06	1.47358e+06	1.48991e+06	1.64301e+06	1.52221e+06	1.49418e+06	1.71567e+06	1.79934e+06	2037088	1.24431e+06	1403044	1.5041e+06	1.56354e+06	1.53729e+06	1.64062e+06
tr|Q3UE92|Q3UE92_MOUSE	Q3UE92	Q3UE92_MOUSE	Xpnpep1	666	45.6	Mus musculus OX=10090	1:Experimental evidence at protein level	Xaa-Pro aminopeptidase 1	1	0.999	20	252	14	18	14	14	11	15	16	13	14	13	16	18	15	9	16	11	13	12	732062	949566	515817	882216	782428	641455	694140	581303	700832	548877	816860	814005	811627	739731	825237	553359	627982	910617
tr|Q3UE54|Q3UE54_MOUSE	Q3UE54	Q3UE54_MOUSE	Cd14	366	35.2	Mus musculus OX=10090	2:Experimental evidence at transcript level	Monocyte differentiation antigen CD14	1	0.999	6	68	2	4	1	2	3	2	5	4	3	4	5	6	4	4	4	6	4	5	119938	112659	75785.4	63590.6	123353	131160	229487	183643	210440	291538	245177	290037	323077	335996	238041	559108	478068	413696
tr|Q3UDK4|Q3UDK4_MOUSE	Q3UDK4	Q3UDK4_MOUSE	Anxa6	673	69.5	Mus musculus OX=10090	2:Experimental evidence at transcript level	Annexin	1	0.999	31	65	2	4	3	4	4	5	3	3	2	3	3	3	3	4	4	7	4	4	1.22838e+06	1.27017e+06	1.0006e+06	1.15826e+06	786851	1.26468e+06	1.35303e+06	967629	1345691	1.89146e+06	1.72266e+06	1.8589e+06	1.69057e+06	2.47673e+06	2.1219e+06	2.35495e+06	2.42895e+06	2.36324e+06
tr|Q3UDA4|Q3UDA4_MOUSE	Q3UDA4	Q3UDA4_MOUSE	Smarcb1	376	40.7	Mus musculus OX=10090	2:Experimental evidence at transcript level	SWI/SNF-related matrix-associated actin-dependent regulator of chromatin subfamily B member 1	1	0.9983	6	2	0	0	0	0	0	0	0	0	0	0	0	0	0	1	0	0	1	0	63539.7	173005	87765.6	110533		116184	164784	140208	177009	160422	171488	118588	140813	160374	122388	87384.8	146440	150272
tr|Q3UC72|Q3UC72_MOUSE	Q3UC72	Q3UC72_MOUSE	Gdi2	509	67.4	Mus musculus OX=10090	2:Experimental evidence at transcript level	Rab GDP dissociation inhibitor (Fragment)	1	0.999	26	499	26	29	29	31	27	26	25	25	28	28	32	26	33	30	23	25	26	30	1.72073e+06	2136023	1.94665e+06	1.96762e+06	1.60689e+06	2370859	2.07311e+06	2.52563e+06	2.13223e+06	2.46011e+06	2.24714e+06	2.47612e+06	3.16308e+06	2.80076e+06	2549833	3.79675e+06	2956882	2.54152e+06
tr|Q3U9H3|Q3U9H3_MOUSE	Q3U9H3	Q3U9H3_MOUSE	Bad	162	48.8	Mus musculus OX=10090	1:Experimental evidence at protein level	Bcl2-associated agonist of cell death	1	0.999	3	21	1	2	2	1	1	3	2	1	0	1	0	0	1	2	2	1	0	1	10144.7	12064.7	8226.18		15551.7	15085	4915.97	9333.94					8501.45	8991.21		11403.2		11152.8
tr|Q3U955|Q3U955_MOUSE	Q3U955	Q3U955_MOUSE	Tmpo	452	55.1	Mus musculus OX=10090	2:Experimental evidence at transcript level	Lamina-associated polypeptide 2	1	0.999	17	26	1	2	2	1	2	2	2	1	2	1	1	1	1	1	1	2	2	1	545610	543144	514636	522431	565529	610227	663786	726302	696459	1.05401e+06	927791	969768	846913	1.20559e+06	817606	1.2937e+06	1.03439e+06	1.03607e+06
tr|Q3U926|Q3U926_MOUSE	Q3U926	Q3U926_MOUSE	Ptpmt1	261	46	Mus musculus OX=10090	2:Experimental evidence at transcript level	Phosphatidylglycerophosphatase and protein-tyrosine phosphatase 1	1	0.999	6	80	2	6	4	4	5	4	5	4	4	5	4	4	5	4	6	5	5	4	83247.8	188691	139382	182946	207859	226198	159129	161135	167984	132132	127308	159822	214584	188283	234298	149243	146928	144138
tr|Q3U8Y7|Q3U8Y7_MOUSE	Q3U8Y7	Q3U8Y7_MOUSE	Psmc3	423	67.8	Mus musculus OX=10090	2:Experimental evidence at transcript level	AAA domain-containing protein	1	0.999	22	329	19	21	22	15	18	22	17	18	17	22	18	19	19	18	18	12	16	18	476200	644783	480229	335228	497779	503865	466940	518175	520906	645460	659949	786899	827935	741715	738061	1.03794e+06	782159	718736
tr|Q3U8W9|Q3U8W9_MOUSE	Q3U8W9	Q3U8W9_MOUSE	Hnrnpr	632	42.4	Mus musculus OX=10090	2:Experimental evidence at transcript level	Heterogeneous nuclear ribonucleoprotein R	1	0.999	19	340	16	16	15	19	15	15	16	13	18	17	22	20	25	28	16	26	25	18	104065	324984	128874	337818	185962	203030	170355	123452	286041	370429	369937	396974	602124	587083	390029	1.03821e+06	764554	437449
tr|Q3U8U9|Q3U8U9_MOUSE	Q3U8U9	Q3U8U9_MOUSE	Lrpap1	49	61.2	Mus musculus OX=10090	2:Experimental evidence at transcript level	Alpha-2-MRAP_C domain-containing protein (Fragment)	0.9999	0.9988	4	5	1	1	1	0	0	0	0	0	0	0	0	1	0	0	1	0	0	0	615905	581038	717028	647133	796757	632853	559754	588905	562360	519753	648720	552614	463627	376185	490069	431790	431143	461784
tr|Q3U878|Q3U878_MOUSE	Q3U878	Q3U878_MOUSE	Dazap1	405	35.8	Mus musculus OX=10090	2:Experimental evidence at transcript level	DAZ-associated protein 1	1	0.999	2	40	2	2	2	3	2	2	2	2	2	2	3	2	2	2	2	2	4	2	566173	253973	617716	162004	257554	447771	305413	512729	350084	492190	430135	349568	179363	373378	289019	267682	462727	395475
tr|Q3U844|Q3U844_MOUSE	Q3U844	Q3U844_MOUSE	Csnk1a1	325	50.2	Mus musculus OX=10090	2:Experimental evidence at transcript level	Protein kinase domain-containing protein	1	0.999	9	12	0	1	0	0	1	1	0	1	1	0	1	1	1	1	0	1	1	1	172166	168716	173240	75239.1	168609	317870	190519	196022	207215	331165	435050	382230	230783	396469	256957	341408	392716	366483
tr|Q3U7T2|Q3U7T2_MOUSE	Q3U7T2	Q3U7T2_MOUSE	Icam1	537	31.7	Mus musculus OX=10090	2:Experimental evidence at transcript level	Ig-like domain-containing protein	1	0.999	6	41	1	2	1	0	1	1	1	1	1	2	3	5	4	3	3	4	4	4	203644	159127	217360		207500	58703.4	51528.1	176688	163383	161565	270618	369652	235902	268686	255571	277120	421094	291947
tr|Q3U7L1|Q3U7L1_MOUSE	Q3U7L1	Q3U7L1_MOUSE	Kcnab2	257	41.2	Mus musculus OX=10090	2:Experimental evidence at transcript level	Voltage-gated potassium channel subunit beta-2 (Fragment)	1	0.9987	1	3	0	0	0	0	0	0	0	1	0	1	0	1	0	0	0	0	0	0								8514.48		13240.1		13070.2
tr|Q3U7K7|Q3U7K7_MOUSE	Q3U7K7	Q3U7K7_MOUSE	Trim21	462	34	Mus musculus OX=10090	1:Experimental evidence at protein level	RING-type E3 ubiquitin transferase	1	0.999	3	16	1	1	0	0	1	0	1	1	1	1	1	1	0	2	1	2	1	1		4434.81					5073.36	5971.11	4970.34	13091.6		9377.66		9122.26		16333	14016.8	13287
tr|Q3U7E0|Q3U7E0_MOUSE	Q3U7E0	Q3U7E0_MOUSE	Atp6v1g1	118	78	Mus musculus OX=10090	2:Experimental evidence at transcript level	V-type proton ATPase subunit G	0.999	0.9987	4	7	0	1	0	1	1	0	0	0	1	1	0	0	0	0	0	1	1	0	2.05143e+06	1392367	1.78196e+06	2025710	1.98355e+06	1.75208e+06	1791816	1.85866e+06	1.83076e+06	1.64547e+06	1.73076e+06	1.32433e+06	1.90417e+06	1.10351e+06	2.08246e+06	1.57856e+06	936828	1.05236e+06
tr|Q3U6I3|Q3U6I3_MOUSE	Q3U6I3	Q3U6I3_MOUSE	Aldh2	519	51.4	Mus musculus OX=10090	2:Experimental evidence at transcript level	Aldedh domain-containing protein	1	0.999	18	9	0	1	1	0	0	0	0	1	0	1	0	0	1	0	1	1	1	1	4631920	6.61033e+06	5147873	5.73054e+06	5153834	6488423	4840537	5070842	4.56054e+06	3522309	3.63524e+06	4.70046e+06	5.09304e+06	5015656	4631580	4658259	4157848	4.85076e+06
tr|Q3U6E4|Q3U6E4_MOUSE	Q3U6E4	Q3U6E4_MOUSE	Ptma	111	50.5	Mus musculus OX=10090	2:Experimental evidence at transcript level	Prothymosin alpha	1	0.999	9	366	17	20	17	19	19	18	21	15	14	25	24	22	22	22	20	28	23	20	2.81906e+06	2.3858e+06	2.96052e+06	2.69811e+06	1.79962e+06	2.28819e+06	2.92753e+06	2.59566e+06	2.51881e+06	4.07112e+06	3.50667e+06	3.86573e+06	2.67844e+06	3.42174e+06	3.10056e+06	4681092	1.18835e+06	3.57611e+06
tr|Q3U5G6|Q3U5G6_MOUSE	Q3U5G6	Q3U5G6_MOUSE	Patj	432	34.7	Mus musculus OX=10090	2:Experimental evidence at transcript level	InaD-like protein	1	0.999	6	5	0	0	0	1	0	0	0	0	0	0	0	0	1	1	0	1	1	0	68903.9	55637.3	164510	125722	58404.7	67926.2		133706	170909	148048	143997	62482.1	129721	105101	21538.7	151707	43380.5	71701.9
tr|Q3U505|Q3U505_MOUSE	Q3U505	Q3U505_MOUSE	Rpn2	659	47	Mus musculus OX=10090	2:Experimental evidence at transcript level	Dolichyl-diphosphooligosaccharide--protein glycosyltransferase subunit 2 (Fragment)	1	0.999	18	424	20	22	22	21	20	21	18	19	25	23	29	28	27	28	21	25	24	31	1.49845e+06	2.01452e+06	1458114	1.56555e+06	1428984	1.28354e+06	1.6684e+06	1.64554e+06	1750542	2043975	1.80103e+06	2.34723e+06	2.4777e+06	2206163	1.88639e+06	2.68452e+06	2.29812e+06	2.30233e+06
tr|Q3U4W5|Q3U4W5_MOUSE	Q3U4W5	Q3U4W5_MOUSE	Rab6a	208	52.4	Mus musculus OX=10090	2:Experimental evidence at transcript level	Ras-related protein Rab-6A	1	0.999	6	81	7	4	2	4	3	3	3	4	4	6	6	5	7	5	4	6	5	3	362550	401217	245302	395883	289595	380200	403973	513193	516903	324499	545037	447445	535265	492257	431981	464243	485257	422612
tr|Q3U4P3|Q3U4P3_MOUSE	Q3U4P3	Q3U4P3_MOUSE	Dnm1l	714	61.2	Mus musculus OX=10090	2:Experimental evidence at transcript level	Dynamin-1-like protein (Fragment)	1	0.999	23	275	15	18	15	14	20	14	17	21	17	20	19	12	11	13	11	13	16	9	245863	471694	266434	360835	271150	311232	308297	365554	328572	308642	403218	338087	490953	396808	367147	546901	477128	323803
tr|Q3U4K5|Q3U4K5_MOUSE	Q3U4K5	Q3U4K5_MOUSE	F630007L15Rik	650	27.1	Mus musculus OX=10090	2:Experimental evidence at transcript level	Envelope glycoprotein	0.9999	0.999	4	30	0	1	4	0	1	2	1	1	1	2	2	2	2	1	2	3	2	3	42972.3	84497.8	88831.8	64622.8	110292	88147.9	99115.8	106547	108420	86015.7	100546	101815	74039.9	91305	88731.8	55893	45140.4	86197.1
tr|Q3U452|Q3U452_MOUSE	Q3U452	Q3U452_MOUSE		509	36.3	Mus musculus OX=10090	2:Experimental evidence at transcript level	ATP synthase subunit alpha	1	0.998	7	4	0	0	0	0	0	0	1	1	0	1	0	0	0	0	0	0	0	1	1.95167e+06	1.57416e+06	2.24749e+06	2.36294e+06	2.43947e+06	2.33242e+06	2.21899e+06	2534598	2733910	1779282	3025165	1.51011e+06	1.11565e+06	1.2292e+06	1.43589e+06	497945	945375	1.15111e+06
tr|Q3U422|Q3U422_MOUSE	Q3U422	Q3U422_MOUSE	Ndufv3	468	50.6	Mus musculus OX=10090	1:Experimental evidence at protein level	NADH dehydrogenase [ubiquinone] flavoprotein 3, mitochondrial	1	0.999	11	254	13	14	16	15	16	17	14	13	15	15	11	15	18	16	14	11	10	11	1.497e+06	1.57952e+06	1.61936e+06	1.74997e+06	1.84816e+06	1563513	1.57962e+06	1.85817e+06	1.47401e+06	1035044	1.01085e+06	910099	1.20734e+06	951716	1.47212e+06	920356	670851	946517
tr|Q3U3U6|Q3U3U6_MOUSE	Q3U3U6	Q3U3U6_MOUSE	Clpb	677	52.9	Mus musculus OX=10090	2:Experimental evidence at transcript level	Caseinolytic peptidase B protein homolog	1	0.999	18	214	12	15	16	14	13	13	10	14	10	9	11	9	11	11	14	10	10	12	207577	258196	231794	235982	229509	229663	204148	283148	222458	138439	214020	162196	273467	236816	254982	234311	195613	222590
tr|Q3U3J9|Q3U3J9_MOUSE	Q3U3J9	Q3U3J9_MOUSE	Aldh3b1	439	27.6	Mus musculus OX=10090	2:Experimental evidence at transcript level	Aldedh domain-containing protein (Fragment)	1	0.999	4	17	1	1	1	0	0	0	1	0	1	2	2	0	0	2	2	2	1	1	23933.7	16762.8				28988.2	41369.9			19460.4	18245.6			16605.2	16307.2	23074.9	33069.9	24916.4
tr|Q3U3J1|Q3U3J1_MOUSE	Q3U3J1	Q3U3J1_MOUSE	Bckdha	446	65.8	Mus musculus OX=10090	1:Experimental evidence at protein level	2-oxoisovalerate dehydrogenase subunit alpha	1	0.999	15	333	18	23	21	22	21	19	15	18	16	13	18	19	22	20	20	16	11	21	925896	758036	1.01792e+06	962314	992057	961319	765455	955253	771731	447306	552980	454537	413293	462404	567116	242784	250422	450166
tr|Q3U2I0|Q3U2I0_MOUSE	Q3U2I0	Q3U2I0_MOUSE	Irs2	1261	34.4	Mus musculus OX=10090	2:Experimental evidence at transcript level	Insulin receptor substrate 2 (Fragment)	1	0.999	3	8	0	1	0	0	1	0	0	1	0	0	0	0	1	0	1	2	1	0		14505.3						11142.3					7549.34		8852.26		14253
tr|Q3U2G2|Q3U2G2_MOUSE	Q3U2G2	Q3U2G2_MOUSE	Hspa4	842	69.2	Mus musculus OX=10090	1:Experimental evidence at protein level	Heat shock 70 kDa protein 4	1	0.999	36	71	3	4	4	4	4	2	4	4	3	5	4	5	5	4	4	4	4	4	1.16924e+06	1.14379e+06	1.15414e+06	1066277	1.16672e+06	1.29854e+06	1.2282e+06	1.1884e+06	1.10872e+06	1.26071e+06	1.16789e+06	1.19921e+06	1.00064e+06	1.17058e+06	1.18838e+06	1.19172e+06	1185614	1.00102e+06
tr|Q3U234|Q3U234_MOUSE	Q3U234	Q3U234_MOUSE	Lifr	1092	32.7	Mus musculus OX=10090	2:Experimental evidence at transcript level	Leukemia inhibitory factor receptor	1	0.999	8	45	2	2	2	2	3	2	3	2	4	5	1	2	3	4	1	4	2	1	153776	129806	131609	99476.2	148967	134444	136954	109085	125740	120436	88553.3	171339	207647	100071	175883	162440	140498	145509
tr|Q3U1U4|Q3U1U4_MOUSE	Q3U1U4	Q3U1U4_MOUSE	Gm49368	1232	30.6	Mus musculus OX=10090	1:Experimental evidence at protein level	Predicted gene, 49368	1	0.999	16	79	0	1	1	1	1	1	5	1	4	8	6	7	5	9	4	10	8	7	61411.1			79513.5	77957.5	101172	91485.8		122516	274026	164901	228547	193964	127955	52784	332510	150949	95379.5
tr|Q3U1I6|Q3U1I6_MOUSE	Q3U1I6	Q3U1I6_MOUSE	Mrtfa	964	19	Mus musculus OX=10090	2:Experimental evidence at transcript level	SAP domain-containing protein	1	0.9971	4	3	0	0	1	0	0	0	0	0	0	1	0	1	0	0	0	0	0	0		77926.1						69563.3	69749.2	52774.1	41563.1	40263.2					53392.9
tr|Q3U172|Q3U172_MOUSE	Q3U172	Q3U172_MOUSE	Arrb1	152	53.9	Mus musculus OX=10090	2:Experimental evidence at transcript level	Arrestin_C domain-containing protein (Fragment)	1	0.999	5	26	0	2	1	1	1	1	1	1	1	1	2	2	2	3	2	2	1	2	457946	206035	499303	233088	217428	308557	185934	173998	202295	190908	121195	158434	197884	203385	201531	223904	217718	235746
tr|Q3U0C4|Q3U0C4_MOUSE	Q3U0C4	Q3U0C4_MOUSE	Gda	454	36.8	Mus musculus OX=10090	2:Experimental evidence at transcript level	Guanine deaminase	1	0.999	9	56	1	5	1	2	3	2	3	2	2	5	2	2	3	6	2	6	5	4	86741.9	317062	107800	175726	194920	442407	643747	477864	521929	501448	383839	352801	392187	565916	317839	606202	628579	361065
tr|Q3U046|Q3U046_MOUSE	Q3U046	Q3U046_MOUSE	Yap1	244	61.1	Mus musculus OX=10090	2:Experimental evidence at transcript level	WW domain-containing protein (Fragment)	1	0.998	4	8	0	2	1	1	0	0	1	0	0	0	0	1	1	1	0	0	0	0		128695	19684	143201	149952		120027	117079	134290	127833	148039	40880.8	77887.6	67271.4	82016.3	86251.5	62103.4	71900
tr|Q3U037|Q3U037_MOUSE	Q3U037	Q3U037_MOUSE	Etv6	442	41	Mus musculus OX=10090	2:Experimental evidence at transcript level	Transcription factor ETV6	1	0.999	6	35	3	4	2	2	2	2	3	1	0	1	2	2	2	2	3	1	1	2	82592.8	90968.4	109299	39456.2	75116.9	102942	69804	70929.3	50406.5	127674	93157.7	121992	59792	102170	106459	105493	42372.4	113065
tr|Q3TZU9|Q3TZU9_MOUSE	Q3TZU9	Q3TZU9_MOUSE	Nectin2	467	33.6	Mus musculus OX=10090	2:Experimental evidence at transcript level	Nectin-2	1	0.999	6	37	0	2	1	1	2	1	2	2	2	3	2	3	2	4	4	0	3	3		58641.9	12780.5	16641.5	11963.4	22205.2	59660.4	60241.1	59495.5	72119.7	60064.4	83008.4	31538	75248.9	66955.7		59419.9	84573.4
tr|Q3TZN1|Q3TZN1_MOUSE	Q3TZN1	Q3TZN1_MOUSE	Matr3	650	50.2	Mus musculus OX=10090	2:Experimental evidence at transcript level	MATR3 protein (Fragment)	1	0.9989	23	2	1	0	0	0	0	1	0	0	0	0	0	0	0	0	0	0	0	0	316612	516660	378260	397471	373887	379794	331743	430859	433587	491643	528900	650773	860860	791920	509295	1.20935e+06	955878	615881
tr|Q3TZ57|Q3TZ57_MOUSE	Q3TZ57	Q3TZ57_MOUSE	Magix	334	29	Mus musculus OX=10090	2:Experimental evidence at transcript level	PDZ domain-containing protein (Fragment)	1	0.9988	2	8	1	1	2	1	0	1	0	0	0	0	0	0	1	1	0	0	0	0	30745.7	20685.8	42230.6	15105.4	33777.7	40039.9	40863.3						9829.38	17823.3
tr|Q3TYR1|Q3TYR1_MOUSE	Q3TYR1	Q3TYR1_MOUSE	Zfp84	559	10.6	Mus musculus OX=10090	2:Experimental evidence at transcript level	Zinc finger protein 790	0.9846	0.9988	1	3	0	0	0	0	0	0	0	0	0	0	0	0	0	1	1	0	0	1														24817.9	36931			21193.4
tr|Q3TYM7|Q3TYM7_MOUSE	Q3TYM7	Q3TYM7_MOUSE	Pphln1	293	35.8	Mus musculus OX=10090	2:Experimental evidence at transcript level	Periphilin-1	0.9993	0.9987	1	14	1	0	0	1	1	0	1	2	0	1	1	1	1	1	1	0	1	1				4520.38	7318.37		10954.7			5889.44	4684.24	11967.8	6196.03	5412.87			6213.53	6845.35
tr|Q3TYL9|Q3TYL9_MOUSE	Q3TYL9	Q3TYL9_MOUSE	Cnp	400	33.8	Mus musculus OX=10090	2:Experimental evidence at transcript level	2',3'-cyclic-nucleotide 3'-phosphodiesterase	1	0.999	7	53	1	2	1	1	3	2	4	1	4	2	3	3	3	7	4	2	5	5	118220	121732	87834.9	158991	126950	236957	205386	231651	179422	233329	209690	219955	199459	237518	134942	208940	233946	222422
tr|Q3TYD5|Q3TYD5_MOUSE	Q3TYD5	Q3TYD5_MOUSE	Sparcl1	650	38.8	Mus musculus OX=10090	2:Experimental evidence at transcript level	SPARC-like protein 1	1	0.9988	5	6	0	0	0	0	0	0	0	0	0	0	1	0	0	1	0	3	1	0																24896.5	16213.8
tr|Q3TYD2|Q3TYD2_MOUSE	Q3TYD2	Q3TYD2_MOUSE	Nf1	940	21.3	Mus musculus OX=10090	2:Experimental evidence at transcript level	NF1 (Fragment)	1	0.9989	2	7	0	0	0	0	0	0	0	0	1	0	1	1	1	1	0	1	1	0					33295.2			56136.8	18855.8	49959.7	20455.9	70509	61909	24595.6	38151	63218.3	77907.4
tr|Q3TXV1|Q3TXV1_MOUSE	Q3TXV1	Q3TXV1_MOUSE	Psmd2	908	54.1	Mus musculus OX=10090	2:Experimental evidence at transcript level	26S proteasome non-ATPase regulatory subunit 2	1	0.999	33	484	24	26	27	24	24	24	27	32	28	33	32	28	28	26	27	24	22	28	642971	571632	695497	639738	541136	745242	730858	715620	676183	716511	657207	823263	722490	763648	777780	821982	869573	803077
tr|Q3TXJ4|Q3TXJ4_MOUSE	Q3TXJ4	Q3TXJ4_MOUSE	Sar1a	198	56.1	Mus musculus OX=10090	2:Experimental evidence at transcript level	SAR1A	1	0.999	7	54	4	2	4	2	5	3	4	2	3	6	3	3	2	3	2	1	2	3	227401	321501	291757	293185	281364	301980	260510	290250	269104	329640	331129	282287	217031	280448	178293	271689	222463	252642
tr|Q3TX90|Q3TX90_MOUSE	Q3TX90	Q3TX90_MOUSE	Lox	411	24.6	Mus musculus OX=10090	2:Experimental evidence at transcript level	Lysyl oxidase homolog	0.9983	0.9981	1	1	0	0	0	0	0	0	0	0	0	0	0	1	0	0	0	0	0	0												8961.6
tr|Q3TX84|Q3TX84_MOUSE	Q3TX84	Q3TX84_MOUSE	Lamp1	406	32.3	Mus musculus OX=10090	2:Experimental evidence at transcript level	Lysosome-associated membrane glycoprotein 1	1	0.999	4	29	2	2	2	3	3	3	0	2	2	3	1	0	0	2	2	1	1	0	116700	162032	159128	244870	243368	126094	170031	160110	168286	255470	222132	162186	133797	221838	146932	211924	183624	64208.5
tr|Q3TWI5|Q3TWI5_MOUSE	Q3TWI5	Q3TWI5_MOUSE	Gsr	491	50.5	Mus musculus OX=10090	2:Experimental evidence at transcript level	Glutathione reductase (Fragment)	1	0.999	13	236	17	17	18	16	14	13	14	17	14	13	13	8	13	9	12	9	9	10	2.46993e+06	1409783	1.83244e+06	1.7227e+06	1.61563e+06	2.13659e+06	1.73866e+06	2.13722e+06	1.69605e+06	1.41412e+06	1.06263e+06	1.35443e+06	1.12433e+06	1.34071e+06	1.3534e+06	689162	1.00815e+06	1.34869e+06
tr|Q3TWE8|Q3TWE8_MOUSE	Q3TWE8	Q3TWE8_MOUSE	Polr3e	710	30.4	Mus musculus OX=10090	2:Experimental evidence at transcript level	RPC5_C domain-containing protein	0.9999	0.9964	1	1	0	0	0	0	0	0	0	0	0	0	0	1	0	0	0	0	0	0												13596.4
tr|Q3TW36|Q3TW36_MOUSE	Q3TW36	Q3TW36_MOUSE	Skiv2l	1244	40.9	Mus musculus OX=10090	2:Experimental evidence at transcript level	SKIV2L	1	0.999	17	142	7	6	7	6	7	8	10	8	8	13	9	9	5	8	7	8	8	8	116690	105337	107436	92459.3	168587	214550	159949	161513	149529	159490	173023	167242	34763.1	149499	184444	95199.5	103109	176476
tr|Q3TW28|Q3TW28_MOUSE	Q3TW28	Q3TW28_MOUSE	Tpp2	1249	44.1	Mus musculus OX=10090	2:Experimental evidence at transcript level	Tripeptidyl-peptidase 2	1	0.999	27	280	10	19	14	13	14	14	14	15	17	17	10	18	17	19	15	20	19	15	425017	291932	75014.1	257222	208654	233710	558900	224022	593966	525819	210654	533379	383247	308390	461381	276218	581252	398551
tr|Q3TRI4|Q3TRI4_MOUSE	Q3TRI4	Q3TRI4_MOUSE	Pum1	1108	31.9	Mus musculus OX=10090	2:Experimental evidence at transcript level	PUM-HD domain-containing protein	0.3884	0.9988	12	8	0	1	0	0	0	0	0	0	0	0	0	1	1	1	1	1	1	1	45662.6	36574.3	35881.2		44295.3	40086.2	81159.5	104836	115750	146188	84087.2	128763	84328.7	148790	108570	76065.6	119687	124369
tr|Q3TQL4|Q3TQL4_MOUSE	Q3TQL4	Q3TQL4_MOUSE	Immt	679	71.9	Mus musculus OX=10090	2:Experimental evidence at transcript level	MIC	0.7337	0.999	41	200	12	14	12	14	13	14	12	10	13	9	11	8	10	10	12	8	9	9	4.44095e+06	5136788	5.43907e+06	4.06059e+06	5.49737e+06	5371825	5185514	4589071	4746059	3.27902e+06	3.31032e+06	3.62036e+06	3970916	3297402	4829550	3.78556e+06	2.97011e+06	4455156
tr|Q3TQ29|Q3TQ29_MOUSE	Q3TQ29	Q3TQ29_MOUSE	Pum2	980	27.2	Mus musculus OX=10090	1:Experimental evidence at protein level	Pumilio homolog 2	1	0.999	5	22	1	0	1	1	1	0	2	1	1	2	2	2	1	1	2	1	2	1	49009.7		52716.4	32644.6	30126.4	24935.9	34513.3	61810.7	27245.1	67248	80245.6	24434.1	39565.6	37798.2	19290.8	61027.3	49960	35466.6
tr|Q3TPK8|Q3TPK8_MOUSE	Q3TPK8	Q3TPK8_MOUSE	Rbms1	400	33.5	Mus musculus OX=10090	2:Experimental evidence at transcript level	RNA binding motif single stranded interacting protein 1 (Fragment)	0.9964	0.999	2	19	0	0	1	1	0	1	1	0	1	2	2	2	2	2	1	1	2	0		67490.6	65172.2	72070.2		58097	93114.1	95065.6	104351	133384	115909	116443	99545.1	129140	87350	140425	144960	106987
tr|Q3TNH0|Q3TNH0_MOUSE	Q3TNH0	Q3TNH0_MOUSE	Tmpo	412	61.7	Mus musculus OX=10090	2:Experimental evidence at transcript level	Thymopoietin	1	0.999	18	128	5	6	6	8	5	5	6	6	6	9	8	9	9	8	8	7	8	9	545610	543144	514636	522431	565529	610227	663786	726302	696459	1.05401e+06	927791	969768	846913	1.20559e+06	817606	1.2937e+06	1.03439e+06	1.03607e+06
tr|Q3TNE5|Q3TNE5_MOUSE	Q3TNE5	Q3TNE5_MOUSE	Irgm2	395	30.6	Mus musculus OX=10090	2:Experimental evidence at transcript level	IRG-type G domain-containing protein	1	0.999	4	20	0	0	1	1	1	1	2	1	1	2	2	1	1	1	1	1	1	2					33099.7	29264.1	35807.4	32213.3		28381.6	33838.2	43637		35154	31710.5		29647.8	33557.2
tr|Q3TMQ2|Q3TMQ2_MOUSE	Q3TMQ2	Q3TMQ2_MOUSE	Dab2	548	40	Mus musculus OX=10090	2:Experimental evidence at transcript level	PID domain-containing protein	1	0.999	15	9	0	0	0	0	0	0	2	1	1	0	1	1	0	0	1	0	2	0	2.12283e+06	2.32804e+06	2.02959e+06	2.17229e+06	2.51838e+06	2101834	2011519	2.08139e+06	1.89304e+06	1755427	2.00718e+06	2.03518e+06	2.60707e+06	1438820	2.33394e+06	2521388	1.89222e+06	1.94796e+06
tr|Q3TMP1|Q3TMP1_MOUSE	Q3TMP1	Q3TMP1_MOUSE	Gtf3c3	882	33.6	Mus musculus OX=10090	1:Experimental evidence at protein level	General transcription factor IIIC, polypeptide 3	1	0.999	11	101	6	5	7	6	6	4	3	5	4	6	7	4	3	8	7	5	6	9	91270.8	210942	226663	197403	176749	85883.3	206559	213051	209336	165074	202084	78404.6	91571.4	149493	78422.2	98843.2	96683.1	80960.6
tr|Q3TJ76|Q3TJ76_MOUSE	Q3TJ76	Q3TJ76_MOUSE	Pisd	259	48.3	Mus musculus OX=10090	2:Experimental evidence at transcript level	phosphatidylserine decarboxylase	1	0.999	4	28	2	2	1	1	2	2	1	1	1	1	2	2	1	2	1	2	2	2	87121.6	83779.2	45816.6	92106.9	95540.6	87653.9	76707.1	93928.6	83909.3	69872.2	55551.4	88785.9	86396.9	81036.9	118451	62864.3	76231.7	110106
tr|Q3TJ69|Q3TJ69_MOUSE	Q3TJ69	Q3TJ69_MOUSE	Serpinb9b	377	27.6	Mus musculus OX=10090	2:Experimental evidence at transcript level	SERPIN domain-containing protein	0.9993	0.9984	2	1	0	0	0	0	0	0	0	0	0	1	0	0	0	0	0	0	0	0		56013.1			35069.4				50783.8		75533.3	72215.7	83007.9	102855	58916.3			73881.9
tr|Q3TJ55|Q3TJ55_MOUSE	Q3TJ55	Q3TJ55_MOUSE	Stx2	288	39.6	Mus musculus OX=10090	1:Experimental evidence at protein level	Syntaxin-2	1	0.999	6	54	4	2	5	3	4	4	5	5	4	3	3	2	2	2	1	2	2	1	116056	113265	77877.8	46774.2	82217.3	140911	111874	118377	103345	144999	104450	100853	95982.9	77436.7	17597.9	102780	108209	87613
tr|Q3TIV9|Q3TIV9_MOUSE	Q3TIV9	Q3TIV9_MOUSE	Ap1s2	157	39.5	Mus musculus OX=10090	1:Experimental evidence at protein level	AP complex subunit sigma	1	0.999	2	5	0	0	0	0	0	0	0	0	0	0	0	1	1	1	0	1	1	0								21839.5			42585.5	64396.7	64170.4	34190.6	38066.1	45608.4	61477.2
tr|Q3TIV3|Q3TIV3_MOUSE	Q3TIV3	Q3TIV3_MOUSE	Parp1	1014	44.4	Mus musculus OX=10090	2:Experimental evidence at transcript level	Poly [ADP-ribose] polymerase	1	0.999	28	258	13	15	16	12	12	10	11	8	12	21	18	14	11	18	16	16	18	17	458390	436201	359050	400103	407797	171542	424236	440091	461090	198776	306767	318468	253317	342038	317040	577820	575641	352109
tr|Q3TIP0|Q3TIP0_MOUSE	Q3TIP0	Q3TIP0_MOUSE	Psmd2	908	51.7	Mus musculus OX=10090	2:Experimental evidence at transcript level	26S proteasome non-ATPase regulatory subunit 2	1	0.9968	32	2	0	0	0	0	0	0	0	0	1	0	1	0	0	0	0	0	0	0	642971	571632	695497	639738	541136	745242	730858	715620	676183	716511	657207	823263	722490	763648	777780	821982	869573	803077
tr|Q3TIJ9|Q3TIJ9_MOUSE	Q3TIJ9	Q3TIJ9_MOUSE	Actb	375	70.1	Mus musculus OX=10090	2:Experimental evidence at transcript level	ACTB protein	1	0.999	21	21	0	1	0	0	0	0	0	1	1	1	4	3	4	2	0	1	2	1	21656740	22499786	21776024	23708432	24161078	25040850	26668110	29426400	28852640	24661818	18731168	19640814	25254286	27443734	23857280	26321086	13887102	26227092
tr|Q3TIJ1|Q3TIJ1_MOUSE	Q3TIJ1	Q3TIJ1_MOUSE	Cops4	406	64	Mus musculus OX=10090	2:Experimental evidence at transcript level	COP9 signalosome complex subunit 4	1	0.9984	13	2	0	0	0	0	0	0	0	0	0	0	0	0	1	0	0	1	0	0	515701	698552	534234	122344	271684	341888	756252	282728	530329	588414	561613	576442	384645	595737	877658	253778	521162	803540
tr|Q3TIH9|Q3TIH9_MOUSE	Q3TIH9	Q3TIH9_MOUSE	Ube2l3	154	57.1	Mus musculus OX=10090	2:Experimental evidence at transcript level	UBC core domain-containing protein	1	0.9986	5	1	0	0	0	0	0	0	0	0	0	0	0	1	0	0	0	0	0	0	1.65641e+06	1.65741e+06	1555416	1.60567e+06	1616324	1.91577e+06	1756276	1.73205e+06	1.57331e+06	1.98702e+06	1.93965e+06	2.13161e+06	1.55698e+06	2.0683e+06	1.91244e+06	1.65491e+06	2.12129e+06	1.98605e+06
tr|Q3TI62|Q3TI62_MOUSE	Q3TI62	Q3TI62_MOUSE	Cct6a	531	47.3	Mus musculus OX=10090	2:Experimental evidence at transcript level	Chaperonin containing TCP1 subunit 6A	1	0.999	13	23	2	2	1	1	1	1	1	0	2	2	2	1	2	1	1	1	1	1	817428	861743	896394	869324	888764	929186	614066	903430	958636	1.11956e+06	1.18906e+06	996637	861179	960185	1.0064e+06	823249	823367	993606
tr|Q3TI30|Q3TI30_MOUSE	Q3TI30	Q3TI30_MOUSE	Wdr75	829	20.4	Mus musculus OX=10090	2:Experimental evidence at transcript level	WD repeat-containing protein 75	1	0.9988	1	2	0	0	0	0	0	0	0	0	0	0	0	0	1	0	0	0	1	0													39573.5			50807.7	24082.1
tr|Q3TI08|Q3TI08_MOUSE	Q3TI08	Q3TI08_MOUSE	Zpr1	450	44.9	Mus musculus OX=10090	2:Experimental evidence at transcript level	Zinc finger protein ZPR1 (Fragment)	1	0.999	11	121	4	9	3	4	4	4	6	7	7	11	8	7	8	8	6	8	8	9	194155	187223	181496	240204	227646	208135	227397	257501	293541	239875	228328	233106	208655	193574	180060	158263	196932	211049
tr|Q3TGQ4|Q3TGQ4_MOUSE	Q3TGQ4	Q3TGQ4_MOUSE	Secisbp2	858	35	Mus musculus OX=10090	2:Experimental evidence at transcript level	Ribosomal_L7Ae domain-containing protein	1	0.999	5	25	3	2	2	3	3	1	2	1	1	1	2	0	1	0	1	1	0	1	38839.7	29806	29424.5	21074.1	39101.6	35311.7	18088.9				35536.6	16151.4	23979.2	21370.4	15349.3	16602.9		21023.2
tr|Q3TGI6|Q3TGI6_MOUSE	Q3TGI6	Q3TGI6_MOUSE	Pitpna	347	67.7	Mus musculus OX=10090	2:Experimental evidence at transcript level	Phosphatidylinositol transfer protein alpha (Fragment)	1	0.999	14	241	12	13	11	14	10	12	12	11	12	14	14	14	15	15	13	18	15	16	710984	583302	591489	554144	586410	684409	692243	652562	632998	816844	678084	758064	624176	487675	721227	775898	728594	814263
tr|Q3TGH6|Q3TGH6_MOUSE	Q3TGH6	Q3TGH6_MOUSE	Fen1	380	40.8	Mus musculus OX=10090	2:Experimental evidence at transcript level	Flap endonuclease 1	1	0.999	8	53	2	3	3	1	2	2	4	3	3	4	5	3	3	2	1	4	6	2	39008.1	78184.8	75301	26275.4	25996.8	35442.7	68843.3	64248.7	78767.5	115569	61911.3	111738	65088.8	63441	3846.73	114867	70953.5	57112.8
tr|Q3TGG2|Q3TGG2_MOUSE	Q3TGG2	Q3TGG2_MOUSE	Atxn2l	994	31	Mus musculus OX=10090	1:Experimental evidence at protein level	Ataxin-2-like protein	1	0.9982	18	2	0	0	0	1	0	0	0	0	0	0	0	0	0	1	0	0	0	0	67471	164356	106961	52155.4	63396.7	64151.2	143666	177471	174994	207062	213253	183690	156714	158177	165873	206531	186190	156631
tr|Q3TG45|Q3TG45_MOUSE	Q3TG45	Q3TG45_MOUSE	Psmd8	253	47	Mus musculus OX=10090	1:Experimental evidence at protein level	26S proteasome non-ATPase regulatory subunit 8	0.9997	0.999	4	46	2	3	2	2	2	2	2	3	2	2	4	2	2	2	4	2	4	4	286353	205812	254546	217079	250641	260604	292012	279237	257842	378996	377532	343670	268365	309598	312771	278715	288727	337463
tr|Q3TFU3|Q3TFU3_MOUSE	Q3TFU3	Q3TFU3_MOUSE	Maged2	616	41.6	Mus musculus OX=10090	2:Experimental evidence at transcript level	MAGE domain-containing protein	1	0.999	3	8	1	0	1	0	0	0	0	1	0	2	1	1	0	1	0	0	0	0	56801.9							48532.5		102681	43894	49507.9		31201.9
tr|Q3TFF0|Q3TFF0_MOUSE	Q3TFF0	Q3TFF0_MOUSE	Dnaja2	412	49	Mus musculus OX=10090	2:Experimental evidence at transcript level	DnaJ homolog subfamily A member 2	1	0.999	15	216	11	12	8	11	9	8	12	12	11	17	13	16	11	11	14	14	12	14	829308	533522	403815	440761	515884	315773	918567	503364	589345	591664	1.06406e+06	602428	638451	759236	584537	722478	671594	542297
tr|Q3TCI2|Q3TCI2_MOUSE	Q3TCI2	Q3TCI2_MOUSE	Amfr	639	33.6	Mus musculus OX=10090	2:Experimental evidence at transcript level	E3 ubiquitin-protein ligase AMFR	1	0.999	8	45	4	2	4	2	3	2	0	4	3	3	2	1	3	1	2	4	1	4	86571.8	77462	74954.1		47525.4	40305.3	42403.8	34157.4	41395.2	60808.5	40228.8	86089	40662.9	70301.1	90525.2	85508.9	57725.9	68565.9
tr|Q3TC91|Q3TC91_MOUSE	Q3TC91	Q3TC91_MOUSE	Cpsf3	684	31.4	Mus musculus OX=10090	2:Experimental evidence at transcript level	Cleavage and polyadenylation specific factor 3	1	0.999	10	36	1	1	2	1	1	2	1	2	2	1	0	4	2	4	3	2	3	4	55822.7	85341.1	103041	84552.4	109189	133862		164875	131826	89364.5	152145	205110	141002	182714	166233	118690	109855	193024
tr|Q3TBV5|Q3TBV5_MOUSE	Q3TBV5	Q3TBV5_MOUSE	Il1rn	162	75.9	Mus musculus OX=10090	1:Experimental evidence at protein level	Interleukin-1	1	0.999	3	7	0	0	0	0	0	0	0	0	0	4	1	0	0	0	0	1	1	0							44459.8			90956.5	78332.5				32819.8	26713.1	105530
tr|Q3TBV3|Q3TBV3_MOUSE	Q3TBV3	Q3TBV3_MOUSE	Fam8a1	355	27.3	Mus musculus OX=10090	2:Experimental evidence at transcript level	RDD domain-containing protein	1	0.999	2	10	0	0	1	0	0	0	0	0	0	1	1	1	2	1	1	1	1	0			17167.6							31623.2	15666	16253.3	20915.7	17446.3	16377.3	14894.4	13615.5
tr|Q3TBC3|Q3TBC3_MOUSE	Q3TBC3	Q3TBC3_MOUSE	Tln1	1051	67.1	Mus musculus OX=10090	2:Experimental evidence at transcript level	I/LWEQ domain-containing protein (Fragment)	1	0.9984	34	7	0	0	0	0	1	1	1	1	1	1	0	0	0	0	0	1	0	0	1.34504e+06	2.09948e+06	1.46325e+06	1.88536e+06	1.39075e+06	1.86102e+06	1.69426e+06	1.96761e+06	2.04162e+06	2.54266e+06	2.79955e+06	2.46942e+06	2.03138e+06	2.3277e+06	2.30679e+06	1.81438e+06	2.60439e+06	2665111
tr|Q3TB69|Q3TB69_MOUSE	Q3TB69	Q3TB69_MOUSE	Anpep	702	51.9	Mus musculus OX=10090	2:Experimental evidence at transcript level	Uncharacterized protein	1	0.9989	21	3	1	1	0	0	1	0	0	0	0	0	0	0	0	0	0	0	0	0	3.65908e+06	3215998	3.18012e+06	3.95504e+06	4239052	3777859	4.41005e+06	2846907	3702239	3.84676e+06	3.65356e+06	3.45583e+06	2.95587e+06	2906001	2.3293e+06	1.9054e+06	2718201	2.26079e+06
tr|Q3TAJ4|Q3TAJ4_MOUSE	Q3TAJ4	Q3TAJ4_MOUSE	Slc4a1	929	30.5	Mus musculus OX=10090	2:Experimental evidence at transcript level	Anion exchange protein	1	0.999	22	228	16	16	11	19	8	17	13	11	18	9	10	13	14	11	11	13	10	8	796542	1148043	929056	1.60534e+06	667874	1.27998e+06	1.15635e+06	957550	1.13744e+06	612754	465911	718961	759442	616894	605697	516377	383466	451217
tr|Q3TAF9|Q3TAF9_MOUSE	Q3TAF9	Q3TAF9_MOUSE	Bgn	369	33.9	Mus musculus OX=10090	2:Experimental evidence at transcript level	Biglycan	1	0.999	9	13	0	0	0	0	0	0	0	0	0	1	0	1	1	4	0	2	2	2	434580	575634	457425	452431	441085	489569	431449	462007	649612	744563	782582	1.27744e+06	2298177	3.99212e+06	1.35775e+06	3450301	2.18483e+06	1.96468e+06
tr|Q3TAB9|Q3TAB9_MOUSE	Q3TAB9	Q3TAB9_MOUSE	Atg7	698	39	Mus musculus OX=10090	2:Experimental evidence at transcript level	Ubiquitin-like modifier-activating enzyme ATG7	1	0.999	9	91	3	6	3	4	4	6	6	6	4	7	6	5	3	5	6	4	7	6	128352	144676	120103	116304	115312	140002	172510	152138	188097	217690	176086	211648	192151	204343	153203	212722	239278	189052
tr|Q3TA75|Q3TA75_MOUSE	Q3TA75	Q3TA75_MOUSE	Fxr2	655	42.9	Mus musculus OX=10090	2:Experimental evidence at transcript level	FMR1 autosomal homolog 2 (Fragment)	1	0.999	10	123	7	8	6	7	5	8	6	7	9	5	7	8	5	5	7	8	9	6	121864	224535	124766	101567	107556	127155	200982	212239	122311	131504	172197	235908	252991	168499	197739	102688	165619	191263
tr|Q3TA68|Q3TA68_MOUSE	Q3TA68	Q3TA68_MOUSE	Wdr36	883	29.3	Mus musculus OX=10090	1:Experimental evidence at protein level	WD repeat domain 36	1	0.999	8	11	0	1	0	0	0	0	0	1	1	2	1	0	0	0	0	3	2	0
tr|Q3TA61|Q3TA61_MOUSE	Q3TA61	Q3TA61_MOUSE	2310061I04Rik	326	21.8	Mus musculus OX=10090	2:Experimental evidence at transcript level	Chromosome 6 open reading frame 136 (Fragment)	1	0.999	4	29	0	1	2	2	4	1	2	2	2	2	2	0	2	2	2	1	0	2	110057	125163	159663	148102	169350	89473.2	127492	150125	121494	27508	33571.1	69809.8	74877.6	82359.3	146574	66617.3		67935.9
tr|Q3LR78|Q3LR78_MOUSE	Q3LR78	Q3LR78_MOUSE	Zbtb38	1197	30.2	Mus musculus OX=10090	1:Experimental evidence at protein level	CtBP-interacting BTB zinc finger protein	1	0.999	2	3	0	0	0	0	0	0	0	0	0	1	0	1	0	0	1	0	0	0										9957.59					4364.23
tr|Q3KQJ4|Q3KQJ4_MOUSE	Q3KQJ4	Q3KQJ4_MOUSE	Hspa8	565	62.5	Mus musculus OX=10090	2:Experimental evidence at transcript level	Hspa8 protein (Fragment)	1	0.9969	26	16	1	1	1	1	1	1	1	1	1	1	1	0	1	1	0	2	1	0	6697565	5.89759e+06	6.70888e+06	6404979	6.47308e+06	6502521	6988247	6.8234e+06	6910801	6.74551e+06	6.84397e+06	6795985	6.2255e+06	6167092	6.3256e+06	5.94493e+06	5.88188e+06	6.16287e+06
tr|Q31167|Q31167_MOUSE	Q31167	Q31167_MOUSE	H2-D1	337	57	Mus musculus OX=10090	1:Experimental evidence at protein level	H-2D cell surface glycoprotein (Fragment)	1	0.999	16	196	8	10	9	10	8	6	8	8	9	12	8	14	17	15	13	12	13	16	300136	352869	359096	179092	353438	381015	476236	458167	362572	620871	566033	580349	624311	710373	500404	763449	784264	513960
tr|Q31106|Q31106_MOUSE	Q31106	Q31106_MOUSE	H2-DMa	261	15.7	Mus musculus OX=10090	2:Experimental evidence at transcript level	H2-M alpha chain	0.9998	0.999	2	8	0	0	0	0	0	0	0	0	0	0	1	0	2	1	0	2	2	0											19509.1		76633.5	50788.1		93235.2	90020.1
tr|Q31094|Q31094_MOUSE	Q31094	Q31094_MOUSE	H2-DMb1	261	27.6	Mus musculus OX=10090	1:Experimental evidence at protein level	Class II histocompatibility antigen, M beta 1 chain	0.9948	0.999	1	4	0	0	0	0	0	0	0	0	0	0	0	0	1	1	0	1	1	0		19252.8											24947.9	24947.6		26416.5	25192.9
tr|Q2WFW2|Q2WFW2_MOUSE	Q2WFW2	Q2WFW2_MOUSE	Fcna	307	44.6	Mus musculus OX=10090	2:Experimental evidence at transcript level	Splicing variant form of ficolin A (Fragment)	1	0.999	2	10	0	0	1	1	0	1	0	1	2	0	0	0	1	1	1	1	0	0				30235.1		41191.4			44224.6				45736.7	43040.8	45089.2	25612.4
tr|Q2M4I8|Q2M4I8_MOUSE	Q2M4I8	Q2M4I8_MOUSE	Ptpns1	509	34.6	Mus musculus OX=10090	4:Protein predicted	Ptpns1	1	0.999	7	58	2	2	2	2	0	3	1	2	2	2	4	3	6	6	3	7	5	6	18832.8		43763.1	19261.3	23994.8	52710.7	28394.8	48885.2	46310.1	74626.9	70732.3	74011	33461.7	43038.1	33842.1	49539.4	52139.3	63627.1
tr|Q2M4G5|Q2M4G5_MOUSE	Q2M4G5	Q2M4G5_MOUSE	Tyk2	1180	23.6	Mus musculus OX=10090	3:Protein inferred from homology	Tyrosine-protein kinase	1	0.9987	5	23	0	1	0	0	0	1	0	1	0	0	0	3	3	3	2	4	1	4		14199.7				19273.8		20398.8				33250.4	12316.4	41236.6	18009.9	43447.5	22964.6	45657.5
tr|Q18PH8|Q18PH8_MOUSE	Q18PH8	Q18PH8_MOUSE	Cd48	240	35	Mus musculus OX=10090	2:Experimental evidence at transcript level	CD48	0.9998	0.9986	3	2	0	0	0	0	0	0	0	0	0	0	0	0	0	1	0	1	0	0										7647.14			17889	16289.5		3677.77	18256.7
tr|Q14BH8|Q14BH8_MOUSE	Q14BH8	Q14BH8_MOUSE	Cacna2d1	1086	36.5	Mus musculus OX=10090	2:Experimental evidence at transcript level	Cacna2d1 protein	1	0.999	13	4	0	0	0	0	1	0	0	0	0	0	1	0	0	1	0	0	0	1	109908	144074	122778	129432	82739.6	140509	166624	167704	146016	183950	127476	147031	210382	244082	182568	264915	191993	176759
tr|Q14B01|Q14B01_MOUSE	Q14B01	Q14B01_MOUSE	Rnf113a2	337	44.8	Mus musculus OX=10090	1:Experimental evidence at protein level	Ring finger protein 113A2	1	0.999	5	31	1	1	1	1	3	1	1	1	1	2	1	3	2	2	3	2	2	3	196993	165221	189524	163460	111710	198522	50173.8	43073.4	39645.2	48535.3	47822.8	181627	168394	156320	59295.5	204617	132220	188540
tr|Q149L0|Q149L0_MOUSE	Q149L0	Q149L0_MOUSE	Dhrs2	282	25.5	Mus musculus OX=10090	1:Experimental evidence at protein level	Dehydrogenase/reductase member 2	0.9862	0.9972	1	1	0	0	0	0	0	0	1	0	0	0	0	0	0	0	0	0	0	0
tr|Q0VGN4|Q0VGN4_MOUSE	Q0VGN4	Q0VGN4_MOUSE	Stx16	308	47.7	Mus musculus OX=10090	2:Experimental evidence at transcript level	Stx16 protein (Fragment)	1	0.999	8	40	2	3	2	3	4	2	1	0	2	3	3	1	3	1	2	3	3	2	428679	244302	300006	167505	426486	222629	323122	424851	417123	291023	624600	171086	193360	197518	173677	22283	242731	75836.9
tr|Q0VG47|Q0VG47_MOUSE	Q0VG47	Q0VG47_MOUSE	Hnrnpa3	357	65.8	Mus musculus OX=10090	2:Experimental evidence at transcript level	Heterogeneous nuclear ribonucleoprotein A3	1	0.999	12	36	2	2	2	2	0	2	3	2	2	2	3	2	3	2	2	2	1	2	1.95764e+06	2.03348e+06	1.99489e+06	2039361	2.14768e+06	2.04063e+06	2.3886e+06	2.58873e+06	2.59577e+06	3.27617e+06	2.86531e+06	2796419	2.48377e+06	3.20392e+06	2.09852e+06	3.20801e+06	2.88055e+06	2648627
tr|Q0VDW5|Q0VDW5_MOUSE	Q0VDW5	Q0VDW5_MOUSE	Sumf2	190	35.3	Mus musculus OX=10090	2:Experimental evidence at transcript level	Sumf2 protein	0.9999	0.998	4	1	0	0	0	0	0	0	0	0	0	1	0	0	0	0	0	0	0	0	56663.4	37079.6	66277.1	55304.1	46571.2	53611.7	55249.1	62858.7	51506	66206.4	67428.1	64856.2	48779	50327.8	61156.6	52279.7	56596.3	53124.4
tr|Q0VD95|Q0VD95_MOUSE	Q0VD95	Q0VD95_MOUSE	Glt28d2	165	13.3	Mus musculus OX=10090	2:Experimental evidence at transcript level	N-acetylglucosaminyldiphosphodolichol N-acetylglucosaminyltransferase	0.9979	0.9989	2	3	0	0	0	0	0	0	0	0	0	0	1	0	1	1	0	0	0	0										17931.8	12734.7		1803.47
tr|Q0VAW6|Q0VAW6_MOUSE	Q0VAW6	Q0VAW6_MOUSE	8030462N17Rik	399	22.3	Mus musculus OX=10090	1:Experimental evidence at protein level	RIKEN cDNA 8030462N17 gene	1	0.9989	3	23	1	2	2	0	0	1	0	1	1	3	1	3	1	1	3	1	1	1	10384.1	10075.2	10348.8					11491.2	4074.27	12418.8	12203.1	12616	7650.36	6766.41	14962.7	8970.32	11788.3	11016.1
tr|Q0PD56|Q0PD56_MOUSE	Q0PD56	Q0PD56_MOUSE	Rab5b	229	63.8	Mus musculus OX=10090	2:Experimental evidence at transcript level	Rab5B	1	0.999	7	78	4	4	3	5	6	5	4	3	4	4	4	4	4	5	5	5	5	4	560845	577687	543336	482352	468936	655250	536900	600323	435056	403189	486835	455304	414812	542481	546536	395702	360808	549647
tr|Q0GUM3|Q0GUM3_MOUSE	Q0GUM3	Q0GUM3_MOUSE	Gm12250	417	38.8	Mus musculus OX=10090	2:Experimental evidence at transcript level	Interferon-gamma-inducible p47 GTPase	1	0.999	3	16	1	1	0	1	0	0	1	1	1	1	1	2	3	0	0	1	0	2		15244.1		15023.6				30236.9	18972.4	21293.2	27498		26999.6	30570		42930.2		25936.5
tr|Q08EC9|Q08EC9_MOUSE	Q08EC9	Q08EC9_MOUSE	Galnt14	550	25.6	Mus musculus OX=10090	2:Experimental evidence at transcript level	Polypeptide N-acetylgalactosaminyltransferase	1	0.999	3	15	2	0	0	1	1	1	1	1	1	2	1	2	0	1	0	0	0	1	72577.7		76905.4	20940.7	33731.8	108219	30222.3	104887	26688.6	88497.8	112507	73054.8		20920.4				19223.8
tr|Q05DT0|Q05DT0_MOUSE	Q05DT0	Q05DT0_MOUSE	Add3	671	52.2	Mus musculus OX=10090	2:Experimental evidence at transcript level	Add3 protein (Fragment)	1	0.9988	19	11	0	0	0	1	2	0	0	0	0	0	0	1	2	1	1	1	1	1	702913	822916	731506	718379	705403	916066	792490	893406	1162070	1.18266e+06	693213	1.15271e+06	1.18262e+06	1.18351e+06	1.15786e+06	1.16767e+06	1.14639e+06	1.06427e+06
tr|Q05DG8|Q05DG8_MOUSE	Q05DG8	Q05DG8_MOUSE	Slc22a18	293	28	Mus musculus OX=10090	2:Experimental evidence at transcript level	Slc22a18 protein	1	0.999	5	2	0	0	0	0	1	0	0	0	0	0	0	0	1	0	0	0	0	0	1112737	1.58875e+06	1.30107e+06	1.37063e+06	1.37418e+06	1.48277e+06	1.13314e+06	1.20163e+06	1.20832e+06	647723	694674	698533	1.39838e+06	792682	736135	873956	619644	708579
tr|Q05CR3|Q05CR3_MOUSE	Q05CR3	Q05CR3_MOUSE	Plec	669	50.5	Mus musculus OX=10090	2:Experimental evidence at transcript level	Plec1 protein (Fragment)	1	0.999	21	12	0	0	0	0	0	0	1	1	1	1	1	1	1	1	1	1	1	1	237546	277050	244863	222577	238574	267480	396780	312761	394114	617566	559123	531836	408580	559496	424595	623049	659191	553309
tr|Q003U3|Q003U3_MOUSE	Q003U3	Q003U3_MOUSE	Mcf2l	1097	36.8	Mus musculus OX=10090	2:Experimental evidence at transcript level	Guanine nucleotide exchange factor	1	0.9989	4	12	0	0	1	0	2	0	0	0	0	1	0	0	2	1	2	1	1	1		50685.4	34971.8		37329.4							34212.2	46509.6	32808.8	34855.2	48107.8	50710.8	28955.8
tr|P97506|P97506_MOUSE	P97506	P97506_MOUSE	Icln	92	56.5	Mus musculus OX=10090	3:Protein inferred from homology	Methylosome subunit pICln (Fragment)	1	0.9989	2	13	0	2	0	1	0	0	1	1	2	1	1	1	1	0	1	0	0	1		25663.8		31193.9			48786.7		52270.5		6340.27	16560.4		59642.5	56707.7			16478.4
tr|P97406|P97406_MOUSE	P97406	P97406_MOUSE	D17H6S56E-5	596	30.4	Mus musculus OX=10090	2:Experimental evidence at transcript level	Envelope protein	0.988	0.9989	2	3	0	0	0	0	0	0	0	0	0	1	1	0	0	0	0	1	0	0										37160.4	34159.1	32421.7		27722.3				36766.5
tr|O89081|O89081_MOUSE	O89081	O89081_MOUSE	Ipo4	149	12.1	Mus musculus OX=10090	2:Experimental evidence at transcript level	Importin N-terminal domain-containing protein (Fragment)	0.9858	0.9989	1	4	0	0	0	0	0	0	0	0	0	1	0	0	0	1	0	0	1	1										9759.87				11499.5			18171.6	8668.22
tr|O89054|O89054_MOUSE	O89054	O89054_MOUSE	Actb	136	58.1	Mus musculus OX=10090	2:Experimental evidence at transcript level	Cytoskeletal beta-actin (Fragment)	0.9996	0.999	3	12	1	1	1	1	0	1	1	1	0	1	0	1	0	1	0	0	1	1	99099.8	248833	150652	330550	230670	125782	284358	326538	355953	430543	372737	292294	346742	412852	98990.3	249512	416668	231463
tr|O88840|O88840_MOUSE	O88840	O88840_MOUSE	Fbn1	3857	21.7	Mus musculus OX=10090	2:Experimental evidence at transcript level	Mutant fibrillin-1	1	0.999	7	52	1	2	0	2	2	1	2	3	2	3	4	3	4	6	2	5	5	5	73489	113783	33994	105825	87475.3	58269.9	86474.3	132470	123148	283346	247310	180524	249543	316864	84399	352978	337887	257295
tr|O88355|O88355_MOUSE	O88355	O88355_MOUSE	Xmp	61	36.1	Mus musculus OX=10090	4:Protein predicted	Xmp (Fragment)	1	0.9989	2	17	0	1	1	0	1	1	1	1	1	2	1	1	1	1	1	1	0	2		33065.5	39730	53111.9	32342.5	47899.4	48897.3	46154.5	35523.8	84561.8	40988.8	20969.3	67416.3	70390.1	25123.4	13015.5	78412.4	22914.1
tr|O54752|O54752_MOUSE	O54752	O54752_MOUSE	Naglu	739	34.5	Mus musculus OX=10090	2:Experimental evidence at transcript level	Naglu	1	0.999	11	123	5	11	6	5	5	8	5	7	7	9	8	6	5	6	6	6	11	7	121610	212929	124876	136249	56334.9	160935	58031.8	186951	86845.4	189169	160742	218620	138970	201981	243341	203554	240175	243991
tr|J7I1C3|J7I1C3_MOUSE	J7I1C3	J7I1C3_MOUSE	Rif1	2418	20.8	Mus musculus OX=10090	2:Experimental evidence at transcript level	Rif1	1	0.9988	4	9	0	0	0	0	0	0	0	1	0	0	0	0	1	1	1	2	2	1								23885.5	36306.7	19128.4			24662.2	23372.2	20819.5	35224.9	59121.6	52987.1
tr|J3QNU6|J3QNU6_MOUSE	J3QNU6	J3QNU6_MOUSE	Arrb1	419	51.1	Mus musculus OX=10090	1:Experimental evidence at protein level	Beta-arrestin-1	1	0.999	11	118	5	8	8	7	7	8	6	6	8	5	7	4	6	8	6	6	8	5	230336	299524	316178	287527	285449	285993	285032	282247	270859	268220	186372	250915	297823	307990	269688	401013	357321	320519
tr|J3QNH8|J3QNH8_MOUSE	J3QNH8	J3QNH8_MOUSE	Gm7694	270	33.3	Mus musculus OX=10090	1:Experimental evidence at protein level	Predicted gene 7694	1	0.999	4	29	1	1	2	3	2	3	2	0	0	0	1	3	1	3	2	3	0	2	39279	68921.8	36302.5	56824	54900.1	39162.6	40671.9	32767.1	35571.5	36154.5	35984.3	50532.6	43049.6	57193.2	66041.1	62505.1	57218.2	59189.2
tr|J3QN89|J3QN89_MOUSE	J3QN89	J3QN89_MOUSE	Aamp	436	22.3	Mus musculus OX=10090	1:Experimental evidence at protein level	Angio-associated migratory protein	1	0.999	5	36	2	2	2	2	1	3	1	2	3	3	2	3	2	2	1	2	1	2	121490	148834	236390	158110	174122	256822	248314	134802	241092	174439	247240	228864	190582	144586	42704.6	185611	61184.8	103134
tr|J3QMK2|J3QMK2_MOUSE	J3QMK2	J3QMK2_MOUSE	Bbip1	67	58.2	Mus musculus OX=10090	1:Experimental evidence at protein level	BBSome-interacting protein 1	0.9904	0.999	1	10	1	1	1	0	1	1	1	1	1	0	0	2	0	0	0	0	0	0	18075.5	16417.7	9125.94		12250	8902.14	17490.2	10873.2	10584.1			25422.7			28585.5
tr|J3QK52|J3QK52_MOUSE	J3QK52	J3QK52_MOUSE	Noc2l	750	28.5	Mus musculus OX=10090	1:Experimental evidence at protein level	Nucleolar complex protein 2 homolog	1	0.999	2	16	1	1	1	1	0	1	1	1	1	1	1	2	0	2	0	1	1	0	17360.3	13798.4	15968.6	10612	15323.8	13281.9	22076.9	19665	21398.6	22557.7	23323.5	22693.2	15318.2
tr|J3KMM6|J3KMM6_MOUSE	J3KMM6	J3KMM6_MOUSE	Ecsit	223	35.9	Mus musculus OX=10090	1:Experimental evidence at protein level	Evolutionarily conserved-signaling intermediate in Toll pathway, mitochondrial (Fragment)	1	0.9986	8	18	1	2	1	2	2	1	1	1	0	1	1	1	1	1	0	1	0	1	188347	210147	209038	80363.6	219960	181469	209267	185424	86341.4	126763	138965	148192	138661	108798	125865	81265.1	127819	98222.2
tr|I7HPW8|I7HPW8_MOUSE	I7HPW8	I7HPW8_MOUSE	Myo15b	3033	28.8	Mus musculus OX=10090	1:Experimental evidence at protein level	Myosin XVB	1	0.999	22	167	6	6	11	8	8	10	6	9	9	11	17	14	10	7	11	5	8	11	134556	183001	183513	217045	199758	208144	236480	160885	211017	185765	208655	229143	216877	213750	215516	77663	246593	265517
tr|I7HPW4|I7HPW4_MOUSE	I7HPW4	I7HPW4_MOUSE	Gprc5c	441	21.3	Mus musculus OX=10090	1:Experimental evidence at protein level	G protein-coupled receptor, family C, group 5, member C	1	0.999	7	92	6	6	4	4	4	3	5	5	6	8	7	6	3	7	7	4	2	5	351293	410025	203585	257742	359276	218432	356353	217824	329342	395224	265320	443502	354078	404968	423284	542218	366439	403603
tr|I6L9F0|I6L9F0_MOUSE	I6L9F0	I6L9F0_MOUSE	Tec	445	29.9	Mus musculus OX=10090	2:Experimental evidence at transcript level	Tyrosine-protein kinase	0.9975	0.9966	1	2	0	0	0	0	0	0	0	0	0	0	0	0	0	0	0	1	0	1																		13254.4
tr|I3PQW3|I3PQW3_MOUSE	I3PQW3	I3PQW3_MOUSE	Larp7	570	48.6	Mus musculus OX=10090	3:Protein inferred from homology	La-related protein 7	1	0.999	14	67	2	7	4	4	6	3	3	1	4	4	4	3	7	4	0	4	5	2	120607	88554.1	123759	277593	219186	89979.8	116024	37553.3	104304	170547	143498	147155	88739.6	131635	75882.8	86390.1	114453	102824
tr|H7BX01|H7BX01_MOUSE	H7BX01	H7BX01_MOUSE	Opa1	978	48.5	Mus musculus OX=10090	1:Experimental evidence at protein level	Dynamin-like 120 kDa protein, mitochondrial	1	0.999	29	534	33	30	32	31	35	35	29	28	30	29	29	28	32	31	30	24	22	26	1.13461e+06	930889	1.0741e+06	976147	1.0328e+06	1.15779e+06	943396	960519	823741	634080	684700	718098	741447	703389	950647	589313	558725	730322
tr|H7BWY8|H7BWY8_MOUSE	H7BWY8	H7BWY8_MOUSE	Tsr2	195	33.3	Mus musculus OX=10090	1:Experimental evidence at protein level	Pre-rRNA-processing protein TSR2 homolog	1	0.999	2	29	1	2	1	2	2	1	2	2	2	2	1	1	2	2	1	2	2	1	72647	113768	51044.5	126412	125849	65834.4	68089.8	123449	147137	110146	75443.2	149154	95101.7	157170	125094	134033	129016	145210
tr|H3BLN1|H3BLN1_MOUSE	H3BLN1	H3BLN1_MOUSE	Gbf1	117	51.3	Mus musculus OX=10090	1:Experimental evidence at protein level	Golgi-specific brefeldin A-resistance factor 1 (Fragment)	0.9997	0.9964	4	1	0	0	0	0	0	0	0	0	0	0	1	0	0	0	0	0	0	0	84476.9	45927.6	79681.1	77047	86334.2	55016.2	52934.1	71866.7	74722.1	82257.3	89583.2	53747.9	52182.6	48719	50449.3	46708.9	47702	65852.2
tr|H3BLL4|H3BLL4_MOUSE	H3BLL4	H3BLL4_MOUSE	Hnrnpk	394	51	Mus musculus OX=10090	1:Experimental evidence at protein level	Heterogeneous nuclear ribonucleoprotein K	1	0.999	13	184	8	8	8	10	7	7	9	8	9	13	10	15	12	14	13	11	12	10	1917836	2.14015e+06	2337403	2.60451e+06	2.91914e+06	2637122	2701248	2.90213e+06	2.84762e+06	4.05544e+06	3.70847e+06	3900479	3.38054e+06	4.39962e+06	3300220	3.44687e+06	4.69602e+06	3.05442e+06
tr|H3BKL8|H3BKL8_MOUSE	H3BKL8	H3BKL8_MOUSE	Dusp3	145	70.3	Mus musculus OX=10090	1:Experimental evidence at protein level	Dual specificity protein phosphatase	1	0.999	5	88	4	4	4	7	5	4	4	3	5	5	4	6	4	6	5	6	5	7	577032	656007	540327	484103	534414	568087	678596	454937	556586	659484	617272	530334	577750	601637	509397	568452	699111	641751
tr|H3BKD0|H3BKD0_MOUSE	H3BKD0	H3BKD0_MOUSE	Hnrnpk	299	60.9	Mus musculus OX=10090	1:Experimental evidence at protein level	Heterogeneous nuclear ribonucleoprotein K (Fragment)	1	0.999	15	265	15	15	13	13	14	11	10	15	15	19	18	12	16	19	13	15	16	16	2.63769e+06	2.70027e+06	2.77549e+06	2751826	2926471	2521076	2.96949e+06	3.05896e+06	3.13778e+06	3.95368e+06	3.4196e+06	3.00338e+06	2.45564e+06	3.05018e+06	2.64357e+06	3271356	3.52173e+06	3.19742e+06
tr|H3BKC5|H3BKC5_MOUSE	H3BKC5	H3BKC5_MOUSE	Lsm5	42	38.1	Mus musculus OX=10090	1:Experimental evidence at protein level	U6 snRNA-associated Sm-like protein LSm5 (Fragment)	0.9874	0.999	1	15	1	1	1	0	0	0	1	1	1	1	1	1	1	1	1	1	1	1	35028.3	40643.2	24593.6				27331.2	24012.1	34495.9	33362.9	29796.5	105262	61506.2	130999	141973	43902.3	195510	138774
tr|H3BJN3|H3BJN3_MOUSE	H3BJN3	H3BJN3_MOUSE	Cux1	678	57.7	Mus musculus OX=10090	1:Experimental evidence at protein level	Protein CASP	1	0.9989	19	8	1	0	0	1	1	0	0	1	0	0	0	1	0	0	0	1	2	0	133347	125251	99025.4	90772.9	90445.1	87880.7	148881	109764	101235	104591	118929	117334	109879	96344.5	70064.4	105795	119389	87707.8
tr|H3BJG8|H3BJG8_MOUSE	H3BJG8	H3BJG8_MOUSE	Acaa1a	114	65.8	Mus musculus OX=10090	1:Experimental evidence at protein level	3-ketoacyl-CoA thiolase A, peroxisomal (Fragment)	0.9959	0.9989	1	7	0	1	0	1	0	0	0	0	0	0	0	0	1	0	1	1	1	1		62533.3		62161.7							26926		46144.8		45370	124518	53347.1	30344.7
tr|H3BJD6|H3BJD6_MOUSE	H3BJD6	H3BJD6_MOUSE	Ppp1r9a	1292	31.3	Mus musculus OX=10090	1:Experimental evidence at protein level	Protein phosphatase 1, regulatory subunit 9A	1	0.999	6	13	2	0	1	1	0	1	0	1	0	0	1	1	1	0	1	1	2	0	48739.7			46664.4							56085.7	47295.5		32447.3	50968.2		41021	33953.6
tr|H3BJ38|H3BJ38_MOUSE	H3BJ38	H3BJ38_MOUSE	Pde4dip	564	14.7	Mus musculus OX=10090	1:Experimental evidence at protein level	Myomegalin	0.9961	0.9989	1	7	0	0	1	0	0	0	1	0	0	1	0	2	1	0	0	1	0	0	57241.7		53652.9				44815.2	50557.4		53430.8		47704	71894.6		57374.3	42574.4		56717.5
tr|H3BIZ9|H3BIZ9_MOUSE	H3BIZ9	H3BIZ9_MOUSE	Aftph	292	43.5	Mus musculus OX=10090	1:Experimental evidence at protein level	Aftiphilin (Fragment)	1	0.9987	5	5	0	0	0	0	0	0	0	0	0	0	0	0	1	1	0	1	0	2	48987.1	33580.9	46066.3		36386	42629.2	35128.3		33227.3	37573.3	32681.1	33053.4	33399.6	28375.1	38971.9	33920.8	30592.7	37924.7
tr|H3BIZ8|H3BIZ8_MOUSE	H3BIZ8	H3BIZ8_MOUSE	Syngr2	177	29.9	Mus musculus OX=10090	3:Protein inferred from homology	Synaptogyrin-2	1	0.999	2	21	0	0	0	0	0	0	0	0	0	0	2	2	2	2	3	3	2	5			29243.7							27721.9	43006.8	73625	75328.9	79881.6	74034.8	40485.5	103090	84294.3
tr|H3BIZ7|H3BIZ7_MOUSE	H3BIZ7	H3BIZ7_MOUSE	Frmd4a	1035	28.2	Mus musculus OX=10090	1:Experimental evidence at protein level	FERM domain-containing protein 4A	1	0.9989	4	8	0	1	0	0	0	0	0	0	0	0	0	1	0	1	1	2	0	2		10515.9												17527.4	13917.6	26475	16271	9659.08
tr|G5E8W7|G5E8W7_MOUSE	G5E8W7	G5E8W7_MOUSE	Ppt2	236	18.6	Mus musculus OX=10090	1:Experimental evidence at protein level	Lysosomal thioesterase PPT2 (Fragment)	1	0.999	4	34	1	3	1	2	1	1	1	2	3	3	2	4	1	0	2	2	4	1	68351.6	135973	78082.1	158889	125050	98370.1	124095	139002	167730	255515	185521	97001.5	39216	71578.5	72124.4	71026.7	134969	103797
tr|G5E8U8|G5E8U8_MOUSE	G5E8U8	G5E8U8_MOUSE	Mrps10	200	53.6	Mus musculus OX=10090	1:Experimental evidence at protein level	28S ribosomal protein S10, mitochondrial	1	0.999	6	93	4	6	5	5	6	4	5	7	4	7	5	5	7	4	5	5	5	4	211512	287445	246499	255611	282161	181676	247396	255126	285928	238693	233320	210762	251805	145064	236384	170253	169472	214808
tr|G5E8T3|G5E8T3_MOUSE	G5E8T3	G5E8T3_MOUSE	Srp19	120	29.2	Mus musculus OX=10090	1:Experimental evidence at protein level	Signal recognition particle 19 kDa protein	0.9935	0.999	1	14	0	1	1	1	1	1	1	1	1	0	1	1	1	1	0	1	1	0	161494	131888	155697	125749	150310	113126	101477	121579	102641	133275		137465	174318	130534		127818	178760	111950
tr|G5E8S8|G5E8S8_MOUSE	G5E8S8	G5E8S8_MOUSE	Mpp7	576	48.8	Mus musculus OX=10090	1:Experimental evidence at protein level	MAGUK p55 subfamily member 7	1	0.999	15	170	10	11	11	11	12	11	10	11	9	8	11	8	8	9	8	9	5	8	215381	314720	312112	291637	373549	415726	318500	400881	264587	238779	291870	111818	203147	153717	323181	107822	237000	164932
tr|G5E8R8|G5E8R8_MOUSE	G5E8R8	G5E8R8_MOUSE	Ubxn7	489	32.9	Mus musculus OX=10090	1:Experimental evidence at protein level	UBX domain-containing protein 7	1	0.999	8	34	3	1	2	1	0	0	1	1	0	3	2	4	2	3	2	4	3	2	97173	90100.3	93039.8	84118.1	82808.3	94658.7	45752.8	96675.5	98391.1	102085	117257	121643	97180.6	101842	106224	113096	137415	133609
tr|G5E8R2|G5E8R2_MOUSE	G5E8R2	G5E8R2_MOUSE	Tpm1	248	63.7	Mus musculus OX=10090	1:Experimental evidence at protein level	Tropomyosin alpha-1 chain	1	0.999	15	62	2	4	4	6	3	2	3	4	5	7	6	3	4	1	1	2	2	3	4.64717e+06	2.5227e+06	4.73481e+06	4617819	5856040	3.78422e+06	4393463	4.07667e+06	4539864	6722071	5.70524e+06	4668721	5.2287e+06	4486540	4608778	5427835	3.81883e+06	2.50335e+06
tr|G5E8J9|G5E8J9_MOUSE	G5E8J9	G5E8J9_MOUSE	Scyl2	929	35.1	Mus musculus OX=10090	1:Experimental evidence at protein level	SCY1-like protein 2	1	0.999	18	256	17	16	14	16	15	16	18	15	12	15	15	15	11	11	14	13	10	13	230874	300624	224850	216433	248004	241864	267311	275180	251561	216671	265717	372542	308430	326812	363622	320859	390743	375385
tr|G5E8G0|G5E8G0_MOUSE	G5E8G0	G5E8G0_MOUSE	Hnrnpd	287	50.5	Mus musculus OX=10090	1:Experimental evidence at protein level	Heterogeneous nuclear ribonucleoprotein D0	1	0.9989	10	7	1	0	1	0	1	2	0	2	0	0	0	0	0	0	0	0	0	0	1.09642e+06	1119203	1.09157e+06	1.21986e+06	1188438	1.06147e+06	1.20189e+06	1.19663e+06	1.24072e+06	1.51842e+06	1.41249e+06	1.48879e+06	1.44477e+06	1907095	1.15626e+06	1.96443e+06	2.02843e+06	1.58104e+06
tr|G5E8C6|G5E8C6_MOUSE	G5E8C6	G5E8C6_MOUSE	Vill	859	40.4	Mus musculus OX=10090	1:Experimental evidence at protein level	Villin-like protein	1	0.999	20	278	16	16	19	18	19	16	20	16	16	9	17	13	16	15	16	11	11	14	539484	501466	638412	654266	698593	635742	534994	634856	498698	360606	333530	496848	578782	444227	517425	525791	476458	550653
tr|G5E8B1|G5E8B1_MOUSE	G5E8B1	G5E8B1_MOUSE	Ptpn13	2451	38	Mus musculus OX=10090	1:Experimental evidence at protein level	Tyrosine-protein phosphatase non-receptor type 13	1	0.999	26	117	3	8	2	8	3	4	2	2	4	11	6	10	5	9	9	11	8	12	58125.9	42538	42428	66589.8	84907.5	82651.8	93042.6	118598	104038	115662	76185.8	123812	93809.4	167113	126559	99205.8	122776	120265
tr|G5E8A7|G5E8A7_MOUSE	G5E8A7	G5E8A7_MOUSE	Samd4b	687	22.3	Mus musculus OX=10090	1:Experimental evidence at protein level	Protein Smaug homolog 2	1	0.9987	2	4	0	0	0	0	0	0	0	0	0	0	1	1	1	0	0	0	1	0													14470.3				28476.4
tr|G5E898|G5E898_MOUSE	G5E898	G5E898_MOUSE	Ppl	1754	48.9	Mus musculus OX=10090	1:Experimental evidence at protein level	Periplakin	1	0.999	46	291	11	11	4	10	5	8	15	13	11	25	27	21	9	40	10	28	16	27	151946	130787	113813	90160.3	121334	136765	129986	132673	67690.1	175242	154637	203845	57968.7	207527	69957.1	166388	112972	162447
tr|G5E895|G5E895_MOUSE	G5E895	G5E895_MOUSE	Akr1b10	316	49.1	Mus musculus OX=10090	1:Experimental evidence at protein level	Aldo-keto reductase family 1, member B10 (aldose reductase)	1	0.999	11	138	8	8	6	7	10	9	7	8	11	7	9	8	8	7	6	5	8	6	954553	1.24006e+06	1.2205e+06	1.27382e+06	714060	1.28835e+06	609285	1.2561e+06	1.14378e+06	858912	729648	314048	897011	820910	571574	797186	986335	330436
tr|G5E874|G5E874_MOUSE	G5E874	G5E874_MOUSE	Lamc2	1193	29.8	Mus musculus OX=10090	1:Experimental evidence at protein level	Laminin subunit gamma-2	1	0.999	3	4	0	0	0	0	0	0	0	0	0	1	0	0	0	1	0	2	0	0														55897.2		59212.3
tr|G5CPP0|G5CPP0_MOUSE	G5CPP0	G5CPP0_MOUSE	Calr4	439	19.8	Mus musculus OX=10090	2:Experimental evidence at transcript level	Calreticulin	0.998	0.9983	1	8	1	0	0	0	0	0	1	0	0	0	0	0	1	2	1	2	0	0	53124.6		44971.3				33271.6	47020.4	38690.4	38669	43636.6	50569.9	39097.1	51825	42723.1	47282.3	40020.6	50070.6
tr|G4W8R2|G4W8R2_MOUSE	G4W8R2	G4W8R2_MOUSE	Nexn	671	38.2	Mus musculus OX=10090	2:Experimental evidence at transcript level	Nexilin alpha	0.5767	0.999	5	18	1	1	1	1	0	1	1	1	1	1	1	1	1	2	1	1	1	1	10680.8	17972.2	14760.6	19459.1		23651.1	45087.7	54146.1	20513.4	52713.9	48838.8	53854	41336.5	50921.3	54316	64476.2	54052.7	55152.3
tr|G3XA48|G3XA48_MOUSE	G3XA48	G3XA48_MOUSE	Idi1	283	46.6	Mus musculus OX=10090	1:Experimental evidence at protein level	isopentenyl-diphosphate Delta-isomerase	1	0.999	7	14	1	1	1	0	1	1	1	1	1	0	1	1	1	0	1	1	0	1	621525	459248	599789	519562	663488	460194	257364	448951	365483	348186	374768	375531	397059	390194	393744	294579	247883	252501
tr|G3X9Y6|G3X9Y6_MOUSE	G3X9Y6	G3X9Y6_MOUSE	Akr1c19	323	52.3	Mus musculus OX=10090	1:Experimental evidence at protein level	Aldo-keto reductase family 1, member C19	1	0.999	7	156	12	8	10	8	10	9	9	9	9	10	9	7	6	8	7	7	9	9	636280	692150	583535	588387	563942	377530	541717	531576	531969	543868	515700	491098	634335	645159	640444	463476	477809	346259
tr|G3X9Y5|G3X9Y5_MOUSE	G3X9Y5	G3X9Y5_MOUSE	Ube4a	1085	26.8	Mus musculus OX=10090	1:Experimental evidence at protein level	Ubiquitin conjugation factor E4 A	1	0.999	10	100	5	6	6	7	6	8	4	4	4	5	4	5	5	6	7	6	7	5	218900	173981	203603	166302	180252	184176	161983	187404	164129	154757	148384	156460	99060.2	133063	175612	134976	112775	147208
tr|G3X9X1|G3X9X1_MOUSE	G3X9X1	G3X9X1_MOUSE	Kbtbd2	623	21.5	Mus musculus OX=10090	1:Experimental evidence at protein level	Kelch repeat and BTB (POZ) domain-containing 2	0.9949	0.9989	1	3	0	0	0	0	0	0	0	0	0	1	0	0	1	0	0	0	1	0										61208.4			67420	70457.1			62865.7
tr|G3X9J4|G3X9J4_MOUSE	G3X9J4	G3X9J4_MOUSE	Relch	1216	47	Mus musculus OX=10090	1:Experimental evidence at protein level	RAB11-binding protein RELCH	1	0.9988	24	1	0	1	0	0	0	0	0	0	0	0	0	0	0	0	0	0	0	0	253441	335950	283514	82625.5	171287	173955	281216	211770	237207	252751	277643	307421	314575	265719	332932	227838	282351	316644
tr|G3X9J1|G3X9J1_MOUSE	G3X9J1	G3X9J1_MOUSE	Slc8a1	970	24.6	Mus musculus OX=10090	1:Experimental evidence at protein level	Sodium/calcium exchanger 1	1	0.999	11	195	10	15	11	9	14	10	9	11	15	7	8	9	15	10	15	10	9	8	494047	472285	444206	354064	390213	463873	391448	389519	315866	99171.1	200435	156041	326090	229984	426465	202935	136628	202825
tr|G3X9G4|G3X9G4_MOUSE	G3X9G4	G3X9G4_MOUSE	Dnm2	870	0	Mus musculus OX=10090	1:Experimental evidence at protein level	dynamin GTPase	0.0746	0.999	28	125	3	10	6	6	7	4	5	6	6	7	7	6	11	9	7	11	11	3	233039	315548	532497	553412	740551	500079	753684	714020	707401	548289	736226	791771	750550	895302	713360	843386	868503	765866
tr|G3X9F6|G3X9F6_MOUSE	G3X9F6	G3X9F6_MOUSE	Sh3tc1	1346	24.5	Mus musculus OX=10090	1:Experimental evidence at protein level	SH3 domain and tetratricopeptide repeats 1	1	0.999	11	81	4	5	5	5	6	5	5	3	4	6	3	3	6	3	5	4	3	6	139651	136877	153463	134604	153241	107878	140692	150537	140543	132128	156024	167318	135465	119008	169981	104739	133167	157492
tr|G3X9B1|G3X9B1_MOUSE	G3X9B1	G3X9B1_MOUSE	Heatr1	2143	21.1	Mus musculus OX=10090	1:Experimental evidence at protein level	HEAT repeat-containing protein 1	1	0.999	6	19	0	0	1	1	2	0	2	1	2	4	1	1	0	1	0	1	1	1			32062.4	31487.8	28507.1		36972.7		39439.2	33181.2	46186.2	49153.2		40146.8	20919.5	16542.3	56380.1	25272.8
tr|G3X975|G3X975_MOUSE	G3X975	G3X975_MOUSE	Cars2	552	35.9	Mus musculus OX=10090	1:Experimental evidence at protein level	cysteine--tRNA ligase	1	0.999	8	37	3	4	3	3	3	3	1	2	2	1	1	2	3	1	2	1	0	2	127727	92615.7	131781	116322	109622	122631	91217.4	131459	108370	68107.4	84772.1	33139.7	22277.5	24500.3	61123.9			51390.6
tr|G3X972|G3X972_MOUSE	G3X972	G3X972_MOUSE	Sec24c	1096	50.6	Mus musculus OX=10090	1:Experimental evidence at protein level	Sec24-related gene family, member C (S. cerevisiae)	1	0.999	16	212	10	11	11	11	13	11	9	11	12	12	14	12	11	12	12	10	14	16	403389	797641	697131	630378	769109	391540	425548	487637	264850	809398	595444	701546	629396	719282	414881	344062	397304	514597
tr|G3X922|G3X922_MOUSE	G3X922	G3X922_MOUSE	Dnajc13	2243	43.3	Mus musculus OX=10090	1:Experimental evidence at protein level	DnaJ heat shock protein family (Hsp40) member C13	1	0.999	60	759	45	39	47	42	44	40	41	43	43	47	50	40	43	37	43	29	44	42	334346	333049	339389	261406	344409	346499	365332	361224	313957	394565	298034	386918	292262	288547	396601	162195	140629	370017
tr|G3X914|G3X914_MOUSE	G3X914	G3X914_MOUSE	Cul5	855	42.2	Mus musculus OX=10090	1:Experimental evidence at protein level	Cullin-5	1	0.999	18	165	8	11	10	9	8	7	9	9	10	11	9	9	11	11	8	8	8	9	269084	249332	115181	130860	135264	108312	127252	140671	100864	240518	141368	325067	296503	339267	260142	242606	230018	328288
tr|G3X8Y3|G3X8Y3_MOUSE	G3X8Y3	G3X8Y3_MOUSE	Naa15	865	44.4	Mus musculus OX=10090	1:Experimental evidence at protein level	N-alpha-acetyltransferase 15, NatA auxiliary subunit	1	0.999	24	243	11	13	11	14	14	11	14	9	14	11	14	17	15	17	15	16	14	13	528922	528212	516007	227811	523938	221199	319881	638961	559288	588772	530764	523595	282308	292241	302523	542200	617634	576982
tr|G3X8X0|G3X8X0_MOUSE	G3X8X0	G3X8X0_MOUSE	Dhx16	1044	34.3	Mus musculus OX=10090	1:Experimental evidence at protein level	RNA helicase	1	0.999	8	53	2	3	3	3	3	0	3	3	3	6	2	3	1	6	2	3	3	4	29691.5	78354.9	50476.7	51139.1	75651.2		52930.1	49084	64519.8	70588.1	24543.2	31443.5		51934.7	24370.5	30682.5	75016.1	33141.8
tr|G3X8U3|G3X8U3_MOUSE	G3X8U3	G3X8U3_MOUSE	2210016F16Rik	338	64.5	Mus musculus OX=10090	1:Experimental evidence at protein level	Queuosine salvage protein	1	0.999	8	63	1	5	2	3	3	2	3	2	3	4	4	4	4	4	4	8	3	4		137731	54052.1	182240	176246	107407	89722.8	109290	121467	194592	204401	261820	169413	192307	155333	190299	223212	154617
tr|G3X8T9|G3X8T9_MOUSE	G3X8T9	G3X8T9_MOUSE	Serpina3n	418	51	Mus musculus OX=10090	1:Experimental evidence at protein level	Serine protease inhibitor A3N	1	0.999	12	126	4	3	2	7	5	4	19	13	21	11	7	7	5	3	3	4	5	3	1.44142e+06	1.4073e+06	1.53281e+06	2.1775e+06	1.59924e+06	1.38805e+06	5.50209e+06	3.72438e+06	5859002	3.1995e+06	2632827	2.64581e+06	2.13869e+06	2.47307e+06	1.3712e+06	2409949	2.03669e+06	1.84706e+06
tr|G3X8Q5|G3X8Q5_MOUSE	G3X8Q5	G3X8Q5_MOUSE	Cp	1085	40.8	Mus musculus OX=10090	1:Experimental evidence at protein level	Ceruloplasmin	1	0.999	24	372	14	20	16	16	16	17	24	20	26	27	24	25	22	27	18	22	17	21	429658	514176	432511	488319	404841	561542	863616	719285	786395	709936	558759	888028	778356	979868	560688	1.24347e+06	850148	820809
tr|G3UZV6|G3UZV6_MOUSE	G3UZV6	G3UZV6_MOUSE	Map2	381	38.6	Mus musculus OX=10090	1:Experimental evidence at protein level	Microtubule-associated protein (Fragment)	0.9995	0.999	2	17	1	1	1	0	1	1	1	1	1	1	1	1	1	1	1	1	1	1	45811.4	48036.4	38611.2	49915.4	38900.9	49440.1	35976.6	44311.6	41921.3	36105.5	30172.8	26914.1	25979.5	33222.5	33609.9	24459.7	20893.6	26507.7
tr|G3UZ31|G3UZ31_MOUSE	G3UZ31	G3UZ31_MOUSE	Med11	127	44.9	Mus musculus OX=10090	1:Experimental evidence at protein level	Mediator of RNA polymerase II transcription subunit 11	0.9986	0.9989	1	1	0	0	0	0	0	0	0	0	0	0	1	0	0	0	0	0	0	0											28971.9
tr|G3UZ30|G3UZ30_MOUSE	G3UZ30	G3UZ30_MOUSE	Ppp1r11	120	48.3	Mus musculus OX=10090	1:Experimental evidence at protein level	E3 ubiquitin-protein ligase PPP1R11 (Fragment)	1	0.999	2	52	2	3	3	3	3	3	2	3	3	4	3	3	2	4	3	3	3	2	94895.1	332523	94382.6	426847	392073	98166	77578	69359.7	86302.6	319516	442491	433620	588134	361970	95115	404960	518780	370227
tr|G3UYW9|G3UYW9_MOUSE	G3UYW9	G3UYW9_MOUSE	Trak2	672	21.9	Mus musculus OX=10090	1:Experimental evidence at protein level	Trafficking protein, kinesin-binding 2	1	0.999	4	12	2	1	1	1	2	1	0	1	0	1	1	0	0	0	1	0	0	0	9978.39		13212.9							7291.25	8290.05
tr|G3UYM7|G3UYM7_MOUSE	G3UYM7	G3UYM7_MOUSE	Dtnb	626	65.5	Mus musculus OX=10090	1:Experimental evidence at protein level	Dystrobrevin	0.9762	0.999	12	110	8	6	8	6	8	4	8	3	4	6	6	5	8	8	6	7	4	5	292988	180905	321313	199147	213941	217156	291400	319042	192657	250117	249465	118138	172152	233119	270057	193359	123388	120049
tr|G3UYE5|G3UYE5_MOUSE	G3UYE5	G3UYE5_MOUSE	Paip1	410	46.1	Mus musculus OX=10090	1:Experimental evidence at protein level	Polyadenylate-binding protein-interacting protein 1	1	0.999	6	32	1	1	0	1	0	1	1	1	0	2	2	0	6	3	2	4	5	2	67074.4	56764.3	57541.8		57871.2	27626.2	54695.7	43449.5	42330.4	37912	50634.1	52746.5	46508.1	45964.2	57277.1		51264	73695.5
tr|G3UY75|G3UY75_MOUSE	G3UY75	G3UY75_MOUSE	Ptprd	1890	36.1	Mus musculus OX=10090	1:Experimental evidence at protein level	protein-tyrosine-phosphatase	1	0.999	22	126	9	5	9	5	7	6	3	5	5	7	10	7	12	8	8	11	3	6	128321	143838	159531	84071.8	92107.5	144002	58326.2	130616	32112.4	63806.8	36801.7	67420.6	165409	166847	148417	59637.3	110137	69846.1
tr|G3UY59|G3UY59_MOUSE	G3UY59	G3UY59_MOUSE	Stard10	160	63.1	Mus musculus OX=10090	1:Experimental evidence at protein level	START domain-containing protein 10	1	0.999	5	77	3	4	3	2	4	2	3	3	5	6	6	6	6	5	5	7	5	2	467123	513229	510412	444103	463570	475433	480276	389393	457976	404304	399278	469113	418774	316217	449916	278987	406059	486710
tr|G3UXW9|G3UXW9_MOUSE	G3UXW9	G3UXW9_MOUSE	Gps1	526	40.1	Mus musculus OX=10090	1:Experimental evidence at protein level	COP9 signalosome complex subunit 1	1	0.999	7	77	4	4	4	2	3	3	5	4	4	8	5	3	3	5	5	4	5	6	126417	110776	113963	220349	106182	138784	181799	141637	177838	250315	206476	173644	248288	252374	155861	158574	289861	155124
tr|G3UX57|G3UX57_MOUSE	G3UX57	G3UX57_MOUSE	Calm3	39	100	Mus musculus OX=10090	1:Experimental evidence at protein level	Calmodulin-3 (Fragment)	1	0.999	2	27	0	1	2	1	0	3	1	2	2	2	2	1	2	2	1	2	1	2	29015.5	114674	201757	219988	40135.2	38145.2	225520	51989.8	147588	69859.8	79353	163971	247797	181065	132578	179737	101703	203401
tr|G3UX26|G3UX26_MOUSE	G3UX26	G3UX26_MOUSE	Vdac2	283	53.4	Mus musculus OX=10090	1:Experimental evidence at protein level	Voltage-dependent anion-selective channel protein 2	1	0.999	10	600	29	45	31	32	31	34	31	29	31	22	29	37	42	35	47	27	31	37	3.67754e+06	2579225	2.16166e+06	1.15408e+06	1.78686e+06	2.64558e+06	1.98506e+06	3385865	2.36447e+06	1.58367e+06	1.74967e+06	1.7274e+06	2.47375e+06	2.13459e+06	1.15972e+06	1.68128e+06	1.44927e+06	1.86346e+06
tr|G3UWD9|G3UWD9_MOUSE	G3UWD9	G3UWD9_MOUSE	Slc17a3	498	20.3	Mus musculus OX=10090	1:Experimental evidence at protein level	Solute carrier family 17 (sodium phosphate), member 3	1	0.999	4	189	9	10	8	10	9	10	10	11	9	9	12	8	18	11	11	13	7	14	366186	646246	365370	603898	406031	440295	506048	476608	547638	474272	537959	575494	744700	546655	510785	490708	378742	455485
tr|G3UVU2|G3UVU2_MOUSE	G3UVU2	G3UVU2_MOUSE	Sf3a2	485	21.9	Mus musculus OX=10090	1:Experimental evidence at protein level	Splicing factor 3A subunit 2	1	0.999	5	62	2	5	6	2	4	2	2	2	4	3	3	4	4	5	2	4	4	4	134771	218732	151678	188881	179335	184511	177458	198361	150284	210748	219986	251424	201994	249681	179647	297884	313341	244068
tr|G3MV65|G3MV65_MOUSE	G3MV65	G3MV65_MOUSE	Slc7a1	622	21.9	Mus musculus musculus OX=39442	2:Experimental evidence at transcript level	Solute carrier family 7 member 1 (Fragment)	1	0.999	2	4	0	0	0	0	0	0	0	1	0	0	0	1	1	0	0	1	0	0												10353.1	10356.8			18404.5
tr|F8WJA0|F8WJA0_MOUSE	F8WJA0	F8WJA0_MOUSE	Ddx24	903	33.4	Mus musculus OX=10090	1:Experimental evidence at protein level	RNA helicase	1	0.999	5	16	0	0	0	0	0	1	0	1	0	3	2	1	1	1	1	2	1	2						36734.9					27217.8	34041.4	25983.4		25786.4			25676.1
tr|F8WIE5|F8WIE5_MOUSE	F8WIE5	F8WIE5_MOUSE	Hectd1	2610	30.9	Mus musculus OX=10090	1:Experimental evidence at protein level	E3 ubiquitin-protein ligase	1	0.999	22	179	10	11	7	6	5	7	6	10	8	12	14	13	12	10	11	11	13	13	262497	192979	99260.6	149858	108371	112525	108860	196947	100346	176254	191213	121221	200869	93539	203436	199122	185214	204107
tr|F8WID5|F8WID5_MOUSE	F8WID5	F8WID5_MOUSE	Tpm1	326	59.8	Mus musculus OX=10090	1:Experimental evidence at protein level	Tropomyosin alpha-1 chain	1	0.999	20	20	0	2	1	0	1	1	0	2	2	0	2	1	0	1	4	2	0	1	4.64717e+06	2.5227e+06	4.73481e+06	4617819	5856040	3.78422e+06	4393463	4.07667e+06	4539864	6722071	5.70524e+06	4668721	5.2287e+06	4486540	4608778	5427835	3.81883e+06	2.50335e+06
tr|F8WI30|F8WI30_MOUSE	F8WI30	F8WI30_MOUSE	Snx7	445	50.8	Mus musculus OX=10090	1:Experimental evidence at protein level	Sorting nexin-7	1	0.999	10	119	5	8	7	6	4	6	7	4	8	6	6	8	8	6	9	7	7	7	368783	293146	406730	199903	372434	355363	278053	343213	329300	293683	305857	417597	274092	266903	344937	354872	462042	258600
tr|F8WI22|F8WI22_MOUSE	F8WI22	F8WI22_MOUSE	Bclaf1	870	44	Mus musculus OX=10090	1:Experimental evidence at protein level	Bcl-2-associated transcription factor 1	1	0.999	17	156	8	7	8	8	8	7	5	8	7	10	11	10	11	11	8	11	11	7	224084	223080	148930	230609	257751	54022.9	215007	133326	211870	305813	248959	318242	240230	391881	179014	252464	375502	285752
tr|F8WI14|F8WI14_MOUSE	F8WI14	F8WI14_MOUSE	Ecm1	558	33.9	Mus musculus OX=10090	1:Experimental evidence at protein level	Extracellular matrix protein 1	1	0.999	9	41	1	2	1	4	1	0	4	0	3	4	3	1	2	2	2	5	3	3	53240.8	114079	117132	148915	93259.4	47776.9	44217.9		137346	92746.3	120987	45784.2	130458	60074.5	37977.1	134672	119504	114484
tr|F8WHY8|F8WHY8_MOUSE	F8WHY8	F8WHY8_MOUSE	Mta1	698	48.5	Mus musculus OX=10090	1:Experimental evidence at protein level	Metastasis-associated protein MTA1	1	0.999	12	47	1	1	1	0	0	0	1	1	1	2	2	4	2	8	1	8	9	5		42665	22268.1	28527.9	25726.4		32530	25408.2	26128.5	20074.8	23499.3	33541.7	28311.5	29398.4	38723.9	30148.5	44690.9	38562.6
tr|F8WHT3|F8WHT3_MOUSE	F8WHT3	F8WHT3_MOUSE	Prrc2b	2230	39.1	Mus musculus OX=10090	1:Experimental evidence at protein level	Protein PRRC2B	1	0.999	8	26	1	0	0	1	1	0	0	1	1	3	1	3	3	2	3	1	2	3	82122.1	56089.1	55710.6	70237.1	89087.3	76357.9	63415.8	66051	69043.3	84853.1	63558.4	67235.8	35463.6	55527.6	71178.7	53609.4	73876.1	54359.4
tr|F8WHP8|F8WHP8_MOUSE	F8WHP8	F8WHP8_MOUSE	Atp5j2	76	35.5	Mus musculus OX=10090	1:Experimental evidence at protein level	ATP synthase subunit f, mitochondrial	0.9992	0.999	3	73	3	4	4	5	3	3	4	5	5	5	4	4	5	4	6	3	3	3	473357	483823	422338	459664	341224	509835	461791	380238	480660	462255	545655	417434	896263	647322	667769	660554	456717	470545
tr|F8WGT1|F8WGT1_MOUSE	F8WGT1	F8WGT1_MOUSE	Ahcyl2	612	40	Mus musculus OX=10090	1:Experimental evidence at protein level	Putative adenosylhomocysteinase 3	1	0.999	13	223	11	16	12	16	13	13	12	11	11	13	11	13	12	13	12	11	10	13	1.46653e+06	1.25358e+06	1392178	1.23089e+06	1.40569e+06	1.26496e+06	1.15039e+06	1322748	1.27113e+06	1.18008e+06	1.09694e+06	1.09378e+06	1.34935e+06	1.24957e+06	1.40367e+06	1.20653e+06	1.08913e+06	1.23699e+06
tr|F8WGN6|F8WGN6_MOUSE	F8WGN6	F8WGN6_MOUSE	Kif21a	1628	34	Mus musculus OX=10090	1:Experimental evidence at protein level	Kinesin-like protein KIF21A	1	0.999	19	143	10	10	8	8	8	9	5	8	7	10	6	10	8	5	8	8	8	7	165785	120329	93360.4	125211	96464.2	174032	102817	214956	222944	160332	182418	162191	218250	80992.2	154942	192170	199549	167876
tr|F8VQN6|F8VQN6_MOUSE	F8VQN6	F8VQN6_MOUSE	Arhgef12	1544	41.3	Mus musculus OX=10090	1:Experimental evidence at protein level	Rho guanine nucleotide exchange factor 12	1	0.999	30	8	0	0	0	0	0	1	0	0	0	1	1	1	1	1	1	0	0	1	226896	197761	71275.9	178203	159208	224640	151860	260507	158161	132388	221002	247499	235236	280996	249230	299127	281540	313402
tr|F8VQK3|F8VQK3_MOUSE	F8VQK3	F8VQK3_MOUSE	Gucy1a2	730	34.9	Mus musculus OX=10090	1:Experimental evidence at protein level	guanylate cyclase	1	0.999	10	63	4	2	3	2	4	3	3	1	4	3	4	5	4	6	0	5	6	4	73052	54300.3	36535.5	58236	93268.6	37269.8	80738.3	65867.7	70069.3	64185.4	77768.6	51259.2	83287.2	91213.1		21295.7	44882.9	25071.5
tr|F8VQJ3|F8VQJ3_MOUSE	F8VQJ3	F8VQJ3_MOUSE	Lamc1	1607	39.6	Mus musculus OX=10090	1:Experimental evidence at protein level	Laminin subunit gamma-1	1	0.999	31	550	25	29	25	29	23	26	26	28	26	35	29	32	35	43	33	38	36	32	973712	999779	983795	1054463	912805	952445	735171	1.24789e+06	1173761	1.271e+06	915870	467404	933699	1.29026e+06	983838	1.24117e+06	798087	728713
tr|F8VQC7|F8VQC7_MOUSE	F8VQC7	F8VQC7_MOUSE	Ktn1	1327	51.9	Mus musculus OX=10090	1:Experimental evidence at protein level	Kinectin	0.1256	0.999	36	337	14	17	14	11	12	16	18	15	19	20	22	24	23	21	22	23	22	24	231861	255752	258620	130938	173891	178832	218027	216704	327117	402483	352960	357933	284480	276440	175562	278478	332022	262803
tr|F8VQC1|F8VQC1_MOUSE	F8VQC1	F8VQC1_MOUSE	Srp72	671	56.3	Mus musculus OX=10090	1:Experimental evidence at protein level	Signal recognition particle subunit SRP72	1	0.999	18	234	9	12	11	15	13	13	11	12	11	14	15	15	17	16	12	11	17	10	380127	411192	424151	362275	420471	403703	391882	411149	398259	381989	383361	398329	389718	320471	229269	300534	416428	362899
tr|F8VQ05|F8VQ05_MOUSE	F8VQ05	F8VQ05_MOUSE	Fryl	3007	21.4	Mus musculus OX=10090	1:Experimental evidence at protein level	FRY-like transcription coactivator	1	0.999	16	88	3	2	3	2	5	3	3	4	4	6	5	6	5	7	7	9	5	9	30509.2	30802.8	60816.9	96799.1	104123	62334.2	50026	62227.6	90680.6	92482.5	110170	97040.5	85723.1	122510	105092	105442	37465.6	103530
tr|F8VPZ3|F8VPZ3_MOUSE	F8VPZ3	F8VPZ3_MOUSE	Usp32	1604	24.3	Mus musculus OX=10090	1:Experimental evidence at protein level	ubiquitinyl hydrolase 1	1	0.999	7	29	2	2	2	1	1	2	1	1	1	2	0	4	1	1	2	2	3	1	35785.1	101058	49214.1	16952.3	37045.8	99437.7	19429.6	66655.9	85271.9	32036.6	21908.3	120626	59993.4	96062.5	20656.6	80440.1	87681.3	18647.9
tr|F8VPX2|F8VPX2_MOUSE	F8VPX2	F8VPX2_MOUSE	Fbxw9	458	20.5	Mus musculus OX=10090	1:Experimental evidence at protein level	F-box and WD-40 domain protein 9	1	0.999	3	16	0	1	2	0	1	1	1	1	0	1	0	2	0	2	1	1	0	2		28303.4	27726.6	62378.6		44933	63563.9	28694.5	77614.1	30728.9	45134.3	66843.1	22927.9	35831.1	54717.9	52042	43951.7	65171.5
tr|F8TZM2|F8TZM2_MOUSE	F8TZM2	F8TZM2_MOUSE		124	43.5	Mus musculus OX=10090	4:Protein predicted	Polyprotein (Fragment)	0.9995	0.999	2	9	0	0	0	0	0	0	0	0	1	1	1	1	1	1	0	1	1	1	55841.2			50073.2	58359.1	60857.1	179718	202717	311836	264868	249427	333761	308625	273327	174067	404999	320618	250085
tr|F7DBQ0|F7DBQ0_MOUSE	F7DBQ0	F7DBQ0_MOUSE	Pdia6	440	51.6	Mus musculus OX=10090	1:Experimental evidence at protein level	Protein disulfide-isomerase A6	1	0.999	13	276	8	14	15	13	10	11	13	12	15	17	17	24	16	17	15	21	18	20	1.07821e+06	1.12455e+06	1.09888e+06	1.18597e+06	1.02537e+06	1.13984e+06	1.15485e+06	1.31953e+06	1.2345e+06	2.05899e+06	1.5323e+06	1.25526e+06	1.05542e+06	1.38078e+06	1044065	1490077	1.66174e+06	1.26412e+06
tr|F7D4H5|F7D4H5_MOUSE	F7D4H5	F7D4H5_MOUSE	Phactr2	626	24.4	Mus musculus OX=10090	1:Experimental evidence at protein level	Phosphatase and actin regulator	1	0.999	7	73	3	4	4	4	5	5	3	4	4	5	2	3	5	5	6	5	3	3	88989.5	120871	129775	100972	131070	131605	133035	107944	88032.9	125695	85567.8	86039.1	83250.4	88045.2	86769.1	130384	118784	97790.1
tr|F7D3W5|F7D3W5_MOUSE	F7D3W5	F7D3W5_MOUSE	Gm45837	961	38.5	Mus musculus OX=10090	1:Experimental evidence at protein level	Phosphodiesterase	1	0.999	9	32	0	3	0	0	3	0	1	1	1	3	3	4	0	3	1	2	4	3		32336.6										25042.8	24928	21638.1	24793.9		21514.6	25976.2
tr|F7BWP1|F7BWP1_MOUSE	F7BWP1	F7BWP1_MOUSE	Ciapin1	254	51.2	Mus musculus OX=10090	1:Experimental evidence at protein level	Anamorsin (Fragment)	1	0.999	6	2	1	0	0	0	0	0	0	0	0	0	1	0	0	0	0	0	0	0	381764	395013	362845	345530	369451	392103	325492	376877	323568	340488	340882	435742	341852	288370	431638	286552	317537	436144
tr|F7BP73|F7BP73_MOUSE	F7BP73	F7BP73_MOUSE	Slc22a23	566	11.8	Mus musculus OX=10090	1:Experimental evidence at protein level	Solute carrier family 22 member 23 (Fragment)	1	0.9989	2	10	1	1	1	1	1	1	1	1	1	0	0	0	1	0	0	0	0	0	25149.4	13864.3	20548.5	18899.2	19865.1	23820.6	18895.8	15321	14706.1	16279.3			15743.3
tr|F7BJK1|F7BJK1_MOUSE	F7BJK1	F7BJK1_MOUSE	Pcdh1	1077	26.3	Mus musculus OX=10090	1:Experimental evidence at protein level	Protocadherin 1 (Fragment)	1	0.999	9	66	2	3	3	2	4	1	4	4	3	2	4	3	7	4	4	7	5	4		151090	173239	42651.8	174478	55390.8	93536.2	113657	99266.7	82000.8	183367	183172	133218	88420.2	201915	252837	198904	188546
tr|F7BIJ5|F7BIJ5_MOUSE	F7BIJ5	F7BIJ5_MOUSE	Nrip2	113	82.3	Mus musculus OX=10090	4:Protein predicted	Nuclear receptor-interacting protein 2 (Fragment)	0.9981	0.999	3	3	0	0	0	0	0	0	0	0	0	1	0	0	0	0	0	1	0	1										26159.3						42571.7
tr|F7BGR7|F7BGR7_MOUSE	F7BGR7	F7BGR7_MOUSE	Gm21992	477	42.6	Mus musculus OX=10090	4:Protein predicted	Predicted gene 21992	1	0.999	7	30	1	1	0	2	0	1	1	2	2	3	2	1	2	2	3	2	3	2	208832	93551.1	105385	67693.3	211019	143637	169057	244289	212699	175163	217319	205333	119855	151172	120321	107230	127401	171380
tr|F7BE84|F7BE84_MOUSE	F7BE84	F7BE84_MOUSE	Ankrd50	1390	20.8	Mus musculus OX=10090	1:Experimental evidence at protein level	Ankyrin repeat domain 50 (Fragment)	1	0.999	3	4	0	0	0	0	0	0	0	0	0	1	0	1	0	0	0	0	0	2												15860.3						17259.8
tr|F7AVU1|F7AVU1_MOUSE	F7AVU1	F7AVU1_MOUSE	Ccm2	389	36	Mus musculus OX=10090	1:Experimental evidence at protein level	Cerebral cavernous malformations protein 2 homolog	0.9997	0.999	3	19	1	0	1	0	1	1	1	2	1	2	3	1	1	2	0	1	0	1	26297.9		20837.2		14916.9	20385.1		24367.9	27137.2	29854.2	33726.8	17414.6		20546.8				16549.2
tr|F7ASU3|F7ASU3_MOUSE	F7ASU3	F7ASU3_MOUSE	Rhot1	434	31.1	Mus musculus OX=10090	1:Experimental evidence at protein level	Mitochondrial Rho GTPase 1 (Fragment)	0.9999	0.998	6	2	0	0	2	0	0	0	0	0	0	0	0	0	0	0	0	0	0	0	250420	345068	343540	377584	372895	434240	328260	411065	307232	280882	293568	199985	241193	298752	327881	220251	149969	196968
tr|F7AI87|F7AI87_MOUSE	F7AI87	F7AI87_MOUSE	Psmd4	194	45.4	Mus musculus OX=10090	1:Experimental evidence at protein level	26S proteasome non-ATPase regulatory subunit 4 (Fragment)	1	0.999	4	20	1	2	1	1	2	1	1	1	1	1	1	1	1	1	1	1	1	1	109178	196714	173380	157695	204901	99255.2	165572	202869	213818	204842	169316	113441	114925	124227	153483	121043	113852	76584
tr|F6ZQA3|F6ZQA3_MOUSE	F6ZQA3	F6ZQA3_MOUSE	Numa1	741	71.5	Mus musculus OX=10090	1:Experimental evidence at protein level	Nuclear mitotic apparatus protein 1 (Fragment)	1	0.999	23	11	0	0	0	0	0	0	0	1	1	2	1	0	1	2	0	1	1	1	295412	259380	189218	227497	252152	279335	173146	237305	210525	308026	291089	319757	310791	397529	199037	457331	360035	246472
tr|F6ZGI7|F6ZGI7_MOUSE	F6ZGI7	F6ZGI7_MOUSE	Mocs2	88	14.8	Mus musculus OX=10090	1:Experimental evidence at protein level	Molybdopterin synthase sulfur carrier subunit	0.9873	0.999	1	16	1	1	1	1	1	0	1	0	1	1	1	1	1	1	1	1	1	1	54114.3	25187.9	30767.5	30466.7	25633.9	53973.6	20880.3	49979.5	38208.4	24856.1	40321.7	52457.7	37588.8	54858.5	69356.4	37249	55766.8	61267.8
tr|F6XWD4|F6XWD4_MOUSE	F6XWD4	F6XWD4_MOUSE	Ppp1r12c	704	45.9	Mus musculus OX=10090	1:Experimental evidence at protein level	Protein phosphatase 1 regulatory subunit 12C (Fragment)	1	0.999	15	8	1	1	0	1	0	0	0	0	0	0	1	1	0	1	1	1	0	0	155328	124473	146605	119130	116670	138298	115912	334124	114335	255422	204582	254334	102816	107574	313968	125958	156948	124354
tr|F6XCT0|F6XCT0_MOUSE	F6XCT0	F6XCT0_MOUSE	Macf1	1837	52.7	Mus musculus OX=10090	1:Experimental evidence at protein level	Microtubule-actin cross-linking factor 1, isoforms 1/2/3/4 (Fragment)	1	0.9982	50	7	0	0	0	0	1	0	0	0	1	1	0	1	0	1	0	1	0	1	219352	228481	248365	143663	245421	342746	248478	237559	250467	277048	249741	281664	218709	253502	257402	246488	249521	321215
tr|F6X2V9|F6X2V9_MOUSE	F6X2V9	F6X2V9_MOUSE	Lsm14a	287	30.7	Mus musculus OX=10090	1:Experimental evidence at protein level	Protein LSM14 homolog A (Fragment)	0.9999	0.999	3	6	0	0	0	0	1	0	1	1	1	0	0	0	0	0	0	1	1	0			35730.5	45129.8	43776.8		46585.1	46187.2	42014.2	52532.4	36152.3	54094.4	65442	64394.4	42539.3	70059.1	76671.3	59601.8
tr|F6WUX1|F6WUX1_MOUSE	F6WUX1	F6WUX1_MOUSE	Ggt1	263	55.1	Mus musculus OX=10090	1:Experimental evidence at protein level	Glutathione hydrolase 1 proenzyme (Fragment)	1	0.999	9	1	0	0	0	0	1	0	0	0	0	0	0	0	0	0	0	0	0	0	1.76782e+06	2136674	2.03655e+06	2313140	2.43902e+06	2.14846e+06	2.35728e+06	2.41538e+06	2.79922e+06	2.28762e+06	2399487	1.62396e+06	2.23555e+06	1.68344e+06	1711707	1.70054e+06	1.76556e+06	1.67486e+06
tr|F6W6D3|F6W6D3_MOUSE	F6W6D3	F6W6D3_MOUSE	Ecscr	159	40.3	Mus musculus OX=10090	1:Experimental evidence at protein level	Endothelial cell-specific chemotaxis regulator (Fragment)	0.999	0.9984	1	1	0	0	0	0	0	0	0	0	0	0	0	0	0	0	0	1	0	0																48996.7
tr|F6VRP8|F6VRP8_MOUSE	F6VRP8	F6VRP8_MOUSE	Lgals3bp	139	31.7	Mus musculus OX=10090	1:Experimental evidence at protein level	Galectin-3-binding protein (Fragment)	1	0.999	1	15	0	1	0	0	0	0	0	0	0	1	2	2	1	2	1	1	2	2		28497								45910.1	88220	78796.3	60490.8	101804	39142.7	73096.4	89954.8	75887.8
tr|F6VAL0|F6VAL0_MOUSE	F6VAL0	F6VAL0_MOUSE	Mff	147	72.4	Mus musculus OX=10090	1:Experimental evidence at protein level	Mitochondrial fission factor (Fragment)	1	0.999	8	19	2	1	1	1	1	2	0	1	1	1	0	1	1	1	1	2	1	1	310091	427112	256088	127824	200653	303569	170258	262802	196263	220525	174437	261966	279178	225346	383060	239485	245206	338074
tr|F6V2H5|F6V2H5_MOUSE	F6V2H5	F6V2H5_MOUSE	Vil1	248	81	Mus musculus OX=10090	1:Experimental evidence at protein level	Villin-1 (Fragment)	1	0.999	15	57	2	3	3	2	3	3	3	4	4	3	2	4	3	2	6	4	4	2	3.05654e+06	2.33676e+06	2.86966e+06	2582933	2.67082e+06	2816553	2.66725e+06	3.40584e+06	2.61227e+06	2228155	1.99918e+06	1.28515e+06	1324532	917388	5859917	1073386	1.30187e+06	4930533
tr|F6U6X3|F6U6X3_MOUSE	F6U6X3	F6U6X3_MOUSE	Dyrk1a	725	24.3	Mus musculus OX=10090	1:Experimental evidence at protein level	dual-specificity kinase	1	0.999	6	18	0	0	0	0	0	1	1	0	0	1	1	1	1	5	1	3	2	1						8581.11				16044.9	15176.8			20289.1		18645	23180.9
tr|F6TVX7|F6TVX7_MOUSE	F6TVX7	F6TVX7_MOUSE	Gm20671	576	40.6	Mus musculus OX=10090	3:Protein inferred from homology	phosphatidylserine decarboxylase (Fragment)	1	0.999	7	53	3	3	3	1	5	4	2	2	3	4	3	3	4	2	4	3	2	2	85746.8	131172		88362.9	115355	65410.7	87828.1	108398	94711.8	105173	90217.8	130777	148029	131009	166992	76907.2	78968.4	140103
tr|F6TFN2|F6TFN2_MOUSE	F6TFN2	F6TFN2_MOUSE	Lmo7	1189	60.4	Mus musculus OX=10090	1:Experimental evidence at protein level	LIM domain only 7 (Fragment)	1	0.999	32	19	1	1	1	1	1	1	2	1	1	1	1	1	1	1	1	1	1	1	542468	598423	284058	514570	561047	151161	252863	503948	565264	400453	387689	319974	440847	435889	341677	342611	220310	445470
tr|F6T2Z7|F6T2Z7_MOUSE	F6T2Z7	F6T2Z7_MOUSE	Cald1	354	44.1	Mus musculus OX=10090	1:Experimental evidence at protein level	Caldesmon 1 (Fragment)	1	0.999	11	56	2	1	2	3	1	1	2	1	5	4	3	4	5	5	4	4	6	3	465472	404228	443583	402003	350098	1.18123e+06	457721	1.3685e+06	431021	1.5088e+06	1.30055e+06	1117372	1147426	1.03027e+06	704517	958854	1.36737e+06	1.02309e+06
tr|F6T2S0|F6T2S0_MOUSE	F6T2S0	F6T2S0_MOUSE	Fech	348	42.2	Mus musculus OX=10090	1:Experimental evidence at protein level	Ferrochelatase	1	0.999	9	262	13	18	15	15	12	17	13	13	17	14	16	13	14	18	15	12	13	14	965160	1.01825e+06	962018	965281	874304	794756	874669	1.03279e+06	946217	722989	769698	817109	818626	734677	967323	656602	741090	903797
tr|F6SRV1|F6SRV1_MOUSE	F6SRV1	F6SRV1_MOUSE	Sf1	171	14.6	Mus musculus OX=10090	1:Experimental evidence at protein level	Splicing factor 1 (Fragment)	0.987	0.999	1	13	1	1	0	0	0	1	1	1	1	1	0	1	1	1	0	1	1	1	27880.2	15222				39028.6	30303.1	27966.2	14886.4	9717.18		28212.2	39819.6	34561.3		26256.3	21214.7	25886.4
tr|F6SG70|F6SG70_MOUSE	F6SG70	F6SG70_MOUSE	Gm28374	52	63.5	Mus musculus OX=10090	4:Protein predicted	Predicted gene 28374	1	0.999	2	17	1	1	1	0	1	1	1	0	1	2	1	1	1	1	1	1	1	1	22363	17279.5	21783		18955.8				19255.3		21989.9	30816.7	13553.2	14879.3	26383.8	30354.2	27546.2	21708
tr|F6S7W6|F6S7W6_MOUSE	F6S7W6	F6S7W6_MOUSE	Sik3	1319	21.2	Mus musculus OX=10090	1:Experimental evidence at protein level	non-specific serine/threonine protein kinase (Fragment)	1	0.999	7	23	2	1	2	1	3	1	0	1	0	3	3	1	1	1	1	1	0	1	26534.6	26959.3	72623	41162.4	67888.7	26320.7	63642.7	40652.2	49449	58951.7	73108.9	45072.6			25665.7	21458.3		25935.6
tr|F6RJ39|F6RJ39_MOUSE	F6RJ39	F6RJ39_MOUSE	Acin1	1272	53.3	Mus musculus OX=10090	1:Experimental evidence at protein level	Apoptotic chromatin condensation inducer in the nucleus (Fragment)	1	0.9989	31	2	0	0	0	0	0	0	0	0	0	0	0	1	0	0	0	0	1	0	215307	399876	229528	380740	333325	455151	216229	289442	240529	382152	423925	556246	534553	412958	438687	534392	394681	557697
tr|F6RDM4|F6RDM4_MOUSE	F6RDM4	F6RDM4_MOUSE	Gls	123	55.3	Mus musculus OX=10090	1:Experimental evidence at protein level	glutaminase (Fragment)	1	0.999	1	22	1	1	1	1	1	2	1	1	1	1	1	2	2	1	2	0	1	2	96122.4	67567.1	105045		89716.7	87440.9	104017	110337	91833.2	118156	124388	118951	69705.9	102710	86487.4		63066.7	98958.1
tr|F6R8A9|F6R8A9_MOUSE	F6R8A9	F6R8A9_MOUSE	Mfsd8	93	44.1	Mus musculus OX=10090	1:Experimental evidence at protein level	Major facilitator superfamily domain-containing protein 8 (Fragment)	0.9978	0.999	1	12	1	1	1	0	0	1	0	1	0	0	0	1	1	1	1	1	1	1	41694.5	30784.1	33085.3			36559.1	28564.3	31305	28605		25954.7	24759.5	25833.3	23396.2	31030.8	26584	29010.2	27459.8
tr|F6R7E8|F6R7E8_MOUSE	F6R7E8	F6R7E8_MOUSE	Gm2663	247	20.3	Mus musculus OX=10090	4:Protein predicted	Predicted gene 2663	1	0.9986	2	12	0	1	1	1	2	1	1	1	1	1	1	0	0	0	0	0	0	1		12934.3	12346.6		12908.8				23325		6022.46
tr|F6QC57|F6QC57_MOUSE	F6QC57	F6QC57_MOUSE	Ubr3	1892	24.2	Mus musculus OX=10090	1:Experimental evidence at protein level	E3 ubiquitin-protein ligase	1	0.999	10	47	4	2	1	4	3	4	2	1	2	2	3	1	4	3	3	4	1	3	61799.3	95427.1	37394	99960.3	107560	67855.7	38987.3	40913.5	105822	98249.9	30279.7	27212.4	40519.5	85038.1	105265	51188.7		89501.7
tr|F6Q8A4|F6Q8A4_MOUSE	F6Q8A4	F6Q8A4_MOUSE	Rps6ka1	741	48.7	Mus musculus OX=10090	1:Experimental evidence at protein level	non-specific serine/threonine protein kinase (Fragment)	1	0.999	17	128	9	6	6	5	3	6	5	4	5	7	9	8	10	10	10	9	8	8	301929	279264	256949	203463	276170	232761	319040	300837	250264	347072	265378	316707	286947	478606	418874	428628	427359	502364
tr|F2Z3U3|F2Z3U3_MOUSE	F2Z3U3	F2Z3U3_MOUSE	Raph1	1266	22.5	Mus musculus OX=10090	1:Experimental evidence at protein level	Ras association (RalGDS/AF-6) and pleckstrin homology domains 1	1	0.999	4	34	2	1	2	1	1	3	2	2	3	3	2	2	1	1	1	2	2	3	36197.7	28439.7	27766.7	17014.6	31622.5	67047.3	76999.3	83087	66665.2	64005.2	70544.8	77495	24141	42496.3	33940	77348.4	76525.6	60623.9
tr|E9QQ10|E9QQ10_MOUSE	E9QQ10	E9QQ10_MOUSE	Akap9	3779	42.2	Mus musculus OX=10090	1:Experimental evidence at protein level	A-kinase anchor protein 9	1	0.9989	53	9	0	0	0	0	0	0	0	1	0	0	1	1	1	1	2	0	0	2	275374	218052	108163	140462	259456	269166	259120	228081	233059	237895	116060	227758	106905	158246	112311	120902	144904	55512.2
tr|E9QPD7|E9QPD7_MOUSE	E9QPD7	E9QPD7_MOUSE	Pcx	1179	61	Mus musculus OX=10090	1:Experimental evidence at protein level	Pyruvate carboxylase	1	0.999	48	2030	120	122	134	130	137	119	118	135	126	122	127	106	108	71	93	75	90	97	5309487	6611877	5.53336e+06	5.02251e+06	5.46039e+06	5.92717e+06	5.71145e+06	6153001	5.48692e+06	4.58568e+06	5506279	5.3754e+06	6733036	3.94552e+06	5922192	5553369	4376068	5152253
tr|E9QP99|E9QP99_MOUSE	E9QP99	E9QP99_MOUSE	Golga3	1487	50.3	Mus musculus OX=10090	1:Experimental evidence at protein level	Golgin subfamily A member 3	1	0.999	35	255	12	12	10	14	13	13	11	10	13	16	15	16	20	16	8	23	18	15	84552.8	111130	48460.2	92743.3	102728	197230	206041	107727	191091	176666	111362	194744	193234	206416	111537	154688	161964	85967.1
tr|E9QNN1|E9QNN1_MOUSE	E9QNN1	E9QNN1_MOUSE	Dhx9	1384	38.8	Mus musculus OX=10090	1:Experimental evidence at protein level	RNA helicase	1	0.999	29	628	29	33	26	30	31	29	30	35	35	44	34	39	38	43	38	37	35	42	1044395	1.13608e+06	679427	1.02199e+06	626597	719444	1.17056e+06	1.04011e+06	1.1658e+06	1.41751e+06	1.17035e+06	1.5983e+06	1.29666e+06	1.76614e+06	1.30268e+06	1.50966e+06	1.95225e+06	1639305
tr|E9QNA7|E9QNA7_MOUSE	E9QNA7	E9QNA7_MOUSE	Sorbs1	740	0	Mus musculus OX=10090	1:Experimental evidence at protein level	Sorbin and SH3 domain-containing protein 1	0.072	0.999	21	200	9	9	7	11	11	10	9	11	12	14	15	13	12	12	11	10	13	11	181086	668911	159821	191856	404160	261296	249315	422053	232561	550657	575949	1.00007e+06	831859	799940	949361	439540	836070	1.00112e+06
tr|E9QN99|E9QN99_MOUSE	E9QN99	E9QN99_MOUSE	Abhd14b	210	60.5	Mus musculus OX=10090	1:Experimental evidence at protein level	Putative protein-lysine deacylase ABHD14B	1	0.999	10	296	18	17	16	23	20	17	17	21	17	16	14	17	15	16	13	14	14	11	3.85618e+06	4525355	4311471	4273523	4297785	4585429	3830961	4.24358e+06	3.99739e+06	2.88207e+06	3.17586e+06	3500847	4370589	3932207	4038636	3.0831e+06	3487072	3500188
tr|E9QN47|E9QN47_MOUSE	E9QN47	E9QN47_MOUSE	Madd	1627	19.9	Mus musculus OX=10090	1:Experimental evidence at protein level	MAP kinase-activating death domain protein	1	0.9989	2	3	0	0	0	0	0	0	1	0	0	0	0	0	0	1	0	1	0	0														7503.45		10268.8
tr|E9QN31|E9QN31_MOUSE	E9QN31	E9QN31_MOUSE	Nop2	794	27.6	Mus musculus OX=10090	1:Experimental evidence at protein level	Probable 28S rRNA (cytosine-C(5))-methyltransferase	1	0.999	8	25	0	2	0	1	1	0	1	2	0	2	2	2	1	3	1	3	3	1		23088.6					40321.8	17499.5	44449.2	15712.8	39944.5	25074.1	33400.1	29247.9	27078.8	27208.1	35349.5	28855.2
tr|E9QMX7|E9QMX7_MOUSE	E9QMX7	E9QMX7_MOUSE	Arhgap30	1093	33.5	Mus musculus OX=10090	1:Experimental evidence at protein level	Rho GTPase-activating protein 30	1	0.999	3	6	0	0	0	0	0	0	0	0	0	1	0	0	0	1	0	1	2	1										15160.1				24102.2				14033.9
tr|E9QMH7|E9QMH7_MOUSE	E9QMH7	E9QMH7_MOUSE	Ikbip	373	50.1	Mus musculus OX=10090	1:Experimental evidence at protein level	Inhibitor of nuclear factor kappa-B kinase-interacting protein	1	0.999	8	57	1	0	2	1	2	1	2	2	1	7	4	4	3	6	3	6	7	5	13868.2		77916.1	13706.6	20330.3	19527.3	31055.3	30718.1	32676.6	101854	116888	123478	82259.5	107404	70700.4	114249	104916	92353.3
tr|E9QME5|E9QME5_MOUSE	E9QME5	E9QME5_MOUSE	Trim33	1123	16.3	Mus musculus OX=10090	1:Experimental evidence at protein level	E3 ubiquitin-protein ligase TRIM33	1	0.999	5	30	0	0	1	2	1	2	2	1	2	3	1	1	3	3	1	4	3	0		66575.6	31498.2	32191.9	40857.8		66314.5	32643.8	55560	40842.9	18129	62943.6	61713.8	56951.5		57586.6	74833.7
tr|E9QM90|E9QM90_MOUSE	E9QM90	E9QM90_MOUSE	Relch	1216	47.5	Mus musculus OX=10090	1:Experimental evidence at protein level	RAB11-binding protein RELCH	1	0.999	24	240	15	17	17	9	16	9	12	16	11	12	13	11	14	17	12	12	16	11	253441	335950	283514	82625.5	171287	173955	281216	211770	237207	252751	277643	307421	314575	265719	332932	227838	282351	316644
tr|E9QM38|E9QM38_MOUSE	E9QM38	E9QM38_MOUSE	Slc12a2	1206	36.8	Mus musculus OX=10090	1:Experimental evidence at protein level	Solute carrier family 12 member 2	1	0.999	16	136	7	6	7	5	8	9	6	7	6	7	10	8	8	8	8	8	8	10	210848	173561	168549	128596	223331	672386	181954	146678	208858	165340	165070	222113	99604.8	37524.9	122340	194719	152508	87026.9
tr|E9QLX1|E9QLX1_MOUSE	E9QLX1	E9QLX1_MOUSE	Cd1d2	335	26	Mus musculus OX=10090	4:Protein predicted	Antigen-presenting glycoprotein CD1d2	0.9966	0.9964	1	4	0	0	0	0	0	0	0	0	0	0	0	0	0	0	1	0	1	2															4332.53		7428.8	9126.02
tr|E9QLL2|E9QLL2_MOUSE	E9QLL2	E9QLL2_MOUSE	Dnm3	863	39.5	Mus musculus OX=10090	1:Experimental evidence at protein level	dynamin GTPase	1	0.999	17	78	7	4	5	7	3	7	4	4	4	6	2	2	3	6	2	3	3	6	290114	270137	290451	324132	316804	294464	158670	182875	308055	296901	211682	263733	211928	150165	153929	92742.4	227296	252281
tr|E9QL80|E9QL80_MOUSE	E9QL80	E9QL80_MOUSE	Lpgat1	409	43.3	Mus musculus OX=10090	1:Experimental evidence at protein level	Acyl-CoA:lysophosphatidylglycerol acyltransferase 1	1	0.999	8	54	4	3	4	2	2	4	1	5	4	2	1	5	2	4	3	2	3	3	83234.5	68437.4	100045	91686.3	86971.7	87501.6	78655	118385	110819	76774.8	76331.4	109226	82516.1	92396.9	116667	70565.8	76396	118594
tr|E9QL65|E9QL65_MOUSE	E9QL65	E9QL65_MOUSE	Cog3	828	26.7	Mus musculus OX=10090	1:Experimental evidence at protein level	Conserved oligomeric Golgi complex subunit 3	1	0.999	9	87	5	6	3	4	6	5	6	4	4	6	3	7	3	4	3	6	5	7	176284	178991	180834	159794	158858	182940	170414	179619	181006	173038	165778	201663	150020	151769	173005	163969	165097	201099
tr|E9QKY4|E9QKY4_MOUSE	E9QKY4	E9QKY4_MOUSE	Fgd5	1514	22.7	Mus musculus OX=10090	1:Experimental evidence at protein level	FYVE, RhoGEF and PH domain-containing protein 5	1	0.999	7	46	3	1	2	1	1	2	2	1	3	1	4	5	2	5	2	5	2	4	21472.6	19995.6	24534.8	21403.2	24714.4	21003.3	18362.3	25954.8	22023.9	21310.3		17838.1	16017	20502.6	25955.7	23013.5	16259.7	23135.7
tr|E9QKK8|E9QKK8_MOUSE	E9QKK8	E9QKK8_MOUSE	Atp11c	1116	19.5	Mus musculus OX=10090	1:Experimental evidence at protein level	Phospholipid-transporting ATPase	1	0.999	6	49	3	4	2	1	3	1	2	3	1	2	2	5	4	4	2	5	3	2	60809	60767.8	68674.6	62316.5	62278.4	77421.9	59490	63686	50495.3	35044.7	40227.6	63712.7	39556	69891.2	72543.1	44742.7	16087.7	60716.4
tr|E9QKE9|E9QKE9_MOUSE	E9QKE9	E9QKE9_MOUSE	Cux1	1426	40.7	Mus musculus OX=10090	1:Experimental evidence at protein level	Homeobox protein cut-like	1	0.999	20	148	5	8	6	7	7	7	10	6	10	12	9	10	8	9	8	10	10	6	110223	127554	132891	90772.9	133545	53718.6	165001	84076.2	116478	122641	114730	159945	116332	120562	97674.6	124806	117846	96277.8
tr|E9QKD9|E9QKD9_MOUSE	E9QKD9	E9QKD9_MOUSE	Gtf2h1	553	47.6	Mus musculus OX=10090	1:Experimental evidence at protein level	General transcription factor IIH subunit 1	1	0.999	6	20	0	0	0	1	0	2	1	1	1	0	2	1	0	1	3	3	2	2
tr|E9QKB2|E9QKB2_MOUSE	E9QKB2	E9QKB2_MOUSE	Habp4	412	54.6	Mus musculus OX=10090	1:Experimental evidence at protein level	Intracellular hyaluronan-binding protein 4	1	0.999	14	119	6	8	8	7	7	6	9	8	8	6	5	5	7	2	8	6	8	5	343921	91514.2	320623	258775	315049	243737	238412	322718	278826	211356	227368	121327	45961.9	17447.4	82598.9		59010.6	77219.1
tr|E9QJX9|E9QJX9_MOUSE	E9QJX9	E9QJX9_MOUSE	Stat2	923	13.2	Mus musculus OX=10090	1:Experimental evidence at protein level	Signal transducer and activator of transcription	1	0.999	4	37	1	1	0	0	1	2	1	0	1	3	4	3	1	4	3	4	4	4	18509.2	29945.9			21090.6	27136.3	23161.2	23903.1	39342.2	76277.8	78991.6	73131.2	35045.4	82605.7	72144.2	80780.8	90138.2	77380.4
tr|E9QJW0|E9QJW0_MOUSE	E9QJW0	E9QJW0_MOUSE	Mgst1	229	27.5	Mus musculus OX=10090	1:Experimental evidence at protein level	glutathione transferase	1	0.999	1	25	1	2	1	1	0	1	1	0	2	1	2	2	2	2	2	2	1	2	48050.5	72926.5	35263	36111.4	29344.6	38798.2	48843		99502.3	52242.4	86972.7	72354.2	102264	121333	122475	52635.4	19079.4	88926.4
tr|E9QB01|E9QB01_MOUSE	E9QB01	E9QB01_MOUSE	Ncam1	849	36.4	Mus musculus OX=10090	1:Experimental evidence at protein level	Neural cell adhesion molecule 1	1	0.999	15	101	2	3	1	2	1	2	1	3	2	8	10	10	8	12	7	11	8	10	49670.3	103409	99951.8	42237.6			57774.9	73865.7	49082.8	221840	156880	285011	223545	290849	158986	272741	283241	248923
tr|E9QAT0|E9QAT0_MOUSE	E9QAT0	E9QAT0_MOUSE	Fmr1	589	39.6	Mus musculus OX=10090	1:Experimental evidence at protein level	Fragile X messenger ribonucleoprotein 1	1	0.999	12	72	4	4	3	3	6	2	3	2	2	4	6	6	4	6	5	3	6	3	160765	246055	151377	152998	165993	160110	220739	233041	141034	150358	178158	250024	276670	190020	210195	80082.5	178720	194647
tr|E9QAC6|E9QAC6_MOUSE	E9QAC6	E9QAC6_MOUSE	Gm49486	530	23	Mus musculus OX=10090	1:Experimental evidence at protein level	Galectin	0.7763	0.997	2	3	0	0	0	0	1	0	0	0	0	0	0	1	0	0	1	0	0	0	80653.9	86866.8	102153	81114.3	73507.9	104186	62021.3	80260.2	93917.5	102047	101997	74282.8	47676.3	82060.2	106462	59526.3	63447.3	94697.9
tr|E9QA16|E9QA16_MOUSE	E9QA16	E9QA16_MOUSE	Cald1	536	65.7	Mus musculus OX=10090	1:Experimental evidence at protein level	Caldesmon 1	1	0.999	34	570	27	29	27	26	27	26	31	26	27	41	35	33	36	36	29	41	38	35	1183233	1.07295e+06	1.10485e+06	1.09669e+06	1.20916e+06	1.33488e+06	1.53604e+06	1.18349e+06	1.19334e+06	1.83887e+06	1.91645e+06	1.88959e+06	1.71737e+06	2.43048e+06	1.73954e+06	1.80229e+06	2.52369e+06	1.80867e+06
tr|E9QA15|E9QA15_MOUSE	E9QA15	E9QA15_MOUSE	Cald1	768	54.6	Mus musculus OX=10090	1:Experimental evidence at protein level	Caldesmon 1	0.1323	0.999	37	122	6	5	5	8	6	4	6	8	6	7	7	9	7	9	6	8	7	8	1183233	1.07295e+06	1.10485e+06	1.09669e+06	1.20916e+06	1.33488e+06	1.53604e+06	1.18349e+06	1.19334e+06	1.83887e+06	1.91645e+06	1.88959e+06	1.71737e+06	2.43048e+06	1.73954e+06	1.80229e+06	2.52369e+06	1.80867e+06
tr|E9Q9X4|E9Q9X4_MOUSE	E9Q9X4	E9Q9X4_MOUSE	Nos3	1106	37.5	Mus musculus OX=10090	1:Experimental evidence at protein level	Nitric oxide synthase	1	0.999	3	10	0	0	0	1	0	1	1	0	0	1	1	0	1	0	0	2	0	2						13014.3	19008.7			22296.6			9104.01		16581.7	16278.8		18223.3
tr|E9Q9D1|E9Q9D1_MOUSE	E9Q9D1	E9Q9D1_MOUSE	Ablim1	426	68.2	Mus musculus OX=10090	1:Experimental evidence at protein level	Actin-binding LIM protein 1	1	0.999	13	187	11	9	11	11	12	11	11	11	10	11	10	9	11	9	14	8	8	10	252632	306148	286195	295857	278181	334743	317254	294475	276455	242131	135006	278137	227207	231633	315178	241622	209244	278631
tr|E9Q9B3|E9Q9B3_MOUSE	E9Q9B3	E9Q9B3_MOUSE	Spryd3	442	31.5	Mus musculus OX=10090	1:Experimental evidence at protein level	SPRY domain-containing 3	0.9934	0.9972	1	1	0	0	0	0	0	0	1	0	0	0	0	0	0	0	0	0	0	0							22594.5
tr|E9Q8Z5|E9Q8Z5_MOUSE	E9Q8Z5	E9Q8Z5_MOUSE	Ctnnd1	940	57.2	Mus musculus OX=10090	1:Experimental evidence at protein level	Catenin delta-1	1	0.999	25	45	2	2	2	2	2	2	2	2	1	3	3	3	3	4	4	2	3	3	1.02238e+06	676834	973262	907964	944476	920338	1.08733e+06	1.03661e+06	1.00767e+06	1.10982e+06	1.18241e+06	843015	626586	857075	805535	679422	803712	918315
tr|E9Q8T1|E9Q8T1_MOUSE	E9Q8T1	E9Q8T1_MOUSE	Tacc2	2879	40.2	Mus musculus OX=10090	1:Experimental evidence at protein level	Transforming acidic coiled-coil-containing protein 2	1	0.999	35	198	6	9	4	3	5	5	16	20	21	9	8	19	10	8	12	11	17	15	48294.5	546115		400536	415460	52481.8	100790	537895	548778	589810	590191	599262	591214	629377	545104	748897	684895	563662
tr|E9Q8L9|E9Q8L9_MOUSE	E9Q8L9	E9Q8L9_MOUSE	Rab11fip1	1166	41	Mus musculus OX=10090	1:Experimental evidence at protein level	Rab11 family-interacting protein 1	1	0.9989	6	18	0	1	1	0	0	1	0	1	1	1	1	0	0	3	2	2	2	2	495810	744821	754751	714432	981493	584820	1.10611e+06	1.1489e+06	1.27788e+06	1.53568e+06	1621646	1.07915e+06	1.33745e+06	1.20966e+06	853951	1.07685e+06	1.33702e+06	886434
tr|E9Q8I7|E9Q8I7_MOUSE	E9Q8I7	E9Q8I7_MOUSE	Nfxl1	918	37	Mus musculus OX=10090	1:Experimental evidence at protein level	Nuclear transcription factor, X-box-binding-like 1	1	0.9989	2	7	0	0	0	1	2	0	0	0	0	1	0	0	0	1	1	0	1	0				50559.7	52625.2									37713.8	50804.1		30674.3
tr|E9Q8B5|E9Q8B5_MOUSE	E9Q8B5	E9Q8B5_MOUSE	Cfhr4	879	30.7	Mus musculus OX=10090	1:Experimental evidence at protein level	Complement factor H-related 4	1	0.999	6	37	2	1	3	4	2	2	1	4	3	2	3	3	1	3	0	0	2	1	71250.4	128868	152248	91168.7	186772	95966.1	110541	135343	103867	167149	167495	135983	117049	121465		89626.9	109716	294699
tr|E9Q852|E9Q852_MOUSE	E9Q852	E9Q852_MOUSE	Afdn	1805	48	Mus musculus OX=10090	1:Experimental evidence at protein level	Afadin	1	0.999	41	348	18	23	19	18	23	17	22	21	21	16	24	16	17	20	13	20	20	20	101436	253942	309342	278127	310465	165185	349999	307055	324641	306555	220224	341387	308884	316732	296651	342685	249435	188728
tr|E9Q7Q7|E9Q7Q7_MOUSE	E9Q7Q7	E9Q7Q7_MOUSE	Rhpn1	661	39.6	Mus musculus OX=10090	1:Experimental evidence at protein level	Rhophilin-1	1	0.999	5	18	2	3	0	0	1	0	0	0	0	2	1	1	2	2	0	2	2	0	14636.9	10873.3			15290.5					10339.4	12171.1	10906.2	16351.8	21725.6		14071.1	19719.9
tr|E9Q7Q3|E9Q7Q3_MOUSE	E9Q7Q3	E9Q7Q3_MOUSE	Tpm3	248	61.3	Mus musculus OX=10090	1:Experimental evidence at protein level	Tropomyosin alpha-3 chain	1	0.999	14	138	7	6	9	8	10	7	9	6	10	9	7	9	8	7	7	8	5	6	5790104	3.17787e+06	5.83479e+06	5.2464e+06	7258592	4.80839e+06	5.91162e+06	5.68537e+06	5.97996e+06	8086947	7186976	5029114	5.68143e+06	4333489	5.20717e+06	6.95715e+06	4426693	2423701
tr|E9Q7M2|E9Q7M2_MOUSE	E9Q7M2	E9Q7M2_MOUSE	Tsc22d2	769	14.3	Mus musculus OX=10090	1:Experimental evidence at protein level	TSC22 domain family, member 2	1	0.999	4	26	3	2	1	1	1	2	2	1	1	1	1	1	2	2	1	2	1	1	85014.9	70801.7	89426.8	43839.1	48794.1	92111.5	77586	88465.7	78505.4	84859.4	48445.7	98371.3	85065.8	100757	51988.1	52016.3	94960.7	56953.1
tr|E9Q7B0|E9Q7B0_MOUSE	E9Q7B0	E9Q7B0_MOUSE	P4ha1	454	41.6	Mus musculus OX=10090	1:Experimental evidence at protein level	procollagen-proline 4-dioxygenase	1	0.9989	10	12	0	0	0	0	1	0	1	1	1	1	1	1	1	1	1	0	1	1	208421	304571	99265.9	253574	224859	214745	369450	373396	384071	461477	477313	452651	672717	407818	449625	624172	331418	324009
tr|E9Q718|E9Q718_MOUSE	E9Q718	E9Q718_MOUSE	Plod2	758	31.4	Mus musculus OX=10090	1:Experimental evidence at protein level	procollagen-lysine 5-dioxygenase	1	0.999	9	75	2	2	2	3	3	2	4	4	4	6	8	5	5	5	2	7	7	4	114480	134034	95532.8	176749	166903	154236	167882	163762	159763	171250	180428	256337	119734	136270	119694	133655	227388	171202
tr|E9Q6U4|E9Q6U4_MOUSE	E9Q6U4	E9Q6U4_MOUSE	Pfdn4	130	20.8	Mus musculus OX=10090	1:Experimental evidence at protein level	Prefoldin subunit 4	0.9935	0.999	1	20	1	1	2	1	2	0	1	1	1	2	1	1	1	1	1	1	1	1	69473.8	69397.9	88499.7	78491.8	84880.2	55856.3	69059.4	50447.2	58716.3	100032	87579.8	54853	59274.4	60552.5	65599.5	60514.3	101247	50640.5
tr|E9Q6T9|E9Q6T9_MOUSE	E9Q6T9	E9Q6T9_MOUSE	Kctd1	861	32.2	Mus musculus OX=10090	1:Experimental evidence at protein level	BTB/POZ domain-containing protein KCTD1	1	0.9989	2	3	0	0	0	0	0	0	0	0	0	0	0	0	0	1	0	1	0	1													19427.2	23920.9				22356.1
tr|E9Q6R7|E9Q6R7_MOUSE	E9Q6R7	E9Q6R7_MOUSE	Utrn	3430	43.5	Mus musculus OX=10090	1:Experimental evidence at protein level	Utrophin	1	0.999	77	795	38	46	41	45	38	41	39	41	39	46	43	46	44	59	39	50	52	48	335734	350056	238271	313092	361635	355916	310332	299550	334459	951266	242013	356953	1.41711e+06	256283	376806	392475	218822	360860
tr|E9Q6M5|E9Q6M5_MOUSE	E9Q6M5	E9Q6M5_MOUSE	Slc22a26	551	15.8	Mus musculus OX=10090	1:Experimental evidence at protein level	Solute carrier family 22 (organic cation transporter), member 26	1	0.999	6	46	3	3	4	5	4	4	4	2	1	3	3	1	1	1	4	0	1	2	318199	161078	353772	371372	452853	261501	270231	159486	140411	179415	184880	60237.4	49132.6	59062.1	115913		24086	48978.7
tr|E9Q6H8|E9Q6H8_MOUSE	E9Q6H8	E9Q6H8_MOUSE	Plekha5	1269	34.6	Mus musculus OX=10090	1:Experimental evidence at protein level	Pleckstrin homology domain-containing, family A member 5	1	0.999	11	67	7	6	2	4	5	4	3	2	3	3	4	2	2	4	3	4	4	5	92625.2	80677.9	74413.3	111255	163926	41476.3	82743.9	70451.5	129550	125739	147795	159777	112330	74674.3	76046.1	75925.9	82004.1	159980
tr|E9Q6E5|E9Q6E5_MOUSE	E9Q6E5	E9Q6E5_MOUSE	Srsf11	511	20.6	Mus musculus OX=10090	1:Experimental evidence at protein level	Serine and arginine-rich-splicing factor 11	1	0.999	6	57	2	2	1	1	0	3	2	4	5	4	2	4	5	5	4	5	4	4	135649	79813.8	113454	58311.7		123413	156716	88131.3	69564.7	148356	83226.1	114419	92659.9	159413	103877	154548	152678	174832
tr|E9Q6D8|E9Q6D8_MOUSE	E9Q6D8	E9Q6D8_MOUSE	C6	934	31.3	Mus musculus OX=10090	1:Experimental evidence at protein level	Complement component C6	1	0.999	7	76	4	2	4	5	4	5	5	5	5	7	7	6	5	3	2	2	4	1	228052		374201	414670	396408	408180	396234	157856	74593.7	370923	249439	390905	240218	64307.6	163519	79777.2	87398	186606
tr|E9Q616|E9Q616_MOUSE	E9Q616	E9Q616_MOUSE	Ahnak	5656	73.9	Mus musculus OX=10090	1:Experimental evidence at protein level	AHNAK nucleoprotein (desmoyokin)	1	0.999	156	2084	63	104	70	86	85	74	94	98	103	144	138	152	139	166	118	160	142	148	434350	1020870	453768	764598	619026	640250	863890	777025	913585	1.26554e+06	966488	1.2964e+06	1.35123e+06	1.47672e+06	784008	2.04962e+06	1160703	979575
tr|E9Q5J9|E9Q5J9_MOUSE	E9Q5J9	E9Q5J9_MOUSE	Tpm3	285	66.9	Mus musculus OX=10090	1:Experimental evidence at protein level	Tropomyosin alpha-3 chain	1	0.999	18	139	7	5	6	7	9	4	6	7	9	9	11	8	7	7	10	15	5	7	4.99984e+06	2528754	5133519	4678269	5676039	4056537	4.79156e+06	4568398	4.44965e+06	6.71847e+06	5.77115e+06	4684671	4.66033e+06	4.09907e+06	4485867	5.39778e+06	3836023	2562633
tr|E9Q586|E9Q586_MOUSE	E9Q586	E9Q586_MOUSE	Dctn1	1239	49.7	Mus musculus OX=10090	1:Experimental evidence at protein level	Dynactin subunit 1	1	0.999	39	573	25	34	23	28	27	25	28	26	27	32	34	38	41	37	32	37	40	39	485450	262010	593076	398920	429214	418489	274516	236913	244982	542850	422650	420710	491589	524020	623503	681965	772790	525625
tr|E9Q580|E9Q580_MOUSE	E9Q580	E9Q580_MOUSE	Myo1b	1084	46.8	Mus musculus OX=10090	1:Experimental evidence at protein level	Unconventional myosin-Ib	1	0.999	22	14	1	0	1	1	1	1	1	0	1	1	1	1	0	1	0	1	1	1	190862	217483	146822	164666	189423	212309	211662	211395	210436	340495	308036	351797	317650	460801	339253	432975	372842	421849
tr|E9Q4S7|E9Q4S7_MOUSE	E9Q4S7	E9Q4S7_MOUSE	Ptprj	1350	26.9	Mus musculus OX=10090	1:Experimental evidence at protein level	protein-tyrosine-phosphatase	1	0.999	7	88	4	2	2	5	4	5	6	4	5	5	6	6	6	6	6	5	5	6	72476.8	156650	167466	138673	152149	175547	192434	160808	171714	175774	187475	179133	141671	173921	173846	177128	166508	151250
tr|E9Q4M2|E9Q4M2_MOUSE	E9Q4M2	E9Q4M2_MOUSE	Lipe	1072	38	Mus musculus OX=10090	1:Experimental evidence at protein level	Hormone-sensitive lipase	1	0.999	7	29	0	2	1	1	1	1	0	0	0	1	2	2	4	2	3	2	5	2		191668	180652		131274	194917	23715.4		26909.9	30180.2	28801.3	173289	321478	41838.1			212911	24049
tr|E9Q481|E9Q481_MOUSE	E9Q481	E9Q481_MOUSE	Ppp4r3a	833	30	Mus musculus OX=10090	1:Experimental evidence at protein level	Serine/threonine-protein phosphatase 4 regulatory subunit 3A	1	0.999	9	44	1	2	3	3	2	1	1	3	2	5	6	1	0	4	1	1	4	4	37765.5	73185.9	107858	75790.9	79711.4	46860.6	106349	88282.2	78748.1	105928	105911	98998.8	47740.3	78071.8	99586.4	62885	63354.2	92612.6
tr|E9Q450|E9Q450_MOUSE	E9Q450	E9Q450_MOUSE	Tpm1	284	0	Mus musculus OX=10090	1:Experimental evidence at protein level	Tropomyosin alpha-1 chain	0.0623	0.999	20	135	10	6	8	7	8	6	8	6	6	11	11	5	6	6	7	11	7	6	4.64717e+06	2.5227e+06	4.73481e+06	4617819	5856040	3.78422e+06	4393463	4.07667e+06	4539864	6722071	5.70524e+06	4668721	5.2287e+06	4486540	4608778	5427835	3.81883e+06	2.50335e+06
tr|E9Q411|E9Q411_MOUSE	E9Q411	E9Q411_MOUSE	Nbas	2356	23.3	Mus musculus OX=10090	1:Experimental evidence at protein level	Neuroblastoma-amplified sequence	1	0.999	18	110	5	4	9	5	6	9	7	8	7	9	4	7	4	5	5	4	5	7		163487	143222	21249	56679.6	100644	16768.9	71978.4	48110.5	88903.9	21874.9	97237.5	99389.7	48596.2	151282	109613	55563.9	131335
tr|E9Q3Y4|E9Q3Y4_MOUSE	E9Q3Y4	E9Q3Y4_MOUSE	Lrba	2854	41	Mus musculus OX=10090	1:Experimental evidence at protein level	Lipopolysaccharide-responsive and beige-like anchor protein	1	0.999	54	810	41	53	50	50	44	48	40	43	43	44	41	39	51	46	42	47	46	42	1.02193e+06	1.02953e+06	685951	740028	1.1035e+06	808689	768395	714042	633111	478190	527273	471045	650077	658584	675340	541483	616367	687945
tr|E9Q3V2|E9Q3V2_MOUSE	E9Q3V2	E9Q3V2_MOUSE	Slc35a3	202	52.5	Mus musculus OX=10090	1:Experimental evidence at protein level	UDP-N-acetylglucosamine transporter (Fragment)	1	0.999	6	61	2	4	4	4	4	4	2	5	4	2	2	3	4	4	3	2	4	4	596662	581586	859916	630243	670171	640473	524586	648849	540675	317656	437199	425661	528336	390760	449078	358137	372125	449353
tr|E9Q3R9|E9Q3R9_MOUSE	E9Q3R9	E9Q3R9_MOUSE	Zbtb21	1066	31	Mus musculus OX=10090	1:Experimental evidence at protein level	Zinc finger and BTB domain-containing 21	0.9999	0.9978	1	2	0	0	0	0	0	0	1	0	1	0	0	0	0	0	0	0	0	0					98389		36081.7	34301.8	28876.6
tr|E9Q3K3|E9Q3K3_MOUSE	E9Q3K3	E9Q3K3_MOUSE	Agap1	1056	27.3	Mus musculus OX=10090	1:Experimental evidence at protein level	Arf-GAP with GTPase, ANK repeat and PH domain-containing protein 1	1	0.999	4	18	1	1	1	0	0	1	0	1	0	0	3	0	1	3	1	1	3	1											24618.7	23822	32412.1	30061.9			27741.5	12295.8
tr|E9Q3I3|E9Q3I3_MOUSE	E9Q3I3	E9Q3I3_MOUSE	Spata13	1244	19.8	Mus musculus OX=10090	1:Experimental evidence at protein level	Spermatogenesis-associated protein 13	1	0.999	4	38	1	2	1	0	1	1	1	1	1	1	3	4	3	4	4	3	4	3	30428.7	55701.4	355899		22230.4	360681	22416.3	312324		255853	67153.8	86159	46621	91861.5	97208.8	49931.7	87231.7	95441.9
tr|E9Q3H6|E9Q3H6_MOUSE	E9Q3H6	E9Q3H6_MOUSE	Coq10a	259	79.9	Mus musculus OX=10090	1:Experimental evidence at protein level	Coenzyme Q10A	1	0.999	4	14	1	1	1	1	1	0	2	1	2	0	0	0	1	2	1	0	0	0		91121.3	96250.7	120127	120510		93444.5	103471	118528	70081	46181.2	55318	72514.1	102419	26776.3	56563.7		41353.5
tr|E9Q3G8|E9Q3G8_MOUSE	E9Q3G8	E9Q3G8_MOUSE	Nup153	1462	36.5	Mus musculus OX=10090	1:Experimental evidence at protein level	Nucleoporin 153	1	0.999	18	135	6	4	6	5	4	7	8	8	9	9	6	8	8	8	7	9	13	10	189424	138596	160715	68693.7	161275	173027	186169	200171	175136	217304	180416	191526	160723	190793	179500	219379	200928	194767
tr|E9Q3E2|E9Q3E2_MOUSE	E9Q3E2	E9Q3E2_MOUSE	Synpo	1100	55.9	Mus musculus OX=10090	1:Experimental evidence at protein level	Synaptopodin	1	0.999	25	232	9	11	8	12	11	9	12	12	11	13	16	10	19	15	12	20	19	13	421150	559028	406415	252542	280563	446323	498274	527743	492833	466567	546018	535095	721935	641112	434800	945795	608282	522311
tr|E9Q317|E9Q317_MOUSE	E9Q317	E9Q317_MOUSE	Sap18b	172	52.9	Mus musculus OX=10090	1:Experimental evidence at protein level	Histone deacetylase complex subunit SAP18	1	0.999	4	52	2	2	1	2	2	2	4	2	2	4	4	4	4	4	4	3	3	3	133793	192573	142635	149279	229974	164227	211870	185735	179210	272394	248984	233805	214181	238595	198676	256021	270570	236433
tr|E9Q2W9|E9Q2W9_MOUSE	E9Q2W9	E9Q2W9_MOUSE	Actn4	518	65.4	Mus musculus OX=10090	1:Experimental evidence at protein level	Alpha-actinin-4 (Fragment)	1	0.999	27	20	1	1	1	2	2	1	1	1	1	1	1	1	1	1	1	1	1	1	3216807	2.87601e+06	3710582	3.09996e+06	3.2916e+06	3.76299e+06	3.26171e+06	3301635	3.32798e+06	3.73964e+06	3907009	4013425	2.81844e+06	4.08484e+06	3666406	2.89337e+06	3.59024e+06	3.91747e+06
tr|E9Q2I4|E9Q2I4_MOUSE	E9Q2I4	E9Q2I4_MOUSE	Mideas	1089	26.3	Mus musculus OX=10090	1:Experimental evidence at protein level	Mitotic deacetylase-associated SANT domain protein	1	0.999	3	12	0	1	0	0	1	1	0	0	0	1	0	0	1	1	1	2	1	2		36934.7		44371.8	11863.4	39427.6			32527.4	25679.4	27640.9	32649.2	15558.7	32557.8		35725.8	27390.3	29969.1
tr|E9Q2E5|E9Q2E5_MOUSE	E9Q2E5	E9Q2E5_MOUSE	Rapgef3	909	40.2	Mus musculus OX=10090	1:Experimental evidence at protein level	Rap guanine nucleotide exchange factor 3	1	0.999	12	83	5	7	8	4	7	4	4	3	6	3	3	6	3	4	5	3	5	3	81456.3	72077.6	66128.4	36879.9	60487.1	88606.6	54074.1	42498.4	82017.2	40003.8	60626.7	64939.2	63628.4	54774.7	81120.4	56112.5	59099.7	70908.9
tr|E9Q2E4|E9Q2E4_MOUSE	E9Q2E4	E9Q2E4_MOUSE	Hectd4	4418	17.5	Mus musculus OX=10090	1:Experimental evidence at protein level	HECT domain E3 ubiquitin protein ligase 4	1	0.999	5	15	1	0	0	0	0	1	0	1	1	0	1	3	1	1	1	2	0	2	33830.1					64473	33707.3	19907.3		24833.5	24003.3	29689.1	24333.3	21147.1	20670.9	17525.4
tr|E9Q2B2|E9Q2B2_MOUSE	E9Q2B2	E9Q2B2_MOUSE	Ncor1	2386	36.7	Mus musculus OX=10090	1:Experimental evidence at protein level	Nuclear receptor corepressor 1	1	0.999	15	77	4	2	1	3	2	3	5	4	2	3	3	6	6	6	5	8	9	5	27715.3	25745			21554.5	50792.2	55276.3	44203.1		27845.5	34662.1	34885	52790.9	59716.8	24132.7	71942	61011.9	67209
tr|E9Q238|E9Q238_MOUSE	E9Q238	E9Q238_MOUSE	Kank1	1360	36	Mus musculus OX=10090	1:Experimental evidence at protein level	KN motif and ankyrin repeat domains 1	1	0.999	10	96	4	6	4	6	6	6	3	5	5	4	6	7	7	7	3	5	6	6	65407.7	129922	76227.3	127376	125687	122090	126581	130135	121930	66652.4	73637.1	206046	115821	93999.6	98265.2	106481	101946	87300.4
tr|E9Q223|E9Q223_MOUSE	E9Q223	E9Q223_MOUSE	Hbb-bs	103	100	Mus musculus OX=10090	1:Experimental evidence at protein level	Hemoglobin, beta adult s chain (Fragment)	1	0.999	13	17	1	1	3	2	1	1	0	1	4	1	0	1	0	1	0	0	0	0	27293812	31091186	28041372	30962460	21322150	40019168	40515092	34711544	31822196	26020500	23470374	22924140	15989839	23989664	21216758	18364390	10126308	23459708
tr|E9Q1Q9|E9Q1Q9_MOUSE	E9Q1Q9	E9Q1Q9_MOUSE	Khk	343	52.5	Mus musculus OX=10090	1:Experimental evidence at protein level	Ketohexokinase	1	0.999	12	217	13	12	14	11	10	14	11	13	15	10	10	13	16	11	10	12	11	11	5655156	4.60916e+06	5.90253e+06	4224484	6012194	6.09397e+06	5.16537e+06	5600752	4.98418e+06	3.23147e+06	3.72939e+06	3.49653e+06	3.664e+06	3259658	3745342	2.52363e+06	2.50247e+06	3.4119e+06
tr|E9Q1M5|E9Q1M5_MOUSE	E9Q1M5	E9Q1M5_MOUSE	Ext2	407	27	Mus musculus OX=10090	1:Experimental evidence at protein level	Exostosin-2	0.9185	0.9975	2	5	1	0	0	1	0	1	0	0	0	0	0	0	0	0	1	0	1	0	49434.6			63791.5		76467.4									53030.5			34524.5
tr|E9Q1K3|E9Q1K3_MOUSE	E9Q1K3	E9Q1K3_MOUSE	Add1	660	46.7	Mus musculus OX=10090	1:Experimental evidence at protein level	Alpha-adducin	1	0.9989	16	5	0	0	0	0	0	1	0	0	1	0	1	0	0	0	1	0	0	1	1246550	828416	1.14642e+06	1.08944e+06	1.11885e+06	1.18547e+06	1.02187e+06	931864	939461	817487	1.09935e+06	948995	1.10602e+06	970261	1.14438e+06	1.01864e+06	963426	1120966
tr|E9Q175|E9Q175_MOUSE	E9Q175	E9Q175_MOUSE	Myo6	1253	53.6	Mus musculus OX=10090	1:Experimental evidence at protein level	Unconventional myosin-VI	1	0.999	51	34	2	2	2	4	3	2	1	2	3	1	3	1	2	1	1	1	2	1	1.36235e+06	1.87487e+06	1.32905e+06	1.39567e+06	1.42239e+06	1.41754e+06	1280840	1.33509e+06	1.27746e+06	992032	1.01021e+06	1.27307e+06	1.84588e+06	1.4721e+06	1.74901e+06	1.76836e+06	1.40006e+06	1.67749e+06
tr|E9Q166|E9Q166_MOUSE	E9Q166	E9Q166_MOUSE	Atad2b	1460	38	Mus musculus OX=10090	1:Experimental evidence at protein level	ATPase family, AAA domain-containing 2B	1	0.999	12	33	1	1	0	0	0	1	1	0	2	2	3	5	2	3	1	4	4	3		832874		1.59227e+06		2.14323e+06	2.04773e+06	1.07048e+06	1146301	671265	537026	490762	29578.9	517031	632560	350472	225153	775551
tr|E9Q0W6|E9Q0W6_MOUSE	E9Q0W6	E9Q0W6_MOUSE	Ablim2	607	24.9	Mus musculus OX=10090	1:Experimental evidence at protein level	Actin-binding LIM protein 2	0.9999	0.999	2	4	0	0	0	0	0	0	0	0	0	0	0	0	0	1	0	2	1	0													22974.9			31765.1	27173.2
tr|E9Q0F0|E9Q0F0_MOUSE	E9Q0F0	E9Q0F0_MOUSE	Krt78	1068	50.4	Mus musculus OX=10090	1:Experimental evidence at protein level	Keratin 78	1	0.999	5	21	1	1	0	1	1	1	2	2	1	2	1	1	1	1	2	1	1	1	716927	775450	612065	682819	601476	611898	1.09903e+06	876562	1.02049e+06	1862163	1.26594e+06	1.33202e+06	1.70222e+06	2147635	1.02789e+06	2.29576e+06	2.02145e+06	1.38621e+06
tr|E9Q0A3|E9Q0A3_MOUSE	E9Q0A3	E9Q0A3_MOUSE	Arhgef11	1475	41.4	Mus musculus OX=10090	1:Experimental evidence at protein level	Rho guanine nucleotide exchange factor (GEF) 11 (Fragment)	1	0.999	16	57	3	2	2	5	3	1	1	2	1	4	5	2	4	5	4	5	4	4	380037	264256	354463	252565	350434	360464	240683	308702	266478	248941	213118	265196	256308	217457	276469	229234	216257	79926.2
tr|E9PZP8|E9PZP8_MOUSE	E9PZP8	E9PZP8_MOUSE	Herc1	4859	22.9	Mus musculus OX=10090	1:Experimental evidence at protein level	HECT and RLD domain-containing E3 ubiquitin protein ligase family member 1	1	0.9989	10	19	0	1	2	1	0	0	1	0	0	0	4	1	3	1	3	0	1	1			8069.16				11879.3		109987		95517.4				108455	58794.9	87425.2	88381.4
tr|E9PZL5|E9PZL5_MOUSE	E9PZL5	E9PZL5_MOUSE	Oxnad1	141	26.2	Mus musculus OX=10090	1:Experimental evidence at protein level	Oxidoreductase NAD-binding domain-containing protein 1 (Fragment)	0.9996	0.999	3	13	1	1	1	1	1	1	1	1	0	0	0	1	0	1	0	0	2	1	180486	275910	175447	118715	268072	179540	191025	235880	229134	177553	198501	121415	29102.2		137190	213770	124956	32961.3
tr|E9PZI6|E9PZI6_MOUSE	E9PZI6	E9PZI6_MOUSE	Katna1	493	36.7	Mus musculus OX=10090	1:Experimental evidence at protein level	Katanin p60 ATPase-containing subunit A1	1	0.9982	2	3	0	0	0	0	0	0	0	0	0	0	0	0	0	1	0	1	1	0							21826.2							6272.62		20488.9	5465.34
tr|E9PZF0|E9PZF0_MOUSE	E9PZF0	E9PZF0_MOUSE	Gm20390	267	77.9	Mus musculus OX=10090	3:Protein inferred from homology	Nucleoside diphosphate kinase	1	0.999	18	980	64	48	62	63	64	56	60	64	56	63	67	45	47	41	52	43	40	45	12444016	9937395	12225572	10590167	11996096	12455131	11215299	11680984	10060455	10159598	9136177	8602061	7684925	7661462	8248752	7.76761e+06	5.08191e+06	6538864
tr|E9PZ91|E9PZ91_MOUSE	E9PZ91	E9PZ91_MOUSE	Fhit	213	39.9	Mus musculus OX=10090	1:Experimental evidence at protein level	Bis(5'-adenosyl)-triphosphatase	1	0.999	6	75	5	4	4	5	5	6	4	3	4	5	4	4	3	5	4	3	4	3	310951	223948	319842	275033	285711	317484	219146	121328	219048	176093	250610	232198	191193	262890	193886	167021	149558	164597
tr|E9PZ16|E9PZ16_MOUSE	E9PZ16	E9PZ16_MOUSE	Hspg2	4383	38.8	Mus musculus OX=10090	1:Experimental evidence at protein level	Basement membrane-specific heparan sulfate proteoglycan core protein	1	0.999	83	2008	99	98	98	111	92	87	97	113	101	122	126	104	130	146	116	125	130	113	2.31681e+06	2.2502e+06	2173940	2.08019e+06	2090406	2.43398e+06	2.54213e+06	2.30311e+06	2.28777e+06	2.26794e+06	2.43586e+06	2.22262e+06	2.42485e+06	2806584	2.38872e+06	2.69778e+06	2.22149e+06	2.53019e+06
tr|E9PYY6|E9PYY6_MOUSE	E9PYY6	E9PYY6_MOUSE	Mfsd4b5	479	13.6	Mus musculus OX=10090	4:Protein predicted	Major facilitator superfamily domain-containing 4B5	1	0.999	5	50	3	2	4	2	3	4	2	5	2	2	2	2	3	2	4	2	2	4	249869	267849	246152	143394	200886	270216	140641	188004	114490	79163.7	107601	126994	215850	154627	271720	128866	91208.5	179730
tr|E9PYP2|E9PYP2_MOUSE	E9PYP2	E9PYP2_MOUSE	Nbeal1	2688	25.2	Mus musculus OX=10090	1:Experimental evidence at protein level	Neurobeachin-like 1	1	0.999	13	38	0	1	2	1	1	1	2	2	3	3	3	5	0	2	0	2	3	7		14719.5	15620.6	13737.4	8432.42	13938.3			14341.6	21264.4	18318.4	18960.7	12018.7	15722.6		9365.16		14989.9
tr|E9PYH0|E9PYH0_MOUSE	E9PYH0	E9PYH0_MOUSE	Vcan	3354	19	Mus musculus OX=10090	1:Experimental evidence at protein level	Versican core protein	1	0.999	3	6	0	0	0	0	0	0	0	0	0	2	2	2	0	0	0	0	0	0										21353.4	11249.1	60485.5					18043
tr|E9PYG6|E9PYG6_MOUSE	E9PYG6	E9PYG6_MOUSE	Rasa1	1038	32.2	Mus musculus OX=10090	1:Experimental evidence at protein level	RAS p21 protein activator 1	1	0.999	9	42	2	1	4	2	3	2	2	2	2	4	4	1	2	1	1	2	4	3	88416.3	34389.7	112484	80053	101992	65898.2	80746.1	85190.5	86190	125877	100697	81977.1	64421.2	90764.4	26443.4	79956.5	113868	90699.7
tr|E9PYD1|E9PYD1_MOUSE	E9PYD1	E9PYD1_MOUSE	Fam98c	344	55.8	Mus musculus OX=10090	1:Experimental evidence at protein level	Family with sequence similarity 98, member C	1	0.999	6	77	5	5	5	6	4	6	3	5	4	4	3	6	3	3	5	2	3	5	216266	194396	193266	189775	202321	197290	156701	175642	119705	97294.9	167285	141580	104772	101489	97502.9	87152.1	109992	97380.9
tr|E9PY39|E9PY39_MOUSE	E9PY39	E9PY39_MOUSE	Gm20431	371	0	Mus musculus OX=10090	3:Protein inferred from homology	Predicted gene 20431	0.0558	0.999	9	117	4	5	3	7	3	1	4	4	4	7	8	10	10	12	6	10	9	10	315569	778705	595323	809389	780626	404922	675167	735676	740462	950292	562781	441138	449369	613507	367357	518674	619924	391971
tr|E9PY16|E9PY16_MOUSE	E9PY16	E9PY16_MOUSE	Adap1	374	37.7	Mus musculus OX=10090	1:Experimental evidence at protein level	ArfGAP with dual PH domains 1	1	0.999	2	6	0	0	0	0	0	1	0	0	0	0	1	0	1	1	1	1	0	0	44990.5	29103.6	36601.6	64011.6	47625.7	51140.9	43651.8	46488.8	45030.3	31508.5	37202.2	41855.5
tr|E9PY03|E9PY03_MOUSE	E9PY03	E9PY03_MOUSE	Tstd1	133	35.3	Mus musculus OX=10090	1:Experimental evidence at protein level	Thiosulfate sulfurtransferase (rhodanese)-like domain-containing 1	0.9904	0.999	1	17	1	2	1	1	1	1	1	1	1	1	1	1	1	1	1	0	0	1	106407	97602.2	59964.3	77457.9			91097.7	126790	110842	69366.8	67728.5	53992.6	60851.6	34359.4	70978.6		34302.9	55996.3
tr|E9PXN7|E9PXN7_MOUSE	E9PXN7	E9PXN7_MOUSE	Ugt1a10	530	35.5	Mus musculus OX=10090	1:Experimental evidence at protein level	UDP-glucuronosyltransferase	1	0.9987	9	7	0	0	0	0	0	0	0	0	0	0	0	1	1	0	2	0	1	2	2673278	2.46691e+06	2.90914e+06	2.77301e+06	2.89151e+06	2.90466e+06	3.04549e+06	3.01483e+06	3089919	2.78671e+06	3122048	3161064	2631200	2.49692e+06	2612907	2616044	2.52965e+06	2410553
tr|E9PX92|E9PX92_MOUSE	E9PX92	E9PX92_MOUSE	Tmem139	214	8.6	Mus musculus OX=10090	1:Experimental evidence at protein level	Transmembrane protein 139	0.9888	0.9988	1	2	1	1	0	0	0	0	0	0	0	0	0	0	0	0	0	0	0	0	31325.9	27681.2	28976.6		46735.2					20243.4
tr|E9PX68|E9PX68_MOUSE	E9PX68	E9PX68_MOUSE	Slc4a1ap	744	38.6	Mus musculus OX=10090	1:Experimental evidence at protein level	Solute carrier family 4 (anion exchanger), member 1, adaptor protein	1	0.999	11	65	3	3	2	2	2	2	1	2	3	5	3	5	5	6	4	5	5	7	80968.8	35476.7	92884.3	47994.2	100651	39010.8	82605.1	49526.4	69776.8	74854.7	93696.4	100288	96836.9	78542	73330.1	120012	141611	110498
tr|E9PX53|E9PX53_MOUSE	E9PX53	E9PX53_MOUSE	Ppp4r1	934	33.9	Mus musculus OX=10090	1:Experimental evidence at protein level	Serine/threonine-protein phosphatase 4 regulatory subunit 1	1	0.999	10	94	5	8	5	3	4	4	5	4	6	7	4	5	7	5	4	6	8	4	126671	105758	123270	72194.2	107267	130468	117500	78953.2	82659.7	124304	119647	77810.4	92946.5	85849.2	60370.5	97915.8	110168	66661.4
tr|E9PWW9|E9PWW9_MOUSE	E9PWW9	E9PWW9_MOUSE	Rsf1	1441	33.4	Mus musculus OX=10090	1:Experimental evidence at protein level	Remodeling and spacing factor 1	1	0.999	10	43	2	1	2	1	3	2	0	2	2	3	2	3	3	4	1	5	3	4	60561.7	46790.1	44887.2	73000.4	70795.4	52200.3		88552	40115	107527	70836.2	86715.1	80958.8	109045	34681.9	162685	173831	100775
tr|E9PWW6|E9PWW6_MOUSE	E9PWW6	E9PWW6_MOUSE	Zc3h7a	970	32.6	Mus musculus OX=10090	1:Experimental evidence at protein level	Zinc finger CCCH type-containing 7 A	1	0.9988	4	6	0	1	0	0	0	0	1	0	0	0	0	1	0	0	1	1	1	0		55458.2										25414.3	23906.1				26380.7
tr|E9PWR4|E9PWR4_MOUSE	E9PWR4	E9PWR4_MOUSE	Dip2c	1557	28.1	Mus musculus OX=10090	1:Experimental evidence at protein level	Disco-interacting protein 2 homolog C	1	0.999	6	41	2	2	3	3	2	3	1	3	3	1	2	1	2	2	3	3	2	3	77377.7	60212.3	66937.6	60632	60166	82915.9	61104	58091.5	57299	50343.6	27113.3	58966.7	28551.5	53596.2	66146.6	33989.1	27039.2	62570.1
tr|E9PWQ3|E9PWQ3_MOUSE	E9PWQ3	E9PWQ3_MOUSE	Col6a3	3284	52.2	Mus musculus OX=10090	1:Experimental evidence at protein level	Collagen, type VI, alpha 3	1	0.999	93	1141	49	53	52	51	51	51	56	59	70	80	75	62	75	84	62	74	67	70	1.2591e+06	1.12934e+06	1.11977e+06	1.13039e+06	1.13193e+06	1275864	1254316	1282684	1.17838e+06	1.5296e+06	1.6006e+06	1.64468e+06	1.84331e+06	2.36823e+06	1.58523e+06	2.15374e+06	2173015	2.31551e+06
tr|E9PWI3|E9PWI3_MOUSE	E9PWI3	E9PWI3_MOUSE	Mcc	1003	36.8	Mus musculus OX=10090	1:Experimental evidence at protein level	Mutated in colorectal cancers	1	0.999	2	5	0	0	0	0	0	1	0	0	0	0	0	0	1	1	0	1	0	1						8834.75							40022.5	33732.1		29608.1	22905.6	25872.1
tr|E9PWG6|E9PWG6_MOUSE	E9PWG6	E9PWG6_MOUSE	Ncapg	1004	17.5	Mus musculus OX=10090	1:Experimental evidence at protein level	Non-SMC condensin I complex, subunit G	1	0.9986	5	19	2	2	1	0	1	1	1	1	1	3	2	2	1	0	0	0	1	0	137920	87802.7	82077.8		83588.3	71422.2	128595	103543	58089.6	118056	103971	158938	72906.4	88615.7				118228
tr|E9PWE8|E9PWE8_MOUSE	E9PWE8	E9PWE8_MOUSE	Dpysl3	683	61.9	Mus musculus OX=10090	1:Experimental evidence at protein level	Dihydropyrimidinase-related protein 3	1	0.999	23	223	5	6	6	7	3	4	7	7	6	24	16	16	17	26	14	19	17	23	333743	464588	294644	374576	306202	371301	364272	335424	389011	735289	737018	802322	827854	1.29873e+06	720047	1.50734e+06	1.329e+06	1097786
tr|E9PVZ8|E9PVZ8_MOUSE	E9PVZ8	E9PVZ8_MOUSE	Golgb1	3238	53.4	Mus musculus OX=10090	1:Experimental evidence at protein level	Golgi autoantigen, golgin subfamily b, macrogolgin 1	1	0.999	76	657	30	34	34	33	31	38	34	32	33	38	41	46	31	36	40	38	46	42	218820	124013	310140	353574	292607	233635	290968	286101	272077	270840	247701	227975	236545	283129	230103	164132	253445	378959
tr|E9PVS5|E9PVS5_MOUSE	E9PVS5	E9PVS5_MOUSE	Immt	188	74.5	Mus musculus OX=10090	1:Experimental evidence at protein level	MIC	1	0.999	10	42	2	3	3	3	3	3	3	4	2	2	2	3	2	1	2	1	2	1	2.39672e+06	1.2356e+06	2593749	1.56084e+06	2.65742e+06	2.41592e+06	2.02067e+06	2.38383e+06	1.97627e+06	1.48483e+06	1.48903e+06	1.53215e+06	1.98981e+06	1710982	2159480	1.42278e+06	1.45953e+06	1.61641e+06
tr|E9PVP3|E9PVP3_MOUSE	E9PVP3	E9PVP3_MOUSE	Mpdu1	120	55.8	Mus musculus OX=10090	1:Experimental evidence at protein level	Mannose-P-dolichol utilization defect 1 protein	1	0.999	2	32	1	2	1	2	2	1	2	2	2	2	2	2	2	2	2	1	2	2	28926.5	194769	39315.9	102014	73582.4	79230.5	55476.7	30367.4	77683.3	82116.1	143632	127974	318960	271293	232109	321546	240548	213079
tr|E9PVN6|E9PVN6_MOUSE	E9PVN6	E9PVN6_MOUSE	Gm20498	182	38.5	Mus musculus OX=10090	1:Experimental evidence at protein level	Cytochrome c oxidase assembly protein COX16 homolog, mitochondrial	1	0.9982	5	12	1	0	1	1	1	1	1	1	1	1	1	0	1	0	1	0	0	0	228710	156020	269608	259598	273160	241562	239845	250932	226835	191878	178453	91430.3	112423	169456	178676	81637.7	85196.8	130070
tr|E9PVD2|E9PVD2_MOUSE	E9PVD2	E9PVD2_MOUSE	Itih4	941	45.9	Mus musculus OX=10090	1:Experimental evidence at protein level	Inter alpha-trypsin inhibitor, heavy chain 4	1	0.999	28	28	1	1	2	1	1	1	2	2	3	2	2	2	2	2	1	0	1	2	498921	478421	396673	607352	404170	470140	3.29348e+06	2.0321e+06	3.4932e+06	1907849	1390238	1.40736e+06	302690	405625	488554	295804	519198	612950
tr|E9PVC5|E9PVC5_MOUSE	E9PVC5	E9PVC5_MOUSE	Eif4g1	1594	41	Mus musculus OX=10090	1:Experimental evidence at protein level	Eukaryotic translation initiation factor 4 gamma 1	1	0.999	41	571	23	30	27	31	32	30	29	28	32	36	38	36	34	40	30	32	31	32	529242	626704	507667	497142	570454	592878	599624	655119	582565	613871	646064	785968	733168	648975	592341	848941	857282	792245
tr|E9PVA6|E9PVA6_MOUSE	E9PVA6	E9PVA6_MOUSE	Git2	759	35.3	Mus musculus OX=10090	1:Experimental evidence at protein level	ARF GTPase-activating protein GIT2	1	0.999	12	76	4	4	0	1	2	3	3	2	2	3	4	6	5	7	7	9	8	6	63200.8	98779	43074.7	100881		103078	80379.1	97031.8	91171.5	86309.9	152919	147540	144222	186427	117322	159867	152208	144466
tr|E9PV44|E9PV44_MOUSE	E9PV44	E9PV44_MOUSE	Atpif1	74	71.6	Mus musculus OX=10090	1:Experimental evidence at protein level	ATP synthase F1 subunit epsilon	1	0.999	7	213	15	10	12	13	15	14	16	13	7	13	9	11	12	9	10	8	11	15	3247253	2.97487e+06	4445913	3.81692e+06	5550089	3956138	3491993	2.74028e+06	3.3571e+06	2635319	2.70496e+06	3007103	2.03362e+06	2.18277e+06	2.04438e+06	1.37955e+06	1.51294e+06	2836670
tr|E9PV38|E9PV38_MOUSE	E9PV38	E9PV38_MOUSE	Ces2g	560	43	Mus musculus OX=10090	1:Experimental evidence at protein level	Carboxylic ester hydrolase	1	0.999	10	16	3	0	1	1	2	0	2	2	0	1	2	0	0	0	0	0	1	1	366371	671271	465314	712515	681813	373559	532242	411464	552607	464881	563895	584519	1.01437e+06	594796	608313	955223	504751	526176
tr|E9PV14|E9PV14_MOUSE	E9PV14	E9PV14_MOUSE	Epb41l1	1556	41.3	Mus musculus OX=10090	1:Experimental evidence at protein level	Band 4.1-like protein 1	1	0.999	28	290	17	20	14	15	19	13	15	11	13	15	18	18	20	13	16	15	19	19	767915	1.04745e+06	761105	936553	369677	887522	905287	945282	1.15198e+06	765189	800100	984215	1027192	1052294	947114	1397934	858605	1.02781e+06
tr|E9PUY9|E9PUY9_MOUSE	E9PUY9	E9PUY9_MOUSE	Eci2	202	57.9	Mus musculus OX=10090	1:Experimental evidence at protein level	Enoyl-CoA delta isomerase 2 (Fragment)	1	0.999	9	198	11	12	9	10	11	12	10	13	12	10	12	10	13	13	11	9	9	11	2.47895e+06	2.53276e+06	2.72002e+06	2239280	2.29743e+06	2664840	1.91537e+06	2310195	1.83999e+06	1250721	1.35415e+06	1528493	1.90438e+06	1.67406e+06	2.25892e+06	1.52103e+06	1.14924e+06	1.7893e+06
tr|E9PUW7|E9PUW7_MOUSE	E9PUW7	E9PUW7_MOUSE	Xpo7	1088	27.9	Mus musculus OX=10090	1:Experimental evidence at protein level	Exportin-7	0.4163	0.999	12	8	1	0	1	1	1	0	0	1	1	1	1	0	0	0	0	0	0	0	270494	280982	311714	261214	166106	375072	318276	295194	234024	250557	133300	226610	176079	241422	274176	115096	138521	233204
tr|E9PUR0|E9PUR0_MOUSE	E9PUR0	E9PUR0_MOUSE	Ankhd1	2548	17.1	Mus musculus OX=10090	1:Experimental evidence at protein level	Ankyrin repeat and KH domain-containing 1	1	0.999	12	70	2	3	2	3	3	3	2	3	4	6	6	4	5	4	4	6	7	3	12089.7	76881.9	11968.2	61499.7	38690	35024.7	66072.4	227036	236326	250754	256448	277422	80425.7	312382	251403	10672	339615	308931
tr|E9PUQ9|E9PUQ9_MOUSE	E9PUQ9	E9PUQ9_MOUSE	Piezo1	2546	19.4	Mus musculus OX=10090	1:Experimental evidence at protein level	Piezo-type mechanosensitive ion channel component	1	0.999	13	97	4	4	3	2	3	3	4	3	3	6	6	7	8	10	6	9	10	6	91907.4	48798.1	48489.1	83490.1	47008.2	60210.1	59405.4	58804.1	119078	109285	113935	99805.1	106308	102932	123084	136378	138164	130766
tr|E9PUK3|E9PUK3_MOUSE	E9PUK3	E9PUK3_MOUSE	Fnbp1l	551	54.6	Mus musculus OX=10090	1:Experimental evidence at protein level	Formin-binding protein 1-like	1	0.999	14	121	7	10	7	6	7	6	3	9	5	8	10	6	4	6	7	9	6	5	207737	291988	264735	91018.4	283693	211001	273487	208911	69391.2	236800	237698	260114	82468.4	117550	232743	137717	188560	121792
tr|E9PUF7|E9PUF7_MOUSE	E9PUF7	E9PUF7_MOUSE	Arhgef1	976	43.2	Mus musculus OX=10090	1:Experimental evidence at protein level	Rho guanine nucleotide exchange factor 1	1	0.999	19	184	9	8	7	7	7	8	9	7	8	15	15	11	10	13	10	13	16	11	59649.6	110352	93431.6	39355.7	74992.6	176407	150906	99097	111540	198461	248176	251762	262569	283565	247561	338934	352724	227124
tr|E9PUD2|E9PUD2_MOUSE	E9PUD2	E9PUD2_MOUSE	Dnm1l	712	61.5	Mus musculus OX=10090	1:Experimental evidence at protein level	Dynamin-1-like protein	1	0.999	24	45	4	2	3	3	3	3	4	2	1	2	3	2	2	3	2	4	1	1	304802	550144	363060	429764	363673	402026	405332	461392	428228	402202	511767	461316	577180	562420	533930	678297	573249	506438
tr|E5RKB6|E5RKB6_MOUSE	E5RKB6	E5RKB6_MOUSE	Stab1	2571	21.9	Mus musculus OX=10090	2:Experimental evidence at transcript level	FELE-1	1	0.999	10	43	1	0	0	0	0	1	1	1	1	6	5	7	1	4	3	4	5	3	21244.4					18822.1	17433.5	24043.7	44100.6	138530	101390	146525	69971	146120	135769	111184	138494	139262
tr|E3VWA1|E3VWA1_MOUSE	E3VWA1	E3VWA1_MOUSE	Slc4a4	1026	37.2	Mus musculus OX=10090	2:Experimental evidence at transcript level	Anion exchange protein	1	0.999	20	68	4	4	5	5	5	5	4	3	3	4	4	3	5	3	3	3	2	3	2.13659e+06	1.97583e+06	1.85899e+06	2.29153e+06	2320399	2.00351e+06	2.19231e+06	2.12731e+06	1.9226e+06	1.50179e+06	2.40206e+06	1.78253e+06	1.76019e+06	1.40562e+06	1.77035e+06	937210	846955	1593247
tr|E1AWU4|E1AWU4_MOUSE	E1AWU4	E1AWU4_MOUSE	Slc4a4	1035	0	Mus musculus OX=10090	2:Experimental evidence at transcript level	Anion exchange protein	0.099	0.999	20	509	34	27	32	34	34	31	34	31	30	27	34	23	26	24	27	20	17	24	2.13659e+06	1.97583e+06	1.85899e+06	2.29153e+06	2320399	2.00351e+06	2.19231e+06	2.12731e+06	1.9226e+06	1.50179e+06	2.40206e+06	1.78253e+06	1.76019e+06	1.40562e+06	1.77035e+06	937210	846955	1593247
tr|E0CZ22|E0CZ22_MOUSE	E0CZ22	E0CZ22_MOUSE	Mroh1	1640	23.3	Mus musculus OX=10090	1:Experimental evidence at protein level	Maestro heat-like repeat family member 1	1	0.999	14	113	6	5	8	6	7	6	6	6	6	5	4	7	5	7	7	7	8	7	176238	148343	162941	134844	100848	158871	183008	144867	151982	124748	120869	193010	149856	101247	233153	108172	124255	126133
tr|E0CYZ5|E0CYZ5_MOUSE	E0CYZ5	E0CYZ5_MOUSE	Umad1	156	15.4	Mus musculus OX=10090	1:Experimental evidence at protein level	UMAP1-MVP12-associated (UMA) domain-containing 1	0.9992	0.999	2	7	2	0	0	0	0	1	1	0	1	0	0	0	1	1	0	0	0	0	44892.1		68504.4		40348.1	44420.1	49938.4	44117.8	33652	28473.6	34919.7		40729.4	33265.4
tr|E0CYV0|E0CYV0_MOUSE	E0CYV0	E0CYV0_MOUSE	Pcmt1	286	50.2	Mus musculus OX=10090	1:Experimental evidence at protein level	Protein-L-isoaspartate O-methyltransferase	1	0.999	8	170	11	7	8	9	10	7	9	9	7	7	13	11	11	13	13	8	7	10	595984	479342	496675	406762	486046	413039	549102	564582	574860	601717	653033	648259	517637	714366	494461	564476	590681	517526
tr|E0CYE6|E0CYE6_MOUSE	E0CYE6	E0CYE6_MOUSE	Pip4p1	283	18.7	Mus musculus OX=10090	1:Experimental evidence at protein level	Phosphatidylinositol-4,5-bisphosphate 4-phosphatase (Fragment)	1	0.999	3	22	1	2	1	0	0	0	1	1	1	2	1	2	1	2	2	2	2	1	27153.1	37828.8	27042.8				36041.5	28404.2	25702.8	52523.7	51644.2	67629.6	60265.8	81487.8	78027.4	63122.2	42746.4	50327.3
tr|E0CY88|E0CY88_MOUSE	E0CY88	E0CY88_MOUSE	Cyb5a	110	45.5	Mus musculus OX=10090	1:Experimental evidence at protein level	Cytochrome b5	0.9983	0.9988	3	4	1	0	1	0	1	0	1	0	0	0	0	0	0	0	0	0	0	0	5501500	4956578	6.57e+06	6.38042e+06	6.45022e+06	7.66421e+06	6974770	8710451	7894849	4420858	6296448	5625513	5945226	5342949	5.36451e+06	4153716	3351598	5.41991e+06
tr|E0CXE7|E0CXE7_MOUSE	E0CXE7	E0CXE7_MOUSE	Ctc1	965	17.6	Mus musculus OX=10090	1:Experimental evidence at protein level	CST complex subunit CTC1	0.9975	0.999	2	1	0	0	0	0	0	0	0	0	0	0	0	0	0	0	0	0	1	0														12340.4			19705.7
tr|D6RII3|D6RII3_MOUSE	D6RII3	D6RII3_MOUSE	Eml1	699	34.6	Mus musculus OX=10090	1:Experimental evidence at protein level	Echinoderm microtubule-associated protein-like 1	1	0.999	7	40	0	2	0	2	1	1	2	2	2	2	2	2	4	4	2	5	3	4		35202.7		69718.2	22777.9	35511.6	34543.6	50888.2	77912.7	73394.2	61360.9	348004	77225.8	29292.9	142276	113438	79870.5	319818
tr|D6RH77|D6RH77_MOUSE	D6RH77	D6RH77_MOUSE	Pld1	1074	31.5	Mus musculus OX=10090	1:Experimental evidence at protein level	Phospholipase	1	0.999	7	43	3	3	1	2	3	1	1	0	1	2	3	4	4	3	1	4	3	4	42290.7	19339.7	35159.6	42934.9	31995.8	39042.4			23156.7	24182.1	23882.6	19785.4	23421.7	18452	21789.4	21671.6	20593.2	19392
tr|D6RG99|D6RG99_MOUSE	D6RG99	D6RG99_MOUSE	Timm10b	68	75	Mus musculus OX=10090	1:Experimental evidence at protein level	Mitochondrial import inner membrane translocase subunit Tim10 B	1	0.999	2	21	1	1	1	1	0	1	2	1	2	2	1	1	2	1	1	1	1	1	39111.1	25320.9	29531.1	36781.7	34710.7	20330.8	40255.8	56040.2	65831.6	50430	55700.2	28327.3	60188.2	33641.2	40463.3	40739.4	33900.1	23528.7
tr|D5L240|D5L240_MOUSE	D5L240	D5L240_MOUSE	Atp2b2	1243	33.4	Mus musculus OX=10090	2:Experimental evidence at transcript level	Calcium-transporting ATPase	1	0.9988	7	2	1	0	0	0	0	0	0	0	0	0	0	0	1	0	0	0	0	0	456873	472195	500816	475084	545919	510200	523329	412385	473605	443938	453922	338146	387368	440795	313435	444281	437891	422920
tr|D3Z7X0|D3Z7X0_MOUSE	D3Z7X0	D3Z7X0_MOUSE	Acad12	555	57.7	Mus musculus OX=10090	1:Experimental evidence at protein level	Acyl-Coenzyme A dehydrogenase family, member 12	1	0.999	20	101	5	5	6	6	7	8	7	8	9	6	4	4	4	5	4	4	4	5	1.9528e+06	1.35887e+06	1.99442e+06	1.94023e+06	1.97796e+06	2.23927e+06	1.68031e+06	1.93941e+06	1.88242e+06	1.43159e+06	1.30147e+06	1.12767e+06	1.06064e+06	1.10334e+06	1290459	731267	846516	1.15078e+06
tr|D3Z7U4|D3Z7U4_MOUSE	D3Z7U4	D3Z7U4_MOUSE	Mecp2	189	73.5	Mus musculus OX=10090	1:Experimental evidence at protein level	Methyl-CpG-binding protein 2	1	0.999	9	10	0	0	0	0	0	0	0	1	0	0	1	1	1	1	1	1	2	1	134327	200688	185030	215901	159963	243754	219666	286708	242777	224725	226091	255489	352797	429498	295394	185568	228078	294825
tr|D3Z7D3|D3Z7D3_MOUSE	D3Z7D3	D3Z7D3_MOUSE	Dip2a	1572	27.2	Mus musculus OX=10090	1:Experimental evidence at protein level	Disco-interacting protein 2 homolog A	1	0.999	5	9	0	1	0	0	1	0	0	0	0	0	0	1	1	1	0	1	1	2	43145.2	30379.9	34354.8	39067.4	34259.7	45252.9	32366.8	28346.8	29592.4	26253.1	27113.3	30915.9	28551.5	27881.7	32696.8	33989.1	27039.2	35152.8
tr|D3Z742|D3Z742_MOUSE	D3Z742	D3Z742_MOUSE	Mb21d2	491	32.4	Mus musculus OX=10090	1:Experimental evidence at protein level	Nucleotidyltransferase MB21D2	0.9994	0.9967	3	5	0	0	2	0	0	0	0	0	0	0	1	0	0	0	0	1	0	1	70542.6		36761.2
tr|D3Z6G3|D3Z6G3_MOUSE	D3Z6G3	D3Z6G3_MOUSE	Mapre3	266	39.8	Mus musculus OX=10090	1:Experimental evidence at protein level	Microtubule-associated protein RP/EB family member 3	1	0.999	6	23	1	1	2	2	1	1	2	3	3	3	3	0	0	0	1	0	0	0	160604	303125	307909	278864	320843	145693	378963	265038	297147	310195	239737	160734	172331	168283	150702	156819	163894	162255
tr|D3Z689|D3Z689_MOUSE	D3Z689	D3Z689_MOUSE	Adamtsl5	485	22.5	Mus musculus OX=10090	1:Experimental evidence at protein level	ADAMTS-like 5	1	0.9984	2	3	0	0	0	0	0	0	0	0	0	0	0	0	0	1	0	2	0	0													20877	19807.8		21319.9
tr|D3Z656|D3Z656_MOUSE	D3Z656	D3Z656_MOUSE	Synj1	1607	39.5	Mus musculus OX=10090	1:Experimental evidence at protein level	phosphoinositide 5-phosphatase	1	0.999	19	152	7	8	7	5	6	9	6	7	6	9	6	12	13	10	7	13	9	12	131013	90216.7	114207	99937.9	105209	117571	83900.2	134301	74702.8	91318.9	113406	98865	108865	116900	110823	115396	122607	116079
tr|D3Z637|D3Z637_MOUSE	D3Z637	D3Z637_MOUSE	Tpd52	162	62.3	Mus musculus OX=10090	1:Experimental evidence at protein level	Tumor protein D52	1	0.999	7	79	3	6	3	3	2	3	4	5	5	3	3	5	5	6	3	8	7	5	433507	501542	453591	485175	516719	451664	496714	446095	532847	627082	694252	629696	759584	673700	632342	925078	875578	725081
tr|D3Z636|D3Z636_MOUSE	D3Z636	D3Z636_MOUSE	Ppa2	329	64.1	Mus musculus OX=10090	1:Experimental evidence at protein level	inorganic diphosphatase	1	0.9988	17	4	1	0	1	0	0	1	0	1	0	0	0	0	0	0	0	0	0	0	3073820	2.43447e+06	3183115	3013213	3038709	3.10459e+06	2.8666e+06	2.71722e+06	2.72481e+06	2.06793e+06	2.29592e+06	1.92437e+06	1622572	1.73022e+06	2082070	1.25428e+06	1.39172e+06	1834151
tr|D3Z5Q3|D3Z5Q3_MOUSE	D3Z5Q3	D3Z5Q3_MOUSE	Eogt	49	57.1	Mus musculus OX=10090	1:Experimental evidence at protein level	EGF domain-specific O-linked N-acetylglucosamine transferase (Fragment)	0.9957	0.9976	2	4	0	0	1	1	1	0	0	0	1	0	0	0	0	0	0	0	0	0	29441.1	105812		64628.9	106746		32180.6	26128.8	90117.4		353331	426408	315667				320402	25670.9
tr|D3Z5K8|D3Z5K8_MOUSE	D3Z5K8	D3Z5K8_MOUSE	Shank2	1841	32.2	Mus musculus OX=10090	1:Experimental evidence at protein level	SH3 and multiple ankyrin repeat domains protein 2	1	0.999	8	22	1	2	2	3	2	5	1	2	0	1	0	0	0	1	2	0	0	0	33067.2	31233.4	32375.6	32038.6	36614.9	34898.2	22549.7	29412.1								20024.5
tr|D3Z5I1|D3Z5I1_MOUSE	D3Z5I1	D3Z5I1_MOUSE	Zc3hav1	996	44.6	Mus musculus OX=10090	1:Experimental evidence at protein level	Zinc finger CCCH-type antiviral protein 1	1	0.999	12	61	3	4	1	4	1	0	4	3	3	6	6	3	4	4	2	6	4	3		39429.8		52095.8	28195.4	93857.1	49258.2	36555.7	87593.3	98461.1	138075	100701	20306.3	111299	75103	88956.4	78029.8	47972.3
tr|D3Z5G7|D3Z5G7_MOUSE	D3Z5G7	D3Z5G7_MOUSE	Ces1b	567	28.7	Mus musculus OX=10090	1:Experimental evidence at protein level	Carboxylic ester hydrolase	1	0.999	13	41	1	2	2	3	1	3	3	0	4	5	3	2	3	2	3	2	0	2	1.01178e+06	1.01651e+06	1.02642e+06	694667	553024	1.07811e+06	1.00731e+06	759500	896514	718948	676203	956880	868946	888421	697408	931542	757938	857626
tr|D3Z479|D3Z479_MOUSE	D3Z479	D3Z479_MOUSE	Snx15	251	33.9	Mus musculus OX=10090	1:Experimental evidence at protein level	Sorting nexin-15	0.9997	0.9984	1	4	1	0	0	0	0	0	0	0	1	0	0	0	0	0	0	0	1	1	12375.1								7151.71								22152.3	14334.8
tr|D3Z3Y1|D3Z3Y1_MOUSE	D3Z3Y1	D3Z3Y1_MOUSE	Pigg	983	19	Mus musculus OX=10090	1:Experimental evidence at protein level	GPI ethanolamine phosphate transferase 2	1	0.999	7	45	2	1	1	2	2	1	2	3	3	3	2	2	3	3	4	3	4	4	308411	237550	25523	20580.9	340705	159311		71685.1	66281.2	57205.3	55710.8	85243.6	112639	94021.5	91183.2	99110.8	104894	80540.1
tr|D3Z3L3|D3Z3L3_MOUSE	D3Z3L3	D3Z3L3_MOUSE	Trim12c	497	30.8	Mus musculus OX=10090	1:Experimental evidence at protein level	Tripartite motif-containing 12C	0.9999	0.999	2	23	1	2	1	1	1	1	1	1	1	1	1	2	2	2	1	1	1	2	6908.59	10428.3	15602.2	8621	11294.6	8766.66			9337.32	19010.3	12855.3	15754.9	12576.1	15066.6	17329.1	16102.5	21991.5	14873.7
tr|D3Z325|D3Z325_MOUSE	D3Z325	D3Z325_MOUSE	Tnfaip8	212	38.2	Mus musculus OX=10090	1:Experimental evidence at protein level	Tumor necrosis factor alpha-induced protein 8	1	0.999	6	73	2	2	3	4	6	4	5	4	3	5	5	3	4	6	5	5	3	4	215437	176594	241984	161611	289029	234023	197424	203942	214420	265268	176500	114894	210473	251909	283720	266407	139374	110392
tr|D3Z2U7|D3Z2U7_MOUSE	D3Z2U7	D3Z2U7_MOUSE	Crem	341	11.6	Mus musculus OX=10090	1:Experimental evidence at protein level	cAMP-responsive element modulator (Fragment)	0.956	0.9987	2	10	1	1	0	0	1	0	0	1	1	1	1	0	1	0	0	1	0	1				40575.6	27824.2		23533.1	34761	49718.9	53356.4	47924		34480.9	37889.3		42083.4	38984.2
tr|D3Z2R9|D3Z2R9_MOUSE	D3Z2R9	D3Z2R9_MOUSE	Fah	141	70.2	Mus musculus OX=10090	1:Experimental evidence at protein level	Fumarylacetoacetase (Fragment)	1	0.9982	6	18	1	1	3	1	0	1	1	1	1	1	1	1	1	1	1	0	1	1	735731	685704	745281	804178	691104	640041	575250	681707	654968	575520	521694	522560	814025	530636	491574	535774	425489	450376
tr|D3Z2H2|D3Z2H2_MOUSE	D3Z2H2	D3Z2H2_MOUSE	Ctnnd1	884	56.6	Mus musculus OX=10090	1:Experimental evidence at protein level	Catenin delta-1	1	0.999	24	22	1	1	1	1	2	1	2	0	2	2	2	0	2	1	1	1	1	1	1.02238e+06	676834	973262	907964	944476	920338	1.08733e+06	1.03661e+06	1.00767e+06	1.10982e+06	1.18241e+06	843015	626586	857075	805535	679422	803712	918315
tr|D3Z2E7|D3Z2E7_MOUSE	D3Z2E7	D3Z2E7_MOUSE	Ifi207	971	18.9	Mus musculus OX=10090	1:Experimental evidence at protein level	Interferon-activated gene 207	0.9999	0.999	4	7	0	0	0	0	0	0	0	0	0	0	0	0	0	1	0	2	2	2										37679.7	152848	128942	158515	122900	29633.2	147673	158257	145786
tr|D3Z286|D3Z286_MOUSE	D3Z286	D3Z286_MOUSE	Tmppe	447	25.1	Mus musculus OX=10090	1:Experimental evidence at protein level	Transmembrane protein with metallophosphoesterase domain	1	0.999	6	41	4	1	4	2	2	2	3	1	3	3	4	1	3	2	1	1	2	2	66053.1	53316.5	77501.7	77390.6	63068	63581.7	65011.8	59171.9	62324	69384.8	73594.2	48898.6	82011.4	58466.9	40528.7	61461.3	58509.4	45715.3
tr|D3Z194|D3Z194_MOUSE	D3Z194	D3Z194_MOUSE	Osbpl3	850	47.4	Mus musculus OX=10090	1:Experimental evidence at protein level	Oxysterol-binding protein	1	0.9987	20	4	0	1	0	1	0	0	0	0	0	0	0	0	0	0	0	1	0	1	467433	384206	380187	470523	455132	433402	505406	432505	461083	349428	336573	255713	342454	313915	393447	280844	307531	376311
tr|D3Z0R1|D3Z0R1_MOUSE	D3Z0R1	D3Z0R1_MOUSE	Tpmt	93	90.3	Mus musculus OX=10090	1:Experimental evidence at protein level	Thiopurine S-methyltransferase (Fragment)	1	0.999	5	12	1	1	1	1	1	1	1	1	2	1	0	0	0	0	0	0	1	0	1.53585e+06	1.09822e+06	1.26075e+06	1.15954e+06	1.36245e+06	1.37517e+06	983597	1197884	1.06782e+06	805319	795162	635632	559758	591799	630080	481461	641928	590386
tr|D3Z0M9|D3Z0M9_MOUSE	D3Z0M9	D3Z0M9_MOUSE	Ddx23	819	34.4	Mus musculus OX=10090	1:Experimental evidence at protein level	RNA helicase	1	0.999	12	112	6	5	6	3	4	6	6	4	5	6	9	8	8	8	7	8	7	6	180608	147865	81612.2	63881.5	157647	137349	98704.9	97324.6	87124.6	114584	197831	152382	151455	180288	137618	164195	136320	99637.6
tr|D3Z0K6|D3Z0K6_MOUSE	D3Z0K6	D3Z0K6_MOUSE	Rsbn1l	821	30.2	Mus musculus OX=10090	1:Experimental evidence at protein level	Round spermatid basic protein 1-like	1	0.9971	1	1	0	0	0	0	0	0	0	0	0	0	0	0	0	0	0	0	0	1																		19792.4
tr|D3Z0D9|D3Z0D9_MOUSE	D3Z0D9	D3Z0D9_MOUSE	Dnajc12	116	57.8	Mus musculus OX=10090	1:Experimental evidence at protein level	DnaJ homolog subfamily C member 12 (Fragment)	1	0.999	5	74	3	5	7	6	5	4	3	4	5	5	4	3	4	4	4	4	2	2	160190	259564	316735	291859	353277	309915	128115	206167	177122	121487	194998	174363	254265	178720	271757	199927	116208	128860
tr|D3Z080|D3Z080_MOUSE	D3Z080	D3Z080_MOUSE	Sorbs2	707	59.3	Mus musculus OX=10090	1:Experimental evidence at protein level	Sorbin and SH3 domain-containing protein 2	1	0.999	26	10	1	0	1	0	0	0	0	0	0	0	1	0	2	1	1	1	1	1	410274	387987	477522	462503	403467	437701	453225	423659	400230	312101	250171	352853	881623	905193	409444	1.21469e+06	835230	651110
tr|D3YZZ5|D3YZZ5_MOUSE	D3YZZ5	D3YZZ5_MOUSE	Tmed7	224	52.7	Mus musculus OX=10090	1:Experimental evidence at protein level	Transmembrane p24-trafficking protein 7	1	0.999	2	22	1	1	1	1	1	2	1	1	1	2	1	1	1	1	1	2	1	2	381501	308208	375819	393862	414353	361342	421693	382676	364201	408573	424950	361607	327333	344432	306408	243023	291383	355011
tr|D3YZ99|D3YZ99_MOUSE	D3YZ99	D3YZ99_MOUSE	Ntan1	272	25.4	Mus musculus OX=10090	1:Experimental evidence at protein level	Protein N-terminal asparagine amidohydrolase	0.9912	0.9982	1	2	0	0	0	0	0	0	1	0	0	0	1	0	0	0	0	0	0	0							10027.3				17476.1
tr|D3YYU6|D3YYU6_MOUSE	D3YYU6	D3YYU6_MOUSE	Tssc4	265	46.4	Mus musculus OX=10090	1:Experimental evidence at protein level	Protein TSSC4 (Fragment)	1	0.999	4	22	1	1	1	1	2	1	0	2	2	1	2	2	1	1	2	1	1	0	36192.2	28056.3	47330.9	32104.7	83184.1	46125.8	38536.2	85320.8	78569.9	78091.2	27304.9	35193.6	34740.2	30275.3	36783.1	32515.5	65333.1
tr|D3YYR5|D3YYR5_MOUSE	D3YYR5	D3YYR5_MOUSE	P2rx4	339	22.1	Mus musculus OX=10090	1:Experimental evidence at protein level	ATP receptor	1	0.999	3	25	0	0	1	0	2	1	0	0	2	1	2	2	2	3	2	3	2	2	62643.2	40918.7	52585.9	76527.9	133366	53718.3	62232.3	155133	59269.8	103542	133055	103663	116082	129408	124314	118787	165338	114524
tr|D3YY50|D3YY50_MOUSE	D3YY50	D3YY50_MOUSE	Cutc	254	47.6	Mus musculus OX=10090	1:Experimental evidence at protein level	Copper homeostasis protein cutC homolog (Fragment)	1	0.999	3	55	3	3	3	3	2	3	2	3	3	3	2	3	3	4	3	4	4	4	141527	174514	130230	152995	123852	145639	66966.9	136342	152250	140555	115051	147621	119034	206087	149881	116408	136684	155141
tr|D3YY49|D3YY49_MOUSE	D3YY49	D3YY49_MOUSE	Lipo2	398	10.1	Mus musculus OX=10090	3:Protein inferred from homology	Lipase	1	0.9988	3	6	1	0	0	0	1	0	0	0	0	0	0	0	0	0	0	3	1	0	42406.5	57373.7	44149.2	62149.8	39390.6								60972.4	54783.8	50582.2	66580.8	35598	54007.3
tr|D3YXZ3|D3YXZ3_MOUSE	D3YXZ3	D3YXZ3_MOUSE	Klc2	617	40.2	Mus musculus OX=10090	1:Experimental evidence at protein level	Kinesin light chain	1	0.999	9	52	3	3	2	6	3	1	3	3	4	3	2	3	2	3	2	3	3	3	43420.8	151977	182497	174752	175575	189465	152329	120362	118500	145499	153577	122126	100801	128413	109500	92211	94395.2	122581
tr|D3YXJ5|D3YXJ5_MOUSE	D3YXJ5	D3YXJ5_MOUSE	Lratd2	310	52.6	Mus musculus OX=10090	1:Experimental evidence at protein level	LRAT domain-containing 1	1	0.999	4	45	3	3	2	4	3	5	3	2	2	4	3	2	1	2	1	1	2	2	29781.5	119897	102673	150738	119920	171849	131212	209258	142344	170181	183857	181110	108375	146002	138774	59111	95425.6	120926
tr|D3YXF5|D3YXF5_MOUSE	D3YXF5	D3YXF5_MOUSE	C7	845	27.9	Mus musculus OX=10090	1:Experimental evidence at protein level	Complement component 7	1	0.999	7	76	2	3	4	4	3	0	4	2	5	7	5	5	6	7	4	7	4	4	48558.2	20637.5	91440.7	69250.1	43668.9		147842	88197.1	117809	117511	99495.6	96412.8	108953	111759	85456.3	117131	74627.9	75451
tr|D3YX49|D3YX49_MOUSE	D3YX49	D3YX49_MOUSE	Zfp384	468	32.5	Mus musculus OX=10090	1:Experimental evidence at protein level	Zinc finger protein 384	1	0.999	5	16	0	1	0	0	0	0	0	0	0	0	0	1	3	2	2	2	3	2		32179.7									20099.1	22843	27472	31766		34237.8	31705.2	28886.8
tr|D3YWX2|D3YWX2_MOUSE	D3YWX2	D3YWX2_MOUSE	Ylpm1	2139	33.7	Mus musculus OX=10090	1:Experimental evidence at protein level	YLP motif-containing protein 1	1	0.999	22	126	5	1	2	4	6	5	2	6	6	10	10	7	6	11	11	11	8	15	45466.2	46157.3	130268	121167	84058.6	48895.1	44548.3	37730	110375	150472	133899	127215	116945	152386	118043	92588.8	127598	136300
tr|D3YWV5|D3YWV5_MOUSE	D3YWV5	D3YWV5_MOUSE	Sema4a	628	27.9	Mus musculus OX=10090	1:Experimental evidence at protein level	Semaphorin-4A	1	0.999	2	9	1	0	1	0	0	0	0	0	0	0	1	1	0	0	1	2	1	1	16031.1		10232.4								25159.5	8407.35	26521.2	25635	14786.3	28659.9	19593.7	15367.5
tr|D3YWT1|D3YWT1_MOUSE	D3YWT1	D3YWT1_MOUSE	Hnrnph3	331	58.3	Mus musculus OX=10090	1:Experimental evidence at protein level	Heterogeneous nuclear ribonucleoprotein H3	1	0.999	8	120	6	6	5	4	6	6	6	5	6	5	6	7	8	12	6	10	7	9	204257	245830	215591	216899	199824	230417	233473	200761	211221	237950	243389	251103	336512	407369	259112	462912	303114	322950
tr|D3YWS8|D3YWS8_MOUSE	D3YWS8	D3YWS8_MOUSE	Leng8	801	29	Mus musculus OX=10090	1:Experimental evidence at protein level	Leukocyte receptor cluster member 8 homolog	1	0.999	5	27	1	1	2	1	0	1	0	0	0	2	1	3	2	3	1	3	4	2	43883.3	25355.7	66756.2	19135.6		56035.7				60438.1		56216.2		43890.1		55723.8		66239.4
tr|D3YWR0|D3YWR0_MOUSE	D3YWR0	D3YWR0_MOUSE	Gramd1b	761	35.7	Mus musculus OX=10090	1:Experimental evidence at protein level	Protein Aster-B	1	0.999	14	153	9	8	11	10	8	8	6	10	8	7	5	9	11	10	7	8	6	12	310219	186972	333148	200310	298342	254437	224862	285939	218068	210351	118811	169041	127639	109430	138307	102622	100796	222373
tr|D3YWM4|D3YWM4_MOUSE	D3YWM4	D3YWM4_MOUSE	Pcca	131	51.9	Mus musculus OX=10090	1:Experimental evidence at protein level	Propionyl-CoA carboxylase alpha chain, mitochondrial (Fragment)	1	0.9988	3	12	1	1	1	1	0	1	0	1	1	1	1	1	0	0	1	0	0	1	2.16365e+06	1934949	1.89967e+06	1.74752e+06	1.60724e+06	2.16728e+06	1.62971e+06	1817356	1.73362e+06	1180141	1.14053e+06	1296281	1.57801e+06	1.23044e+06	1.48544e+06	1.11712e+06	1.17618e+06	1040700
tr|D3YVW2|D3YVW2_MOUSE	D3YVW2	D3YVW2_MOUSE	Golim4	683	60	Mus musculus OX=10090	1:Experimental evidence at protein level	Golgi integral membrane protein 4	1	0.999	17	101	1	1	2	1	2	2	6	5	3	12	10	9	6	8	5	12	8	8		21157.4	48409.2		23584.5	11548	42176.4	67186.2	40599.8	110702	61334.8	97558.6	89392	96799.2	52975	119075	128722	93332.9
tr|D3YVU1|D3YVU1_MOUSE	D3YVU1	D3YVU1_MOUSE	Usp16	754	28.9	Mus musculus OX=10090	1:Experimental evidence at protein level	ubiquitinyl hydrolase 1	1	0.999	4	21	1	2	0	2	3	1	1	0	1	1	1	1	0	1	1	2	1	2	40267.7	43094.8		39625.5	31421.9	31821.8	29318.7	34165	40479.6	32726.8	40765.1	45110.2	37333.7	36685	32881.2	32299.8	47878	35010.6
tr|D3YVL4|D3YVL4_MOUSE	D3YVL4	D3YVL4_MOUSE	Mcfd2	74	43.2	Mus musculus OX=10090	4:Protein predicted	Multiple coagulation factor deficiency protein 2 homolog (Fragment)	0.9874	0.999	1	15	2	1	1	2	1	1	1	1	1	1	1	0	0	0	1	0	0	1	90950.1	39240.1	97395.9	81307	104575	91187.9	85663.6	96313.9	84395.5	78918.5	96308.5				58349			49043.8
tr|D3YV22|D3YV22_MOUSE	D3YV22	D3YV22_MOUSE	Ecm1	230	39.6	Mus musculus OX=10090	1:Experimental evidence at protein level	Extracellular matrix protein 1 (Fragment)	0.9991	0.9989	3	7	0	0	1	0	0	0	0	0	0	1	1	0	1	1	0	1	1	0			33312.2		40470.7			29170.7			29453.8		37123.9	35453.3		43339.9	29194.6
tr|D3YUS5|D3YUS5_MOUSE	D3YUS5	D3YUS5_MOUSE	Rasal2	1261	40.5	Mus musculus OX=10090	1:Experimental evidence at protein level	RAS protein activator-like 2	1	0.999	4	7	0	0	0	2	0	1	0	0	0	1	1	1	0	0	0	1	0	0						41189.1					21035.1	21642.7	17885.2
tr|D3YUP5|D3YUP5_MOUSE	D3YUP5	D3YUP5_MOUSE	Exoc3l2	789	39	Mus musculus OX=10090	1:Experimental evidence at protein level	Exocyst complex component 3-like 2	1	0.999	10	53	5	5	3	3	3	3	2	4	4	4	3	3	2	2	3	1	2	1	67413.7	151484	181786	186319	167759	105447	169973	148241	148470	159597	152020	86055.4	67119.4	70976.4	169539	153795	65684.2	186054
tr|D3YUE4|D3YUE4_MOUSE	D3YUE4	D3YUE4_MOUSE	Fam151b	279	34.8	Mus musculus OX=10090	1:Experimental evidence at protein level	Family with sequence similarity 151, member B	1	0.999	1	29	1	2	2	2	1	1	1	2	1	2	2	1	3	2	1	2	1	2	33320	73709.8	90293.4	84648.8	78598.9	81654.3	30151.3	85643.3	90429.6	28353.9	82275	64353	66158.3	78819.9	23703.2	57598	27808.7	70574.8
tr|D3YUD3|D3YUD3_MOUSE	D3YUD3	D3YUD3_MOUSE	Inpp4a	954	19.8	Mus musculus OX=10090	1:Experimental evidence at protein level	phosphatidylinositol-3,4-bisphosphate 4-phosphatase	1	0.999	2	9	0	0	0	0	0	1	1	0	1	0	0	1	1	1	1	1	0	1				29768.3		31803.9	26809.8	27070.4			32500.5	42587	30891.1	55538.3	64835.1	50085.1		59335.1
tr|D3YTX1|D3YTX1_MOUSE	D3YTX1	D3YTX1_MOUSE	Npnt	457	23.6	Mus musculus OX=10090	1:Experimental evidence at protein level	Nephronectin	1	0.999	2	37	1	3	0	1	3	0	2	2	0	1	3	2	3	6	1	6	1	2	21575	118363		48824	73012.4		66744.9	32181.5	36858.1	128520	125529	43632.9	124817	180735	44156	134516	91953.4	80155.3
tr|D3YTP3|D3YTP3_MOUSE	D3YTP3	D3YTP3_MOUSE	Mtx3	312	11.9	Mus musculus OX=10090	1:Experimental evidence at protein level	Metaxin	0.9935	0.999	1	11	1	1	1	1	1	1	0	1	0	0	0	0	1	0	1	1	1	0	23888.7	30255.6	32632.5	29092.2	32870.7	32819.4		26880					30712.4		44283.9	24097.5	17748.8
tr|D3YTL5|D3YTL5_MOUSE	D3YTL5	D3YTL5_MOUSE	Capg	254	44.9	Mus musculus OX=10090	1:Experimental evidence at protein level	Macrophage-capping protein (Fragment)	1	0.999	7	151	3	6	3	3	2	4	5	5	8	12	12	11	12	17	10	14	11	13	159654	162636	165632	73485.1	156333	159717	280999	174745	278055	691175	491546	629396	626979	977892	524624	1.17275e+06	946991	819900
tr|D3Y273|D3Y273_MOUSE	D3Y273	D3Y273_MOUSE	Slc4a7	1095	26.8	Mus musculus OX=10090	1:Experimental evidence at protein level	Anion exchange protein	1	0.999	6	27	1	2	1	1	1	1	2	2	0	4	2	2	1	2	1	2	1	1	20478.5	21314.5	23657.1	26814.9	18196	28070.6	26438.6	21813.9	27580.8	26962.6	25455.1	24313.4	19773.1	31439.6	29705.5	21103.9	26184.4	34429.6
tr|D0U284|D0U284_MUSMC	D0U284	D0U284_MUSMC	Hbbt2	147	80.3	Mus musculus castaneus OX=10091	3:Protein inferred from homology	Beta-globin	0.9999	0.999	8	15	1	2	1	0	1	1	2	3	1	1	0	1	0	0	0	0	1	0	14813354	14162824	15230000	23303368	8669592	22124350	21367292	13641526	18526036	17049344	15923758	11162157	12269868	11186782	8142849	10140014	8764054	9055412
tr|D0EX61|D0EX61_MOUSE	D0EX61	D0EX61_MOUSE	Mbnl2	361	24.1	Mus musculus OX=10090	2:Experimental evidence at transcript level	Muscleblind-like 2 isoform 3	1	0.999	4	14	0	2	0	0	0	0	1	0	0	2	1	2	0	2	2	0	0	2	292809	250728	374077	302933	348993	286080	307373	221309	267969	426128	433455	423899	317742	476770	356476	425030	471275	454636
tr|C6EQG6|C6EQG6_MOUSE	C6EQG6	C6EQG6_MOUSE		127	79.5	Mus musculus OX=10090	2:Experimental evidence at transcript level	ASL1/Ifi205 fusion protein	1	0.999	5	19	0	0	0	1	1	1	1	1	0	1	1	2	2	3	0	2	2	1		113784	54945.6	38147.6	144107	181228	138090	189350	146108	254018	242390	245255	229569	327645	230777	342497	321194	283391
tr|B9EKT6|B9EKT6_MOUSE	B9EKT6	B9EKT6_MOUSE	Iqgap3	1632	18.9	Mus musculus OX=10090	2:Experimental evidence at transcript level	IQ motif containing GTPase activating protein 3	1	0.9984	4	7	0	0	1	1	0	0	0	1	0	1	0	2	0	0	0	1	0	0			37597	32642		221604	199879	26552.6	394624	354592	99007	169837	154769	117543	95005.3	126652		99007
tr|B9EKC5|B9EKC5_MOUSE	B9EKC5	B9EKC5_MOUSE	Cabin1	2187	21.9	Mus musculus OX=10090	2:Experimental evidence at transcript level	Calcineurin binding protein 1	1	0.9988	3	10	0	0	0	0	0	0	0	0	1	2	0	0	2	2	0	1	2	0										16228.5			10713.9	14133.9			15019.4
tr|B9EJ54|B9EJ54_MOUSE	B9EJ54	B9EJ54_MOUSE	Nup205	2008	28.2	Mus musculus OX=10090	1:Experimental evidence at protein level	Nucleoporin 205	1	0.999	26	274	12	13	13	11	12	12	16	13	14	22	22	17	16	16	15	16	16	18	195388	253573	156680	196001	190640	172214	206904	204716	191745	251957	208073	246264	308071	305723	225853	411101	402639	291132
tr|B9EIX8|B9EIX8_MOUSE	B9EIX8	B9EIX8_MOUSE	Hbq1b	142	42.3	Mus musculus OX=10090	2:Experimental evidence at transcript level	GLOBIN domain-containing protein	1	0.999	2	7	2	0	1	2	0	0	1	1	0	0	0	0	0	0	0	0	0	0	43967.3			44655.2		55141.5	44168.1	39541.4	30197.2									77202.8
tr|B9EI00|B9EI00_MOUSE	B9EI00	B9EI00_MOUSE	Calm5	153	37.3	Mus musculus OX=10090	2:Experimental evidence at transcript level	Calm5 protein	1	0.9982	1	41	0	1	2	1	1	1	1	4	3	1	1	4	2	1	5	3	6	4	5225033	9104734	2.53767e+06	3.44235e+06	4.08065e+06	3.49983e+06	6016633	5.53409e+06	5347037	8024202	10057732	3.81628e+06	9580564	8633286	4.27372e+06	12450634	17257568	5852094
tr|B9EHK4|B9EHK4_MOUSE	B9EHK4	B9EHK4_MOUSE	Cyp2ab1	169	17.3	Mus musculus OX=10090	2:Experimental evidence at transcript level	Cyp2ab1 protein	0.9814	0.9985	1	16	1	0	1	1	1	1	1	1	1	1	1	1	0	1	1	1	1	1	175477			83565.8	123251	111798	60841.5	53750.8	55653.8	47060.1	55699.2	58093.7	52321.4	31844.2	34877.8	26400.6	76122.3	40391.8
tr|B9EHJ3|B9EHJ3_MOUSE	B9EHJ3	B9EHJ3_MOUSE	Tjp1	1685	61.5	Mus musculus OX=10090	1:Experimental evidence at protein level	Tight junction protein ZO-1	1	0.999	55	724	37	43	31	35	32	36	41	35	35	38	36	43	41	55	50	47	41	48	420846	398324	419296	372636	404504	419424	431306	402044	366358	430308	419249	447911	364867	480716	439527	522428	415640	405360
tr|B8X349|B8X349_MOUSE	B8X349	B8X349_MOUSE	Spag9	1320	49.7	Mus musculus OX=10090	2:Experimental evidence at transcript level	JNK-interacting leucine zipper protein long form	1	0.999	34	427	23	26	25	23	21	19	26	27	25	25	27	23	24	19	23	23	27	21	258509	306909	285553	277282	293091	344628	257658	266791	290604	283023	352500	291516	246507	261162	307748	257815	313126	251554
tr|B8JK32|B8JK32_MOUSE	B8JK32	B8JK32_MOUSE	Hnrnpm	679	75.8	Mus musculus OX=10090	1:Experimental evidence at protein level	Heterogeneous nuclear ribonucleoprotein M	1	0.999	27	33	1	1	0	1	1	0	1	1	1	1	1	3	3	4	3	4	4	3	973541	1.03533e+06	946430	869627	910675	1.02687e+06	968628	964710	941081	1.368e+06	1.22826e+06	1.36462e+06	1.0859e+06	1.82877e+06	1.41422e+06	1.91246e+06	1.92625e+06	1.55565e+06
tr|B8JJN0|B8JJN0_MOUSE	B8JJN0	B8JJN0_MOUSE	Gm20547	1276	34.9	Mus musculus OX=10090	4:Protein predicted	Complement factor B	1	0.999	22	241	10	11	11	16	15	9	14	12	15	15	16	15	11	14	14	15	14	14	465718	422439	661119	711454	711529	560401	773332	631866	787882	923692	1092307	776738	546492	604780	674736	644837	942299	667648
tr|B8JJG7|B8JJG7_MOUSE	B8JJG7	B8JJG7_MOUSE	Tfg	103	43.7	Mus musculus OX=10090	1:Experimental evidence at protein level	Trk-fused gene (Fragment)	0.9998	0.9972	4	4	1	0	0	0	1	1	0	0	0	1	0	0	0	0	0	0	0	0	294550	410659	277964	148878	358128	278634	159337	435375	477632	558721	584958		149099			325357	499635
tr|B8JI96|B8JI96_MOUSE	B8JI96	B8JI96_MOUSE	Mup14	150	96	Mus musculus OX=10090	1:Experimental evidence at protein level	Major urinary protein 14 (Fragment)	1	0.9989	15	22	0	0	1	2	1	1	1	1	1	1	2	1	3	1	1	2	1	2	649086	478802	502885	4.12223e+06	5194509	2447750	9239177	9218917	11916940	5.15408e+06	4493696	8548780	10912748	7.32752e+06	1.74098e+06	10969218	4.02567e+06	7540173
tr|B7ZWP2|B7ZWP2_MOUSE	B7ZWP2	B7ZWP2_MOUSE	Fgfr2	752	34.2	Mus musculus OX=10090	2:Experimental evidence at transcript level	Fibroblast growth factor receptor	0.9999	0.9982	2	4	0	0	0	0	0	0	0	0	0	0	0	1	2	1	0	0	0	0												33959.4	38564.6	38206.5
tr|B7ZWK3|B7ZWK3_MOUSE	B7ZWK3	B7ZWK3_MOUSE	Sptan1	2457	67.9	Mus musculus OX=10090	2:Experimental evidence at transcript level	Spna2 protein	1	0.998	139	2	1	0	0	0	0	0	0	0	0	0	0	0	0	0	0	1	0	0	3088814	2396634	2.59579e+06	2.44359e+06	2.43082e+06	2.95218e+06	2.79859e+06	2.73817e+06	2.54357e+06	2.18619e+06	2.33296e+06	2.36502e+06	2.24456e+06	2.15413e+06	2336796	2084560	2071318	2.26903e+06
tr|B7ZWH9|B7ZWH9_MOUSE	B7ZWH9	B7ZWH9_MOUSE	Ldc1	413	29.8	Mus musculus OX=10090	2:Experimental evidence at transcript level	Gm853 protein	0.9971	0.999	1	6	0	1	1	0	1	0	0	0	0	0	0	1	1	0	0	0	0	1	41224.7	24896.3	26690.6		19889.9							40434.3						25034.4
tr|B7ZNX0|B7ZNX0_MOUSE	B7ZNX0	B7ZNX0_MOUSE	Aff4	1131	42.4	Mus musculus OX=10090	2:Experimental evidence at transcript level	Aff4 protein	1	0.9988	4	4	0	0	0	0	0	0	0	0	0	1	0	0	2	0	1	0	0	0										19299.8			2561.83
tr|B7ZNN5|B7ZNN5_MOUSE	B7ZNN5	B7ZNN5_MOUSE	Epha3	983	29.9	Mus musculus OX=10090	1:Experimental evidence at protein level	receptor protein-tyrosine kinase	1	0.9966	3	2	0	0	1	0	0	1	0	0	0	0	0	0	0	0	0	0	0	0														37290		45724.8
tr|B7ZNL3|B7ZNL3_MOUSE	B7ZNL3	B7ZNL3_MOUSE	Tpm1	284	54.6	Mus musculus OX=10090	1:Experimental evidence at protein level	Tpm1 protein	1	0.9989	16	20	0	0	1	2	1	0	2	1	2	2	0	1	1	1	3	2	0	1	4.64717e+06	2.5227e+06	4.73481e+06	4617819	5856040	3.78422e+06	4393463	4.07667e+06	4539864	6722071	5.70524e+06	4668721	5.2287e+06	4486540	4608778	5427835	3.81883e+06	2.50335e+06
tr|B7ZNH7|B7ZNH7_MOUSE	B7ZNH7	B7ZNH7_MOUSE	Col14a1	1794	42.7	Mus musculus OX=10090	1:Experimental evidence at protein level	Collagen alpha-1(XIV) chain	1	0.999	40	491	20	27	21	20	16	18	15	17	16	26	26	26	43	47	29	51	36	37	681760	452057	677788	1.26324e+06	1.59757e+06	1.13266e+06	2.51809e+06	2701977	3.82902e+06	699929	626236	355825	6.25272e+06	867043	655938	7.34392e+06	2.53855e+06	811246
tr|B7ZMQ1|B7ZMQ1_MOUSE	B7ZMQ1	B7ZMQ1_MOUSE	Cd84	328	18.9	Mus musculus OX=10090	2:Experimental evidence at transcript level	Cd84 protein	0.9977	0.999	1	1	0	0	0	0	0	0	0	0	0	0	0	0	0	0	0	1	0	0							49368				18681.9					25430.7		21267.6
tr|B7ZD29|B7ZD29_MOUSE	B7ZD29	B7ZD29_MOUSE	Dab2ip	1154	28.1	Mus musculus OX=10090	1:Experimental evidence at protein level	Disabled homolog 2-interacting protein	1	0.9983	6	12	0	0	0	0	2	0	0	0	0	1	1	1	0	3	1	2	0	1					15751.8				16725						19325.7	17472.8
tr|B7ZC94|B7ZC94_MOUSE	B7ZC94	B7ZC94_MOUSE	Tnrc6c	1732	32.1	Mus musculus OX=10090	1:Experimental evidence at protein level	Trinucleotide repeat-containing gene 6C protein (Fragment)	1	0.9989	3	3	0	1	0	0	1	0	0	0	0	0	0	0	0	0	0	1	0	0																36169.7
tr|B7ZC90|B7ZC90_MOUSE	B7ZC90	B7ZC90_MOUSE	Crocc	73	65.8	Mus musculus OX=10090	1:Experimental evidence at protein level	Rootletin (Fragment)	0.987	0.999	1	6	0	0	1	0	0	0	0	0	0	0	1	1	0	1	1	0	0	1			14144.9								8657.63			4942.07	9005.83			9059.06
tr|B7ZBY7|B7ZBY7_MOUSE	B7ZBY7	B7ZBY7_MOUSE	Ube2v1	173	59.5	Mus musculus OX=10090	4:Protein predicted	Ubiquitin-conjugating enzyme E2 variant 1	1	0.999	6	61	3	3	4	2	3	3	5	3	2	2	2	4	4	3	4	4	5	5	315569	778705	595323	809389	780626	404922	675167	735676	740462	950292	562781	441138	449369	613507	367357	518674	619924	391971
tr|B7TVI1|B7TVI1_MOUSE	B7TVI1	B7TVI1_MOUSE	Rhbg	325	11.7	Mus musculus OX=10090	2:Experimental evidence at transcript level	SSTK-interacting protein/Rhesus blood group-associated B glycoprotein chimeric protein variant B (Fragment)	0.9999	0.9985	1	1	0	0	0	0	0	0	0	0	0	0	0	0	0	0	0	1	0	0																40815.3
tr|B2Z893|B2Z893_MOUSE	B2Z893	B2Z893_MOUSE	Pfkfb2	473	36.4	Mus musculus OX=10090	1:Experimental evidence at protein level	6-phosphofructo-2-kinase/fructose-2, 6-bisphosphatase 2 variant 5	1	0.999	7	12	1	1	0	1	1	0	1	0	0	0	0	1	1	1	0	1	1	2	22035.5	79720.6		52181.2	109341	69497.2	104296	98800.2	46415.9	47160.6	107425	48288.2	157034	139724	34834.9	162449	54907.9	49235.6
tr|B2RY79|B2RY79_MOUSE	B2RY79	B2RY79_MOUSE	Dock9	2058	39.2	Mus musculus OX=10090	2:Experimental evidence at transcript level	Dock9 protein	1	0.999	25	191	10	12	7	11	9	12	9	7	10	8	9	10	14	13	12	14	9	15	190677	138258	170549	781584	123172	116064	920747	1.17838e+06	138326	1.36163e+06	1200076	94470	200845	123350	217442	208504	191661	153694
tr|B2RY51|B2RY51_MOUSE	B2RY51	B2RY51_MOUSE	Trip11	1976	46.6	Mus musculus OX=10090	2:Experimental evidence at transcript level	Thyroid hormone receptor interactor 11	1	0.999	44	386	21	23	17	21	23	22	10	17	20	22	20	26	23	27	20	29	24	21	430937	319251	431279	509915	424502	398094		391566	496776	488226	173705	440927	75694.4	161488	188618	88009.6	98232.4	95801.4
tr|B2RY03|B2RY03_MOUSE	B2RY03	B2RY03_MOUSE	Synpo2	1257	38.7	Mus musculus OX=10090	2:Experimental evidence at transcript level	Synaptopodin 2	1	0.999	13	90	5	3	5	4	4	6	4	4	4	4	5	7	5	4	5	9	7	5	151276	77311.3	118462	145108	142518	146721	163967	154384	126518	145539	155066	175335	167379	154971	193786	165628	160577	164646
tr|B2RXZ2|B2RXZ2_MOUSE	B2RXZ2	B2RXZ2_MOUSE	Cyp2a22	492	42.7	Mus musculus OX=10090	1:Experimental evidence at protein level	Cytochrome P450	1	0.9981	3	2	0	0	0	0	0	0	0	1	0	0	0	0	0	0	1	0	0	0	82494.4	159225	98130.9	126025	100411	118886	145187	145245	176878	49630.9	57466.8	114661	101251	172486	135377	66456.6	27044.2	123202
tr|B2RXT3|B2RXT3_MOUSE	B2RXT3	B2RXT3_MOUSE	Ogdhl	1010	36.1	Mus musculus OX=10090	1:Experimental evidence at protein level	oxoglutarate dehydrogenase (succinyl-transferring)	1	0.999	18	101	6	7	4	6	7	6	7	6	7	4	7	6	5	3	7	1	6	6	1860990	1.40841e+06	2.33779e+06	2.57544e+06	1.53298e+06	2.51007e+06	1.67524e+06	2.39956e+06	2438717	2.68166e+06	1799646	1.35354e+06	993053	1.2165e+06	2.60455e+06	1.91422e+06	2055819	1.33474e+06
tr|B2RXQ9|B2RXQ9_MOUSE	B2RXQ9	B2RXQ9_MOUSE	Sorbs2	652	60.4	Mus musculus OX=10090	1:Experimental evidence at protein level	Sorbin and SH3 domain-containing protein 2	0.1248	0.999	26	1	0	0	0	0	0	0	0	0	0	0	0	0	0	0	0	1	0	0	410274	387987	477522	462503	403467	437701	453225	423659	400230	312101	250171	352853	881623	905193	409444	1.21469e+06	835230	651110
tr|B2RXQ2|B2RXQ2_MOUSE	B2RXQ2	B2RXQ2_MOUSE	Ppfia1	1266	46.8	Mus musculus OX=10090	1:Experimental evidence at protein level	Ppfia1 protein	1	0.999	27	173	5	12	7	10	6	7	10	9	9	10	10	10	13	12	11	9	10	13	150499	115067	128649	40453.4	221364	199701	175958	131472	208071	115299	164059	81789.9	75736.9	68699.7	104089	81168.1	163909	79954.2
tr|B2RXC8|B2RXC8_MOUSE	B2RXC8	B2RXC8_MOUSE	Ppp2r3a	1150	26.4	Mus musculus OX=10090	1:Experimental evidence at protein level	3222402P14Rik protein	1	0.9986	6	8	1	1	1	0	0	0	0	1	1	0	1	1	0	0	0	0	1	0
tr|B2RXC6|B2RXC6_MOUSE	B2RXC6	B2RXC6_MOUSE	Polr3a	1390	37.1	Mus musculus OX=10090	1:Experimental evidence at protein level	DNA-directed RNA polymerase subunit	1	0.9989	4	6	0	0	0	0	0	0	0	0	0	0	0	1	0	0	0	3	1	1											15113.5		12554.4			14888.7		9295.36
tr|B2RXC2|B2RXC2_MOUSE	B2RXC2	B2RXC2_MOUSE	Itpkb	942	42.3	Mus musculus OX=10090	1:Experimental evidence at protein level	Kinase	1	0.9989	5	7	0	0	0	0	0	0	1	0	0	0	0	0	1	1	0	2	1	1
tr|B2RWX0|B2RWX0_MOUSE	B2RWX0	B2RWX0_MOUSE	Myh1	1942	32.8	Mus musculus OX=10090	2:Experimental evidence at transcript level	Myosin, heavy polypeptide 1, skeletal muscle, adult	1	0.999	6	13	1	0	1	1	1	1	1	1	1	1	0	1	0	0	1	1	0	1	79656.3		103419	91708.2	119274	76751	135215	134176		194914	140702	67187.7	342709	80020.1	54135.1	391939	326653	67309.2
tr|B2RUK2|B2RUK2_MOUSE	B2RUK2	B2RUK2_MOUSE	Erbin	1450	44.7	Mus musculus OX=10090	2:Experimental evidence at transcript level	Erbb2 interacting protein	1	0.999	28	294	16	21	14	13	18	18	16	16	15	14	17	16	13	21	17	16	14	19	223395	235984	249826	205999	201636	237102	255828	172741	105466	268822	297536	235905	217642	133603	275060	262778	225762	272686
tr|B2RUJ9|B2RUJ9_MOUSE	B2RUJ9	B2RUJ9_MOUSE	Pde4dip	2463	30.5	Mus musculus OX=10090	2:Experimental evidence at transcript level	Pde4dip protein	1	0.999	10	52	3	3	2	3	2	2	4	1	3	2	3	4	3	3	3	4	5	2	731749		70617.1	575604	676471	435117	455132	543378	537647	541626	643276	44086.8	27660.3	22096.4	58224.6	30921.8	27735.4	135483
tr|B2RUJ6|B2RUJ6_MOUSE	B2RUJ6	B2RUJ6_MOUSE	Rapgef6	1606	24.8	Mus musculus OX=10090	1:Experimental evidence at protein level	Rap guanine nucleotide exchange factor (GEF) 6	1	0.9975	2	2	0	0	0	0	0	0	1	0	0	0	0	0	0	0	0	1	0	0							14689.2									23599.9
tr|B2RUF0|B2RUF0_MOUSE	B2RUF0	B2RUF0_MOUSE	Ybx2	359	50.7	Mus musculus OX=10090	1:Experimental evidence at protein level	Y box protein 2	1	0.999	7	25	1	2	2	3	1	1	1	1	2	1	1	1	1	1	3	1	1	1	692502	796828	821640	810610	948561	857357	955854	1.15693e+06	1.11374e+06	1.24689e+06	1.41411e+06	1.25654e+06	1.11963e+06	993306	1.06092e+06	1.12931e+06	1.25863e+06	1.14004e+06
tr|B2RUE8|B2RUE8_MOUSE	B2RUE8	B2RUE8_MOUSE	Map4k4	1221	30.1	Mus musculus OX=10090	1:Experimental evidence at protein level	Map4k4 protein	1	0.999	12	31	0	0	0	0	0	0	1	0	0	3	3	5	1	3	0	6	4	5	129816	54539.2	150766	171668	182834	118341	122047	94936.7	99934.1	108133	97687.4	132056	50066.8	110416	61179.1	96784.6	89004	140908
tr|B2KFW6|B2KFW6_MOUSE	B2KFW6	B2KFW6_MOUSE	Phc2	850	21.8	Mus musculus OX=10090	4:Protein predicted	Polyhomeotic-like 2 (Drosophila)	1	0.9988	3	11	1	0	0	0	1	0	1	0	1	1	0	1	0	0	0	2	2	1						41084.1	25200.7			28302.9					27550	29462.6	34563.8
tr|B2KF50|B2KF50_MOUSE	B2KF50	B2KF50_MOUSE	Uhrf1bp1	1429	33.7	Mus musculus OX=10090	1:Experimental evidence at protein level	UHRF1 (ICBP90)-binding protein 1	1	0.999	3	14	0	1	1	0	1	0	0	0	1	1	2	1	1	0	0	1	2	2		13812.4			10493					11283.7		14372.4					13577.9	13543.5
tr|B1Q450|B1Q450_MOUSE	B1Q450	B1Q450_MOUSE	HBB1	147	98.6	Mus musculus OX=10090	2:Experimental evidence at transcript level	Hemoglobin beta chain subunit	1	0.999	12	211	11	15	7	20	8	15	13	11	13	12	9	8	11	11	14	12	9	12	21471126	20204172	22266430	31920758	13847940	31399420	30173488	19580378	25124124	22533012	21619926	20606690	19916712	19186390	14837870	14691356	9968014	17027362
tr|B1B1A8|B1B1A8_MOUSE	B1B1A8	B1B1A8_MOUSE	Mylk	1950	45	Mus musculus OX=10090	1:Experimental evidence at protein level	Myosin light chain kinase, smooth muscle	1	0.999	42	719	34	35	35	41	37	31	31	36	35	48	43	45	52	47	34	50	46	39	845446	804298	946065	937054	1.44751e+06	1.0908e+06	1.12533e+06	1.04507e+06	1.41181e+06	1.08346e+06	1.10995e+06	1.18346e+06	937298	1.06169e+06	920204	1.46012e+06	985173	1.19517e+06
tr|B1AZ14|B1AZ14_MOUSE	B1AZ14	B1AZ14_MOUSE	Cobll1	1241	64.5	Mus musculus OX=10090	1:Experimental evidence at protein level	Cordon-bleu protein-like 1	1	0.999	47	785	45	56	38	43	44	50	41	43	42	39	39	39	48	46	45	42	40	45	606233	806543	711235	691877	793745	805472	548781	621334	586081	457510	527290	491726	617303	511260	573928	632338	508639	564142
tr|B1AYL1|B1AYL1_MOUSE	B1AYL1	B1AYL1_MOUSE	Scn7a	1681	20	Mus musculus OX=10090	1:Experimental evidence at protein level	Sodium channel protein	1	0.9983	3	4	0	0	0	0	0	0	0	0	0	0	0	0	0	1	0	1	2	0														17002.5			10657.1
tr|B1AY85|B1AY85_MOUSE	B1AY85	B1AY85_MOUSE	Plxdc2	528	38.3	Mus musculus OX=10090	1:Experimental evidence at protein level	Plexin domain-containing protein 2	1	0.999	8	98	5	5	6	5	6	6	6	4	6	5	6	4	5	5	6	4	8	6	193703	128783	148328	270199	197898	119530	136098	70759	166266	237289	180094	172361	181176	178803	157623	156569	205922	176170
tr|B1AWE0|B1AWE0_MOUSE	B1AWE0	B1AWE0_MOUSE	Clta	216	31.9	Mus musculus OX=10090	1:Experimental evidence at protein level	Clathrin light chain	1	0.999	6	104	5	6	6	5	6	4	6	7	6	6	7	8	5	5	6	7	4	5	499297	650124	710777	1.15806e+06	1.26282e+06	775491	860934	841608	1108793	1.18892e+06	1.18046e+06	1059811	773260	833591	838633	1.06565e+06	776232	862121
tr|B1AV60|B1AV60_MOUSE	B1AV60	B1AV60_MOUSE	Nhs	1647	18.9	Mus musculus OX=10090	1:Experimental evidence at protein level	NHS actin-remodeling regulator	1	0.999	4	27	0	3	2	2	1	2	1	1	3	1	2	1	1	0	1	2	3	1				3723.06		20304.5	6306.22	32411.4	25767.5	31201.6	29842.9	34412.1	6141.79	28250	39762.2	25412.1	34262.8	30057
tr|B1AUN2|B1AUN2_MOUSE	B1AUN2	B1AUN2_MOUSE	Eif2b3	452	47.1	Mus musculus OX=10090	1:Experimental evidence at protein level	Eukaryotic translation initiation factor 2B, subunit 3	1	0.999	8	60	3	5	3	4	2	3	3	2	3	3	4	3	4	5	4	2	5	2	102579	130245	106826	135573	76688.2	88253.6	145098	87321.2	81448.8	75394	101595	149214	81757.1	113587	136091	129819	64597.8	156903
tr|B1ATS5|B1ATS5_MOUSE	B1ATS5	B1ATS5_MOUSE	Atp2a3	1020	38.5	Mus musculus OX=10090	1:Experimental evidence at protein level	Calcium-transporting ATPase	1	0.999	11	76	3	4	4	5	3	6	5	1	3	3	3	4	7	7	5	6	3	4	75237.1	185090	113984	188077	119582	195955	187864	127615	181705	186936	102619	149958	179965	259722	177679	248355	117154	171499
tr|B1ATI9|B1ATI9_MOUSE	B1ATI9	B1ATI9_MOUSE	Gas7	412	37.1	Mus musculus OX=10090	1:Experimental evidence at protein level	Growth arrest-specific protein 7	1	0.999	5	15	0	0	0	0	0	0	0	0	0	0	1	1	1	4	0	5	3	0											16131.1	33258.4	43680.3	51128.8	20928.5	69020.5	57967.2	19293.4
tr|B1AT84|B1AT84_MOUSE	B1AT84	B1AT84_MOUSE	Prpsap1	349	33	Mus musculus OX=10090	1:Experimental evidence at protein level	Phosphoribosyl pyrophosphate synthase-associated protein 1	1	0.999	5	68	4	4	4	3	4	3	4	4	3	3	2	5	3	5	5	5	1	6	152480	188685	150120	195903	184360	194869	195576	186830	193174	190153	178488	195677	221015	213020	219325	197384	194047	202477
tr|B1ASZ3|B1ASZ3_MOUSE	B1ASZ3	B1ASZ3_MOUSE	Gk	552	55.8	Mus musculus OX=10090	1:Experimental evidence at protein level	glycerol kinase	1	0.999	21	401	31	20	28	22	24	31	18	23	20	17	20	22	26	20	23	20	18	18	2.72126e+06	3.4451e+06	3.08388e+06	3769530	3.44308e+06	2.56515e+06	2394590	3.16485e+06	3.20501e+06	2.35212e+06	2832411	2.47212e+06	3.50822e+06	3.19665e+06	3.06743e+06	2.01222e+06	2.41949e+06	2.68872e+06
tr|B1ASP2|B1ASP2_MOUSE	B1ASP2	B1ASP2_MOUSE	Jak1	1153	37.1	Mus musculus OX=10090	1:Experimental evidence at protein level	Tyrosine-protein kinase	1	0.999	16	103	4	7	3	1	2	4	7	9	7	8	4	7	4	9	4	10	7	6	59274	98529.1	123195	69528	65797.2	117664	170693	133205	148970	138055	106602	90186.2	84260.6	74561	54048.1	112358	166815	75440.8
tr|B1ASA5|B1ASA5_MOUSE	B1ASA5	B1ASA5_MOUSE	Zfp362	418	21.3	Mus musculus OX=10090	1:Experimental evidence at protein level	Zinc finger protein 362	0.9951	0.999	1	9	0	1	0	0	0	0	0	0	0	0	1	1	1	1	1	1	1	1		11167.8									9113.13	10265.9	14632.3	21917.5	10491.3	20745.8	22581	15140.6
tr|B1ARU4|B1ARU4_MOUSE	B1ARU4	B1ARU4_MOUSE	Macf1	7353	44.4	Mus musculus OX=10090	1:Experimental evidence at protein level	Microtubule-actin cross-linking factor 1, isoforms 1/2/3/4	1	0.999	135	1343	66	67	64	70	69	62	68	72	65	82	68	81	90	93	73	85	80	88	206258	206466	227019	322729	624247	198027	236800	621459	308303	515346	502920	369046	302406	515005	272178	411677	433306	372089
tr|B1ART1|B1ART1_MOUSE	B1ART1	B1ART1_MOUSE	Vps13d	4359	27.2	Mus musculus OX=10090	1:Experimental evidence at protein level	Vacuolar protein sorting 13D	1	0.999	27	135	5	12	6	3	7	6	8	9	5	5	4	10	12	10	8	9	8	8	84094.2	118169	103199	91950.4	83206.1	81851.4	135784	140466	134460	32108	58934.2	66449.6	103656	54392.4	79420.9	59706.8	45718.5	77707.3
tr|B1AR17|B1AR17_MOUSE	B1AR17	B1AR17_MOUSE	Chd3	2055	33.4	Mus musculus OX=10090	1:Experimental evidence at protein level	DNA helicase	1	0.999	17	38	2	2	2	1	1	3	1	6	3	3	2	1	1	0	6	1	0	3	160919	169288	149168	162125	159000	145731	175966	162111	200501	211915	181081	187452	184966	197849	186657	229673	230965	196835
tr|B1AR09|B1AR09_MOUSE	B1AR09	B1AR09_MOUSE	Mllt6	1079	20.8	Mus musculus OX=10090	1:Experimental evidence at protein level	Myeloid/lymphoid or mixed-lineage leukemia; translocated to, 6	1	0.9989	2	6	0	0	0	0	0	1	0	0	0	0	0	1	0	0	1	1	0	2												4017.28				4241.08
tr|B1AQX6|B1AQX6_MOUSE	B1AQX6	B1AQX6_MOUSE	Srcin1	1174	47	Mus musculus OX=10090	1:Experimental evidence at protein level	SRC kinase-signaling inhibitor 1	1	0.999	7	19	3	3	2	0	0	2	0	0	0	0	1	0	1	2	1	2	0	2						44995.4					53203.2	52559.1			54476.5	53924.8	45610.4	55577.4
tr|B0V2P5|B0V2P5_MOUSE	B0V2P5	B0V2P5_MOUSE	Dmxl2	3054	23.8	Mus musculus OX=10090	1:Experimental evidence at protein level	DmX-like protein 2	1	0.999	12	76	5	8	3	4	5	3	4	7	5	1	5	5	3	1	6	1	5	5	133375	136475	102743	28397	143514	92133.4	85694.1	147857	27475.5	73695.1	129832	92404	76482.1	71344.7	144528	60244.6	123017	92194.4
tr|A6P3E4|A6P3E4_MOUSE	A6P3E4	A6P3E4_MOUSE	Mapk8	384	31	Mus musculus OX=10090	1:Experimental evidence at protein level	Stress-activated protein kinase JNK	1	0.9987	6	11	0	0	1	0	1	0	0	1	0	0	2	1	1	1	1	0	0	2		83207.1	55816.3	42692.5	144174	53865.2	82922.2	107716	52525.8	122006	139580	152995	138643	150750	128214	107023	121621	139430
tr|A4VCJ2|A4VCJ2_MOUSE	A4VCJ2	A4VCJ2_MOUSE	Mllt1	87	12.6	Mus musculus OX=10090	2:Experimental evidence at transcript level	Mllt1 protein (Fragment)	0.9874	0.999	1	6	0	0	0	0	0	0	0	0	0	0	1	1	0	1	0	1	1	1	99236.9		113145					93019.4			64574		85257.8	64016.4		42157.7	57790.5	25990.7
tr|A4FUV6|A4FUV6_MOUSE	A4FUV6	A4FUV6_MOUSE	Met	1378	30.6	Mus musculus OX=10090	2:Experimental evidence at transcript level	Hepatocyte growth factor receptor (Fragment)	1	0.999	10	56	3	3	5	4	3	3	3	1	3	3	4	2	1	3	3	5	3	4	163110	81062.1	46318.7	75399	74590.7	177094	93994.1	159451	148057	66330.9	95084.2	114312	110647	82322.2	101162	78112.9	76912.7	97102.2
tr|A4FU62|A4FU62_MOUSE	A4FU62	A4FU62_MOUSE	Iglv2	233	42.9	Mus musculus OX=10090	2:Experimental evidence at transcript level	LOC207685 protein (Fragment)	1	0.999	3	32	1	1	1	1	1	2	1	2	4	2	1	0	2	2	2	4	2	3	62350.2	101432	72853.2	81840.6	61415.4	84419.8	102410	67746.7	171102	119127	53954.2	68780	174696	194167	172210	366320	162926	115552
tr|A4FTZ3|A4FTZ3_MOUSE	A4FTZ3	A4FTZ3_MOUSE	Mta3	514	43.5	Mus musculus OX=10090	2:Experimental evidence at transcript level	Mta3 protein	1	0.999	7	19	1	1	1	1	1	2	1	1	1	1	1	0	2	1	0	2	2	0	34061.4	39304.1	32794.8	43787.7	71924.2	42074.3	71342.7	37471.4	69733.6	95601.8	67375.2	42154.9	84247.6	97785.1	44123.6	72250.1	103486	51987.6
tr|A3KGU7|A3KGU7_MOUSE	A3KGU7	A3KGU7_MOUSE	Sptan1	2477	67	Mus musculus OX=10090	1:Experimental evidence at protein level	Spectrin alpha chain, non-erythrocytic 1	0.3169	0.999	142	25	1	1	2	1	1	1	0	1	1	2	2	1	2	2	2	2	2	1	3088814	2396634	2.59579e+06	2.44359e+06	2.43082e+06	2.95218e+06	2.79859e+06	2.73817e+06	2.54357e+06	2.18619e+06	2.33296e+06	2.36502e+06	2.24456e+06	2.15413e+06	2336796	2084560	2071318	2.26903e+06
tr|A3KGU5|A3KGU5_MOUSE	A3KGU5	A3KGU5_MOUSE	Sptan1	2457	67	Mus musculus OX=10090	1:Experimental evidence at protein level	Spectrin alpha chain, non-erythrocytic 1	1	0.999	140	20	1	1	1	1	1	1	1	1	1	1	1	1	1	2	2	1	1	1	3088814	2396634	2.59579e+06	2.44359e+06	2.43082e+06	2.95218e+06	2.79859e+06	2.73817e+06	2.54357e+06	2.18619e+06	2.33296e+06	2.36502e+06	2.24456e+06	2.15413e+06	2336796	2084560	2071318	2.26903e+06
tr|A3KGR9|A3KGR9_MOUSE	A3KGR9	A3KGR9_MOUSE	H13	347	30	Mus musculus OX=10090	1:Experimental evidence at protein level	Histocompatibility 13 (Fragment)	1	0.999	5	12	0	1	1	0	0	0	1	1	1	1	1	1	0	1	0	1	1	1	48001.2	383023	106056	220639	292007	88142.2	244981	207801	316497	312774	348240	469986	625744	521389	313032	701289	627586	338155
tr|A3KGJ7|A3KGJ7_MOUSE	A3KGJ7	A3KGJ7_MOUSE	Cep250	2435	32.4	Mus musculus OX=10090	1:Experimental evidence at protein level	Centrosome-associated protein CEP250	1	0.997	6	21	2	0	1	1	2	0	1	1	1	2	1	1	2	0	3	1	1	1	85073.3	68480.1	87611.4		80489.3		84214.4	68311.4	57766.4	71055.9	68564.2	72791	76946.7	65752.2	79833.9		54274.8	65746.1
tr|A3KFU5|A3KFU5_MOUSE	A3KFU5	A3KFU5_MOUSE	Pabpc4	631	40	Mus musculus OX=10090	1:Experimental evidence at protein level	Polyadenylate-binding protein	1	0.999	9	39	2	2	2	1	4	1	3	3	2	3	4	2	3	1	1	1	2	2	184675	282584	175149	249463	330561	266728	294448	343728	594792	366490	366947	342010	318110	60662.9	252637	93286.2	53218.2	273741
tr|A2VDF7|A2VDF7_MOUSE	A2VDF7	A2VDF7_MOUSE	Slc4a4	1057	36.2	Mus musculus OX=10090	2:Experimental evidence at transcript level	Anion exchange protein (Fragment)	1	0.999	18	80	5	6	5	7	7	4	4	4	4	4	4	3	4	3	6	4	4	2	2.13659e+06	1.97583e+06	1.85899e+06	2.29153e+06	2320399	2.00351e+06	2.19231e+06	2.12731e+06	1.9226e+06	1.50179e+06	2.40206e+06	1.78253e+06	1.76019e+06	1.40562e+06	1.77035e+06	937210	846955	1593247
tr|A2RRK3|A2RRK3_MOUSE	A2RRK3	A2RRK3_MOUSE	Slk	1202	50.5	Mus musculus OX=10090	2:Experimental evidence at transcript level	non-specific serine/threonine protein kinase	0.9998	0.999	22	11	1	1	1	1	1	0	1	1	0	0	1	1	0	1	0	0	1	0	254294	214941	258914	212696	249170	266182	231597	234484	225179	242140	272753	257166	206176	240982	271577	251981	263855	233180
tr|A2NXE8|A2NXE8_MOUSE	A2NXE8	A2NXE8_MOUSE		51	74.5	Mus musculus OX=10090	2:Experimental evidence at transcript level	Fd (Fragment)	0.9998	0.9987	2	6	0	1	0	0	0	1	0	1	0	0	0	0	0	1	1	0	1	0			62658.8			53376.9
tr|A2NW55|A2NW55_MOUSE	A2NW55	A2NW55_MOUSE		117	33.3	Mus musculus OX=10090	2:Experimental evidence at transcript level	E8 variable heavy chain (Fragment)	0.9962	0.999	1	10	1	1	1	1	0	1	1	1	1	0	0	0	1	1	0	0	0	0	8151.01	12854.7	9852.9	9539.22		13068.2	9485.68	14622.5	15667.9				9509.56	22989.5
tr|A2CF65|A2CF65_MOUSE	A2CF65	A2CF65_MOUSE	Clec10a	214	31.3	Mus musculus OX=10090	1:Experimental evidence at protein level	C-type lectin domain family 10 member A (Fragment)	1	0.999	3	10	0	0	0	0	0	0	0	0	0	0	0	1	1	2	1	2	2	1		15758.8	12203.5	19509.2	20641.5		27809.8			43705	37148.4	73883	51607.1	135767	119785	147694	156950	110605
tr|A2CEK6|A2CEK6_MOUSE	A2CEK6	A2CEK6_MOUSE	Mup13	180	79.4	Mus musculus OX=10090	3:Protein inferred from homology	Major urinary protein 11	1	0.999	14	32	0	0	0	3	3	2	2	2	2	2	2	3	2	2	0	3	1	3	420716	275262	309683	3.3197e+06	5904666	1.79596e+06	9306489	8851766	11868345	4.54978e+06	3.98262e+06	7592231	8426207	9216020	1.39173e+06	8.25359e+06	2.60714e+06	6.62332e+06
tr|A2BIN1|A2BIN1_MOUSE	A2BIN1	A2BIN1_MOUSE	Mup10	180	79.4	Mus musculus OX=10090	2:Experimental evidence at transcript level	Major urinary protein 10	1	0.999	15	1145	9	7	7	38	70	27	96	110	119	56	56	98	106	111	25	96	34	80	1.36796e+06	471752	1.31751e+06	5179173	6.52589e+06	3416319	9930754	11356489	13474553	6418185	5777183	9446754	10787180	7621829	1.83479e+06	10727862	4540158	7670499
tr|A2BI37|A2BI37_MOUSE	A2BI37	A2BI37_MOUSE	Zfp185	485	34.6	Mus musculus OX=10090	1:Experimental evidence at protein level	Zinc finger protein 185	1	0.999	7	80	4	6	2	5	6	4	5	2	2	4	5	4	5	6	3	6	6	5	108804	96385.7	49948.8	75554.2	70363.6	94788.3	65566.4	90541.9	69971.2	77506.9	35058.6	85360.5	80963.8	107232	71550.1	110191	76235.8	106332
tr|A2BGI8|A2BGI8_MOUSE	A2BGI8	A2BGI8_MOUSE	Ppih	158	61.4	Mus musculus OX=10090	1:Experimental evidence at protein level	Peptidyl-prolyl cis-trans isomerase (Fragment)	1	0.999	6	47	1	2	1	4	1	0	3	2	2	5	2	1	4	4	2	4	5	4	44958	65096.9	40284.8	48014.9		93166.2	63915.3	72448.6	30856.8	144255	120858	139539	143834	168754	84288.2	165959	180040	159260
tr|A2BG75|A2BG75_MOUSE	A2BG75	A2BG75_MOUSE	Nfib	560	18.3	Mus musculus OX=10090	1:Experimental evidence at protein level	Nuclear factor 1	1	0.999	3	18	1	1	1	1	0	1	0	1	0	1	0	2	1	1	1	2	1	3	40507.2	36873.6	38379.4	33458		42316.7	30551.7	57542.1	36681.7	51091.1	44739	41500.6	51578.2	43396.1	35617.9	47871	55747.5	47090.9
tr|A2AWT6|A2AWT6_MOUSE	A2AWT6	A2AWT6_MOUSE	Ubtf	727	43.7	Mus musculus OX=10090	1:Experimental evidence at protein level	Nucleolar transcription factor 1	1	0.9976	16	6	0	0	0	0	0	0	0	0	0	0	0	0	1	1	1	1	1	1	166503	161587	166627	136918	182994	154661	225351	229896	240051	285252	278727	273194	188212	303923	234693	222911	222529	269275
tr|A2AWR2|A2AWR2_MOUSE	A2AWR2	A2AWR2_MOUSE	Gpr155	840	22	Mus musculus OX=10090	1:Experimental evidence at protein level	G protein-coupled receptor 155	1	0.9977	3	12	1	0	1	1	0	2	0	1	1	1	2	0	0	0	1	0	0	1	20333			14692.2		16010.9					29834.7				9401.61
tr|A2AUM2|A2AUM2_MOUSE	A2AUM2	A2AUM2_MOUSE	Eif2ak4	1527	14.9	Mus musculus OX=10090	1:Experimental evidence at protein level	non-specific serine/threonine protein kinase	1	0.999	1	1	0	0	0	0	0	0	0	0	0	0	0	0	0	0	0	1	0	0
tr|A2AUK8|A2AUK8_MOUSE	A2AUK8	A2AUK8_MOUSE	Epb41l1	867	47.2	Mus musculus OX=10090	1:Experimental evidence at protein level	Band 4.1-like protein 1	0.1555	0.999	29	60	3	5	2	3	3	4	3	2	4	2	4	2	3	5	4	4	3	4	894582	1.13243e+06	856626	1.02019e+06	416717	950860	813038	894400	1016250	782553	823899	915336	997953	990563	1066018	1.29961e+06	921051	1.00403e+06
tr|A2ATK9|A2ATK9_MOUSE	A2ATK9	A2ATK9_MOUSE	Fam171a1	892	27.8	Mus musculus OX=10090	1:Experimental evidence at protein level	Family with sequence similarity 171, member A1	1	0.9987	3	4	0	0	0	0	0	0	0	0	0	0	1	1	0	1	0	1	0	0											78514.7	111923	74499.6
tr|A2AT91|A2AT91_MOUSE	A2AT91	A2AT91_MOUSE	Plcb4	883	37.5	Mus musculus OX=10090	1:Experimental evidence at protein level	Phosphoinositide phospholipase C (Fragment)	1	0.9964	5	4	0	1	0	0	0	0	0	0	0	1	0	0	1	0	0	0	1	0		61208.1		28447.2				34638.6		40288.3	14357.6	38994.2	50881.9	60550.4	26245.9	67688	83431.1	63693.2
tr|A2AST1|A2AST1_MOUSE	A2AST1	A2AST1_MOUSE	Ccdc141	1451	36.3	Mus musculus OX=10090	1:Experimental evidence at protein level	Coiled-coil domain-containing 141	1	0.999	11	29	1	1	1	1	1	1	0	0	0	1	2	1	2	6	1	6	2	2
tr|A2AS45|A2AS45_MOUSE	A2AS45	A2AS45_MOUSE	Pkp4	1163	57.7	Mus musculus OX=10090	1:Experimental evidence at protein level	Plakophilin-4	1	0.999	30	326	17	24	14	16	19	17	18	18	19	19	23	16	18	13	20	18	15	22	175472	175604	169738	103043	165682	191936	141584	144564	153969	152943	153683	146947	153197	144076	171269	127032	134926	153886
tr|A2AQ50|A2AQ50_MOUSE	A2AQ50	A2AQ50_MOUSE	Slc12a1	1090	35.6	Mus musculus OX=10090	1:Experimental evidence at protein level	Solute carrier family 12 member 1	1	0.999	23	449	31	29	33	39	32	29	21	24	23	20	17	14	28	32	23	22	10	22	2.04658e+06	1.54673e+06	1.86678e+06	1.68838e+06	1595077	1.82644e+06	1.29797e+06	1.33749e+06	1.27319e+06	871992	613180	504751	622918	1.31446e+06	1268588	467703	195827	959178
tr|A2APM1|A2APM1_MOUSE	A2APM1	A2APM1_MOUSE	Cd44	657	12	Mus musculus OX=10090	1:Experimental evidence at protein level	CD44 antigen	1	0.999	4	13	0	0	0	0	0	0	1	0	0	4	1	1	1	1	1	1	1	1							47622.3	30537.6		147113	135344	145289	51017.7	102623	34540.4	123512	95056.6	117771
tr|A2API8|A2API8_MOUSE	A2API8	A2API8_MOUSE	Pakap	921	51.4	Mus musculus OX=10090	1:Experimental evidence at protein level	Paralemmin A kinase anchor protein	1	0.999	20	223	10	9	8	13	12	10	12	15	8	20	16	15	12	12	13	13	12	13	476500	447032	444353	446144	512692	433830	670912	699009	714903	669669	668857	714864	530121	514474	573808	645617	737166	626393
tr|A2AP89|A2AP89_MOUSE	A2AP89	A2AP89_MOUSE	Vinac1	1413	16.3	Mus musculus OX=10090	3:Protein inferred from homology	Vinculin/alpha-catenin family member 1	1	0.9982	2	18	1	2	1	2	2	2	0	1	0	1	1	1	1	0	0	1	1	1	1.74543e+06	1.66854e+06	1550914	1.9142e+06	1.79623e+06	1.88185e+06	1.09691e+06	1.52347e+06	1.06927e+06	776266	749628	762010	294031	834242	1247614	224241	188273	994075
tr|A2ANY6|A2ANY6_MOUSE	A2ANY6	A2ANY6_MOUSE	Mdn1	5589	23	Mus musculus OX=10090	1:Experimental evidence at protein level	Midasin	1	0.999	12	31	0	1	1	1	1	0	1	1	0	2	2	4	0	3	1	4	5	4											7826.31	7861.59				8645.64	11908.6	11742.1
tr|A2ANP1|A2ANP1_MOUSE	A2ANP1	A2ANP1_MOUSE	Fam219a	168	34.7	Mus musculus OX=10090	1:Experimental evidence at protein level	2310028H24Rik protein	0.9977	0.9989	1	2	0	0	0	0	0	0	0	0	0	0	0	0	0	0	1	1	0	0											37466.7				38007.9	61798.9	58101.4
tr|A2AMW0|A2AMW0_MOUSE	A2AMW0	A2AMW0_MOUSE	Capzb	260	45.4	Mus musculus OX=10090	1:Experimental evidence at protein level	F-actin-capping protein subunit beta	1	0.999	11	185	10	12	7	6	10	7	6	10	11	12	8	9	12	16	8	15	13	13	531875	689127	551350	598880	611287	569125	699507	602624	676821	752526	686840	725024	779509	796310	564513	936080	998626	687225
tr|A2AM70|A2AM70_MOUSE	A2AM70	A2AM70_MOUSE	Hp1bp3	150	80.7	Mus musculus OX=10090	1:Experimental evidence at protein level	Heterochromatin protein 1-binding protein 3 (Fragment)	1	0.999	6	20	1	1	1	1	1	1	1	1	1	2	1	1	1	1	1	1	2	1	647532	544385	549460	600379	577213	677450	483247	503706	458766	577369	581333	585756	702373	1.01487e+06	725105	1055840	595390	811291
tr|A2ALS7|A2ALS7_MOUSE	A2ALS7	A2ALS7_MOUSE	Rap1gap	405	44	Mus musculus OX=10090	1:Experimental evidence at protein level	Rap1 GTPase-activating protein 1 (Fragment)	1	0.9987	7	2	0	1	0	0	0	0	0	0	0	0	0	0	0	0	1	0	0	0	195258	148207	176192	194751	179396	212925	125560	156512	134048		37989.9	52858.3	160278	192624	189416	110210	42774.2	142854
tr|A2ALK6|A2ALK6_MOUSE	A2ALK6	A2ALK6_MOUSE	Epb41l4b	899	20.6	Mus musculus OX=10090	1:Experimental evidence at protein level	Band 4.1-like protein 4B	1	0.999	4	7	0	1	0	0	0	1	0	0	0	0	1	0	0	1	1	1	0	1	297766		218075	167847	327144	83064.8	109416	217648	214859	156425	273616	95685.9	75308.5	81980.2	73264	64092.8	107422	81312.3
tr|A2ALH2|A2ALH2_MOUSE	A2ALH2	A2ALH2_MOUSE	Ftsj1	308	12.7	Mus musculus OX=10090	1:Experimental evidence at protein level	Putative tRNA (cytidine(32)/guanosine(34)-2'-O)-methyltransferase	0.9963	0.9983	2	2	0	0	0	0	0	0	0	0	1	0	0	1	0	0	0	0	0	0												24237.8					27651.7	24336.3
tr|A2AKW0|A2AKW0_MOUSE	A2AKW0	A2AKW0_MOUSE	Slc25a51	315	40	Mus musculus OX=10090	1:Experimental evidence at protein level	Mitochondrial nicotinamide adenine dinucleotide transporter SLC25A51	0.9999	0.999	7	9	0	0	1	1	1	1	1	1	1	0	0	0	0	1	1	0	0	0	453132	412192	414401	378335	448605	413612	403966	397380	393530	290525	328931	304732	362385	281262	451342	254836	218467	353532
tr|A2AJ72|A2AJ72_MOUSE	A2AJ72	A2AJ72_MOUSE	Fubp3	569	51.8	Mus musculus OX=10090	1:Experimental evidence at protein level	Far upstream element (FUSE)-binding protein 3	1	0.999	14	192	9	11	9	10	7	9	13	10	13	15	10	12	11	11	10	10	14	8	329105	286967	177198	336779	307659	302687	331216	342873	392487	421849	387343	346403	344623	355344	328112	130527	408774	282945
tr|A2AHJ7|A2AHJ7_MOUSE	A2AHJ7	A2AHJ7_MOUSE	Dgkz	946	33.2	Mus musculus OX=10090	1:Experimental evidence at protein level	Diacylglycerol kinase	1	0.999	7	31	2	1	1	0	0	0	2	0	0	0	3	3	3	3	1	3	5	4	1.24225e+06	1.41608e+06	1428894	2.47342e+06	1.18744e+06	2.20907e+06	2.08163e+06	1.80414e+06	2523850	1.39599e+06	1074580	958927	967132	927140	825664	963560	784267	843108
tr|A2AG36|A2AG36_MOUSE	A2AG36	A2AG36_MOUSE	Pigo	1069	18.6	Mus musculus OX=10090	1:Experimental evidence at protein level	GPI ethanolamine phosphate transferase 3	1	0.999	6	32	0	2	1	0	1	2	1	1	1	1	2	4	2	3	3	3	2	3		67490.9				38946.6	40433.8	30230.9	63118.8	41979.1	80739.8	93946.6	69132.3	72805.9	82956.8	36979.1	77984.9	83544.7
tr|A2AFK4|A2AFK4_MOUSE	A2AFK4	A2AFK4_MOUSE	Mtg2	405	22.5	Mus musculus OX=10090	1:Experimental evidence at protein level	Mitochondrial ribosome-associated GTPase 2	0.9961	0.999	1	10	1	1	0	0	1	0	0	0	0	0	0	1	1	1	1	1	1	1	84344.9	77942.7			121933							217807	160304		76673	34778.9	74025.1	133843
tr|A2AFG7|A2AFG7_MOUSE	A2AFG7	A2AFG7_MOUSE	L1cam	1250	23.8	Mus musculus OX=10090	1:Experimental evidence at protein level	Neural cell adhesion molecule L1	1	0.999	17	149	8	6	8	10	7	8	4	7	7	5	7	8	10	16	10	10	9	9	166641	87389.2	77021.2	161543	80915	170021		102139	69543.4	119839	126589	103388	123660	163911	118763	131556	69301.1	117947
tr|A2AEX7|A2AEX7_MOUSE	A2AEX7	A2AEX7_MOUSE	Fhl1	210	49	Mus musculus OX=10090	1:Experimental evidence at protein level	Four and a half LIM domains protein 1	1	0.999	7	64	2	5	5	5	3	4	3	4	3	3	3	3	3	6	2	5	2	3	569175	613943	900815	726020	952733	896852	825902	754878	874057	561476	648412	498874	511058	364364	280807	757858	460015	474546
tr|A2AA71|A2AA71_MOUSE	A2AA71	A2AA71_MOUSE	Sec24a	1089	21	Mus musculus OX=10090	1:Experimental evidence at protein level	Protein transport protein Sec24A	1	0.9986	11	2	0	0	0	0	0	0	0	0	0	0	0	0	1	0	0	1	0	0	110409	164739	127722	158689	108572	212167	148364	138142	130543	200811	210909	288092	98800.1	257339	259734	194028	127305	282818
tr|A2A8R0|A2A8R0_MOUSE	A2A8R0	A2A8R0_MOUSE	Zfyve9	1397	22.4	Mus musculus OX=10090	1:Experimental evidence at protein level	Zinc finger FYVE domain-containing protein	0.9999	0.9973	2	4	0	1	0	0	0	0	0	0	0	1	0	0	1	0	0	0	0	1									71510.6	212435	173574			155901
tr|A2A848|A2A848_MOUSE	A2A848	A2A848_MOUSE	Acox1	625	61.8	Mus musculus OX=10090	1:Experimental evidence at protein level	Peroxisomal acyl-coenzyme A oxidase 1 (Fragment)	1	0.999	29	44	7	1	5	4	8	1	1	4	2	6	5	0	0	0	0	0	0	0	6650974	8673888	7649535	7.88667e+06	7765052	8125030	6763266	7886701	7.42836e+06	4.63821e+06	5.92161e+06	5091814	6524755	4718846	6985082	4.09989e+06	3151362	4926369
tr|A2A7S7|A2A7S7_MOUSE	A2A7S7	A2A7S7_MOUSE	Yars	564	58.9	Mus musculus OX=10090	1:Experimental evidence at protein level	Tyrosine--tRNA ligase	1	0.999	19	179	8	9	8	8	9	8	8	9	12	13	13	10	13	10	8	12	13	8	1.46348e+06	1459299	1.45453e+06	1.4633e+06	1.62842e+06	1.49016e+06	1.62184e+06	1.62981e+06	1.50078e+06	1.29691e+06	602401	620631	550817	634909	596773	723586	698845	1.22353e+06
tr|A2A7P4|A2A7P4_MOUSE	A2A7P4	A2A7P4_MOUSE	Zfp691	283	47.3	Mus musculus OX=10090	1:Experimental evidence at protein level	Zinc finger protein 691	1	0.9969	4	6	0	1	0	0	0	0	0	0	0	0	1	2	0	2	0	0	0	0			261241			250416	229474	223772	158667	139798	147676	198559		210013	224270	151484		238751
tr|A2A7B5|A2A7B5_MOUSE	A2A7B5	A2A7B5_MOUSE	Prdm2	1709	29.3	Mus musculus OX=10090	1:Experimental evidence at protein level	PR domain-containing 2, with ZNF domain	1	0.999	3	12	1	0	0	0	1	1	0	0	0	1	1	2	0	1	1	1	1	1	26392.6				16915.7	22157.7				20549.5	21558.9	23527.2		19695.1	20469.3		19659.9	20287.3
tr|A2A716|A2A716_MOUSE	A2A716	A2A716_MOUSE	Osbpl7	837	34.8	Mus musculus OX=10090	1:Experimental evidence at protein level	Oxysterol-binding protein	1	0.999	4	11	0	1	0	0	0	0	0	0	0	1	1	0	1	0	0	3	3	1										16994.1	13967.4	18450.4	14618.7	17597.3	15117.8	36954	35682.1	33953.2
tr|A2A6J7|A2A6J7_MOUSE	A2A6J7	A2A6J7_MOUSE	Lsp1	324	65.1	Mus musculus OX=10090	1:Experimental evidence at protein level	Lymphocyte-specific protein 1	1	0.999	14	153	3	8	4	5	8	5	6	4	3	9	9	10	11	14	11	16	15	12	188025	190508	196878	288046	207800	224095	295408	241878	281868	447346	396730	473446	452031	620390	400164	887202	675692	516492
tr|A2A6H1|A2A6H1_MOUSE	A2A6H1	A2A6H1_MOUSE	Lasp1	56	75	Mus musculus OX=10090	1:Experimental evidence at protein level	LIM and SH3 domain protein 1 (Fragment)	1	0.9989	4	1	0	0	0	1	0	0	0	0	0	0	0	0	0	0	0	0	0	0	623236	782706	257076	747915	641819	503204	480512	438834	263275	667424	691263	658355	706266	654417	499345	563668	1.01953e+06	523547
tr|A2A654|A2A654_MOUSE	A2A654	A2A654_MOUSE	Bptf	3036	25.6	Mus musculus OX=10090	1:Experimental evidence at protein level	Bromodomain PHD finger transcription factor	1	0.999	8	46	1	2	1	3	1	1	2	2	1	2	2	4	1	5	4	5	4	5	13196.7	15098.9		11208.7		14034.3	12846	14457.2	11852.4	11895.9	14023.5	14843.9		15307.8	13240.1	19528.5	17355.5	18707.5
tr|A2A5R8|A2A5R8_MOUSE	A2A5R8	A2A5R8_MOUSE	Stau1	485	59.2	Mus musculus OX=10090	1:Experimental evidence at protein level	Double-stranded RNA-binding protein Staufen homolog 1	1	0.999	15	113	4	4	4	4	4	5	7	7	7	6	8	9	8	7	6	7	8	8	148253	145186	154172	171201	176537	166137	206034	230005	126024	205161	211441	172723	135365	174144	169768	150601	208145	180708
tr|A2A517|A2A517_MOUSE	A2A517	A2A517_MOUSE	Cyth1	460	26.7	Mus musculus OX=10090	1:Experimental evidence at protein level	Cytohesin-1 (Fragment)	1	0.999	3	24	2	3	2	1	1	0	1	1	0	1	1	0	2	1	2	3	2	1	79273	86414.2	71735.1	75851.2	79371.4		67652.5	65923.3	60873.6	73911.8	69518.7	67023.8	77849.4	87043.2	73092.3	88959.6	67444.9	75980.6
tr|A2A482|A2A482_MOUSE	A2A482	A2A482_MOUSE	Zmynd8	1206	35.7	Mus musculus OX=10090	1:Experimental evidence at protein level	Zinc finger, MYND-type-containing 8	1	0.999	9	36	1	3	1	1	1	1	1	0	1	3	3	3	2	3	1	1	4	6		9893.85	14945	19939	14435.8	13847.2	23270.5		21327.7	30516.4	24982.5	15121.6					13496.8	21303.5
tr|A2A468|A2A468_MOUSE	A2A468	A2A468_MOUSE	Ncoa3	1402	40.2	Mus musculus OX=10090	1:Experimental evidence at protein level	Nuclear receptor coactivator	1	0.9989	8	35	1	2	1	1	1	0	2	0	3	2	2	3	2	4	4	3	2	2	203422	210154	209202	179886	27563.8	160610	205124		190231	60354.9	21921.5	50994.6	50158.9	203786	64004.1	252590	68497.1	206529
tr|A1L3P4|A1L3P4_MOUSE	A1L3P4	A1L3P4_MOUSE	Slc9a6	702	18	Mus musculus OX=10090	1:Experimental evidence at protein level	Sodium/hydrogen exchanger	1	0.999	4	63	4	4	4	3	4	4	2	3	3	2	4	4	3	4	4	4	3	4	102762	253069	172403	298388	95131.6	230421	165338	94750.1	92496.4	85247.9	133663	79914.9	206413	147133	65701.2	153901	217065	80454.8
tr|A1L3C0|A1L3C0_MOUSE	A1L3C0	A1L3C0_MOUSE	Adh6a	375	26.4	Mus musculus OX=10090	2:Experimental evidence at transcript level	Alcohol dehydrogenase 6A (Class V)	0.9976	0.999	1	1	0	0	0	0	0	0	0	0	0	0	0	0	0	0	0	1	0	0																25132.1
tr|A1L366|A1L366_MOUSE	A1L366	A1L366_MOUSE	Rad21	635	36.7	Mus musculus OX=10090	2:Experimental evidence at transcript level	RAD21 homolog (S. pombe)	1	0.999	12	92	2	5	3	4	3	3	4	2	4	6	6	4	7	9	5	12	8	5	137769	174857	135006	63583.6	149940	58322.4	148198	214680	72730.8	173716	147555	120560	244561	283943	201145	286490	226797	165603
tr|A1L333|A1L333_MOUSE	A1L333	A1L333_MOUSE	Ddx5	615	44.7	Mus musculus OX=10090	2:Experimental evidence at transcript level	Probable ATP-dependent RNA helicase DDX5	1	0.9989	21	3	0	0	0	0	0	0	0	0	0	0	0	1	0	1	0	0	1	0	1.0552e+06	1030547	1108394	942806	884718	1.05678e+06	1.10793e+06	1.06345e+06	1.13033e+06	1.4716e+06	1286963	1.45823e+06	1.1865e+06	1.34496e+06	1.28299e+06	1.72657e+06	1.91838e+06	1.53786e+06
tr|A1BN54|A1BN54_MOUSE	A1BN54	A1BN54_MOUSE	Actn1	887	58.4	Mus musculus OX=10090	1:Experimental evidence at protein level	Alpha actinin 1a	1	0.999	43	12	0	1	0	0	0	0	0	0	1	1	1	1	1	1	1	2	1	1	3754527	2.60292e+06	3.23554e+06	3284136	3.1832e+06	3183573	3.51324e+06	3.55828e+06	3.57765e+06	3.81615e+06	3.89394e+06	3.66268e+06	2.52811e+06	3.86841e+06	3357766	2.95916e+06	3.22735e+06	3459446
tr|A1A540|A1A540_MOUSE	A1A540	A1A540_MOUSE	Igkv10-96	108	64.8	Mus musculus OX=10090	2:Experimental evidence at transcript level	Igk protein	1	0.999	4	25	0	3	1	2	2	0	1	0	0	2	1	1	2	3	1	1	3	2	613665	187696	623941	39745	627503	147026	1.18953e+06	795163	1206407	786083	772504	925694	736594	996742	576009	826124	466708	899143
tr|A1A4T2|A1A4T2_MOUSE	A1A4T2	A1A4T2_MOUSE	Ganab	966	49.3	Mus musculus OX=10090	1:Experimental evidence at protein level	Alpha glucosidase 2 alpha neutral subunit	1	0.999	31	630	40	27	41	43	40	33	42	39	43	38	42	37	27	29	29	23	25	32	915459	946560	933807	1.0175e+06	968648	925661	1.07408e+06	992144	1.11725e+06	1.24512e+06	898010	907064	858797	903372	728992	1.04404e+06	1.00187e+06	842203
tr|A0ZVB6|A0ZVB6_MOUSE	A0ZVB6	A0ZVB6_MOUSE	Btaf1	1848	29.1	Mus musculus OX=10090	2:Experimental evidence at transcript level	TBP-associated factor 170	1	0.999	13	56	1	0	2	1	1	2	5	2	4	7	5	4	4	3	1	4	6	4	43381.7		46742.3	9503.59	33385.7	37637.8	49652.3	49201.9	44986.8	59533.4	51141.6	27981.2	25202.6	31823.6	29535.2	25930.9	27879	28421.2
tr|A0T1J8|A0T1J8_MOUSE	A0T1J8	A0T1J8_MOUSE	Lmo7	1699	53.1	Mus musculus OX=10090	2:Experimental evidence at transcript level	LIM domain only 7	1	0.999	35	431	20	25	24	20	17	22	19	30	22	25	24	32	21	26	26	25	26	27	542468	598423	284058	514570	561047	151161	252863	503948	565264	400453	387689	319974	440847	435889	341677	342611	220310	445470
tr|A0PJK9|A0PJK9_MOUSE	A0PJK9	A0PJK9_MOUSE	5730455P16Rik	393	43.5	Mus musculus OX=10090	2:Experimental evidence at transcript level	Protein Njmu-R1	1	0.999	5	38	2	2	2	3	3	2	2	1	1	2	2	2	1	3	3	3	2	2	97039.3	86348.6	101718	85574.4	97044.4	108918	88862.4	92103.2	83224.3	74885.6	63047.3	73581.4	77932.9	76818.8	93137.1	77535.9	72996.1	82897.5
tr|A0PJE6|A0PJE6_MOUSE	A0PJE6	A0PJE6_MOUSE	Pccb	539	59	Mus musculus OX=10090	2:Experimental evidence at transcript level	Pccb protein (Fragment)	1	0.999	20	468	28	27	31	31	32	30	26	31	30	26	28	25	21	25	23	16	16	22	2757314	2.79456e+06	2.98354e+06	2659796	2.70164e+06	3.16326e+06	2.49677e+06	2.77589e+06	2.85546e+06	1.86991e+06	1.8747e+06	1.88369e+06	2.17233e+06	1.56099e+06	1.97602e+06	1.51869e+06	1.43406e+06	1666300
tr|A0PJ46|A0PJ46_MOUSE	A0PJ46	A0PJ46_MOUSE	Prpf39	426	36.2	Mus musculus OX=10090	2:Experimental evidence at transcript level	Prpf39 protein (Fragment)	1	0.999	6	28	2	0	2	0	0	1	2	1	1	2	4	1	1	1	1	3	3	3	53387.8		57096.1			22941	36332.1	24378.7	28881.6	35250.7	53861.3	39548.6	17239.5	60020.7		21107	55411.2	44674.9
tr|A0JNY7|A0JNY7_MOUSE	A0JNY7	A0JNY7_MOUSE	Eif4g2	906	55.4	Mus musculus OX=10090	2:Experimental evidence at transcript level	Eukaryotic translation initiation factor 4, gamma 2	1	0.999	25	255	13	16	10	17	16	14	13	11	16	16	13	12	20	13	15	12	11	17	145876	252621	135083	237077	229573	192278	183719	208778	221678	217842	158077	244718	285404	241071	247369	274260	279561	242673
tr|A0AUN0|A0AUN0_MOUSE	A0AUN0	A0AUN0_MOUSE	Sec23ip	842	31.6	Mus musculus OX=10090	2:Experimental evidence at transcript level	Sec23ip protein (Fragment)	1	0.999	14	186	12	12	15	12	11	11	10	9	11	13	12	10	7	10	5	8	9	9	259350	327257	430722	303001	405210	3.87019e+06	346796	1510631	369432	194689	349054	1.40121e+06	52761.8	128555	1.21506e+06	177489	71051.9	390810
tr|A0A8V5KX73|A0A8V5KX73_MOUSE	A0A8V5KX73	A0A8V5KX73_MOUSE	Myo9b	1993	36.2	Mus musculus OX=10090	4:Protein predicted	Unconventional myosin-IXb	1	0.999	19	73	0	0	2	0	0	0	1	0	2	8	7	11	5	8	3	6	13	7		24836.5	24362.1			30861.7	27943		25189.8	71285.6	197032	249879	270358	196521	370263	183892	176731	305713
tr|A0A8Q0Q6C4|A0A8Q0Q6C4_MOUSE	A0A8Q0Q6C4	A0A8Q0Q6C4_MOUSE	Lin52	112	49.1	Mus musculus OX=10090	1:Experimental evidence at protein level	Protein lin-52 homolog	0.9933	0.9986	1	1	0	0	0	0	0	0	0	0	0	0	0	0	0	1	0	0	0	0														9866.84
tr|A0A7N9VR94|A0A7N9VR94_MOUSE	A0A7N9VR94	A0A7N9VR94_MOUSE	Ahnak2	3501	49.5	Mus musculus OX=10090	1:Experimental evidence at protein level	AHNAK nucleoprotein 2	1	0.999	11	70	0	0	0	0	0	0	0	0	0	7	4	6	9	8	5	10	11	10								26710.7		199969	103187	213666	245760	336606	224308	362383	441782	343164
tr|A0A7H1MFM4|A0A7H1MFM4_MUSMC	A0A7H1MFM4	A0A7H1MFM4_MUSMC	Abpa7	93	37.6	Mus musculus castaneus OX=10091	4:Protein predicted	ABPA7	0.9986	0.9987	2	3	0	0	0	0	0	0	0	1	0	0	0	0	1	0	0	0	1	0													44843.1	30654.8		52650.4	23265.8
tr|A0A7H1MFL8|A0A7H1MFL8_MUSMC	A0A7H1MFL8	A0A7H1MFL8_MUSMC	Abpa2	93	14	Mus musculus castaneus OX=10091	4:Protein predicted	ABPA2	0.9874	0.999	1	4	0	0	0	0	0	0	0	0	1	0	0	0	1	1	0	1	0	0								63033.7	55825.8				39815.3	34452.8		43369.5
tr|A0A6I8MX18|A0A6I8MX18_MOUSE	A0A6I8MX18	A0A6I8MX18_MOUSE	Ago1	895	44	Mus musculus OX=10090	1:Experimental evidence at protein level	Protein argonaute-1	1	0.999	9	62	3	1	3	1	2	4	2	4	3	3	3	4	4	9	4	5	3	4	328043	287706	267927	243485	307088	375519	361559	234832	65174.9	279344	176971	186188	212582	216608	229266	59580.8	243823	69705.9
tr|A0A6I8MWZ8|A0A6I8MWZ8_MOUSE	A0A6I8MWZ8	A0A6I8MWZ8_MOUSE	Mtx1	461	37.1	Mus musculus OX=10090	1:Experimental evidence at protein level	Metaxin-1	1	0.999	7	82	5	5	7	5	4	4	3	4	4	4	3	4	6	6	5	4	5	4	561449	552086	509374	651163	531674	336776	441845	537260	412133	388083	356894	252810	473877	481239	400422	311780	426926	279003
tr|A0A6I8MWX8|A0A6I8MWX8_MOUSE	A0A6I8MWX8	A0A6I8MWX8_MOUSE	Dnajc7	579	54.5	Mus musculus OX=10090	1:Experimental evidence at protein level	DnaJ homolog subfamily C member 7	1	0.999	13	90	2	5	3	6	7	3	4	4	3	5	5	7	7	7	5	8	4	5	60864.6	203132	135541	138113	139777	213398	111351	188153	140697	204434	139211	203013	193411	142351	191868	140990	243028	127766
tr|A0A668KM61|A0A668KM61_MOUSE	A0A668KM61	A0A668KM61_MOUSE	Slc4a4	1111	34.9	Mus musculus OX=10090	1:Experimental evidence at protein level	Anion exchange protein	1	0.999	20	38	2	3	2	3	3	2	2	2	2	2	2	2	2	2	2	2	1	2	2.13659e+06	1.97583e+06	1.85899e+06	2.29153e+06	2320399	2.00351e+06	2.19231e+06	2.12731e+06	1.9226e+06	1.50179e+06	2.40206e+06	1.78253e+06	1.76019e+06	1.40562e+06	1.77035e+06	937210	846955	1593247
tr|A0A668KLB7|A0A668KLB7_MOUSE	A0A668KLB7	A0A668KLB7_MOUSE	Clic5	485	53.8	Mus musculus OX=10090	1:Experimental evidence at protein level	Chloride intracellular channel protein	1	0.999	13	221	11	15	13	13	11	11	12	13	14	11	12	11	16	10	12	15	10	11	311974	431153	352796	366166	366732	398270	354901	333895	321473	240770	340100	353522	298881	284296	402117	353697	292940	285787
tr|A0A668KL65|A0A668KL65_MOUSE	A0A668KL65	A0A668KL65_MOUSE	Sorbs1	1005	41.8	Mus musculus OX=10090	1:Experimental evidence at protein level	Sorbin and SH3 domain-containing protein 1 (Fragment)	1	0.9989	16	9	0	1	0	1	1	0	0	1	1	1	1	1	0	0	0	1	0	0	181086	668911	159821	191856	404160	261296	249315	422053	232561	550657	575949	1.00007e+06	831859	799940	949361	439540	836070	1.00112e+06
tr|A0A668KL36|A0A668KL36_MOUSE	A0A668KL36	A0A668KL36_MOUSE	Ccdc50	480	34.4	Mus musculus OX=10090	1:Experimental evidence at protein level	Coiled-coil domain-containing protein 50	1	0.999	4	19	1	0	1	1	1	0	3	0	1	3	2	1	0	2	1	0	1	1		58052.7		55303.5	63198.6	54762.6	112257		55201.5	93048.7	72633.9	17446.7	16646.2	131797	144230	84546.4	100928	137227
tr|A0A5H1ZRL3|A0A5H1ZRL3_MOUSE	A0A5H1ZRL3	A0A5H1ZRL3_MOUSE	Nelfb	631	35	Mus musculus OX=10090	1:Experimental evidence at protein level	Negative elongation factor B	1	0.999	8	65	3	3	2	4	3	3	3	5	5	6	5	3	2	4	2	4	4	4	107987	65221.8	148971	115407	149139	142186	186634	143129	135711	154606	137626	99993.1	60373.6	129267	66548.3	116328	135915	106053
tr|A0A5F8MQ94|A0A5F8MQ94_MOUSE	A0A5F8MQ94	A0A5F8MQ94_MOUSE	1810058I24Rik	32	40.6	Mus musculus OX=10090	4:Protein predicted	RIKEN cDNA 1810058I24 gene	0.9728	0.9978	1	3	0	0	0	0	1	0	0	0	0	0	0	0	1	0	0	1	0	0				39507.4	39349.9				34276.1				25613.1
tr|A0A5F8MPZ2|A0A5F8MPZ2_MOUSE	A0A5F8MPZ2	A0A5F8MPZ2_MOUSE	Klc1	637	59	Mus musculus OX=10090	1:Experimental evidence at protein level	Kinesin light chain	1	0.999	11	77	3	4	3	3	3	2	4	2	3	6	4	4	5	7	4	7	8	5	92544.8	130492	164817	165528	134752	151294	166548	163524	110847	177114	161275	129178	109295	136656	137012	100623	92934.8	144105
tr|A0A5F8MPW1|A0A5F8MPW1_MOUSE	A0A5F8MPW1	A0A5F8MPW1_MOUSE	Agt	477	18.4	Mus musculus OX=10090	1:Experimental evidence at protein level	Angiotensinogen	1	0.999	6	60	3	3	2	3	3	2	2	2	4	3	3	3	5	5	3	4	5	5	77360.8	36652.2	87473.3	90805.7	92211.8	159628	147113	45077.5	235573	161308	137925	152804	176654	142570	183581	121054	197935	166767
tr|A0A5F8MPT6|A0A5F8MPT6_MOUSE	A0A5F8MPT6	A0A5F8MPT6_MOUSE	Cgn	1192	51	Mus musculus OX=10090	1:Experimental evidence at protein level	Cingulin	1	0.999	35	298	15	15	10	13	16	14	19	14	13	19	23	23	13	16	16	21	20	18	130834	194357	178655	114946	120636	214997	184559	224300	226462	457996	365446	200415	274861	485089	115155	285560	288635	252477
tr|A0A5F8MPP0|A0A5F8MPP0_MOUSE	A0A5F8MPP0	A0A5F8MPP0_MOUSE	Plekhg1	1465	28.1	Mus musculus OX=10090	1:Experimental evidence at protein level	Pleckstrin homology domain-containing, family G (with RhoGef domain) member 1	1	0.999	5	19	1	1	1	0	0	1	1	1	1	1	1	1	2	2	1	2	1	1	29322.8		20964.5			22576.5	28496.4	22184.7	21997.3	25471.3	20036	23546.1	26401.4	25267	23221.1	26869.5	26402.8	26001
tr|A0A5F8MPK9|A0A5F8MPK9_MOUSE	A0A5F8MPK9	A0A5F8MPK9_MOUSE	Sacm1l	609	50.6	Mus musculus OX=10090	1:Experimental evidence at protein level	Phosphatidylinositol-3-phosphatase SAC1	1	0.999	18	245	13	13	14	16	14	14	14	17	17	17	17	12	13	11	9	11	11	12	533921	503254	545557	569881	520146	575066	500182	581211	582984	504072	600373	483432	653672	641991	400979	611488	573730	698134
tr|A0A5F8MPH8|A0A5F8MPH8_MOUSE	A0A5F8MPH8	A0A5F8MPH8_MOUSE	Tnxb	4356	31.9	Mus musculus OX=10090	1:Experimental evidence at protein level	Tenascin XB	1	0.999	38	179	4	6	6	4	5	7	7	9	5	7	9	11	26	20	9	28	4	12	279866	236181	235946	210625	225675	288499	267182	335364	231185	216178	261303	224689	456460	372070	296937	401692	196229	245258
tr|A0A5F8MPH5|A0A5F8MPH5_MOUSE	A0A5F8MPH5	A0A5F8MPH5_MOUSE	Sytl2	2153	39	Mus musculus OX=10090	1:Experimental evidence at protein level	Synaptotagmin-like protein 2	1	0.999	10	36	0	0	1	0	0	0	1	0	1	4	6	3	0	6	2	5	2	5					90744					135354	123683	71099.6		133310	30656.3	74453.1	122882	127939
tr|A0A5F8MP92|A0A5F8MP92_MOUSE	A0A5F8MP92	A0A5F8MP92_MOUSE	Exoc6	811	33.2	Mus musculus OX=10090	1:Experimental evidence at protein level	Exocyst complex component	1	0.999	10	77	4	3	5	5	7	6	4	3	4	5	5	4	3	5	3	4	3	4	116533	98214.4	171224	67673.4	190569	171343	35574.8	224925	91411.5	99402.8	152159	169522	98146.2	137346	146217	114005	112431	112505
tr|A0A589P973|A0A589P973_MOUSE	A0A589P973	A0A589P973_MOUSE	Nav1	2098	30.9	Mus musculus OX=10090	1:Experimental evidence at protein level	Neuron navigator 1	1	0.999	5	6	0	0	0	0	0	0	0	0	0	2	1	0	0	1	0	2	0	0														8704.92		11918.9
tr|A0A571BG24|A0A571BG24_MOUSE	A0A571BG24	A0A571BG24_MOUSE	Limch1	1511	40.9	Mus musculus OX=10090	1:Experimental evidence at protein level	LIM and calponin homology domains-containing protein 1	1	0.999	13	78	3	4	5	4	5	4	3	3	2	5	6	6	4	6	4	4	6	4	66823.4	131485	113981	72263.4	70416.8	107499	103500	126168	73207.6	153387	125549	80122.1	107871	102441	167973	198899	178858	103024
[truncated: 6,872 more rows]
