# Supplementary material for: Temporal Proteomic and Phosphoproteomic Profiling Deciphers Molecular Dynamics of Acute-to-Chronic Kidney Disease After Ischemia-Reperfusion Injury, With Dock2 Emerging as a Key Regulator
Source: Mol Cell Proteomics. 2026 Jan 12;25(2):101509. doi: 10.1016/j.mcpro.2026.101509 (PMC12915234; doi:10.1016/j.mcpro.2026.101509)
Supplement: Supplemental Table S2 [file mmc2.xlsx]

## Sheet: Sheet1
Protein	Protein ID	Entry Name	Gene	Protein Length	Coverage	Organism	Protein Existence	Description	Protein Probability	Top Peptide Probability	Combined Total Peptides	Combined Spectral Count
sp|Q925N4|CLD16_MOUSE	Q925N4	CLD16_MOUSE	Cldn16	235	24.7	Mus musculus OX=10090	2:Experimental evidence at transcript level	Claudin-16	0.9945	0.9968	1	2
tr|A0A0R4J045|A0A0R4J045_MOUSE	A0A0R4J045	A0A0R4J045_MOUSE	Rrp36	226	24.8	Mus musculus OX=10090	1:Experimental evidence at protein level	rRNA biogenesis protein RRP36	1	0.9987	3	4
sp|Q921L7|HEMK1_MOUSE	Q921L7	HEMK1_MOUSE	Hemk1	340	14.7	Mus musculus OX=10090	2:Experimental evidence at transcript level	MTRF1L release factor glutamine methyltransferase	0.9935	0.999	1	6
tr|A2A716|A2A716_MOUSE	A2A716	A2A716_MOUSE	Osbpl7	837	34.8	Mus musculus OX=10090	1:Experimental evidence at protein level	Oxysterol-binding protein	1	0.999	4	11
tr|A0A0R4J0H7|A0A0R4J0H7_MOUSE	A0A0R4J0H7	A0A0R4J0H7_MOUSE	Ncapd2	1392	32.5	Mus musculus OX=10090	1:Experimental evidence at protein level	Condensin complex subunit 1	1	0.999	11	23
sp|Q99LQ1|MBIP1_MOUSE	Q99LQ1	MBIP1_MOUSE	Mbip	341	34.6	Mus musculus OX=10090	1:Experimental evidence at protein level	MAP3K12-binding inhibitory protein 1	1	0.9984	3	6
sp|Q9CU65|ZMYM2_MOUSE	Q9CU65	ZMYM2_MOUSE	Zmym2	1376	29.8	Mus musculus OX=10090	1:Experimental evidence at protein level	Zinc finger MYM-type protein 2	1	0.999	2	4
sp|P35601|RFC1_MOUSE	P35601	RFC1_MOUSE	Rfc1	1131	41.5	Mus musculus OX=10090	1:Experimental evidence at protein level	Replication factor C subunit 1	1	0.999	5	10
sp|Q04744|EMX2_MOUSE	Q04744	EMX2_MOUSE	Emx2	253	21.3	Mus musculus OX=10090	1:Experimental evidence at protein level	Homeobox protein EMX2	0.9993	0.998	2	6
sp|P05367|SAA2_MOUSE	P05367	SAA2_MOUSE	Saa2	122	60.2	Mus musculus OX=10090	1:Experimental evidence at protein level	Serum amyloid A-2 protein	1	0.999	5	33
sp|P05366|SAA1_MOUSE	P05366	SAA1_MOUSE	Saa1	122	66.7	Mus musculus OX=10090	1:Experimental evidence at protein level	Serum amyloid A-1 protein	1	0.999	6	48
sp|Q9DAA6|EXOS1_MOUSE	Q9DAA6	EXOS1_MOUSE	Exosc1	195	17.4	Mus musculus OX=10090	1:Experimental evidence at protein level	Exosome complex component CSL4	0.9987	0.9982	2	10
sp|O35613|DAXX_MOUSE	O35613	DAXX_MOUSE	Daxx	739	16.5	Mus musculus OX=10090	1:Experimental evidence at protein level	Death domain-associated protein 6	1	0.999	3	11
sp|Q8BQP8|RFIP4_MOUSE	Q8BQP8	RFIP4_MOUSE	Rab11fip4	635	31.2	Mus musculus OX=10090	1:Experimental evidence at protein level	Rab11 family-interacting protein 4	1	0.999	5	9
sp|P0C913|OCC1_MOUSE	P0C913	OCC1_MOUSE		63	57.4	Mus musculus OX=10090	3:Protein inferred from homology	Overexpressed in colon carcinoma 1 protein homolog	1	0.9989	2	10
sp|Q9Z148|EHMT2_MOUSE	Q9Z148	EHMT2_MOUSE	Ehmt2	1263	26.4	Mus musculus OX=10090	1:Experimental evidence at protein level	Histone-lysine N-methyltransferase EHMT2	1	0.999	4	14
sp|P56390|CKS2_MOUSE	P56390	CKS2_MOUSE	Cks2	79	25.3	Mus musculus OX=10090	1:Experimental evidence at protein level	Cyclin-dependent kinases regulatory subunit 2	0.9878	0.9987	1	3
sp|Q8BR65|SDS3_MOUSE	Q8BR65	SDS3_MOUSE	Suds3	328	34.1	Mus musculus OX=10090	1:Experimental evidence at protein level	Sin3 histone deacetylase corepressor complex component SDS3	1	0.999	3	17
sp|P54227|STMN1_MOUSE	P54227	STMN1_MOUSE	Stmn1	149	78.5	Mus musculus OX=10090	1:Experimental evidence at protein level	Stathmin	1	0.9989	8	68
sp|Q91ZV4|MOGT1_MOUSE	Q91ZV4	MOGT1_MOUSE	Mogat1	335	42.4	Mus musculus OX=10090	1:Experimental evidence at protein level	2-acylglycerol O-acyltransferase 1	1	0.999	9	115
sp|P14901|HMOX1_MOUSE	P14901	HMOX1_MOUSE	Hmox1	289	59.1	Mus musculus OX=10090	1:Experimental evidence at protein level	Heme oxygenase 1	1	0.999	10	105
sp|Q99LJ6|GPX7_MOUSE	Q99LJ6	GPX7_MOUSE	Gpx7	186	55.9	Mus musculus OX=10090	1:Experimental evidence at protein level	Glutathione peroxidase 7	1	0.999	4	36
sp|P17918|PCNA_MOUSE	P17918	PCNA_MOUSE	Pcna	261	57.5	Mus musculus OX=10090	1:Experimental evidence at protein level	Proliferating cell nuclear antigen	1	0.999	9	70
sp|Q62192|CD180_MOUSE	Q62192	CD180_MOUSE	Cd180	661	16.6	Mus musculus OX=10090	1:Experimental evidence at protein level	CD180 antigen	1	0.999	5	40
sp|O35654|DPOD2_MOUSE	O35654	DPOD2_MOUSE	Pold2	469	44.8	Mus musculus OX=10090	1:Experimental evidence at protein level	DNA polymerase delta subunit 2	0.9974	0.999	1	9
sp|Q3UUG6|TBC24_MOUSE	Q3UUG6	TBC24_MOUSE	Tbc1d24	561	11.5	Mus musculus OX=10090	1:Experimental evidence at protein level	TBC1 domain family member 24	0.982	0.9981	1	6
sp|P07214|SPRC_MOUSE	P07214	SPRC_MOUSE	Sparc	302	10	Mus musculus OX=10090	1:Experimental evidence at protein level	SPARC	1	0.999	2	15
sp|Q9EQY0|ERN1_MOUSE	Q9EQY0	ERN1_MOUSE	Ern1	977	15.4	Mus musculus OX=10090	1:Experimental evidence at protein level	Serine/threonine-protein kinase/endoribonuclease IRE1	1	0.9978	1	7
tr|E9PY16|E9PY16_MOUSE	E9PY16	E9PY16_MOUSE	Adap1	374	37.7	Mus musculus OX=10090	1:Experimental evidence at protein level	ArfGAP with dual PH domains 1	1	0.999	2	6
sp|Q8BZ20|PAR12_MOUSE	Q8BZ20	PAR12_MOUSE	Parp12	711	36.3	Mus musculus OX=10090	1:Experimental evidence at protein level	Protein mono-ADP-ribosyltransferase PARP12	1	0.999	5	27
sp|Q9D5T0|ATAD1_MOUSE	Q9D5T0	ATAD1_MOUSE	Atad1	361	48.5	Mus musculus OX=10090	1:Experimental evidence at protein level	Outer mitochondrial transmembrane helix translocase	1	0.999	11	180
sp|P04184|KITH_MOUSE	P04184	KITH_MOUSE	Tk1	233	23.2	Mus musculus OX=10090	1:Experimental evidence at protein level	Thymidine kinase, cytosolic	1	0.9968	3	4
sp|P19182|IFRD1_MOUSE	P19182	IFRD1_MOUSE	Ifrd1	449	16.9	Mus musculus OX=10090	1:Experimental evidence at protein level	Interferon-related developmental regulator 1	1	0.999	2	7
sp|Q9WUA6|AKT3_MOUSE	Q9WUA6	AKT3_MOUSE	Akt3	479	39	Mus musculus OX=10090	1:Experimental evidence at protein level	RAC-gamma serine/threonine-protein kinase	1	0.999	3	6
sp|Q61937|NPM_MOUSE	Q61937	NPM_MOUSE	Npm1	292	38	Mus musculus OX=10090	1:Experimental evidence at protein level	Nucleophosmin	1	0.999	8	352
sp|Q9DBW3|NATD1_MOUSE	Q9DBW3	NATD1_MOUSE	Natd1	110	33.6	Mus musculus OX=10090	1:Experimental evidence at protein level	Protein NATD1	0.9992	0.999	2	9
sp|Q9CYD3|CRTAP_MOUSE	Q9CYD3	CRTAP_MOUSE	Crtap	400	40.8	Mus musculus OX=10090	1:Experimental evidence at protein level	Cartilage-associated protein	1	0.9987	2	8
sp|Q99MR8|MCCA_MOUSE	Q99MR8	MCCA_MOUSE	Mccc1	717	70.7	Mus musculus OX=10090	1:Experimental evidence at protein level	Methylcrotonoyl-CoA carboxylase subunit alpha, mitochondrial	1	0.999	22	512
sp|Q8VD58|EVI2B_MOUSE	Q8VD58	EVI2B_MOUSE	Evi2b	444	5.2	Mus musculus OX=10090	1:Experimental evidence at protein level	Protein EVI2B	1	0.999	1	10
sp|Q61462|CY24A_MOUSE	Q61462	CY24A_MOUSE	Cyba	192	36.5	Mus musculus OX=10090	1:Experimental evidence at protein level	Cytochrome b-245 light chain	1	0.999	3	38
tr|A0A7N9VR94|A0A7N9VR94_MOUSE	A0A7N9VR94	A0A7N9VR94_MOUSE	Ahnak2	3501	49.5	Mus musculus OX=10090	1:Experimental evidence at protein level	AHNAK nucleoprotein 2	1	0.999	11	70
sp|Q99LB7|SARDH_MOUSE	Q99LB7	SARDH_MOUSE	Sardh	919	53.4	Mus musculus OX=10090	1:Experimental evidence at protein level	Sarcosine dehydrogenase, mitochondrial	1	0.999	31	695
sp|Q99L27|GMPR2_MOUSE	Q99L27	GMPR2_MOUSE	Gmpr2	348	29.6	Mus musculus OX=10090	1:Experimental evidence at protein level	GMP reductase 2	1	0.9989	5	25
sp|Q99MD9|NASP_MOUSE	Q99MD9	NASP_MOUSE	Nasp	773	34.4	Mus musculus OX=10090	1:Experimental evidence at protein level	Nuclear autoantigenic sperm protein	1	0.999	12	82
sp|Q9JMG2|C1GLC_MOUSE	Q9JMG2	C1GLC_MOUSE	C1galt1c1	316	22.2	Mus musculus OX=10090	2:Experimental evidence at transcript level	C1GALT1-specific chaperone 1	1	0.999	2	19
tr|A0A087WR50|A0A087WR50_MOUSE	A0A087WR50	A0A087WR50_MOUSE	Fn1	2386	46.3	Mus musculus OX=10090	1:Experimental evidence at protein level	Fibronectin	1	0.999	56	1097
sp|Q2VPQ9|EAF6_MOUSE	Q2VPQ9	EAF6_MOUSE	Meaf6	191	23.8	Mus musculus OX=10090	1:Experimental evidence at protein level	Chromatin modification-related protein MEAF6	1	0.999	2	14
sp|Q07417|ACADS_MOUSE	Q07417	ACADS_MOUSE	Acads	412	46.6	Mus musculus OX=10090	1:Experimental evidence at protein level	Short-chain specific acyl-CoA dehydrogenase, mitochondrial	1	0.999	12	366
sp|Q9WVH4|FOXO3_MOUSE	Q9WVH4	FOXO3_MOUSE	Foxo3	672	27.2	Mus musculus OX=10090	1:Experimental evidence at protein level	Forkhead box protein O3	0.9935	0.999	1	7
sp|Q8K4Q8|COL12_MOUSE	Q8K4Q8	COL12_MOUSE	Colec12	742	39.1	Mus musculus OX=10090	1:Experimental evidence at protein level	Collectin-12	1	0.999	10	65
sp|Q9D880|TIM50_MOUSE	Q9D880	TIM50_MOUSE	Timm50	353	49.6	Mus musculus OX=10090	1:Experimental evidence at protein level	Mitochondrial import inner membrane translocase subunit TIM50	1	0.999	10	230
sp|Q8N9S3|AHSA2_MOUSE	Q8N9S3	AHSA2_MOUSE	Ahsa2	331	21.6	Mus musculus OX=10090	1:Experimental evidence at protein level	Activator of 90 kDa heat shock protein ATPase homolog 2	0.9908	0.999	1	6
tr|Q5DTS4|Q5DTS4_MOUSE	Q5DTS4	Q5DTS4_MOUSE	Rbm6	1109	37.3	Mus musculus OX=10090	2:Experimental evidence at transcript level	MKIAA4015 protein (Fragment)	1	0.999	14	56
sp|Q8C5H8|NAKD2_MOUSE	Q8C5H8	NAKD2_MOUSE	Nadk2	452	51.3	Mus musculus OX=10090	1:Experimental evidence at protein level	NAD kinase 2, mitochondrial	1	0.999	19	194
sp|Q6PDI5|ECM29_MOUSE	Q6PDI5	ECM29_MOUSE	Ecpas	1840	41.7	Mus musculus OX=10090	1:Experimental evidence at protein level	Proteasome adapter and scaffold protein ECM29	1	0.999	28	253
sp|P17225|PTBP1_MOUSE	P17225	PTBP1_MOUSE	Ptbp1	555	56.7	Mus musculus OX=10090	1:Experimental evidence at protein level	Polypyrimidine tract-binding protein 1	1	0.999	18	585
sp|Q9ERL9|GCYA1_MOUSE	Q9ERL9	GCYA1_MOUSE	Gucy1a1	691	41.8	Mus musculus OX=10090	1:Experimental evidence at protein level	Guanylate cyclase soluble subunit alpha-1	1	0.999	12	116
sp|P16045|LEG1_MOUSE	P16045	LEG1_MOUSE	Lgals1	135	80.7	Mus musculus OX=10090	1:Experimental evidence at protein level	Galectin-1	1	0.999	6	177
sp|Q3UQ28|PXDN_MOUSE	Q3UQ28	PXDN_MOUSE	Pxdn	1475	42.4	Mus musculus OX=10090	1:Experimental evidence at protein level	Peroxidasin homolog	1	0.999	26	205
sp|Q8K4F5|ABHDB_MOUSE	Q8K4F5	ABHDB_MOUSE	Abhd11	307	24.4	Mus musculus OX=10090	1:Experimental evidence at protein level	Protein ABHD11	1	0.999	5	75
sp|P59158|S12A3_MOUSE	P59158	S12A3_MOUSE	Slc12a3	1002	24.8	Mus musculus OX=10090	1:Experimental evidence at protein level	Solute carrier family 12 member 3	1	0.999	16	231
sp|Q8K2A1|GULP1_MOUSE	Q8K2A1	GULP1_MOUSE	Gulp1	304	23.4	Mus musculus OX=10090	1:Experimental evidence at protein level	PTB domain-containing engulfment adapter protein 1	1	0.9989	3	9
sp|Q61823|PDCD4_MOUSE	Q61823	PDCD4_MOUSE	Pdcd4	469	49	Mus musculus OX=10090	1:Experimental evidence at protein level	Programmed cell death protein 4	1	0.999	7	54
sp|P14869|RLA0_MOUSE	P14869	RLA0_MOUSE	Rplp0	317	44.8	Mus musculus OX=10090	1:Experimental evidence at protein level	60S acidic ribosomal protein P0	1	0.999	6	198
tr|A0A1B0GX27|A0A1B0GX27_MOUSE	A0A1B0GX27	A0A1B0GX27_MOUSE	Bcat2	388	40.7	Mus musculus OX=10090	1:Experimental evidence at protein level	Branched-chain-amino-acid aminotransferase	1	0.999	11	313
sp|P70340|SMAD1_MOUSE	P70340	SMAD1_MOUSE	Smad1	465	35.1	Mus musculus OX=10090	1:Experimental evidence at protein level	Mothers against decapentaplegic homolog 1	0.9999	0.9988	4	9
sp|Q99MD6|TRXR3_MOUSE	Q99MD6	TRXR3_MOUSE	Txnrd3	652	30.9	Mus musculus OX=10090	1:Experimental evidence at protein level	Thioredoxin reductase 3	1	0.999	10	30
tr|Q9DAE1|Q9DAE1_MOUSE	Q9DAE1	Q9DAE1_MOUSE	Nfxl1	223	57	Mus musculus OX=10090	2:Experimental evidence at transcript level	PHD domain-containing protein	0.9964	0.999	1	13
sp|Q9D0M3|CY1_MOUSE	Q9D0M3	CY1_MOUSE	Cyc1	325	48.9	Mus musculus OX=10090	1:Experimental evidence at protein level	Cytochrome c1, heme protein, mitochondrial	1	0.999	10	523
sp|P43275|H11_MOUSE	P43275	H11_MOUSE	H1-1	213	35.2	Mus musculus OX=10090	1:Experimental evidence at protein level	Histone H1.1	1	0.999	7	175
sp|Q8BYW1|RHG25_MOUSE	Q8BYW1	RHG25_MOUSE	Arhgap25	648	39.8	Mus musculus OX=10090	1:Experimental evidence at protein level	Rho GTPase-activating protein 25	1	0.999	6	14
sp|P54071|IDHP_MOUSE	P54071	IDHP_MOUSE	Idh2	452	60.4	Mus musculus OX=10090	1:Experimental evidence at protein level	Isocitrate dehydrogenase [NADP], mitochondrial	1	0.999	25	1407
tr|Q3UE54|Q3UE54_MOUSE	Q3UE54	Q3UE54_MOUSE	Cd14	366	35.2	Mus musculus OX=10090	2:Experimental evidence at transcript level	Monocyte differentiation antigen CD14	1	0.999	6	68
sp|Q9DCU9|HOGA1_MOUSE	Q9DCU9	HOGA1_MOUSE	Hoga1	321	41.7	Mus musculus OX=10090	1:Experimental evidence at protein level	4-hydroxy-2-oxoglutarate aldolase, mitochondrial	1	0.999	8	159
sp|O55201|SPT5H_MOUSE	O55201	SPT5H_MOUSE	Supt5h	1082	50.5	Mus musculus OX=10090	1:Experimental evidence at protein level	Transcription elongation factor SPT5	1	0.999	30	225
sp|P12246|SAMP_MOUSE	P12246	SAMP_MOUSE	Apcs	224	41.5	Mus musculus OX=10090	1:Experimental evidence at protein level	Serum amyloid P-component	1	0.999	5	20
sp|Q9D312|K1C20_MOUSE	Q9D312	K1C20_MOUSE	Krt20	431	58.9	Mus musculus OX=10090	1:Experimental evidence at protein level	Keratin, type I cytoskeletal 20	1	0.999	16	100
sp|Q9DBD5|PELP1_MOUSE	Q9DBD5	PELP1_MOUSE	Pelp1	1123	20.4	Mus musculus OX=10090	1:Experimental evidence at protein level	Proline-, glutamic acid- and leucine-rich protein 1	1	0.999	8	58
tr|E0CYE6|E0CYE6_MOUSE	E0CYE6	E0CYE6_MOUSE	Pip4p1	283	18.7	Mus musculus OX=10090	1:Experimental evidence at protein level	Phosphatidylinositol-4,5-bisphosphate 4-phosphatase (Fragment)	1	0.999	3	22
sp|Q9DCT2|NDUS3_MOUSE	Q9DCT2	NDUS3_MOUSE	Ndufs3	263	51.3	Mus musculus OX=10090	1:Experimental evidence at protein level	NADH dehydrogenase [ubiquinone] iron-sulfur protein 3, mitochondrial	1	0.999	11	245
sp|P63323|RS12_MOUSE	P63323	RS12_MOUSE	Rps12	132	69.7	Mus musculus OX=10090	1:Experimental evidence at protein level	40S ribosomal protein S12	1	0.999	4	68
sp|Q9Z100|CPXM1_MOUSE	Q9Z100	CPXM1_MOUSE	Cpxm1	722	17.3	Mus musculus OX=10090	2:Experimental evidence at transcript level	Probable carboxypeptidase X1	1	0.999	4	13
tr|A2APM1|A2APM1_MOUSE	A2APM1	A2APM1_MOUSE	Cd44	657	12	Mus musculus OX=10090	1:Experimental evidence at protein level	CD44 antigen	1	0.999	4	13
sp|Q9CPX7|RT16_MOUSE	Q9CPX7	RT16_MOUSE	Mrps16	135	54.8	Mus musculus OX=10090	1:Experimental evidence at protein level	28S ribosomal protein S16, mitochondrial	1	0.999	2	58
sp|Q9ET54|PALLD_MOUSE	Q9ET54	PALLD_MOUSE	Palld	1408	35.1	Mus musculus OX=10090	1:Experimental evidence at protein level	Palladin	1	0.999	22	139
tr|K0BWC3|K0BWC3_MOUSE	K0BWC3	K0BWC3_MOUSE	Palld	1002	42.1	Mus musculus OX=10090	2:Experimental evidence at transcript level	Palladin isoform	0.1091	0.999	22	122
tr|Q05CR3|Q05CR3_MOUSE	Q05CR3	Q05CR3_MOUSE	Plec	669	50.5	Mus musculus OX=10090	2:Experimental evidence at transcript level	Plec1 protein (Fragment)	1	0.999	21	12
sp|Q62193|RFA2_MOUSE	Q62193	RFA2_MOUSE	Rpa2	270	28.5	Mus musculus OX=10090	1:Experimental evidence at protein level	Replication protein A 32 kDa subunit	1	0.999	3	22
sp|Q9JIY7|NAT8_MOUSE	Q9JIY7	NAT8_MOUSE	Nat8	227	34.8	Mus musculus OX=10090	1:Experimental evidence at protein level	N-acetyltransferase 8	1	0.999	5	110
sp|Q9Z0H7|BCL10_MOUSE	Q9Z0H7	BCL10_MOUSE	Bcl10	233	37.3	Mus musculus OX=10090	1:Experimental evidence at protein level	B-cell lymphoma/leukemia 10	0.9999	0.999	2	9
sp|Q8K1C9|LRC41_MOUSE	Q8K1C9	LRC41_MOUSE	Lrrc41	807	23.9	Mus musculus OX=10090	1:Experimental evidence at protein level	Leucine-rich repeat-containing protein 41	1	0.999	5	12
sp|Q3ULD5|MCCB_MOUSE	Q3ULD5	MCCB_MOUSE	Mccc2	563	50.1	Mus musculus OX=10090	1:Experimental evidence at protein level	Methylcrotonoyl-CoA carboxylase beta chain, mitochondrial	1	0.999	17	516
tr|A2API8|A2API8_MOUSE	A2API8	A2API8_MOUSE	Pakap	921	51.4	Mus musculus OX=10090	1:Experimental evidence at protein level	Paralemmin A kinase anchor protein	1	0.999	20	223
sp|P99024|TBB5_MOUSE	P99024	TBB5_MOUSE	Tubb5	444	63.7	Mus musculus OX=10090	1:Experimental evidence at protein level	Tubulin beta-5 chain	1	0.999	19	203
sp|P49769|PSN1_MOUSE	P49769	PSN1_MOUSE	Psen1	467	16.9	Mus musculus OX=10090	1:Experimental evidence at protein level	Presenilin-1	1	0.999	3	18
sp|Q8K2B3|SDHA_MOUSE	Q8K2B3	SDHA_MOUSE	Sdha	664	60.2	Mus musculus OX=10090	1:Experimental evidence at protein level	Succinate dehydrogenase [ubiquinone] flavoprotein subunit, mitochondrial	1	0.999	26	1082
sp|P26618|PGFRA_MOUSE	P26618	PGFRA_MOUSE	Pdgfra	1089	27.7	Mus musculus OX=10090	1:Experimental evidence at protein level	Platelet-derived growth factor receptor alpha	1	0.999	5	15
sp|Q80V03|ADCK5_MOUSE	Q80V03	ADCK5_MOUSE	Adck5	582	35.8	Mus musculus OX=10090	2:Experimental evidence at transcript level	Uncharacterized aarF domain-containing protein kinase 5	1	0.999	8	40
sp|Q62426|CYTB_MOUSE	Q62426	CYTB_MOUSE	Cstb	98	30.6	Mus musculus OX=10090	1:Experimental evidence at protein level	Cystatin-B	1	0.999	3	73
sp|Q8K157|GALM_MOUSE	Q8K157	GALM_MOUSE	Galm	342	40.4	Mus musculus OX=10090	1:Experimental evidence at protein level	Galactose mutarotase	1	0.999	7	152
sp|Q99LR1|ABD12_MOUSE	Q99LR1	ABD12_MOUSE	Abhd12	398	38.9	Mus musculus OX=10090	1:Experimental evidence at protein level	Lysophosphatidylserine lipase ABHD12	1	0.999	9	76
sp|Q61646|HPT_MOUSE	Q61646	HPT_MOUSE	Hp	347	40.6	Mus musculus OX=10090	1:Experimental evidence at protein level	Haptoglobin	1	0.999	8	137
sp|Q99P72|RTN4_MOUSE	Q99P72	RTN4_MOUSE	Rtn4	1162	43.6	Mus musculus OX=10090	1:Experimental evidence at protein level	Reticulon-4	1	0.999	20	366
sp|P11672|NGAL_MOUSE	P11672	NGAL_MOUSE	Lcn2	200	25.5	Mus musculus OX=10090	1:Experimental evidence at protein level	Neutrophil gelatinase-associated lipocalin	1	0.999	2	23
sp|Q8VCM7|FIBG_MOUSE	Q8VCM7	FIBG_MOUSE	Fgg	436	46.8	Mus musculus OX=10090	1:Experimental evidence at protein level	Fibrinogen gamma chain	1	0.999	17	476
tr|A0A1B0GRV0|A0A1B0GRV0_MOUSE	A0A1B0GRV0	A0A1B0GRV0_MOUSE	Bpnt1	323	57.9	Mus musculus OX=10090	1:Experimental evidence at protein level	3'(2'),5'-bisphosphate nucleotidase 1	1	0.999	12	40
sp|Q9Z0S1|BPNT1_MOUSE	Q9Z0S1	BPNT1_MOUSE	Bpnt1	308	51.9	Mus musculus OX=10090	1:Experimental evidence at protein level	3'(2'),5'-bisphosphate nucleotidase 1	1	0.999	11	327
tr|Q3UZH2|Q3UZH2_MOUSE	Q3UZH2	Q3UZH2_MOUSE	Mcm3	812	41.4	Mus musculus OX=10090	2:Experimental evidence at transcript level	DNA replication licensing factor MCM3	0.9997	0.999	16	2
sp|Q9D3D9|ATPD_MOUSE	Q9D3D9	ATPD_MOUSE	Atp5f1d	168	37.5	Mus musculus OX=10090	1:Experimental evidence at protein level	ATP synthase subunit delta, mitochondrial	1	0.999	5	388
sp|P62843|RS15_MOUSE	P62843	RS15_MOUSE	Rps15	145	66.9	Mus musculus OX=10090	1:Experimental evidence at protein level	40S ribosomal protein S15	1	0.999	7	212
sp|P20029|BIP_MOUSE	P20029	BIP_MOUSE	Hspa5	655	60.5	Mus musculus OX=10090	1:Experimental evidence at protein level	Endoplasmic reticulum chaperone BiP	1	0.999	35	1185
sp|Q91YK2|RRP1B_MOUSE	Q91YK2	RRP1B_MOUSE	Rrp1b	724	33.8	Mus musculus OX=10090	1:Experimental evidence at protein level	Ribosomal RNA processing protein 1 homolog B	1	0.999	5	17
sp|P49718|MCM5_MOUSE	P49718	MCM5_MOUSE	Mcm5	734	36.1	Mus musculus OX=10090	1:Experimental evidence at protein level	DNA replication licensing factor MCM5	1	0.999	14	59
sp|O35459|ECH1_MOUSE	O35459	ECH1_MOUSE	Ech1	327	51.1	Mus musculus OX=10090	1:Experimental evidence at protein level	Delta(3,5)-Delta(2,4)-dienoyl-CoA isomerase, mitochondrial	1	0.999	10	237
sp|Q9JI48|PLAC8_MOUSE	Q9JI48	PLAC8_MOUSE	Plac8	112	13.4	Mus musculus OX=10090	1:Experimental evidence at protein level	Placenta-specific gene 8 protein	0.9874	0.999	1	20
tr|Q8BQ46|Q8BQ46_MOUSE	Q8BQ46	Q8BQ46_MOUSE	Taf15	557	47.6	Mus musculus OX=10090	1:Experimental evidence at protein level	TAF15 RNA polymerase II, TATA box binding protein (TBP)-associated factor	1	0.999	9	139
sp|P97311|MCM6_MOUSE	P97311	MCM6_MOUSE	Mcm6	821	48.4	Mus musculus OX=10090	1:Experimental evidence at protein level	DNA replication licensing factor MCM6	1	0.999	16	80
sp|E9PV24|FIBA_MOUSE	E9PV24	FIBA_MOUSE	Fga	789	46.8	Mus musculus OX=10090	1:Experimental evidence at protein level	Fibrinogen alpha chain	1	0.999	25	558
sp|P63271|SPT4A_MOUSE	P63271	SPT4A_MOUSE	Supt4h1a	117	13.7	Mus musculus OX=10090	2:Experimental evidence at transcript level	Transcription elongation factor SPT4-A	0.9968	0.9989	1	6
sp|D3YXK2|SAFB1_MOUSE	D3YXK2	SAFB1_MOUSE	Safb	937	42.7	Mus musculus OX=10090	1:Experimental evidence at protein level	Scaffold attachment factor B1	1	0.999	19	270
sp|Q3UGS4|MCRI1_MOUSE	Q3UGS4	MCRI1_MOUSE	Mcrip1	97	47.4	Mus musculus OX=10090	1:Experimental evidence at protein level	Mapk-regulated corepressor-interacting protein 1	1	0.999	3	29
tr|A0PJE6|A0PJE6_MOUSE	A0PJE6	A0PJE6_MOUSE	Pccb	539	59	Mus musculus OX=10090	2:Experimental evidence at transcript level	Pccb protein (Fragment)	1	0.999	20	468
sp|Q99MN9|PCCB_MOUSE	Q99MN9	PCCB_MOUSE	Pccb	541	60.6	Mus musculus OX=10090	1:Experimental evidence at protein level	Propionyl-CoA carboxylase beta chain, mitochondrial	0.1542	0.999	21	157
tr|Q3U3J1|Q3U3J1_MOUSE	Q3U3J1	Q3U3J1_MOUSE	Bckdha	446	65.8	Mus musculus OX=10090	1:Experimental evidence at protein level	2-oxoisovalerate dehydrogenase subunit alpha	1	0.999	15	333
sp|Q04750|TOP1_MOUSE	Q04750	TOP1_MOUSE	Top1	767	33.4	Mus musculus OX=10090	1:Experimental evidence at protein level	DNA topoisomerase 1	1	0.999	19	202
sp|A6X935|ITIH4_MOUSE	A6X935	ITIH4_MOUSE	Itih4	942	46	Mus musculus OX=10090	1:Experimental evidence at protein level	Inter alpha-trypsin inhibitor, heavy chain 4	1	0.999	28	325
tr|E9PVD2|E9PVD2_MOUSE	E9PVD2	E9PVD2_MOUSE	Itih4	941	45.9	Mus musculus OX=10090	1:Experimental evidence at protein level	Inter alpha-trypsin inhibitor, heavy chain 4	1	0.999	28	28
sp|Q05186|RCN1_MOUSE	Q05186	RCN1_MOUSE	Rcn1	325	50.5	Mus musculus OX=10090	1:Experimental evidence at protein level	Reticulocalbin-1	1	0.999	9	77
sp|Q8K327|CHAP1_MOUSE	Q8K327	CHAP1_MOUSE	Champ1	802	43.3	Mus musculus OX=10090	1:Experimental evidence at protein level	Chromosome alignment-maintaining phosphoprotein 1	1	0.9989	5	11
sp|Q9CX80|CYGB_MOUSE	Q9CX80	CYGB_MOUSE	Cygb	190	54.7	Mus musculus OX=10090	1:Experimental evidence at protein level	Cytoglobin	1	0.999	9	124
sp|Q9D2R0|AACS_MOUSE	Q9D2R0	AACS_MOUSE	Aacs	672	36.5	Mus musculus OX=10090	1:Experimental evidence at protein level	Acetoacetyl-CoA synthetase	1	0.999	17	183
sp|P58022|LOXL2_MOUSE	P58022	LOXL2_MOUSE	Loxl2	776	25.4	Mus musculus OX=10090	1:Experimental evidence at protein level	Lysyl oxidase homolog 2	1	0.999	4	16
sp|Q501J6|DDX17_MOUSE	Q501J6	DDX17_MOUSE	Ddx17	650	40.8	Mus musculus OX=10090	1:Experimental evidence at protein level	Probable ATP-dependent RNA helicase DDX17	1	0.999	21	221
sp|P07141|CSF1_MOUSE	P07141	CSF1_MOUSE	Csf1	552	24.5	Mus musculus OX=10090	1:Experimental evidence at protein level	Macrophage colony-stimulating factor 1	1	0.9985	2	8
tr|Q3UJ44|Q3UJ44_MOUSE	Q3UJ44	Q3UJ44_MOUSE	Capg	349	37.5	Mus musculus OX=10090	2:Experimental evidence at transcript level	Macrophage-capping protein	1	0.999	9	33
sp|Q9R233|TPSN_MOUSE	Q9R233	TPSN_MOUSE	Tapbp	465	35.1	Mus musculus OX=10090	1:Experimental evidence at protein level	Tapasin	1	0.999	8	60
sp|P35980|RL18_MOUSE	P35980	RL18_MOUSE	Rpl18	188	42	Mus musculus OX=10090	1:Experimental evidence at protein level	60S ribosomal protein L18	1	0.999	6	111
sp|P52293|IMA1_MOUSE	P52293	IMA1_MOUSE	Kpna2	529	35.2	Mus musculus OX=10090	1:Experimental evidence at protein level	Importin subunit alpha-1	1	0.999	6	52
sp|P48024|EIF1_MOUSE	P48024	EIF1_MOUSE	Eif1	113	49.6	Mus musculus OX=10090	1:Experimental evidence at protein level	Eukaryotic translation initiation factor 1	1	0.999	4	18
sp|P25206|MCM3_MOUSE	P25206	MCM3_MOUSE	Mcm3	812	41.1	Mus musculus OX=10090	1:Experimental evidence at protein level	DNA replication licensing factor MCM3	1	0.999	16	102
tr|B2RTP7|B2RTP7_MOUSE	B2RTP7	B2RTP7_MOUSE	Krt2	707	47.1	Mus musculus OX=10090	2:Experimental evidence at transcript level	Krt2 protein	0.9992	0.999	6	16
tr|A0A2R8VJW0|A0A2R8VJW0_MOUSE	A0A2R8VJW0	A0A2R8VJW0_MOUSE	Aco2	62	61.3	Mus musculus OX=10090	1:Experimental evidence at protein level	Aconitate hydratase, mitochondrial (Fragment)	1	0.999	5	58
sp|Q8K124|PKHO2_MOUSE	Q8K124	PKHO2_MOUSE	Plekho2	495	46.3	Mus musculus OX=10090	1:Experimental evidence at protein level	Pleckstrin homology domain-containing family O member 2	1	0.999	7	60
sp|P56959|FUS_MOUSE	P56959	FUS_MOUSE	Fus	518	32.7	Mus musculus OX=10090	1:Experimental evidence at protein level	RNA-binding protein FUS	1	0.999	6	96
sp|A2A974|CP4CB_MOUSE	A2A974	CP4CB_MOUSE	Cyp4a12b	508	35.2	Mus musculus OX=10090	1:Experimental evidence at protein level	Cytochrome P450 4A12B	1	0.9985	9	4
sp|Q8VC57|KCTD5_MOUSE	Q8VC57	KCTD5_MOUSE	Kctd5	234	32.9	Mus musculus OX=10090	1:Experimental evidence at protein level	BTB/POZ domain-containing protein KCTD5	1	0.999	1	16
sp|Q9WV69|DEMA_MOUSE	Q9WV69	DEMA_MOUSE	Dmtn	405	58.5	Mus musculus OX=10090	1:Experimental evidence at protein level	Dematin	1	0.999	11	154
sp|Q8CH25|SLTM_MOUSE	Q8CH25	SLTM_MOUSE	Sltm	1031	45.7	Mus musculus OX=10090	1:Experimental evidence at protein level	SAFB-like transcription modulator	1	0.999	18	149
sp|P41216|ACSL1_MOUSE	P41216	ACSL1_MOUSE	Acsl1	699	41.6	Mus musculus OX=10090	1:Experimental evidence at protein level	Long-chain-fatty-acid--CoA ligase 1	1	0.999	22	406
sp|Q9Z0X1|AIFM1_MOUSE	Q9Z0X1	AIFM1_MOUSE	Aifm1	612	58.1	Mus musculus OX=10090	1:Experimental evidence at protein level	Apoptosis-inducing factor 1, mitochondrial	1	0.999	24	805
sp|Q91XA2|GOLM1_MOUSE	Q91XA2	GOLM1_MOUSE	Golm1	393	46.1	Mus musculus OX=10090	1:Experimental evidence at protein level	Golgi membrane protein 1	1	0.999	5	24
sp|Q8BMD8|SCMC1_MOUSE	Q8BMD8	SCMC1_MOUSE	Slc25a24	475	52.6	Mus musculus OX=10090	1:Experimental evidence at protein level	Calcium-binding mitochondrial carrier protein SCaMC-1	1	0.999	10	88
sp|O35639|ANXA3_MOUSE	O35639	ANXA3_MOUSE	Anxa3	323	67.8	Mus musculus OX=10090	1:Experimental evidence at protein level	Annexin A3	1	0.999	13	179
sp|P61922|GABT_MOUSE	P61922	GABT_MOUSE	Abat	500	64.4	Mus musculus OX=10090	1:Experimental evidence at protein level	4-aminobutyrate aminotransferase, mitochondrial	1	0.999	19	489
sp|A2AAY5|SPD2B_MOUSE	A2AAY5	SPD2B_MOUSE	Sh3pxd2b	908	36.7	Mus musculus OX=10090	1:Experimental evidence at protein level	SH3 and PX domain-containing protein 2B	1	0.999	9	64
tr|O08797|O08797_MOUSE	O08797	O08797_MOUSE	Serpinb9	374	41.7	Mus musculus OX=10090	1:Experimental evidence at protein level	SPI6	1	0.999	8	160
sp|P07361|A1AG2_MOUSE	P07361	A1AG2_MOUSE	Orm2	207	40.6	Mus musculus OX=10090	1:Experimental evidence at protein level	Alpha-1-acid glycoprotein 2	0.9999	0.9986	4	9
tr|E5RKB6|E5RKB6_MOUSE	E5RKB6	E5RKB6_MOUSE	Stab1	2571	21.9	Mus musculus OX=10090	2:Experimental evidence at transcript level	FELE-1	1	0.999	10	43
sp|Q5DTU0|AF1L2_MOUSE	Q5DTU0	AF1L2_MOUSE	Afap1l2	825	30.1	Mus musculus OX=10090	1:Experimental evidence at protein level	Actin filament-associated protein 1-like 2	1	0.999	6	34
sp|Q9DCW4|ETFB_MOUSE	Q9DCW4	ETFB_MOUSE	Etfb	255	52.2	Mus musculus OX=10090	1:Experimental evidence at protein level	Electron transfer flavoprotein subunit beta	1	0.999	11	319
sp|Q9JJL8|SYSM_MOUSE	Q9JJL8	SYSM_MOUSE	Sars2	518	33.6	Mus musculus OX=10090	1:Experimental evidence at protein level	Serine--tRNA ligase, mitochondrial	1	0.999	12	120
sp|Q60590|A1AG1_MOUSE	Q60590	A1AG1_MOUSE	Orm1	207	44.4	Mus musculus OX=10090	1:Experimental evidence at protein level	Alpha-1-acid glycoprotein 1	1	0.999	6	58
sp|Q8R034|APC13_MOUSE	Q8R034	APC13_MOUSE	Anapc13	74	91.9	Mus musculus OX=10090	3:Protein inferred from homology	Anaphase-promoting complex subunit 13	1	0.9988	2	9
sp|P17710|HXK1_MOUSE	P17710	HXK1_MOUSE	Hk1	974	48.7	Mus musculus OX=10090	1:Experimental evidence at protein level	Hexokinase-1	1	0.999	26	356
tr|D3Z0R1|D3Z0R1_MOUSE	D3Z0R1	D3Z0R1_MOUSE	Tpmt	93	90.3	Mus musculus OX=10090	1:Experimental evidence at protein level	Thiopurine S-methyltransferase (Fragment)	1	0.999	5	12
sp|Q8BJZ3|LFG3_MOUSE	Q8BJZ3	LFG3_MOUSE	Tmbim1	309	15.2	Mus musculus OX=10090	1:Experimental evidence at protein level	Protein lifeguard 3	0.9995	0.999	1	13
tr|Q3V0Z8|Q3V0Z8_MOUSE	Q3V0Z8	Q3V0Z8_MOUSE	Ddx5	690	47.1	Mus musculus OX=10090	2:Experimental evidence at transcript level	Probable ATP-dependent RNA helicase DDX5 (Fragment)	1	0.999	21	290
tr|A1L333|A1L333_MOUSE	A1L333	A1L333_MOUSE	Ddx5	615	44.7	Mus musculus OX=10090	2:Experimental evidence at transcript level	Probable ATP-dependent RNA helicase DDX5	1	0.9989	21	3
sp|Q08091|CNN1_MOUSE	Q08091	CNN1_MOUSE	Cnn1	297	62	Mus musculus OX=10090	1:Experimental evidence at protein level	Calponin-1	1	0.999	7	83
sp|Q99KP6|PRP19_MOUSE	Q99KP6	PRP19_MOUSE	Prpf19	504	45.8	Mus musculus OX=10090	1:Experimental evidence at protein level	Pre-mRNA-processing factor 19	1	0.999	10	191
sp|Q9ERF3|SKI8_MOUSE	Q9ERF3	SKI8_MOUSE	Skic8	305	36.2	Mus musculus OX=10090	1:Experimental evidence at protein level	SKI8 subunit of superkiller complex protein	1	0.999	4	72
sp|Q9R0Q6|ARC1A_MOUSE	Q9R0Q6	ARC1A_MOUSE	Arpc1a	370	54.9	Mus musculus OX=10090	1:Experimental evidence at protein level	Actin-related protein 2/3 complex subunit 1A	1	0.999	9	207
tr|Q3UN82|Q3UN82_MOUSE	Q3UN82	Q3UN82_MOUSE	Pcolce	468	36.5	Mus musculus OX=10090	2:Experimental evidence at transcript level	Procollagen C-endopeptidase enhancer 1	1	0.999	7	32
sp|Q9Z1Q9|SYVC_MOUSE	Q9Z1Q9	SYVC_MOUSE	Vars1	1263	41.1	Mus musculus OX=10090	1:Experimental evidence at protein level	Valine--tRNA ligase	1	0.999	28	461
sp|Q8K479|C1QT5_MOUSE	Q8K479	C1QT5_MOUSE	C1qtnf5	243	45.7	Mus musculus OX=10090	1:Experimental evidence at protein level	Complement C1q tumor necrosis factor-related protein 5	0.9995	0.999	5	26
sp|Q9DB77|QCR2_MOUSE	Q9DB77	QCR2_MOUSE	Uqcrc2	453	61.4	Mus musculus OX=10090	1:Experimental evidence at protein level	Cytochrome b-c1 complex subunit 2, mitochondrial	1	0.999	19	880
sp|Q8VCF0|MAVS_MOUSE	Q8VCF0	MAVS_MOUSE	Mavs	503	53.5	Mus musculus OX=10090	1:Experimental evidence at protein level	Mitochondrial antiviral-signaling protein	1	0.999	11	174
sp|O35841|API5_MOUSE	O35841	API5_MOUSE	Api5	504	30.4	Mus musculus OX=10090	1:Experimental evidence at protein level	Apoptosis inhibitor 5	1	0.999	11	109
tr|Q3UYQ4|Q3UYQ4_MOUSE	Q3UYQ4	Q3UYQ4_MOUSE	Api5	524	29.4	Mus musculus OX=10090	2:Experimental evidence at transcript level	Apoptosis inhibitor 5	0.9995	0.999	11	3
sp|P21981|TGM2_MOUSE	P21981	TGM2_MOUSE	Tgm2	686	45.9	Mus musculus OX=10090	1:Experimental evidence at protein level	Protein-glutamine gamma-glutamyltransferase 2	1	0.999	21	468
sp|Q9DBK0|ACO12_MOUSE	Q9DBK0	ACO12_MOUSE	Acot12	556	32.6	Mus musculus OX=10090	1:Experimental evidence at protein level	Acetyl-coenzyme A thioesterase	1	0.999	11	206
sp|Q9CQE3|RT17_MOUSE	Q9CQE3	RT17_MOUSE	Mrps17	120	35	Mus musculus OX=10090	1:Experimental evidence at protein level	28S ribosomal protein S17, mitochondrial	0.9998	0.9989	2	26
sp|Q9D2V8|MFS10_MOUSE	Q9D2V8	MFS10_MOUSE	Mfsd10	456	25.7	Mus musculus OX=10090	1:Experimental evidence at protein level	Major facilitator superfamily domain-containing protein 10	1	0.999	4	36
sp|B1AR13|CISD3_MOUSE	B1AR13	CISD3_MOUSE	Cisd3	137	8.7	Mus musculus OX=10090	1:Experimental evidence at protein level	CDGSH iron-sulfur domain-containing protein 3, mitochondrial	0.988	0.999	1	14
sp|Q8C0P5|COR2A_MOUSE	Q8C0P5	COR2A_MOUSE	Coro2a	524	12	Mus musculus OX=10090	2:Experimental evidence at transcript level	Coronin-2A	1	0.9989	2	6
sp|Q8CAY6|THIC_MOUSE	Q8CAY6	THIC_MOUSE	Acat2	397	50.4	Mus musculus OX=10090	1:Experimental evidence at protein level	Acetyl-CoA acetyltransferase, cytosolic	1	0.999	8	300
sp|Q6NWW9|FND3B_MOUSE	Q6NWW9	FND3B_MOUSE	Fndc3b	1207	22.3	Mus musculus OX=10090	1:Experimental evidence at protein level	Fibronectin type III domain-containing protein 3B	1	0.999	5	42
sp|Q8BKE6|CP20A_MOUSE	Q8BKE6	CP20A_MOUSE	Cyp20a1	462	37.9	Mus musculus OX=10090	1:Experimental evidence at protein level	Cytochrome P450 20A1	1	0.999	11	86
sp|Q9CX86|ROA0_MOUSE	Q9CX86	ROA0_MOUSE	Hnrnpa0	305	51.1	Mus musculus OX=10090	1:Experimental evidence at protein level	Heterogeneous nuclear ribonucleoprotein A0	1	0.999	6	140
sp|P42337|PK3CA_MOUSE	P42337	PK3CA_MOUSE	Pik3ca	1068	26.6	Mus musculus OX=10090	1:Experimental evidence at protein level	Phosphatidylinositol 4,5-bisphosphate 3-kinase catalytic subunit alpha isoform	1	0.9989	7	24
sp|P26645|MARCS_MOUSE	P26645	MARCS_MOUSE	Marcks	309	73.8	Mus musculus OX=10090	1:Experimental evidence at protein level	Myristoylated alanine-rich C-kinase substrate	1	0.999	15	308
sp|Q99NB1|ACS2L_MOUSE	Q99NB1	ACS2L_MOUSE	Acss1	682	47.4	Mus musculus OX=10090	1:Experimental evidence at protein level	Acetyl-coenzyme A synthetase 2-like, mitochondrial	1	0.999	19	501
sp|Q8R1G2|CMBL_MOUSE	Q8R1G2	CMBL_MOUSE	Cmbl	245	35.1	Mus musculus OX=10090	1:Experimental evidence at protein level	Carboxymethylenebutenolidase homolog	1	0.999	6	149
sp|Q91VM9|IPYR2_MOUSE	Q91VM9	IPYR2_MOUSE	Ppa2	330	64.2	Mus musculus OX=10090	1:Experimental evidence at protein level	Inorganic pyrophosphatase 2, mitochondrial	1	0.999	17	451
tr|D3Z636|D3Z636_MOUSE	D3Z636	D3Z636_MOUSE	Ppa2	329	64.1	Mus musculus OX=10090	1:Experimental evidence at protein level	inorganic diphosphatase	1	0.9988	17	4
sp|Q91YI4|ARRB2_MOUSE	Q91YI4	ARRB2_MOUSE	Arrb2	410	34.1	Mus musculus OX=10090	1:Experimental evidence at protein level	Beta-arrestin-2	1	0.999	6	41
sp|Q9JKB3|YBOX3_MOUSE	Q9JKB3	YBOX3_MOUSE	Ybx3	361	63.4	Mus musculus OX=10090	1:Experimental evidence at protein level	Y-box-binding protein 3	1	0.999	11	95
tr|Q68G78|Q68G78_MOUSE	Q68G78	Q68G78_MOUSE	Ybx3	299	69.6	Mus musculus OX=10090	2:Experimental evidence at transcript level	Csda protein	0.9884	0.9984	11	3
sp|Q8R3Y8|I2BP1_MOUSE	Q8R3Y8	I2BP1_MOUSE	Irf2bp1	584	57.4	Mus musculus OX=10090	1:Experimental evidence at protein level	Interferon regulatory factor 2-binding protein 1	1	0.999	7	21
tr|A0A498U6I0|A0A498U6I0_MOUSE	A0A498U6I0	A0A498U6I0_MOUSE	H2-Eb1	287	37.5	Mus musculus OX=10090	1:Experimental evidence at protein level	H-2 class II histocompatibility antigen, I-A beta chain (Fragment)	1	0.999	7	26
tr|D3YTL5|D3YTL5_MOUSE	D3YTL5	D3YTL5_MOUSE	Capg	254	44.9	Mus musculus OX=10090	1:Experimental evidence at protein level	Macrophage-capping protein (Fragment)	1	0.999	7	151
sp|O55126|NIPS2_MOUSE	O55126	NIPS2_MOUSE	Nipsnap2	281	44.5	Mus musculus OX=10090	1:Experimental evidence at protein level	Protein NipSnap homolog 2	1	0.999	8	151
sp|Q924X2|CPT1B_MOUSE	Q924X2	CPT1B_MOUSE	Cpt1b	772	37.2	Mus musculus OX=10090	1:Experimental evidence at protein level	Carnitine O-palmitoyltransferase 1, muscle isoform	1	0.999	16	188
sp|P60867|RS20_MOUSE	P60867	RS20_MOUSE	Rps20	119	26.9	Mus musculus OX=10090	1:Experimental evidence at protein level	40S ribosomal protein S20	1	0.999	2	74
sp|B1AXH1|NHSL2_MOUSE	B1AXH1	NHSL2_MOUSE	Nhsl2	1219	30.5	Mus musculus OX=10090	1:Experimental evidence at protein level	NHS-like protein 2	1	0.999	12	85
sp|Q8CJH3|PLXB1_MOUSE	Q8CJH3	PLXB1_MOUSE	Plxnb1	2119	13.4	Mus musculus OX=10090	1:Experimental evidence at protein level	Plexin-B1	1	0.999	5	13
sp|P70399|TP53B_MOUSE	P70399	TP53B_MOUSE	Tp53bp1	1969	32.2	Mus musculus OX=10090	1:Experimental evidence at protein level	TP53-binding protein 1	1	0.999	15	90
tr|Q6ZWQ9|Q6ZWQ9_MOUSE	Q6ZWQ9	Q6ZWQ9_MOUSE	Myl12a	172	45.3	Mus musculus OX=10090	1:Experimental evidence at protein level	Myosin, light chain 12A, regulatory, non-sarcomeric	1	0.999	7	278
sp|Q9CXU9|EIF1B_MOUSE	Q9CXU9	EIF1B_MOUSE	Eif1b	113	56	Mus musculus OX=10090	1:Experimental evidence at protein level	Eukaryotic translation initiation factor 1b	1	0.999	4	100
sp|P18242|CATD_MOUSE	P18242	CATD_MOUSE	Ctsd	410	36.9	Mus musculus OX=10090	1:Experimental evidence at protein level	Cathepsin D	1	0.999	10	130
sp|Q8K0E8|FIBB_MOUSE	Q8K0E8	FIBB_MOUSE	Fgb	481	64.4	Mus musculus OX=10090	1:Experimental evidence at protein level	Fibrinogen beta chain	1	0.999	27	643
sp|Q921F4|HNRLL_MOUSE	Q921F4	HNRLL_MOUSE	Hnrnpll	591	55	Mus musculus OX=10090	1:Experimental evidence at protein level	Heterogeneous nuclear ribonucleoprotein L-like	1	0.999	19	300
sp|P38647|GRP75_MOUSE	P38647	GRP75_MOUSE	Hspa9	679	67.5	Mus musculus OX=10090	1:Experimental evidence at protein level	Stress-70 protein, mitochondrial	1	0.999	32	1291
tr|Q80TT4|Q80TT4_MOUSE	Q80TT4	Q80TT4_MOUSE	Tomm70a	626	48.6	Mus musculus OX=10090	2:Experimental evidence at transcript level	MKIAA0719 protein (Fragment)	1	0.999	15	261
sp|P01132|EGF_MOUSE	P01132	EGF_MOUSE	Egf	1217	24.3	Mus musculus OX=10090	1:Experimental evidence at protein level	Pro-epidermal growth factor	1	0.999	9	59
sp|Q8CHU3|EPN2_MOUSE	Q8CHU3	EPN2_MOUSE	Epn2	595	43.5	Mus musculus OX=10090	1:Experimental evidence at protein level	Epsin-2	1	0.999	11	78
tr|Q99JX6|Q99JX6_MOUSE	Q99JX6	Q99JX6_MOUSE	Anxa6	667	66.9	Mus musculus OX=10090	2:Experimental evidence at transcript level	Annexin	1	0.999	29	69
sp|P14824|ANXA6_MOUSE	P14824	ANXA6_MOUSE	Anxa6	673	69.4	Mus musculus OX=10090	1:Experimental evidence at protein level	Annexin A6	0.1463	0.999	32	571
sp|Q99LJ5|CKLF3_MOUSE	Q99LJ5	CKLF3_MOUSE	Cmtm3	184	23.9	Mus musculus OX=10090	2:Experimental evidence at transcript level	CKLF-like MARVEL transmembrane domain-containing protein 3	1	0.999	3	14
sp|Q60716|P4HA2_MOUSE	Q60716	P4HA2_MOUSE	P4ha2	537	37.8	Mus musculus OX=10090	1:Experimental evidence at protein level	Prolyl 4-hydroxylase subunit alpha-2	1	0.999	5	45
sp|P52800|EFNB2_MOUSE	P52800	EFNB2_MOUSE	Efnb2	336	27.1	Mus musculus OX=10090	1:Experimental evidence at protein level	Ephrin-B2	1	0.9989	2	7
sp|P22777|PAI1_MOUSE	P22777	PAI1_MOUSE	Serpine1	402	38.3	Mus musculus OX=10090	1:Experimental evidence at protein level	Plasminogen activator inhibitor 1	1	0.999	2	8
tr|A0A0R4J050|A0A0R4J050_MOUSE	A0A0R4J050	A0A0R4J050_MOUSE	Acy1	408	50.7	Mus musculus OX=10090	1:Experimental evidence at protein level	N-acyl-aliphatic-L-amino acid amidohydrolase	1	0.999	12	307
sp|Q8C3W1|CA198_MOUSE	Q8C3W1	CA198_MOUSE		322	73	Mus musculus OX=10090	1:Experimental evidence at protein level	Uncharacterized protein C1orf198 homolog	1	0.999	8	59
sp|Q8BMK4|CKAP4_MOUSE	Q8BMK4	CKAP4_MOUSE	Ckap4	575	62.1	Mus musculus OX=10090	1:Experimental evidence at protein level	Cytoskeleton-associated protein 4	1	0.999	24	312
sp|Q99K48|NONO_MOUSE	Q99K48	NONO_MOUSE	Nono	473	55.4	Mus musculus OX=10090	1:Experimental evidence at protein level	Non-POU domain-containing octamer-binding protein	1	0.999	16	427
sp|Q61753|SERA_MOUSE	Q61753	SERA_MOUSE	Phgdh	533	28.5	Mus musculus OX=10090	1:Experimental evidence at protein level	D-3-phosphoglycerate dehydrogenase	1	0.999	4	32
sp|Q8JZQ2|AFG32_MOUSE	Q8JZQ2	AFG32_MOUSE	Afg3l2	802	46.5	Mus musculus OX=10090	1:Experimental evidence at protein level	AFG3-like protein 2	1	0.999	26	381
sp|Q8CFJ7|S2545_MOUSE	Q8CFJ7	S2545_MOUSE	Slc25a45	288	27.8	Mus musculus OX=10090	1:Experimental evidence at protein level	Solute carrier family 25 member 45	1	0.999	6	49
tr|D3Z637|D3Z637_MOUSE	D3Z637	D3Z637_MOUSE	Tpd52	162	62.3	Mus musculus OX=10090	1:Experimental evidence at protein level	Tumor protein D52	1	0.999	7	79
sp|Q62393|TPD52_MOUSE	Q62393	TPD52_MOUSE	Tpd52	224	58.8	Mus musculus OX=10090	1:Experimental evidence at protein level	Tumor protein D52	1	0.999	6	2
sp|P30681|HMGB2_MOUSE	P30681	HMGB2_MOUSE	Hmgb2	210	45.2	Mus musculus OX=10090	1:Experimental evidence at protein level	High mobility group protein B2	1	0.999	11	192
sp|O88569|ROA2_MOUSE	O88569	ROA2_MOUSE	Hnrnpa2b1	353	69.7	Mus musculus OX=10090	1:Experimental evidence at protein level	Heterogeneous nuclear ribonucleoproteins A2/B1	1	0.999	18	888
sp|Q8VDP3|MICA1_MOUSE	Q8VDP3	MICA1_MOUSE	Mical1	1048	28.8	Mus musculus OX=10090	1:Experimental evidence at protein level	[F-actin]-monooxygenase MICAL1	1	0.999	7	43
sp|Q99KI0|ACON_MOUSE	Q99KI0	ACON_MOUSE	Aco2	780	69.7	Mus musculus OX=10090	1:Experimental evidence at protein level	Aconitate hydratase, mitochondrial	1	0.999	35	1700
sp|P13595|NCAM1_MOUSE	P13595	NCAM1_MOUSE	Ncam1	1115	30.1	Mus musculus OX=10090	1:Experimental evidence at protein level	Neural cell adhesion molecule 1	1	0.9989	14	2
sp|P97742|CPT1A_MOUSE	P97742	CPT1A_MOUSE	Cpt1a	773	48.6	Mus musculus OX=10090	1:Experimental evidence at protein level	Carnitine O-palmitoyltransferase 1, liver isoform	1	0.999	25	484
sp|Q64727|VINC_MOUSE	Q64727	VINC_MOUSE	Vcl	1066	72.8	Mus musculus OX=10090	1:Experimental evidence at protein level	Vinculin	1	0.999	50	1073
sp|P46735|MYO1B_MOUSE	P46735	MYO1B_MOUSE	Myo1b	1107	45.6	Mus musculus OX=10090	1:Experimental evidence at protein level	Unconventional myosin-Ib	1	0.999	22	216
tr|E9Q580|E9Q580_MOUSE	E9Q580	E9Q580_MOUSE	Myo1b	1084	46.8	Mus musculus OX=10090	1:Experimental evidence at protein level	Unconventional myosin-Ib	1	0.999	22	14
tr|E9QB01|E9QB01_MOUSE	E9QB01	E9QB01_MOUSE	Ncam1	849	36.4	Mus musculus OX=10090	1:Experimental evidence at protein level	Neural cell adhesion molecule 1	1	0.999	15	101
sp|Q920B9|SP16H_MOUSE	Q920B9	SP16H_MOUSE	Supt16h	1047	40.6	Mus musculus OX=10090	1:Experimental evidence at protein level	FACT complex subunit SPT16	1	0.999	10	91
sp|O88531|PPT1_MOUSE	O88531	PPT1_MOUSE	Ppt1	306	24.5	Mus musculus OX=10090	1:Experimental evidence at protein level	Palmitoyl-protein thioesterase 1	1	0.999	4	64
sp|Q9DAW9|CNN3_MOUSE	Q9DAW9	CNN3_MOUSE	Cnn3	330	47.9	Mus musculus OX=10090	1:Experimental evidence at protein level	Calponin-3	1	0.999	8	175
tr|E9PWE8|E9PWE8_MOUSE	E9PWE8	E9PWE8_MOUSE	Dpysl3	683	61.9	Mus musculus OX=10090	1:Experimental evidence at protein level	Dihydropyrimidinase-related protein 3	1	0.999	23	223
sp|Q3LAC4|PREX2_MOUSE	Q3LAC4	PREX2_MOUSE	Prex2	1598	28.3	Mus musculus OX=10090	1:Experimental evidence at protein level	Phosphatidylinositol 3,4,5-trisphosphate-dependent Rac exchanger 2 protein	1	0.9988	2	4
sp|Q8BGC4|PTGR3_MOUSE	Q8BGC4	PTGR3_MOUSE	Ptgr3	377	30.5	Mus musculus OX=10090	1:Experimental evidence at protein level	Prostaglandin reductase-3	1	0.999	6	102
sp|O35887|CALU_MOUSE	O35887	CALU_MOUSE	Calu	315	72.7	Mus musculus OX=10090	1:Experimental evidence at protein level	Calumenin	1	0.999	14	367
sp|Q9QZL0|RIPK3_MOUSE	Q9QZL0	RIPK3_MOUSE	Ripk3	486	48.6	Mus musculus OX=10090	1:Experimental evidence at protein level	Receptor-interacting serine/threonine-protein kinase 3	1	0.999	2	14
sp|P50171|DHB8_MOUSE	P50171	DHB8_MOUSE	Hsd17b8	259	48.6	Mus musculus OX=10090	1:Experimental evidence at protein level	(3R)-3-hydroxyacyl-CoA dehydrogenase	1	0.999	7	107
tr|E9PWQ3|E9PWQ3_MOUSE	E9PWQ3	E9PWQ3_MOUSE	Col6a3	3284	52.2	Mus musculus OX=10090	1:Experimental evidence at protein level	Collagen, type VI, alpha 3	1	0.999	93	1141
tr|A0A087WS16|A0A087WS16_MOUSE	A0A087WS16	A0A087WS16_MOUSE	Col6a3	2677	53.3	Mus musculus OX=10090	1:Experimental evidence at protein level	Collagen, type VI, alpha 3	1	0.999	83	20
tr|Q9Z0I9|Q9Z0I9_MOUSE	Q9Z0I9	Q9Z0I9_MOUSE	Col6a3	1703	58.9	Mus musculus OX=10090	2:Experimental evidence at transcript level	Collagen alpha3(VI) (Fragment)	1	0.999	60	162
sp|Q6P5E4|UGGG1_MOUSE	Q6P5E4	UGGG1_MOUSE	Uggt1	1551	51.1	Mus musculus OX=10090	1:Experimental evidence at protein level	UDP-glucose:glycoprotein glucosyltransferase 1	1	0.999	41	486
sp|P40201|CHD1_MOUSE	P40201	CHD1_MOUSE	Chd1	1711	33.3	Mus musculus OX=10090	1:Experimental evidence at protein level	Chromodomain-helicase-DNA-binding protein 1	1	0.9986	5	8
sp|Q7TMF3|NDUAC_MOUSE	Q7TMF3	NDUAC_MOUSE	Ndufa12	145	82.8	Mus musculus OX=10090	1:Experimental evidence at protein level	NADH dehydrogenase [ubiquinone] 1 alpha subcomplex subunit 12	1	0.999	8	224
sp|O89086|RBM3_MOUSE	O89086	RBM3_MOUSE	Rbm3	153	52.3	Mus musculus OX=10090	1:Experimental evidence at protein level	RNA-binding protein 3	1	0.999	4	64
sp|Q8R3V5|SHLB2_MOUSE	Q8R3V5	SHLB2_MOUSE	Sh3glb2	400	45.8	Mus musculus OX=10090	1:Experimental evidence at protein level	Endophilin-B2	1	0.999	7	41
tr|A0A0R4J107|A0A0R4J107_MOUSE	A0A0R4J107	A0A0R4J107_MOUSE	Apeh	716	50	Mus musculus OX=10090	1:Experimental evidence at protein level	Acylamino-acid-releasing enzyme (Fragment)	1	0.999	21	385
sp|Q9WTQ5|AKA12_MOUSE	Q9WTQ5	AKA12_MOUSE	Akap12	1684	52.9	Mus musculus OX=10090	1:Experimental evidence at protein level	A-kinase anchor protein 12	1	0.999	41	589
sp|Q8CGA3|LAT4_MOUSE	Q8CGA3	LAT4_MOUSE	Slc43a2	568	10.4	Mus musculus OX=10090	1:Experimental evidence at protein level	Large neutral amino acids transporter small subunit 4	1	0.999	4	57
tr|Q3UDK4|Q3UDK4_MOUSE	Q3UDK4	Q3UDK4_MOUSE	Anxa6	673	69.5	Mus musculus OX=10090	2:Experimental evidence at transcript level	Annexin	1	0.999	31	65
sp|Q9Z0S9|PRAF1_MOUSE	Q9Z0S9	PRAF1_MOUSE	Rabac1	185	15.7	Mus musculus OX=10090	1:Experimental evidence at protein level	Prenylated Rab acceptor protein 1	1	0.999	3	22
sp|Q91YT0|NDUV1_MOUSE	Q91YT0	NDUV1_MOUSE	Ndufv1	464	42.9	Mus musculus OX=10090	1:Experimental evidence at protein level	NADH dehydrogenase [ubiquinone] flavoprotein 1, mitochondrial	1	0.999	14	425
sp|P63248|IPKA_MOUSE	P63248	IPKA_MOUSE	Pkia	76	71.1	Mus musculus OX=10090	1:Experimental evidence at protein level	cAMP-dependent protein kinase inhibitor alpha	1	0.999	2	19
sp|P68368|TBA4A_MOUSE	P68368	TBA4A_MOUSE	Tuba4a	448	46.4	Mus musculus OX=10090	1:Experimental evidence at protein level	Tubulin alpha-4A chain	1	0.999	16	73
sp|P52875|TM165_MOUSE	P52875	TM165_MOUSE	Tmem165	323	28.2	Mus musculus OX=10090	1:Experimental evidence at protein level	Transmembrane protein 165	1	0.999	4	51
sp|P14602|HSPB1_MOUSE	P14602	HSPB1_MOUSE	Hspb1	209	82.8	Mus musculus OX=10090	1:Experimental evidence at protein level	Heat shock protein beta-1	1	0.999	11	183
sp|P46425|GSTP2_MOUSE	P46425	GSTP2_MOUSE	Gstp2	210	46.2	Mus musculus OX=10090	1:Experimental evidence at protein level	Glutathione S-transferase P 2	1	0.9987	8	1
sp|P28656|NP1L1_MOUSE	P28656	NP1L1_MOUSE	Nap1l1	391	32.6	Mus musculus OX=10090	1:Experimental evidence at protein level	Nucleosome assembly protein 1-like 1	1	0.999	9	153
sp|Q8BHJ9|SLU7_MOUSE	Q8BHJ9	SLU7_MOUSE	Slu7	585	35	Mus musculus OX=10090	1:Experimental evidence at protein level	Pre-mRNA-splicing factor SLU7	1	0.999	2	8
tr|B2RUF0|B2RUF0_MOUSE	B2RUF0	B2RUF0_MOUSE	Ybx2	359	50.7	Mus musculus OX=10090	1:Experimental evidence at protein level	Y box protein 2	1	0.999	7	25
sp|Q9WV32|ARC1B_MOUSE	Q9WV32	ARC1B_MOUSE	Arpc1b	372	41.7	Mus musculus OX=10090	1:Experimental evidence at protein level	Actin-related protein 2/3 complex subunit 1B	1	0.999	8	200
sp|Q60991|CP7B1_MOUSE	Q60991	CP7B1_MOUSE	Cyp7b1	507	39.6	Mus musculus OX=10090	1:Experimental evidence at protein level	Cytochrome P450 7B1	1	0.999	16	184
sp|P51125|ICAL_MOUSE	P51125	ICAL_MOUSE	Cast	788	69.8	Mus musculus OX=10090	1:Experimental evidence at protein level	Calpastatin	1	0.999	32	405
sp|Q9D2D7|ZN687_MOUSE	Q9D2D7	ZN687_MOUSE	Znf687	1237	23.6	Mus musculus OX=10090	1:Experimental evidence at protein level	Zinc finger protein 687	1	0.999	1	6
sp|Q9QYR7|ACOT3_MOUSE	Q9QYR7	ACOT3_MOUSE	Acot3	432	36.8	Mus musculus OX=10090	1:Experimental evidence at protein level	Acyl-coenzyme A thioesterase 3	1	0.999	6	6
sp|Q921C5|BICD2_MOUSE	Q921C5	BICD2_MOUSE	Bicd2	820	35.3	Mus musculus OX=10090	1:Experimental evidence at protein level	Protein bicaudal D homolog 2	1	0.999	6	20
tr|A0A0R4J0P7|A0A0R4J0P7_MOUSE	A0A0R4J0P7	A0A0R4J0P7_MOUSE	Slc22a18	410	26.3	Mus musculus OX=10090	1:Experimental evidence at protein level	Solute carrier family 22 member 18	1	0.999	7	146
sp|P49312|ROA1_MOUSE	P49312	ROA1_MOUSE	Hnrnpa1	320	73.1	Mus musculus OX=10090	1:Experimental evidence at protein level	Heterogeneous nuclear ribonucleoprotein A1	1	0.999	13	243
sp|O89020|AFAM_MOUSE	O89020	AFAM_MOUSE	Afm	608	36.7	Mus musculus OX=10090	1:Experimental evidence at protein level	Afamin	1	0.999	7	55
sp|Q9JHI5|IVD_MOUSE	Q9JHI5	IVD_MOUSE	Ivd	424	46.9	Mus musculus OX=10090	1:Experimental evidence at protein level	Isovaleryl-CoA dehydrogenase, mitochondrial	1	0.999	15	386
tr|A0A0G2JDV9|A0A0G2JDV9_MOUSE	A0A0G2JDV9	A0A0G2JDV9_MOUSE	Anxa3	78	71.8	Mus musculus OX=10090	1:Experimental evidence at protein level	Annexin (Fragment)	0.9999	0.999	4	6
sp|Q8JZQ5|AOC1_MOUSE	Q8JZQ5	AOC1_MOUSE	Aoc1	751	31	Mus musculus OX=10090	2:Experimental evidence at transcript level	Amiloride-sensitive amine oxidase [copper-containing]	1	0.999	9	27
sp|P0DOV2|IFI4_MOUSE	P0DOV2	IFI4_MOUSE	Ifi204	619	44.7	Mus musculus OX=10090	1:Experimental evidence at protein level	Interferon-activable protein 204	1	0.999	11	58
sp|Q61704|ITIH3_MOUSE	Q61704	ITIH3_MOUSE	Itih3	889	35.7	Mus musculus OX=10090	1:Experimental evidence at protein level	Inter-alpha-trypsin inhibitor heavy chain H3	1	0.999	14	99
tr|Q3TVZ1|Q3TVZ1_MOUSE	Q3TVZ1	Q3TVZ1_MOUSE	Cat	527	72.7	Mus musculus OX=10090	2:Experimental evidence at transcript level	Catalase	1	0.999	30	294
tr|Q3UF58|Q3UF58_MOUSE	Q3UF58	Q3UF58_MOUSE	Cat	526	74.3	Mus musculus OX=10090	2:Experimental evidence at transcript level	Catalase	1	0.999	31	150
sp|P24270|CATA_MOUSE	P24270	CATA_MOUSE	Cat	527	72.1	Mus musculus OX=10090	1:Experimental evidence at protein level	Catalase	0.1511	0.999	31	1366
sp|Q810B6|ANFY1_MOUSE	Q810B6	ANFY1_MOUSE	Ankfy1	1169	36.3	Mus musculus OX=10090	1:Experimental evidence at protein level	Rabankyrin-5	1	0.999	25	269
tr|A9XX86|A9XX86_MOUSE	A9XX86	A9XX86_MOUSE	Mgl2	381	34.9	Mus musculus OX=10090	1:Experimental evidence at protein level	Macrophage galactose N-acetyl-galactosamine specific lectin 2 isoform i	1	0.999	6	49
sp|Q9WUR9|KAD4_MOUSE	Q9WUR9	KAD4_MOUSE	Ak4	223	61.9	Mus musculus OX=10090	1:Experimental evidence at protein level	Adenylate kinase 4, mitochondrial	1	0.999	11	353
sp|Q3U186|SYRM_MOUSE	Q3U186	SYRM_MOUSE	Rars2	578	50.5	Mus musculus OX=10090	1:Experimental evidence at protein level	Probable arginine--tRNA ligase, mitochondrial	1	0.999	18	143
sp|Q62351|TFR1_MOUSE	Q62351	TFR1_MOUSE	Tfrc	763	46.7	Mus musculus OX=10090	1:Experimental evidence at protein level	Transferrin receptor protein 1	1	0.999	17	161
sp|Q80UG5|SEPT9_MOUSE	Q80UG5	SEPT9_MOUSE	Septin9	583	66.2	Mus musculus OX=10090	1:Experimental evidence at protein level	Septin-9	1	0.999	24	293
sp|P56480|ATPB_MOUSE	P56480	ATPB_MOUSE	Atp5f1b	529	80.5	Mus musculus OX=10090	1:Experimental evidence at protein level	ATP synthase subunit beta, mitochondrial	1	0.999	25	3659
sp|Q3TBD2|HMHA1_MOUSE	Q3TBD2	HMHA1_MOUSE	Arhgap45	1116	27.4	Mus musculus OX=10090	1:Experimental evidence at protein level	Rho GTPase-activating protein 45	1	0.999	7	39
sp|Q922Q1|MARC2_MOUSE	Q922Q1	MARC2_MOUSE	Mtarc2	338	42.6	Mus musculus OX=10090	1:Experimental evidence at protein level	Mitochondrial amidoxime reducing component 2	1	0.999	9	138
sp|Q3UZA1|CPZIP_MOUSE	Q3UZA1	CPZIP_MOUSE	Rcsd1	412	50.7	Mus musculus OX=10090	1:Experimental evidence at protein level	CapZ-interacting protein	1	0.999	8	37
sp|Q8R4U6|TOP1M_MOUSE	Q8R4U6	TOP1M_MOUSE	Top1mt	593	45.8	Mus musculus OX=10090	2:Experimental evidence at transcript level	DNA topoisomerase I, mitochondrial	1	0.999	3	9
tr|A0A4P3APB9|A0A4P3APB9_MOUSE	A0A4P3APB9	A0A4P3APB9_MOUSE	Mapkapk2	433	33.3	Mus musculus OX=10090	2:Experimental evidence at transcript level	non-specific serine/threonine protein kinase	1	0.999	6	58
sp|P18654|KS6A3_MOUSE	P18654	KS6A3_MOUSE	Rps6ka3	740	51.8	Mus musculus OX=10090	1:Experimental evidence at protein level	Ribosomal protein S6 kinase alpha-3	1	0.999	19	234
sp|Q7TSV4|PGM2_MOUSE	Q7TSV4	PGM2_MOUSE	Pgm2	620	59	Mus musculus OX=10090	1:Experimental evidence at protein level	Phosphopentomutase	1	0.999	19	254
sp|Q64337|SQSTM_MOUSE	Q64337	SQSTM_MOUSE	Sqstm1	442	40	Mus musculus OX=10090	1:Experimental evidence at protein level	Sequestosome-1	1	0.999	3	46
sp|Q9Z2B9|KS6A4_MOUSE	Q9Z2B9	KS6A4_MOUSE	Rps6ka4	773	26.5	Mus musculus OX=10090	1:Experimental evidence at protein level	Ribosomal protein S6 kinase alpha-4	1	0.999	9	47
sp|Q9WV91|FPRP_MOUSE	Q9WV91	FPRP_MOUSE	Ptgfrn	879	35.1	Mus musculus OX=10090	1:Experimental evidence at protein level	Prostaglandin F2 receptor negative regulator	1	0.999	8	28
sp|Q62465|VAT1_MOUSE	Q62465	VAT1_MOUSE	Vat1	406	39.9	Mus musculus OX=10090	1:Experimental evidence at protein level	Synaptic vesicle membrane protein VAT-1 homolog	1	0.999	9	223
tr|A0A338P7A1|A0A338P7A1_MOUSE	A0A338P7A1	A0A338P7A1_MOUSE	Nit2	148	80.4	Mus musculus OX=10090	1:Experimental evidence at protein level	Omega-amidase NIT2 (Fragment)	1	0.999	6	2
tr|A0A0A0MQM7|A0A0A0MQM7_MOUSE	A0A0A0MQM7	A0A0A0MQM7_MOUSE	Matn2	957	30.8	Mus musculus OX=10090	1:Experimental evidence at protein level	Matrilin-2	1	0.999	8	28
sp|P68372|TBB4B_MOUSE	P68372	TBB4B_MOUSE	Tubb4b	445	61.6	Mus musculus OX=10090	1:Experimental evidence at protein level	Tubulin beta-4B chain	1	0.999	19	1054
sp|Q922F4|TBB6_MOUSE	Q922F4	TBB6_MOUSE	Tubb6	447	58.6	Mus musculus OX=10090	1:Experimental evidence at protein level	Tubulin beta-6 chain	1	0.999	15	29
sp|P55288|CAD11_MOUSE	P55288	CAD11_MOUSE	Cdh11	796	35.9	Mus musculus OX=10090	1:Experimental evidence at protein level	Cadherin-11	1	0.999	13	66
sp|Q9CXW2|RT22_MOUSE	Q9CXW2	RT22_MOUSE	Mrps22	359	48.5	Mus musculus OX=10090	1:Experimental evidence at protein level	28S ribosomal protein S22, mitochondrial	1	0.999	11	188
sp|P35821|PTN1_MOUSE	P35821	PTN1_MOUSE	Ptpn1	432	41.4	Mus musculus OX=10090	1:Experimental evidence at protein level	Tyrosine-protein phosphatase non-receptor type 1	1	0.999	8	84
sp|Q6PAQ4|REXO4_MOUSE	Q6PAQ4	REXO4_MOUSE	Rexo4	432	38.6	Mus musculus OX=10090	2:Experimental evidence at transcript level	RNA exonuclease 4	1	0.999	4	16
sp|P47740|AL3A2_MOUSE	P47740	AL3A2_MOUSE	Aldh3a2	484	41.5	Mus musculus OX=10090	1:Experimental evidence at protein level	Aldehyde dehydrogenase family 3 member A2	1	0.999	13	356
tr|Q99PH4|Q99PH4_MOUSE	Q99PH4	Q99PH4_MOUSE	Aldh3a2	507	39.6	Mus musculus OX=10090	3:Protein inferred from homology	Aldehyde dehydrogenase	1	0.999	13	8
sp|P11835|ITB2_MOUSE	P11835	ITB2_MOUSE	Itgb2	771	39.2	Mus musculus OX=10090	1:Experimental evidence at protein level	Integrin beta-2	1	0.999	5	83
tr|J3QK52|J3QK52_MOUSE	J3QK52	J3QK52_MOUSE	Noc2l	750	28.5	Mus musculus OX=10090	1:Experimental evidence at protein level	Nucleolar complex protein 2 homolog	1	0.999	2	16
sp|Q9D404|OXSM_MOUSE	Q9D404	OXSM_MOUSE	Oxsm	459	35.7	Mus musculus OX=10090	1:Experimental evidence at protein level	3-oxoacyl-[acyl-carrier-protein] synthase, mitochondrial	1	0.999	5	49
sp|Q9DBS1|TMM43_MOUSE	Q9DBS1	TMM43_MOUSE	Tmem43	400	52.5	Mus musculus OX=10090	1:Experimental evidence at protein level	Transmembrane protein 43	1	0.999	10	131
sp|O88456|CPNS1_MOUSE	O88456	CPNS1_MOUSE	Capns1	268	56.3	Mus musculus OX=10090	1:Experimental evidence at protein level	Calpain small subunit 1	1	0.999	6	149
sp|Q91WT9|CBS_MOUSE	Q91WT9	CBS_MOUSE	Cbs	561	49.7	Mus musculus OX=10090	1:Experimental evidence at protein level	Cystathionine beta-synthase	1	0.999	10	208
sp|O55131|SEPT7_MOUSE	O55131	SEPT7_MOUSE	Septin7	436	44.3	Mus musculus OX=10090	1:Experimental evidence at protein level	Septin-7	1	0.999	17	309
sp|Q505B7|ARCH_MOUSE	Q505B7	ARCH_MOUSE	Zbtb8os	168	32.9	Mus musculus OX=10090	1:Experimental evidence at protein level	Protein archease	1	0.999	3	34
tr|Q80ZM5|Q80ZM5_MOUSE	Q80ZM5	Q80ZM5_MOUSE	H1f10	188	48.4	Mus musculus OX=10090	1:Experimental evidence at protein level	H1 histone family, member X	0.9999	0.999	1	6
sp|Q8CD10|MICU2_MOUSE	Q8CD10	MICU2_MOUSE	Micu2	432	33.6	Mus musculus OX=10090	1:Experimental evidence at protein level	Calcium uptake protein 2, mitochondrial	1	0.999	3	28
tr|A0A1Y7VJZ2|A0A1Y7VJZ2_MOUSE	A0A1Y7VJZ2	A0A1Y7VJZ2_MOUSE	Gstz1	215	60.5	Mus musculus OX=10090	1:Experimental evidence at protein level	maleylacetoacetate isomerase	1	0.999	11	389
sp|P97471|SMAD4_MOUSE	P97471	SMAD4_MOUSE	Smad4	551	17.6	Mus musculus OX=10090	1:Experimental evidence at protein level	Mothers against decapentaplegic homolog 4	1	0.999	3	24
sp|P60060|SC61G_MOUSE	P60060	SC61G_MOUSE	Sec61g	68	66.2	Mus musculus OX=10090	3:Protein inferred from homology	Protein transport protein Sec61 subunit gamma	1	0.999	2	33
sp|P50516|VATA_MOUSE	P50516	VATA_MOUSE	Atp6v1a	617	67.3	Mus musculus OX=10090	1:Experimental evidence at protein level	V-type proton ATPase catalytic subunit A	1	0.999	27	873
tr|A0A0B4J1G1|A0A0B4J1G1_MOUSE	A0A0B4J1G1	A0A0B4J1G1_MOUSE	Fcgr2b	293	29.4	Mus musculus OX=10090	1:Experimental evidence at protein level	Fc receptor, IgG, low affinity IIb	1	0.999	6	34
sp|Q9CQI7|RU2B_MOUSE	Q9CQI7	RU2B_MOUSE	Snrpb2	225	46.7	Mus musculus OX=10090	1:Experimental evidence at protein level	U2 small nuclear ribonucleoprotein B''	1	0.999	5	67
sp|O88736|DHB7_MOUSE	O88736	DHB7_MOUSE	Hsd17b7	334	34.4	Mus musculus OX=10090	1:Experimental evidence at protein level	3-keto-steroid reductase/17-beta-hydroxysteroid dehydrogenase 7	1	0.999	5	62
sp|Q99MQ1|BICC1_MOUSE	Q99MQ1	BICC1_MOUSE	Bicc1	977	43.7	Mus musculus OX=10090	1:Experimental evidence at protein level	Protein bicaudal C homolog 1	1	0.999	9	63
sp|Q9CPV3|RM42_MOUSE	Q9CPV3	RM42_MOUSE	Mrpl42	142	42.3	Mus musculus OX=10090	1:Experimental evidence at protein level	39S ribosomal protein L42, mitochondrial	1	0.999	3	67
sp|Q78ZA7|NP1L4_MOUSE	Q78ZA7	NP1L4_MOUSE	Nap1l4	375	46.9	Mus musculus OX=10090	1:Experimental evidence at protein level	Nucleosome assembly protein 1-like 4	1	0.999	8	218
sp|Q8VDN2|AT1A1_MOUSE	Q8VDN2	AT1A1_MOUSE	Atp1a1	1023	50.4	Mus musculus OX=10090	1:Experimental evidence at protein level	Sodium/potassium-transporting ATPase subunit alpha-1	1	0.999	48	3274
sp|Q9QXS8|CMLO5_MOUSE	Q9QXS8	CMLO5_MOUSE	Cml5	227	11.5	Mus musculus OX=10090	2:Experimental evidence at transcript level	Probable N-acetyltransferase CML5	0.9999	0.999	2	17
sp|P45952|ACADM_MOUSE	P45952	ACADM_MOUSE	Acadm	421	56.1	Mus musculus OX=10090	1:Experimental evidence at protein level	Medium-chain specific acyl-CoA dehydrogenase, mitochondrial	1	0.999	18	619
sp|P09671|SODM_MOUSE	P09671	SODM_MOUSE	Sod2	222	59.5	Mus musculus OX=10090	1:Experimental evidence at protein level	Superoxide dismutase [Mn], mitochondrial	1	0.999	7	469
sp|P46460|NSF_MOUSE	P46460	NSF_MOUSE	Nsf	744	53	Mus musculus OX=10090	1:Experimental evidence at protein level	Vesicle-fusing ATPase	1	0.999	22	287
sp|Q60902|EP15R_MOUSE	Q60902	EP15R_MOUSE	Eps15l1	907	64.5	Mus musculus OX=10090	1:Experimental evidence at protein level	Epidermal growth factor receptor substrate 15-like 1	1	0.999	30	265
sp|Q64674|SPEE_MOUSE	Q64674	SPEE_MOUSE	Srm	302	25.2	Mus musculus OX=10090	1:Experimental evidence at protein level	Spermidine synthase	1	0.999	6	41
sp|Q791V5|MTCH2_MOUSE	Q791V5	MTCH2_MOUSE	Mtch2	303	29.7	Mus musculus OX=10090	1:Experimental evidence at protein level	Mitochondrial carrier homolog 2	1	0.999	5	160
tr|A2CF65|A2CF65_MOUSE	A2CF65	A2CF65_MOUSE	Clec10a	214	31.3	Mus musculus OX=10090	1:Experimental evidence at protein level	C-type lectin domain family 10 member A (Fragment)	1	0.999	3	10
sp|P62751|RL23A_MOUSE	P62751	RL23A_MOUSE	Rpl23a	156	48.4	Mus musculus OX=10090	1:Experimental evidence at protein level	60S ribosomal protein L23a	1	0.999	8	123
sp|Q9Z0M5|LICH_MOUSE	Q9Z0M5	LICH_MOUSE	Lipa	397	19.9	Mus musculus OX=10090	1:Experimental evidence at protein level	Lysosomal acid lipase/cholesteryl ester hydrolase	1	0.999	4	68
sp|Q3URS9|MITOK_MOUSE	Q3URS9	MITOK_MOUSE	Ccdc51	406	41.4	Mus musculus OX=10090	1:Experimental evidence at protein level	Mitochondrial potassium channel	1	0.999	9	133
sp|Q8C050|KS6A5_MOUSE	Q8C050	KS6A5_MOUSE	Rps6ka5	863	30	Mus musculus OX=10090	1:Experimental evidence at protein level	Ribosomal protein S6 kinase alpha-5	1	0.999	7	30
sp|Q5SWT3|S2535_MOUSE	Q5SWT3	S2535_MOUSE	Slc25a35	300	71.7	Mus musculus OX=10090	1:Experimental evidence at protein level	Solute carrier family 25 member 35	1	0.999	11	129
sp|Q99N57|RAF1_MOUSE	Q99N57	RAF1_MOUSE	Raf1	648	36.9	Mus musculus OX=10090	1:Experimental evidence at protein level	RAF proto-oncogene serine/threonine-protein kinase	1	0.9989	8	9
sp|Q9Z1P6|NDUA7_MOUSE	Q9Z1P6	NDUA7_MOUSE	Ndufa7	113	47.8	Mus musculus OX=10090	1:Experimental evidence at protein level	NADH dehydrogenase [ubiquinone] 1 alpha subcomplex subunit 7	1	0.999	5	74
sp|Q61144|PSN2_MOUSE	Q61144	PSN2_MOUSE	Psen2	448	17.2	Mus musculus OX=10090	1:Experimental evidence at protein level	Presenilin-2	0.9999	0.9979	2	4
sp|Q8BTI8|SRRM2_MOUSE	Q8BTI8	SRRM2_MOUSE	Srrm2	2703	38	Mus musculus OX=10090	1:Experimental evidence at protein level	Serine/arginine repetitive matrix protein 2	1	0.999	30	239
sp|Q99J94|SO1A6_MOUSE	Q99J94	SO1A6_MOUSE	Slco1a6	670	23.1	Mus musculus OX=10090	1:Experimental evidence at protein level	Solute carrier organic anion transporter family member 1A6	1	0.999	9	118
sp|Q9CQX2|CYB5B_MOUSE	Q9CQX2	CYB5B_MOUSE	Cyb5b	146	69.2	Mus musculus OX=10090	1:Experimental evidence at protein level	Cytochrome b5 type B	1	0.999	8	382
tr|G3X8T9|G3X8T9_MOUSE	G3X8T9	G3X8T9_MOUSE	Serpina3n	418	51	Mus musculus OX=10090	1:Experimental evidence at protein level	Serine protease inhibitor A3N	1	0.999	12	126
sp|Q8BIG4|FBX28_MOUSE	Q8BIG4	FBX28_MOUSE	Fbxo28	368	51.4	Mus musculus OX=10090	1:Experimental evidence at protein level	F-box only protein 28	1	0.999	2	16
sp|Q8CHD8|RFIP3_MOUSE	Q8CHD8	RFIP3_MOUSE	Rab11fip3	1047	28.9	Mus musculus OX=10090	1:Experimental evidence at protein level	Rab11 family-interacting protein 3	1	0.999	14	117
sp|O09061|PSB1_MOUSE	O09061	PSB1_MOUSE	Psmb1	240	47.9	Mus musculus OX=10090	1:Experimental evidence at protein level	Proteasome subunit beta type-1	1	0.999	4	169
sp|P62897|CYC_MOUSE	P62897	CYC_MOUSE	Cycs	105	57.1	Mus musculus OX=10090	1:Experimental evidence at protein level	Cytochrome c, somatic	1	0.999	6	422
sp|Q5FW57|GLYAL_MOUSE	Q5FW57	GLYAL_MOUSE	Gm4952	296	53	Mus musculus OX=10090	1:Experimental evidence at protein level	Glycine N-acyltransferase-like protein	1	0.999	8	99
sp|Q9QXE7|TBL1X_MOUSE	Q9QXE7	TBL1X_MOUSE	Tbl1x	527	46.9	Mus musculus OX=10090	1:Experimental evidence at protein level	F-box-like/WD repeat-containing protein TBL1X	1	0.999	7	122
sp|Q9Z204|HNRPC_MOUSE	Q9Z204	HNRPC_MOUSE	Hnrnpc	313	61.7	Mus musculus OX=10090	1:Experimental evidence at protein level	Heterogeneous nuclear ribonucleoproteins C1/C2	1	0.999	18	216
sp|Q9JJ00|PLS1_MOUSE	Q9JJ00	PLS1_MOUSE	Plscr1	328	26.1	Mus musculus OX=10090	1:Experimental evidence at protein level	Phospholipid scramblase 1	1	0.999	2	31
tr|A2ANY6|A2ANY6_MOUSE	A2ANY6	A2ANY6_MOUSE	Mdn1	5589	23	Mus musculus OX=10090	1:Experimental evidence at protein level	Midasin	1	0.999	12	31
tr|A0A1B0GSG5|A0A1B0GSG5_MOUSE	A0A1B0GSG5	A0A1B0GSG5_MOUSE	Rnh1	492	43.1	Mus musculus OX=10090	1:Experimental evidence at protein level	Ribonuclease inhibitor	1	0.999	8	242
sp|Q8BKG3|PTK7_MOUSE	Q8BKG3	PTK7_MOUSE	Ptk7	1062	29.2	Mus musculus OX=10090	1:Experimental evidence at protein level	Inactive tyrosine-protein kinase 7	1	0.999	13	119
sp|Q9DC23|DJC10_MOUSE	Q9DC23	DJC10_MOUSE	Dnajc10	793	27.4	Mus musculus OX=10090	1:Experimental evidence at protein level	DnaJ homolog subfamily C member 10	1	0.999	8	82
sp|Q61183|PAPOA_MOUSE	Q61183	PAPOA_MOUSE	Papola	739	33.9	Mus musculus OX=10090	1:Experimental evidence at protein level	Poly(A) polymerase alpha	1	0.999	9	59
tr|Q3U422|Q3U422_MOUSE	Q3U422	Q3U422_MOUSE	Ndufv3	468	50.6	Mus musculus OX=10090	1:Experimental evidence at protein level	NADH dehydrogenase [ubiquinone] flavoprotein 3, mitochondrial	1	0.999	11	254
tr|F8TZM2|F8TZM2_MOUSE	F8TZM2	F8TZM2_MOUSE		124	43.5	Mus musculus OX=10090	4:Protein predicted	Polyprotein (Fragment)	0.9995	0.999	2	9
sp|P28798|GRN_MOUSE	P28798	GRN_MOUSE	Grn	589	10.1	Mus musculus OX=10090	1:Experimental evidence at protein level	Progranulin	0.9904	0.999	1	17
tr|Q3URR4|Q3URR4_MOUSE	Q3URR4	Q3URR4_MOUSE	Sgsh	493	20.1	Mus musculus OX=10090	2:Experimental evidence at transcript level	SPHM sulfohydrolase (Fragment)	1	0.999	6	38
tr|Q6UIL4|Q6UIL4_MOUSE	Q6UIL4	Q6UIL4_MOUSE	Ahnak	677	75.3	Mus musculus OX=10090	4:Protein predicted	AHNAK (Fragment)	1	0.999	27	4
sp|Q80ZJ1|RAP2A_MOUSE	Q80ZJ1	RAP2A_MOUSE	Rap2a	183	29.5	Mus musculus OX=10090	1:Experimental evidence at protein level	Ras-related protein Rap-2a	1	0.9989	2	16
sp|Q8VE38|OXND1_MOUSE	Q8VE38	OXND1_MOUSE	Oxnad1	311	32.8	Mus musculus OX=10090	1:Experimental evidence at protein level	Oxidoreductase NAD-binding domain-containing protein 1	1	0.999	8	105
sp|Q9JIZ0|CMLO1_MOUSE	Q9JIZ0	CMLO1_MOUSE	Cml1	222	30.6	Mus musculus OX=10090	1:Experimental evidence at protein level	Probable N-acetyltransferase CML1	1	0.9989	5	70
sp|P85094|ISC2A_MOUSE	P85094	ISC2A_MOUSE	Isoc2a	206	55.3	Mus musculus OX=10090	1:Experimental evidence at protein level	Isochorismatase domain-containing protein 2A	1	0.999	5	196
sp|Q63ZW7|INADL_MOUSE	Q63ZW7	INADL_MOUSE	Patj	1834	40.9	Mus musculus OX=10090	1:Experimental evidence at protein level	InaD-like protein	1	0.999	37	347
sp|Q0P678|ZCH18_MOUSE	Q0P678	ZCH18_MOUSE	Zc3h18	948	34.6	Mus musculus OX=10090	1:Experimental evidence at protein level	Zinc finger CCCH domain-containing protein 18	1	0.999	13	107
sp|Q04863|RELB_MOUSE	Q04863	RELB_MOUSE	Relb	558	32.1	Mus musculus OX=10090	1:Experimental evidence at protein level	Transcription factor RelB	1	0.999	1	3
sp|P97449|AMPN_MOUSE	P97449	AMPN_MOUSE	Anpep	966	48	Mus musculus OX=10090	1:Experimental evidence at protein level	Aminopeptidase N	1	0.999	25	925
tr|E9PYD1|E9PYD1_MOUSE	E9PYD1	E9PYD1_MOUSE	Fam98c	344	55.8	Mus musculus OX=10090	1:Experimental evidence at protein level	Family with sequence similarity 98, member C	1	0.999	6	77
sp|P37889|FBLN2_MOUSE	P37889	FBLN2_MOUSE	Fbln2	1221	16.4	Mus musculus OX=10090	1:Experimental evidence at protein level	Fibulin-2	1	0.999	5	20
tr|Q3UXJ3|Q3UXJ3_MOUSE	Q3UXJ3	Q3UXJ3_MOUSE	Hnrnpll	244	43	Mus musculus OX=10090	2:Experimental evidence at transcript level	RRM domain-containing protein (Fragment)	1	0.999	7	7
sp|Q8VEE4|RFA1_MOUSE	Q8VEE4	RFA1_MOUSE	Rpa1	623	42.1	Mus musculus OX=10090	1:Experimental evidence at protein level	Replication protein A 70 kDa DNA-binding subunit	1	0.999	13	91
sp|Q0VG18|SIM24_MOUSE	Q0VG18	SIM24_MOUSE	Smim24	120	62.5	Mus musculus OX=10090	1:Experimental evidence at protein level	Small integral membrane protein 24	1	0.999	4	55
sp|P06800|PTPRC_MOUSE	P06800	PTPRC_MOUSE	Ptprc	1293	37	Mus musculus OX=10090	1:Experimental evidence at protein level	Receptor-type tyrosine-protein phosphatase C	1	0.999	13	94
tr|Q91XL1|Q91XL1_MOUSE	Q91XL1	Q91XL1_MOUSE	Lrg1	342	18.1	Mus musculus OX=10090	1:Experimental evidence at protein level	Leucine-rich HEV glycoprotein	1	0.999	3	48
sp|Q8R5J9|PRAF3_MOUSE	Q8R5J9	PRAF3_MOUSE	Arl6ip5	188	24.5	Mus musculus OX=10090	1:Experimental evidence at protein level	PRA1 family protein 3	1	0.999	5	53
sp|Q3TUH1|TAM41_MOUSE	Q3TUH1	TAM41_MOUSE	Tamm41	337	21.1	Mus musculus OX=10090	1:Experimental evidence at protein level	Phosphatidate cytidylyltransferase, mitochondrial	1	0.999	3	51
sp|P36371|TAP2_MOUSE	P36371	TAP2_MOUSE	Tap2	702	24.7	Mus musculus OX=10090	1:Experimental evidence at protein level	Antigen peptide transporter 2	1	0.999	9	74
tr|A2ALS7|A2ALS7_MOUSE	A2ALS7	A2ALS7_MOUSE	Rap1gap	405	44	Mus musculus OX=10090	1:Experimental evidence at protein level	Rap1 GTPase-activating protein 1 (Fragment)	1	0.9987	7	2
sp|Q8R3P0|ACY2_MOUSE	Q8R3P0	ACY2_MOUSE	Aspa	312	42.3	Mus musculus OX=10090	1:Experimental evidence at protein level	Aspartoacylase	1	0.999	8	152
tr|G3X9J1|G3X9J1_MOUSE	G3X9J1	G3X9J1_MOUSE	Slc8a1	970	24.6	Mus musculus OX=10090	1:Experimental evidence at protein level	Sodium/calcium exchanger 1	1	0.999	11	195
tr|Q8BXB3|Q8BXB3_MOUSE	Q8BXB3	Q8BXB3_MOUSE	Slc8a1	706	29.9	Mus musculus OX=10090	2:Experimental evidence at transcript level	J domain-containing protein (Fragment)	1	0.999	9	19
sp|P63276|RS17_MOUSE	P63276	RS17_MOUSE	Rps17	135	47.4	Mus musculus OX=10090	1:Experimental evidence at protein level	40S ribosomal protein S17	1	0.999	5	166
sp|Q8BM72|HSP13_MOUSE	Q8BM72	HSP13_MOUSE	Hspa13	471	38.9	Mus musculus OX=10090	1:Experimental evidence at protein level	Heat shock 70 kDa protein 13	1	0.999	7	54
sp|Q921H9|COA7_MOUSE	Q921H9	COA7_MOUSE	Coa7	231	54.1	Mus musculus OX=10090	1:Experimental evidence at protein level	Cytochrome c oxidase assembly factor 7	1	0.999	4	34
sp|Q00915|RET1_MOUSE	Q00915	RET1_MOUSE	Rbp1	135	71.9	Mus musculus OX=10090	1:Experimental evidence at protein level	Retinol-binding protein 1	1	0.999	7	95
sp|P55194|3BP1_MOUSE	P55194	3BP1_MOUSE	Sh3bp1	680	47.8	Mus musculus OX=10090	1:Experimental evidence at protein level	SH3 domain-binding protein 1	1	0.999	9	55
sp|Q8K1Z0|COQ9_MOUSE	Q8K1Z0	COQ9_MOUSE	Coq9	313	51.1	Mus musculus OX=10090	1:Experimental evidence at protein level	Ubiquinone biosynthesis protein COQ9, mitochondrial	1	0.999	9	303
sp|P18894|OXDA_MOUSE	P18894	OXDA_MOUSE	Dao	345	48.7	Mus musculus OX=10090	1:Experimental evidence at protein level	D-amino-acid oxidase	1	0.999	13	218
sp|Q9DC69|NDUA9_MOUSE	Q9DC69	NDUA9_MOUSE	Ndufa9	377	59.2	Mus musculus OX=10090	1:Experimental evidence at protein level	NADH dehydrogenase [ubiquinone] 1 alpha subcomplex subunit 9, mitochondrial	1	0.999	17	423
sp|E9PVX6|KI67_MOUSE	E9PVX6	KI67_MOUSE	Mki67	3177	37.3	Mus musculus OX=10090	1:Experimental evidence at protein level	Proliferation marker protein Ki-67	1	0.999	21	57
tr|D3YWM4|D3YWM4_MOUSE	D3YWM4	D3YWM4_MOUSE	Pcca	131	51.9	Mus musculus OX=10090	1:Experimental evidence at protein level	Propionyl-CoA carboxylase alpha chain, mitochondrial (Fragment)	1	0.9988	3	12
sp|P03888|NU1M_MOUSE	P03888	NU1M_MOUSE	Mtnd1	318	14.5	Mus musculus OX=10090	1:Experimental evidence at protein level	NADH-ubiquinone oxidoreductase chain 1	1	0.999	4	73
sp|Q8CHT0|AL4A1_MOUSE	Q8CHT0	AL4A1_MOUSE	Aldh4a1	562	54.3	Mus musculus OX=10090	1:Experimental evidence at protein level	Delta-1-pyrroline-5-carboxylate dehydrogenase, mitochondrial	1	0.999	22	1345
sp|Q8CG70|P3H3_MOUSE	Q8CG70	P3H3_MOUSE	P3h3	732	23.8	Mus musculus OX=10090	1:Experimental evidence at protein level	Prolyl 3-hydroxylase 3	1	0.999	4	21
sp|Q3UK10|B9D2_MOUSE	Q3UK10	B9D2_MOUSE	B9d2	175	12	Mus musculus OX=10090	1:Experimental evidence at protein level	B9 domain-containing protein 2	0.9867	0.9989	1	7
sp|P12265|BGLR_MOUSE	P12265	BGLR_MOUSE	Gusb	648	42.4	Mus musculus OX=10090	1:Experimental evidence at protein level	Beta-glucuronidase	1	0.999	16	183
sp|P46718|PDCD2_MOUSE	P46718	PDCD2_MOUSE	Pdcd2	343	16.7	Mus musculus OX=10090	2:Experimental evidence at transcript level	Programmed cell death protein 2	0.9997	0.999	1	17
sp|Q3TIX9|SNUT2_MOUSE	Q3TIX9	SNUT2_MOUSE	Usp39	564	35.6	Mus musculus OX=10090	1:Experimental evidence at protein level	U4/U6.U5 tri-snRNP-associated protein 2	1	0.999	11	88
sp|P68373|TBA1C_MOUSE	P68373	TBA1C_MOUSE	Tuba1c	449	52.1	Mus musculus OX=10090	1:Experimental evidence at protein level	Tubulin alpha-1C chain	1	0.999	17	3
sp|P68369|TBA1A_MOUSE	P68369	TBA1A_MOUSE	Tuba1a	451	52.3	Mus musculus OX=10090	1:Experimental evidence at protein level	Tubulin alpha-1A chain	1	0.999	17	29
sp|P05213|TBA1B_MOUSE	P05213	TBA1B_MOUSE	Tuba1b	451	0	Mus musculus OX=10090	1:Experimental evidence at protein level	Tubulin alpha-1B chain	0.053	0.999	18	842
sp|Q02257|PLAK_MOUSE	Q02257	PLAK_MOUSE	Jup	745	32.3	Mus musculus OX=10090	1:Experimental evidence at protein level	Junction plakoglobin	1	0.999	12	224
sp|Q8VIJ6|SFPQ_MOUSE	Q8VIJ6	SFPQ_MOUSE	Sfpq	699	54.1	Mus musculus OX=10090	1:Experimental evidence at protein level	Splicing factor, proline- and glutamine-rich	1	0.999	24	612
sp|Q5PSV9|MDC1_MOUSE	Q5PSV9	MDC1_MOUSE	Mdc1	1707	22.8	Mus musculus OX=10090	1:Experimental evidence at protein level	Mediator of DNA damage checkpoint protein 1	1	0.999	7	17
sp|Q8BQ47|CNPY4_MOUSE	Q8BQ47	CNPY4_MOUSE	Cnpy4	245	44.5	Mus musculus OX=10090	1:Experimental evidence at protein level	Protein canopy homolog 4	1	0.999	4	41
sp|P46412|GPX3_MOUSE	P46412	GPX3_MOUSE	Gpx3	226	25.7	Mus musculus OX=10090	1:Experimental evidence at protein level	Glutathione peroxidase 3	1	0.999	6	199
sp|Q9D706|RPAP3_MOUSE	Q9D706	RPAP3_MOUSE	Rpap3	660	46.8	Mus musculus OX=10090	1:Experimental evidence at protein level	RNA polymerase II-associated protein 3	1	0.999	12	62
sp|Q91YL7|PG2IP_MOUSE	Q91YL7	PG2IP_MOUSE	Cwh43	699	27	Mus musculus OX=10090	1:Experimental evidence at protein level	PGAP2-interacting protein	1	0.999	8	64
sp|P19324|SERPH_MOUSE	P19324	SERPH_MOUSE	Serpinh1	417	50.8	Mus musculus OX=10090	1:Experimental evidence at protein level	Serpin H1	1	0.999	15	378
sp|Q6GU68|ISLR_MOUSE	Q6GU68	ISLR_MOUSE	Islr	428	30.7	Mus musculus OX=10090	1:Experimental evidence at protein level	Immunoglobulin superfamily containing leucine-rich repeat protein	1	0.999	2	14
sp|P30204|MSRE_MOUSE	P30204	MSRE_MOUSE	Msr1	458	52.3	Mus musculus OX=10090	1:Experimental evidence at protein level	Macrophage scavenger receptor types I and II	1	0.999	3	13
sp|Q9QUR8|SEM7A_MOUSE	Q9QUR8	SEM7A_MOUSE	Sema7a	664	35.5	Mus musculus OX=10090	1:Experimental evidence at protein level	Semaphorin-7A	1	0.999	3	18
sp|Q8VDR9|DOCK6_MOUSE	Q8VDR9	DOCK6_MOUSE	Dock6	2080	28.5	Mus musculus OX=10090	1:Experimental evidence at protein level	Dedicator of cytokinesis protein 6	1	0.999	16	75
sp|Q9D6Y9|GLGB_MOUSE	Q9D6Y9	GLGB_MOUSE	Gbe1	702	44.3	Mus musculus OX=10090	1:Experimental evidence at protein level	1,4-alpha-glucan-branching enzyme	1	0.999	19	252
tr|E9QJX9|E9QJX9_MOUSE	E9QJX9	E9QJX9_MOUSE	Stat2	923	13.2	Mus musculus OX=10090	1:Experimental evidence at protein level	Signal transducer and activator of transcription	1	0.999	4	37
sp|Q8BXN9|TM87A_MOUSE	Q8BXN9	TM87A_MOUSE	Tmem87a	555	25.9	Mus musculus OX=10090	1:Experimental evidence at protein level	Transmembrane protein 87A	1	0.999	5	32
sp|Q923X1|AGRL4_MOUSE	Q923X1	AGRL4_MOUSE	Adgrl4	739	26.7	Mus musculus OX=10090	2:Experimental evidence at transcript level	Adhesion G protein-coupled receptor L4	1	0.999	5	20
sp|Q9ER73|ELP4_MOUSE	Q9ER73	ELP4_MOUSE	Elp4	422	43.4	Mus musculus OX=10090	1:Experimental evidence at protein level	Elongator complex protein 4	1	0.999	4	18
sp|Q8C8N2|SCAI_MOUSE	Q8C8N2	SCAI_MOUSE	Scai	606	24.1	Mus musculus OX=10090	1:Experimental evidence at protein level	Protein SCAI	1	0.999	3	15
tr|F6VRP8|F6VRP8_MOUSE	F6VRP8	F6VRP8_MOUSE	Lgals3bp	139	31.7	Mus musculus OX=10090	1:Experimental evidence at protein level	Galectin-3-binding protein (Fragment)	1	0.999	1	15
tr|D3Z7X0|D3Z7X0_MOUSE	D3Z7X0	D3Z7X0_MOUSE	Acad12	555	57.7	Mus musculus OX=10090	1:Experimental evidence at protein level	Acyl-Coenzyme A dehydrogenase family, member 12	1	0.999	20	101
sp|Q8R349|CDC16_MOUSE	Q8R349	CDC16_MOUSE	Cdc16	620	28.2	Mus musculus OX=10090	1:Experimental evidence at protein level	Cell division cycle protein 16 homolog	1	0.999	7	52
tr|Q3TNH0|Q3TNH0_MOUSE	Q3TNH0	Q3TNH0_MOUSE	Tmpo	412	61.7	Mus musculus OX=10090	2:Experimental evidence at transcript level	Thymopoietin	1	0.999	18	128
tr|Q3U955|Q3U955_MOUSE	Q3U955	Q3U955_MOUSE	Tmpo	452	55.1	Mus musculus OX=10090	2:Experimental evidence at transcript level	Lamina-associated polypeptide 2	1	0.999	17	26
tr|A0A0R4J1E3|A0A0R4J1E3_MOUSE	A0A0R4J1E3	A0A0R4J1E3_MOUSE	Dbn1	661	40	Mus musculus OX=10090	1:Experimental evidence at protein level	Drebrin	1	0.999	16	254
sp|Q9DBX3|SUSD2_MOUSE	Q9DBX3	SUSD2_MOUSE	Susd2	820	31.2	Mus musculus OX=10090	1:Experimental evidence at protein level	Sushi domain-containing protein 2	1	0.999	12	353
sp|Q9D832|DNJB4_MOUSE	Q9D832	DNJB4_MOUSE	Dnajb4	337	54.9	Mus musculus OX=10090	1:Experimental evidence at protein level	DnaJ homolog subfamily B member 4	1	0.999	8	63
sp|Q8CFZ5|S22AC_MOUSE	Q8CFZ5	S22AC_MOUSE	Slc22a12	553	25.3	Mus musculus OX=10090	1:Experimental evidence at protein level	Solute carrier family 22 member 12	1	0.999	9	282
sp|Q60972|RBBP4_MOUSE	Q60972	RBBP4_MOUSE	Rbbp4	425	46.4	Mus musculus OX=10090	1:Experimental evidence at protein level	Histone-binding protein RBBP4	1	0.999	14	140
sp|Q60973|RBBP7_MOUSE	Q60973	RBBP7_MOUSE	Rbbp7	425	29	Mus musculus OX=10090	1:Experimental evidence at protein level	Histone-binding protein RBBP7	1	0.999	10	6
sp|Q9D7S9|CHMP5_MOUSE	Q9D7S9	CHMP5_MOUSE	Chmp5	219	36.5	Mus musculus OX=10090	1:Experimental evidence at protein level	Charged multivesicular body protein 5	1	0.999	2	24
sp|Q9JHW2|NIT2_MOUSE	Q9JHW2	NIT2_MOUSE	Nit2	276	58	Mus musculus OX=10090	1:Experimental evidence at protein level	Omega-amidase NIT2	1	0.999	10	210
sp|Q5U5V2|HYKK_MOUSE	Q5U5V2	HYKK_MOUSE	Hykk	376	50	Mus musculus OX=10090	1:Experimental evidence at protein level	Hydroxylysine kinase	1	0.999	16	229
tr|Q91WT7|Q91WT7_MOUSE	Q91WT7	Q91WT7_MOUSE	Akr1c14	323	62.2	Mus musculus OX=10090	1:Experimental evidence at protein level	3-alpha-hydroxysteroid dehydrogenase type 1	1	0.999	9	195
sp|A2AJT4|PNISR_MOUSE	A2AJT4	PNISR_MOUSE	Pnisr	805	19.4	Mus musculus OX=10090	1:Experimental evidence at protein level	Arginine/serine-rich protein PNISR	1	0.9988	2	6
sp|Q7TMM9|TBB2A_MOUSE	Q7TMM9	TBB2A_MOUSE	Tubb2a	445	63.4	Mus musculus OX=10090	1:Experimental evidence at protein level	Tubulin beta-2A chain	1	0.999	18	127
sp|Q9CWF2|TBB2B_MOUSE	Q9CWF2	TBB2B_MOUSE	Tubb2b	445	63.4	Mus musculus OX=10090	1:Experimental evidence at protein level	Tubulin beta-2B chain	1	0.999	18	10
sp|P49710|HCLS1_MOUSE	P49710	HCLS1_MOUSE	Hcls1	486	41.6	Mus musculus OX=10090	1:Experimental evidence at protein level	Hematopoietic lineage cell-specific protein	1	0.999	11	133
tr|E9QMH7|E9QMH7_MOUSE	E9QMH7	E9QMH7_MOUSE	Ikbip	373	50.1	Mus musculus OX=10090	1:Experimental evidence at protein level	Inhibitor of nuclear factor kappa-B kinase-interacting protein	1	0.999	8	57
sp|Q8BZR9|NCBP3_MOUSE	Q8BZR9	NCBP3_MOUSE	Ncbp3	615	33.7	Mus musculus OX=10090	1:Experimental evidence at protein level	Nuclear cap-binding protein subunit 3	1	0.999	6	24
sp|Q9CYV5|TM135_MOUSE	Q9CYV5	TM135_MOUSE	Tmem135	458	30.1	Mus musculus OX=10090	2:Experimental evidence at transcript level	Transmembrane protein 135	1	0.999	6	49
sp|Q9CXY6|ILF2_MOUSE	Q9CXY6	ILF2_MOUSE	Ilf2	390	46.7	Mus musculus OX=10090	1:Experimental evidence at protein level	Interleukin enhancer-binding factor 2	1	0.999	12	213
sp|P15532|NDKA_MOUSE	P15532	NDKA_MOUSE	Nme1	152	73.7	Mus musculus OX=10090	1:Experimental evidence at protein level	Nucleoside diphosphate kinase A	1	0.999	12	39
sp|P35979|RL12_MOUSE	P35979	RL12_MOUSE	Rpl12	165	50	Mus musculus OX=10090	1:Experimental evidence at protein level	60S ribosomal protein L12	1	0.999	5	94
sp|P70290|EM55_MOUSE	P70290	EM55_MOUSE	Mpp1	466	71.2	Mus musculus OX=10090	1:Experimental evidence at protein level	55 kDa erythrocyte membrane protein	1	0.999	19	351
sp|P15306|TRBM_MOUSE	P15306	TRBM_MOUSE	Thbd	577	8.8	Mus musculus OX=10090	1:Experimental evidence at protein level	Thrombomodulin	0.9975	0.9988	1	8
sp|Q8CIH5|PLCG2_MOUSE	Q8CIH5	PLCG2_MOUSE	Plcg2	1265	44.1	Mus musculus OX=10090	1:Experimental evidence at protein level	1-phosphatidylinositol 4,5-bisphosphate phosphodiesterase gamma-2	1	0.999	17	91
sp|P35288|RAB23_MOUSE	P35288	RAB23_MOUSE	Rab23	237	41.8	Mus musculus OX=10090	1:Experimental evidence at protein level	Ras-related protein Rab-23	1	0.999	3	21
sp|Q80U35|ARHGH_MOUSE	Q80U35	ARHGH_MOUSE	Arhgef17	2057	34.2	Mus musculus OX=10090	1:Experimental evidence at protein level	Rho guanine nucleotide exchange factor 17	1	0.999	15	59
sp|Q8BP71|RFOX2_MOUSE	Q8BP71	RFOX2_MOUSE	Rbfox2	449	31.8	Mus musculus OX=10090	1:Experimental evidence at protein level	RNA binding protein fox-1 homolog 2	1	0.999	4	17
sp|P16110|LEG3_MOUSE	P16110	LEG3_MOUSE	Lgals3	264	50	Mus musculus OX=10090	1:Experimental evidence at protein level	Galectin-3	1	0.999	7	159
sp|Q8BYM8|SYCM_MOUSE	Q8BYM8	SYCM_MOUSE	Cars2	551	0	Mus musculus OX=10090	1:Experimental evidence at protein level	Probable cysteine--tRNA ligase, mitochondrial	0.0463	0.999	8	24
sp|Q62009|POSTN_MOUSE	Q62009	POSTN_MOUSE	Postn	838	37.7	Mus musculus OX=10090	1:Experimental evidence at protein level	Periostin	1	0.999	12	88
sp|Q62356|FSTL1_MOUSE	Q62356	FSTL1_MOUSE	Fstl1	306	51.3	Mus musculus OX=10090	1:Experimental evidence at protein level	Follistatin-related protein 1	1	0.9989	2	15
sp|O08784|TCOF_MOUSE	O08784	TCOF_MOUSE	Tcof1	1320	44.5	Mus musculus OX=10090	1:Experimental evidence at protein level	Treacle protein	1	0.999	19	169
sp|Q91XF0|PNPO_MOUSE	Q91XF0	PNPO_MOUSE	Pnpo	261	31	Mus musculus OX=10090	1:Experimental evidence at protein level	Pyridoxine-5'-phosphate oxidase	1	0.999	5	108
sp|P61148|FGF1_MOUSE	P61148	FGF1_MOUSE	Fgf1	155	36.8	Mus musculus OX=10090	1:Experimental evidence at protein level	Fibroblast growth factor 1	1	0.999	2	33
sp|Q8C078|KKCC2_MOUSE	Q8C078	KKCC2_MOUSE	Camkk2	588	21.4	Mus musculus OX=10090	1:Experimental evidence at protein level	Calcium/calmodulin-dependent protein kinase kinase 2	0.9963	0.9978	1	2
sp|Q9Z2U1|PSA5_MOUSE	Q9Z2U1	PSA5_MOUSE	Psma5	241	32	Mus musculus OX=10090	1:Experimental evidence at protein level	Proteasome subunit alpha type-5	1	0.999	5	112
tr|E9PZF0|E9PZF0_MOUSE	E9PZF0	E9PZF0_MOUSE	Gm20390	267	77.9	Mus musculus OX=10090	3:Protein inferred from homology	Nucleoside diphosphate kinase	1	0.999	18	980
sp|P17047|LAMP2_MOUSE	P17047	LAMP2_MOUSE	Lamp2	415	10.8	Mus musculus OX=10090	1:Experimental evidence at protein level	Lysosome-associated membrane glycoprotein 2	1	0.9985	5	45
sp|P70429|EVL_MOUSE	P70429	EVL_MOUSE	Evl	414	45.8	Mus musculus OX=10090	1:Experimental evidence at protein level	Ena/VASP-like protein	1	0.999	12	82
sp|Q924W7|DEN2B_MOUSE	Q924W7	DEN2B_MOUSE	Dennd2b	1134	25.5	Mus musculus OX=10090	1:Experimental evidence at protein level	DENN domain-containing protein 2B	1	0.999	4	17
sp|Q9DCG6|PBLD1_MOUSE	Q9DCG6	PBLD1_MOUSE	Pbld1	288	43.8	Mus musculus OX=10090	1:Experimental evidence at protein level	Phenazine biosynthesis-like domain-containing protein 1	1	0.999	11	178
sp|Q921G8|GCP2_MOUSE	Q921G8	GCP2_MOUSE	Tubgcp2	905	27.5	Mus musculus OX=10090	1:Experimental evidence at protein level	Gamma-tubulin complex component 2	1	0.999	9	34
sp|P70202|LXN_MOUSE	P70202	LXN_MOUSE	Lxn	222	39.6	Mus musculus OX=10090	1:Experimental evidence at protein level	Latexin	1	0.999	4	29
sp|Q8BKC5|IPO5_MOUSE	Q8BKC5	IPO5_MOUSE	Ipo5	1097	36.6	Mus musculus OX=10090	1:Experimental evidence at protein level	Importin-5	1	0.999	20	260
sp|Q9WVB0|RBPMS_MOUSE	Q9WVB0	RBPMS_MOUSE	Rbpms	197	50.6	Mus musculus OX=10090	1:Experimental evidence at protein level	RNA-binding protein with multiple splicing	1	0.999	4	55
sp|Q9JM51|PTGES_MOUSE	Q9JM51	PTGES_MOUSE	Ptges	153	20.3	Mus musculus OX=10090	1:Experimental evidence at protein level	Prostaglandin E synthase	0.9929	0.9989	1	6
sp|A2APY7|NDUF5_MOUSE	A2APY7	NDUF5_MOUSE	Ndufaf5	343	34.1	Mus musculus OX=10090	1:Experimental evidence at protein level	Arginine-hydroxylase NDUFAF5, mitochondrial	1	0.999	4	65
sp|Q62313|TGON1_MOUSE	Q62313	TGON1_MOUSE	Tgoln1	353	62.3	Mus musculus OX=10090	1:Experimental evidence at protein level	Trans-Golgi network integral membrane protein 1	1	0.999	11	136
sp|P51658|DHB2_MOUSE	P51658	DHB2_MOUSE	Hsd17b2	381	52	Mus musculus OX=10090	1:Experimental evidence at protein level	Estradiol 17-beta-dehydrogenase 2	1	0.999	7	74
sp|P08103|HCK_MOUSE	P08103	HCK_MOUSE	Hck	524	37.4	Mus musculus OX=10090	1:Experimental evidence at protein level	Tyrosine-protein kinase HCK	1	0.999	7	23
sp|Q921G6|LRCH4_MOUSE	Q921G6	LRCH4_MOUSE	Lrch4	680	42.5	Mus musculus OX=10090	1:Experimental evidence at protein level	Leucine-rich repeat and calponin homology domain-containing protein 4	1	0.999	7	48
sp|Q7TQH0|ATX2L_MOUSE	Q7TQH0	ATX2L_MOUSE	Atxn2l	1049	30.9	Mus musculus OX=10090	1:Experimental evidence at protein level	Ataxin-2-like protein	1	0.999	20	158
tr|Q3TGG2|Q3TGG2_MOUSE	Q3TGG2	Q3TGG2_MOUSE	Atxn2l	994	31	Mus musculus OX=10090	1:Experimental evidence at protein level	Ataxin-2-like protein	1	0.9982	18	2
tr|Q8C845|Q8C845_MOUSE	Q8C845	Q8C845_MOUSE	Efhd2	240	49.6	Mus musculus OX=10090	1:Experimental evidence at protein level	EF-hand domain-containing protein D2	1	0.999	8	122
sp|Q921Y4|MFSD5_MOUSE	Q921Y4	MFSD5_MOUSE	Mfsd5	450	4.9	Mus musculus OX=10090	2:Experimental evidence at transcript level	Molybdate-anion transporter	0.9978	0.9988	1	11
tr|Q8R5L1|Q8R5L1_MOUSE	Q8R5L1	Q8R5L1_MOUSE	C1qbp	279	25.8	Mus musculus OX=10090	1:Experimental evidence at protein level	Complement component 1 Q subcomponent-binding protein, mitochondrial	1	0.999	5	191
tr|B2M1R6|B2M1R6_MOUSE	B2M1R6	B2M1R6_MOUSE	Hnrnpk	440	0	Mus musculus OX=10090	1:Experimental evidence at protein level	Heterogeneous nuclear ribonucleoprotein K	0.0667	0.999	20	116
sp|Q99N87|RT05_MOUSE	Q99N87	RT05_MOUSE	Mrps5	432	42.4	Mus musculus OX=10090	1:Experimental evidence at protein level	28S ribosomal protein S5, mitochondrial	1	0.999	11	73
sp|P62717|RL18A_MOUSE	P62717	RL18A_MOUSE	Rpl18a	176	70.1	Mus musculus OX=10090	1:Experimental evidence at protein level	60S ribosomal protein L18a	1	0.999	6	111
sp|O89017|LGMN_MOUSE	O89017	LGMN_MOUSE	Lgmn	435	33.8	Mus musculus OX=10090	1:Experimental evidence at protein level	Legumain	1	0.999	5	64
sp|O08583|THOC4_MOUSE	O08583	THOC4_MOUSE	Alyref	255	52.5	Mus musculus OX=10090	1:Experimental evidence at protein level	THO complex subunit 4	1	0.999	8	166
sp|Q60855|RIPK1_MOUSE	Q60855	RIPK1_MOUSE	Ripk1	656	39.2	Mus musculus OX=10090	1:Experimental evidence at protein level	Receptor-interacting serine/threonine-protein kinase 1	1	0.999	10	82
sp|P01027|CO3_MOUSE	P01027	CO3_MOUSE	C3	1663	55.5	Mus musculus OX=10090	1:Experimental evidence at protein level	Complement C3	1	0.999	56	835
tr|Q3UAS2|Q3UAS2_MOUSE	Q3UAS2	Q3UAS2_MOUSE	Capza1	286	66.4	Mus musculus OX=10090	2:Experimental evidence at transcript level	F-actin-capping protein subunit alpha	1	0.999	10	217
tr|Q3UJV2|Q3UJV2_MOUSE	Q3UJV2	Q3UJV2_MOUSE	Capza1	290	62.8	Mus musculus OX=10090	2:Experimental evidence at transcript level	F-actin-capping protein subunit alpha	1	0.9988	10	1
tr|Q8C306|Q8C306_MOUSE	Q8C306	Q8C306_MOUSE		442	61.1	Mus musculus OX=10090	2:Experimental evidence at transcript level	Palladin, cytoskeletal associated protein (Fragment)	1	0.999	13	27
sp|Q9Z0W3|NU160_MOUSE	Q9Z0W3	NU160_MOUSE	Nup160	1402	26.1	Mus musculus OX=10090	1:Experimental evidence at protein level	Nuclear pore complex protein Nup160	1	0.999	8	38
tr|Q80XK1|Q80XK1_MOUSE	Q80XK1	Q80XK1_MOUSE	Cyp2a5	493	56.6	Mus musculus OX=10090	2:Experimental evidence at transcript level	Cytochrome P450 (Fragment)	1	0.999	16	11
sp|P15392|CP2A4_MOUSE	P15392	CP2A4_MOUSE	Cyp2a4	494	46	Mus musculus OX=10090	2:Experimental evidence at transcript level	Cytochrome P450 2A4	1	0.999	17	284
sp|P10605|CATB_MOUSE	P10605	CATB_MOUSE	Ctsb	339	33.6	Mus musculus OX=10090	1:Experimental evidence at protein level	Cathepsin B	1	0.999	5	39
sp|Q64436|ATP4A_MOUSE	Q64436	ATP4A_MOUSE	Atp4a	1034	22.3	Mus musculus OX=10090	1:Experimental evidence at protein level	Potassium-transporting ATPase alpha chain 1	0.9989	0.999	6	3
sp|P51660|DHB4_MOUSE	P51660	DHB4_MOUSE	Hsd17b4	735	45.3	Mus musculus OX=10090	1:Experimental evidence at protein level	Peroxisomal multifunctional enzyme type 2	1	0.999	23	656
sp|Q60866|PTER_MOUSE	Q60866	PTER_MOUSE	Pter	349	62.2	Mus musculus OX=10090	1:Experimental evidence at protein level	Phosphotriesterase-related protein	1	0.999	15	287
sp|Q3TBT3|STING_MOUSE	Q3TBT3	STING_MOUSE	Sting1	378	32	Mus musculus OX=10090	1:Experimental evidence at protein level	Stimulator of interferon genes protein	1	0.999	7	42
sp|G3XA59|LRC32_MOUSE	G3XA59	LRC32_MOUSE	Lrrc32	663	11.5	Mus musculus OX=10090	1:Experimental evidence at protein level	Transforming growth factor beta activator LRRC32	1	0.999	2	7
tr|E9PUF7|E9PUF7_MOUSE	E9PUF7	E9PUF7_MOUSE	Arhgef1	976	43.2	Mus musculus OX=10090	1:Experimental evidence at protein level	Rho guanine nucleotide exchange factor 1	1	0.999	19	184
sp|P49429|HPPD_MOUSE	P49429	HPPD_MOUSE	Hpd	393	38.7	Mus musculus OX=10090	1:Experimental evidence at protein level	4-hydroxyphenylpyruvate dioxygenase	1	0.999	6	52
sp|Q9D6K7|TTC33_MOUSE	Q9D6K7	TTC33_MOUSE	Ttc33	262	39.7	Mus musculus OX=10090	1:Experimental evidence at protein level	Tetratricopeptide repeat protein 33	1	0.999	6	29
sp|Q9QXD1|ACOX2_MOUSE	Q9QXD1	ACOX2_MOUSE	Acox2	681	58.6	Mus musculus OX=10090	1:Experimental evidence at protein level	Peroxisomal acyl-coenzyme A oxidase 2	1	0.999	31	496
sp|A1L314|MPEG1_MOUSE	A1L314	MPEG1_MOUSE	Mpeg1	713	31.3	Mus musculus OX=10090	1:Experimental evidence at protein level	Macrophage-expressed gene 1 protein	1	0.999	8	40
sp|O70251|EF1B_MOUSE	O70251	EF1B_MOUSE	Eef1b	225	59.8	Mus musculus OX=10090	1:Experimental evidence at protein level	Elongation factor 1-beta	1	0.999	5	227
sp|Q9JHP7|PLGT2_MOUSE	Q9JHP7	PLGT2_MOUSE	Poglut2	502	36.3	Mus musculus OX=10090	1:Experimental evidence at protein level	Protein O-glucosyltransferase 2	1	0.999	6	47
sp|P11157|RIR2_MOUSE	P11157	RIR2_MOUSE	Rrm2	390	31.8	Mus musculus OX=10090	1:Experimental evidence at protein level	Ribonucleoside-diphosphate reductase subunit M2	1	0.999	3	8
sp|Q99LJ1|FUCO_MOUSE	Q99LJ1	FUCO_MOUSE	Fuca1	452	25.2	Mus musculus OX=10090	1:Experimental evidence at protein level	Tissue alpha-L-fucosidase	1	0.999	5	28
sp|P97372|PSME2_MOUSE	P97372	PSME2_MOUSE	Psme2	239	64.9	Mus musculus OX=10090	1:Experimental evidence at protein level	Proteasome activator complex subunit 2	1	0.999	12	164
sp|Q9CZR3|TM40L_MOUSE	Q9CZR3	TM40L_MOUSE	Tomm40l	308	17.9	Mus musculus OX=10090	1:Experimental evidence at protein level	Mitochondrial import receptor subunit TOM40B	1	0.999	3	10
sp|O88811|STAM2_MOUSE	O88811	STAM2_MOUSE	Stam2	523	33.5	Mus musculus OX=10090	1:Experimental evidence at protein level	Signal transducing adapter molecule 2	1	0.999	9	63
sp|Q8VH51|RBM39_MOUSE	Q8VH51	RBM39_MOUSE	Rbm39	530	38	Mus musculus OX=10090	1:Experimental evidence at protein level	RNA-binding protein 39	1	0.999	12	140
sp|Q8K2I1|FNTB_MOUSE	Q8K2I1	FNTB_MOUSE	Fntb	437	29.1	Mus musculus OX=10090	1:Experimental evidence at protein level	Protein farnesyltransferase subunit beta	0.9999	0.999	3	29
sp|P97371|PSME1_MOUSE	P97371	PSME1_MOUSE	Psme1	249	54.6	Mus musculus OX=10090	1:Experimental evidence at protein level	Proteasome activator complex subunit 1	1	0.999	12	259
sp|P59808|SASH1_MOUSE	P59808	SASH1_MOUSE	Sash1	1230	42	Mus musculus OX=10090	1:Experimental evidence at protein level	SAM and SH3 domain-containing protein 1	1	0.999	13	37
sp|Q3T9E4|TGTP2_MOUSE	Q3T9E4	TGTP2_MOUSE	Tgtp2	415	36.1	Mus musculus OX=10090	1:Experimental evidence at protein level	T-cell-specific guanine nucleotide triphosphate-binding protein 2	1	0.999	6	58
sp|Q9D4H1|EXOC2_MOUSE	Q9D4H1	EXOC2_MOUSE	Exoc2	924	35.2	Mus musculus OX=10090	1:Experimental evidence at protein level	Exocyst complex component 2	1	0.999	15	150
sp|Q9D4J7|PHF6_MOUSE	Q9D4J7	PHF6_MOUSE	Phf6	364	26.6	Mus musculus OX=10090	1:Experimental evidence at protein level	PHD finger protein 6	1	0.999	1	15
tr|C6EQG6|C6EQG6_MOUSE	C6EQG6	C6EQG6_MOUSE		127	79.5	Mus musculus OX=10090	2:Experimental evidence at transcript level	ASL1/Ifi205 fusion protein	1	0.999	5	19
sp|Q6URW6|MYH14_MOUSE	Q6URW6	MYH14_MOUSE	Myh14	2000	50.5	Mus musculus OX=10090	1:Experimental evidence at protein level	Myosin-14	1	0.999	58	525
sp|Q80XN0|BDH_MOUSE	Q80XN0	BDH_MOUSE	Bdh1	343	56.6	Mus musculus OX=10090	1:Experimental evidence at protein level	D-beta-hydroxybutyrate dehydrogenase, mitochondrial	1	0.999	9	381
tr|Q8C7P1|Q8C7P1_MOUSE	Q8C7P1	Q8C7P1_MOUSE	Klhl9	605	51.6	Mus musculus OX=10090	2:Experimental evidence at transcript level	BTB domain-containing protein	1	0.999	5	26
sp|P70441|NHRF1_MOUSE	P70441	NHRF1_MOUSE	Slc9a3r1	355	64.5	Mus musculus OX=10090	1:Experimental evidence at protein level	Na(+)/H(+) exchange regulatory cofactor NHE-RF1	1	0.999	20	709
sp|Q80V26|IMPA3_MOUSE	Q80V26	IMPA3_MOUSE	Bpnt2	356	42.7	Mus musculus OX=10090	1:Experimental evidence at protein level	Golgi-resident adenosine 3',5'-bisphosphate 3'-phosphatase	1	0.999	7	34
sp|P28667|MRP_MOUSE	P28667	MRP_MOUSE	Marcksl1	200	41	Mus musculus OX=10090	1:Experimental evidence at protein level	MARCKS-related protein	1	0.999	3	24
tr|H3BIZ8|H3BIZ8_MOUSE	H3BIZ8	H3BIZ8_MOUSE	Syngr2	177	29.9	Mus musculus OX=10090	3:Protein inferred from homology	Synaptogyrin-2	1	0.999	2	21
tr|Q6ZQ61|Q6ZQ61_MOUSE	Q6ZQ61	Q6ZQ61_MOUSE	Matr3	852	50.9	Mus musculus OX=10090	2:Experimental evidence at transcript level	MKIAA0723 protein (Fragment)	1	0.999	30	513
sp|Q99JP6|HOME3_MOUSE	Q99JP6	HOME3_MOUSE	Homer3	356	43.3	Mus musculus OX=10090	1:Experimental evidence at protein level	Homer protein homolog 3	1	0.999	4	17
sp|Q01730|RSU1_MOUSE	Q01730	RSU1_MOUSE	Rsu1	277	38.5	Mus musculus OX=10090	1:Experimental evidence at protein level	Ras suppressor protein 1	1	0.999	9	190
sp|Q9CR68|UCRI_MOUSE	Q9CR68	UCRI_MOUSE	Uqcrfs1	274	70.1	Mus musculus OX=10090	1:Experimental evidence at protein level	Cytochrome b-c1 complex subunit Rieske, mitochondrial	1	0.999	17	474
sp|Q9Z0L8|GGH_MOUSE	Q9Z0L8	GGH_MOUSE	Ggh	317	45.4	Mus musculus OX=10090	1:Experimental evidence at protein level	Gamma-glutamyl hydrolase	1	0.999	5	37
sp|Q8VD04|GRAP1_MOUSE	Q8VD04	GRAP1_MOUSE	Gripap1	806	52.6	Mus musculus OX=10090	1:Experimental evidence at protein level	GRIP1-associated protein 1	1	0.999	19	131
tr|A0A0R4J115|A0A0R4J115_MOUSE	A0A0R4J115	A0A0R4J115_MOUSE	Stra6	670	15.7	Mus musculus OX=10090	1:Experimental evidence at protein level	Receptor for retinol uptake STRA6	1	0.999	3	8
sp|P50428|ARSA_MOUSE	P50428	ARSA_MOUSE	Arsa	506	14.2	Mus musculus OX=10090	1:Experimental evidence at protein level	Arylsulfatase A	0.9934	0.999	1	4
tr|A2A7S7|A2A7S7_MOUSE	A2A7S7	A2A7S7_MOUSE	Yars	564	58.9	Mus musculus OX=10090	1:Experimental evidence at protein level	Tyrosine--tRNA ligase	1	0.999	19	179
sp|P26187|MGMT_MOUSE	P26187	MGMT_MOUSE	Mgmt	211	22.3	Mus musculus OX=10090	1:Experimental evidence at protein level	Methylated-DNA--protein-cysteine methyltransferase	0.9999	0.9989	2	3
sp|Q76KJ5|RPA34_MOUSE	Q76KJ5	RPA34_MOUSE	Polr1g	399	35.6	Mus musculus OX=10090	1:Experimental evidence at protein level	DNA-directed RNA polymerase I subunit RPA34	0.9999	0.999	2	8
sp|Q91YN0|CL004_MOUSE	Q91YN0	CL004_MOUSE	D6Wsu163e	552	24.6	Mus musculus OX=10090	1:Experimental evidence at protein level	Protein C12orf4 homolog	1	0.999	4	30
sp|Q9CXR1|DHRS7_MOUSE	Q9CXR1	DHRS7_MOUSE	Dhrs7	338	26.3	Mus musculus OX=10090	1:Experimental evidence at protein level	Dehydrogenase/reductase SDR family member 7	1	0.999	2	42
tr|A2A6J7|A2A6J7_MOUSE	A2A6J7	A2A6J7_MOUSE	Lsp1	324	65.1	Mus musculus OX=10090	1:Experimental evidence at protein level	Lymphocyte-specific protein 1	1	0.999	14	153
sp|P19973|LSP1_MOUSE	P19973	LSP1_MOUSE	Lsp1	330	64.5	Mus musculus OX=10090	1:Experimental evidence at protein level	Lymphocyte-specific protein 1	1	0.9981	14	4
tr|Q3TE85|Q3TE85_MOUSE	Q3TE85	Q3TE85_MOUSE	Hmga1	106	64.2	Mus musculus OX=10090	1:Experimental evidence at protein level	High mobility group protein HMG-I/HMG-Y	1	0.999	4	39
sp|Q9JKV1|ADRM1_MOUSE	Q9JKV1	ADRM1_MOUSE	Adrm1	407	30	Mus musculus OX=10090	1:Experimental evidence at protein level	Proteasomal ubiquitin receptor ADRM1	1	0.999	5	75
sp|P0C605|KGP1_MOUSE	P0C605	KGP1_MOUSE	Prkg1	671	36.2	Mus musculus OX=10090	1:Experimental evidence at protein level	cGMP-dependent protein kinase 1	1	0.999	11	44
sp|Q99JY9|ARP3_MOUSE	Q99JY9	ARP3_MOUSE	Actr3	418	45.7	Mus musculus OX=10090	1:Experimental evidence at protein level	Actin-related protein 3	1	0.999	10	287
sp|Q61578|ADRO_MOUSE	Q61578	ADRO_MOUSE	Fdxr	494	40.5	Mus musculus OX=10090	1:Experimental evidence at protein level	NADPH:adrenodoxin oxidoreductase, mitochondrial	1	0.999	12	105
tr|A0A2I3BRM6|A0A2I3BRM6_MOUSE	A0A2I3BRM6	A0A2I3BRM6_MOUSE	Hnrnpc	117	82.1	Mus musculus OX=10090	1:Experimental evidence at protein level	Heterogeneous nuclear ribonucleoproteins C1/C2 (Fragment)	1	0.999	7	18
sp|Q4FK66|PR38A_MOUSE	Q4FK66	PR38A_MOUSE	Prpf38a	312	36.5	Mus musculus OX=10090	1:Experimental evidence at protein level	Pre-mRNA-splicing factor 38A	1	0.999	1	31
sp|Q60854|SPB6_MOUSE	Q60854	SPB6_MOUSE	Serpinb6	378	48.4	Mus musculus OX=10090	1:Experimental evidence at protein level	Serpin B6	1	0.999	11	173
tr|A0A0R4IZY2|A0A0R4IZY2_MOUSE	A0A0R4IZY2	A0A0R4IZY2_MOUSE	Cyp2d26	500	37.8	Mus musculus OX=10090	1:Experimental evidence at protein level	Cytochrome P450	1	0.999	10	70
sp|Q9Z266|SNAPN_MOUSE	Q9Z266	SNAPN_MOUSE	Snapin	136	52.9	Mus musculus OX=10090	1:Experimental evidence at protein level	SNARE-associated protein Snapin	0.9985	0.999	3	27
sp|Q9CR62|M2OM_MOUSE	Q9CR62	M2OM_MOUSE	Slc25a11	314	61.8	Mus musculus OX=10090	1:Experimental evidence at protein level	Mitochondrial 2-oxoglutarate/malate carrier protein	1	0.999	14	330
sp|Q78IK4|MIC27_MOUSE	Q78IK4	MIC27_MOUSE	Apool	265	63	Mus musculus OX=10090	1:Experimental evidence at protein level	MIC	1	0.999	10	317
sp|P97814|PPIP1_MOUSE	P97814	PPIP1_MOUSE	Pstpip1	415	25.8	Mus musculus OX=10090	1:Experimental evidence at protein level	Proline-serine-threonine phosphatase-interacting protein 1	0.9996	0.999	1	9
sp|Q8BWN8|ACOT4_MOUSE	Q8BWN8	ACOT4_MOUSE	Acot4	421	52	Mus musculus OX=10090	1:Experimental evidence at protein level	Peroxisomal succinyl-coenzyme A thioesterase	1	0.999	10	111
sp|Q9D172|GAL3A_MOUSE	Q9D172	GAL3A_MOUSE	Gatd3	266	42.1	Mus musculus OX=10090	1:Experimental evidence at protein level	Glutamine amidotransferase-like class 1 domain-containing protein 3, mitochondrial	1	0.999	5	475
sp|Q8K2I3|FMO2_MOUSE	Q8K2I3	FMO2_MOUSE	Fmo2	535	40.4	Mus musculus OX=10090	1:Experimental evidence at protein level	Dimethylaniline monooxygenase [N-oxide-forming] 2	1	0.999	15	221
sp|Q9CQS4|S2546_MOUSE	Q9CQS4	S2546_MOUSE	Slc25a46	418	35.6	Mus musculus OX=10090	1:Experimental evidence at protein level	Mitochondrial outer membrane protein SLC25A46	1	0.999	8	73
sp|Q3TL44|NLRX1_MOUSE	Q3TL44	NLRX1_MOUSE	Nlrx1	975	35.9	Mus musculus OX=10090	1:Experimental evidence at protein level	NLR family member X1	1	0.999	13	75
sp|O88735|MAP7_MOUSE	O88735	MAP7_MOUSE	Map7	730	43.7	Mus musculus OX=10090	1:Experimental evidence at protein level	Ensconsin	1	0.999	16	124
sp|Q61107|GBP4_MOUSE	Q61107	GBP4_MOUSE	Gbp4	620	28.1	Mus musculus OX=10090	1:Experimental evidence at protein level	Guanylate-binding protein 4	1	0.999	6	27
sp|O88947|FA10_MOUSE	O88947	FA10_MOUSE	F10	481	34.5	Mus musculus OX=10090	1:Experimental evidence at protein level	Coagulation factor X	1	0.999	5	17
sp|Q61599|GDIR2_MOUSE	Q61599	GDIR2_MOUSE	Arhgdib	200	51.5	Mus musculus OX=10090	1:Experimental evidence at protein level	Rho GDP-dissociation inhibitor 2	1	0.999	8	179
sp|O89001|CBPD_MOUSE	O89001	CBPD_MOUSE	Cpd	1377	28.2	Mus musculus OX=10090	1:Experimental evidence at protein level	Carboxypeptidase D	1	0.999	12	70
sp|Q8BXV2|BRI3B_MOUSE	Q8BXV2	BRI3B_MOUSE	Bri3bp	253	33.6	Mus musculus OX=10090	1:Experimental evidence at protein level	BRI3-binding protein	1	0.999	2	34
sp|Q62084|PP14B_MOUSE	Q62084	PP14B_MOUSE	Ppp1r14b	147	43.5	Mus musculus OX=10090	1:Experimental evidence at protein level	Protein phosphatase 1 regulatory subunit 14B	1	0.999	3	19
sp|Q8BLR9|HIF1N_MOUSE	Q8BLR9	HIF1N_MOUSE	Hif1an	349	32.4	Mus musculus OX=10090	1:Experimental evidence at protein level	Hypoxia-inducible factor 1-alpha inhibitor	1	0.9985	3	5
sp|Q9QXA5|LSM4_MOUSE	Q9QXA5	LSM4_MOUSE	Lsm4	137	45.8	Mus musculus OX=10090	1:Experimental evidence at protein level	U6 snRNA-associated Sm-like protein LSm4	1	0.999	3	57
sp|Q3UG98|NAT9_MOUSE	Q3UG98	NAT9_MOUSE	Nat9	241	34.9	Mus musculus OX=10090	1:Experimental evidence at protein level	Alpha/beta-tubulin-N-acetyltransferase 9	0.9945	0.9989	1	7
sp|Q6PGG2|GMIP_MOUSE	Q6PGG2	GMIP_MOUSE	Gmip	971	32.4	Mus musculus OX=10090	1:Experimental evidence at protein level	GEM-interacting protein	1	0.999	4	16
tr|A2AQ50|A2AQ50_MOUSE	A2AQ50	A2AQ50_MOUSE	Slc12a1	1090	35.6	Mus musculus OX=10090	1:Experimental evidence at protein level	Solute carrier family 12 member 1	1	0.999	23	449
sp|Q3UNZ8|QORL2_MOUSE	Q3UNZ8	QORL2_MOUSE	Cryzl2	350	51.7	Mus musculus OX=10090	1:Experimental evidence at protein level	Quinone oxidoreductase-like protein 2	1	0.999	9	305
sp|Q9Z130|HNRDL_MOUSE	Q9Z130	HNRDL_MOUSE	Hnrnpdl	301	42.2	Mus musculus OX=10090	1:Experimental evidence at protein level	Heterogeneous nuclear ribonucleoprotein D-like	1	0.999	6	72
sp|O89079|COPE_MOUSE	O89079	COPE_MOUSE	Cope	308	57.5	Mus musculus OX=10090	1:Experimental evidence at protein level	Coatomer subunit epsilon	1	0.999	8	174
sp|P28352|APEX1_MOUSE	P28352	APEX1_MOUSE	Apex1	317	41	Mus musculus OX=10090	1:Experimental evidence at protein level	DNA-(apurinic or apyrimidinic site) endonuclease	1	0.999	7	144
tr|A0A0A6YX18|A0A0A6YX18_MOUSE	A0A0A6YX18	A0A0A6YX18_MOUSE	Atp6v1h	465	63.9	Mus musculus OX=10090	1:Experimental evidence at protein level	V-type proton ATPase subunit H	1	0.999	15	350
sp|Q32Q92|ACOT6_MOUSE	Q32Q92	ACOT6_MOUSE	Acot6	419	37.7	Mus musculus OX=10090	1:Experimental evidence at protein level	Acyl-coenzyme A thioesterase 6	1	0.999	4	11
sp|Q8BK58|HBAP1_MOUSE	Q8BK58	HBAP1_MOUSE	Hspbap1	483	28.4	Mus musculus OX=10090	1:Experimental evidence at protein level	HSPB1-associated protein 1	1	0.9989	3	13
tr|E9PUY9|E9PUY9_MOUSE	E9PUY9	E9PUY9_MOUSE	Eci2	202	57.9	Mus musculus OX=10090	1:Experimental evidence at protein level	Enoyl-CoA delta isomerase 2 (Fragment)	1	0.999	9	198
sp|Q8BVW0|GANC_MOUSE	Q8BVW0	GANC_MOUSE	Ganc	898	29.5	Mus musculus OX=10090	1:Experimental evidence at protein level	Neutral alpha-glucosidase C	1	0.999	10	74
sp|Q91XB0|TREX1_MOUSE	Q91XB0	TREX1_MOUSE	Trex1	314	47.1	Mus musculus OX=10090	1:Experimental evidence at protein level	Three-prime repair exonuclease 1	1	0.999	4	9
sp|Q8VBT0|TMX1_MOUSE	Q8VBT0	TMX1_MOUSE	Tmx1	278	18	Mus musculus OX=10090	1:Experimental evidence at protein level	Thioredoxin-related transmembrane protein 1	1	0.999	6	49
sp|Q9EP71|RAI14_MOUSE	Q9EP71	RAI14_MOUSE	Rai14	979	59.8	Mus musculus OX=10090	1:Experimental evidence at protein level	Ankycorbin	1	0.999	30	321
sp|Q3TLP5|ECHD2_MOUSE	Q3TLP5	ECHD2_MOUSE	Echdc2	296	30.1	Mus musculus OX=10090	1:Experimental evidence at protein level	Enoyl-CoA hydratase domain-containing protein 2, mitochondrial	1	0.999	5	205
tr|G3X975|G3X975_MOUSE	G3X975	G3X975_MOUSE	Cars2	552	35.9	Mus musculus OX=10090	1:Experimental evidence at protein level	cysteine--tRNA ligase	1	0.999	8	37
tr|A0A2I3BR72|A0A2I3BR72_MOUSE	A0A2I3BR72	A0A2I3BR72_MOUSE	Robo2	1512	32	Mus musculus OX=10090	1:Experimental evidence at protein level	Roundabout homolog 2	1	0.999	5	12
sp|Q3ULW8|PARP3_MOUSE	Q3ULW8	PARP3_MOUSE	Parp3	533	35.6	Mus musculus OX=10090	2:Experimental evidence at transcript level	Protein mono-ADP-ribosyltransferase PARP3	1	0.999	10	75
sp|Q8BGT7|SPF30_MOUSE	Q8BGT7	SPF30_MOUSE	Smndc1	238	54.6	Mus musculus OX=10090	1:Experimental evidence at protein level	Survival of motor neuron-related-splicing factor 30	1	0.999	4	39
tr|G4W8R2|G4W8R2_MOUSE	G4W8R2	G4W8R2_MOUSE	Nexn	671	38.2	Mus musculus OX=10090	2:Experimental evidence at transcript level	Nexilin alpha	0.5767	0.999	5	18
sp|Q3U1F9|PHAG1_MOUSE	Q3U1F9	PHAG1_MOUSE	Pag1	429	31.9	Mus musculus OX=10090	1:Experimental evidence at protein level	Phosphoprotein associated with glycosphingolipid-enriched microdomains 1	1	0.9989	2	6
sp|Q7TNE1|SUCHY_MOUSE	Q7TNE1	SUCHY_MOUSE	Sugct	436	43.8	Mus musculus OX=10090	1:Experimental evidence at protein level	Succinate--hydroxymethylglutarate CoA-transferase	1	0.999	8	183
sp|P14234|FGR_MOUSE	P14234	FGR_MOUSE	Fgr	517	35.8	Mus musculus OX=10090	1:Experimental evidence at protein level	Tyrosine-protein kinase Fgr	1	0.9989	3	10
sp|P46935|NEDD4_MOUSE	P46935	NEDD4_MOUSE	Nedd4	887	39.2	Mus musculus OX=10090	1:Experimental evidence at protein level	E3 ubiquitin-protein ligase NEDD4	1	0.999	26	319
sp|Q9QZS3|NUMB_MOUSE	Q9QZS3	NUMB_MOUSE	Numb	653	32.9	Mus musculus OX=10090	1:Experimental evidence at protein level	Protein numb homolog	1	0.999	10	113
sp|Q91WS0|CISD1_MOUSE	Q91WS0	CISD1_MOUSE	Cisd1	108	56.5	Mus musculus OX=10090	1:Experimental evidence at protein level	CDGSH iron-sulfur domain-containing protein 1	1	0.999	3	179
sp|Q3UGP8|AG10B_MOUSE	Q3UGP8	AG10B_MOUSE	Alg10b	474	9.5	Mus musculus OX=10090	1:Experimental evidence at protein level	Putative Dol-P-Glc:Glc(2)Man(9)GlcNAc(2)-PP-Dol alpha-1,2-glucosyltransferase	1	0.999	4	24
sp|Q91VE6|MK67I_MOUSE	Q91VE6	MK67I_MOUSE	Nifk	317	34.7	Mus musculus OX=10090	1:Experimental evidence at protein level	MKI67 FHA domain-interacting nucleolar phosphoprotein	1	0.999	6	33
tr|E9Q1Q9|E9Q1Q9_MOUSE	E9Q1Q9	E9Q1Q9_MOUSE	Khk	343	52.5	Mus musculus OX=10090	1:Experimental evidence at protein level	Ketohexokinase	1	0.999	12	217
sp|Q9WUB7|CLCKA_MOUSE	Q9WUB7	CLCKA_MOUSE	Clcnka	687	18.3	Mus musculus OX=10090	1:Experimental evidence at protein level	Chloride channel protein ClC-Ka	1	0.999	6	59
sp|O08999|LTBP2_MOUSE	O08999	LTBP2_MOUSE	Ltbp2	1813	14.6	Mus musculus OX=10090	1:Experimental evidence at protein level	Latent-transforming growth factor beta-binding protein 2	1	0.9981	3	4
sp|Q9EQU5|SET_MOUSE	Q9EQU5	SET_MOUSE	Set	289	41.9	Mus musculus OX=10090	1:Experimental evidence at protein level	Protein SET	1	0.999	6	157
tr|A0A2I3BQM5|A0A2I3BQM5_MOUSE	A0A2I3BQM5	A0A2I3BQM5_MOUSE	Ndrg2	114	86.8	Mus musculus OX=10090	1:Experimental evidence at protein level	Protein NDRG2 (Fragment)	1	0.999	5	8
tr|A0A087WP46|A0A087WP46_MOUSE	A0A087WP46	A0A087WP46_MOUSE	BC034090	1202	22.1	Mus musculus OX=10090	1:Experimental evidence at protein level	cDNA sequence BC034090	1	0.999	2	11
tr|A0A8V5KX73|A0A8V5KX73_MOUSE	A0A8V5KX73	A0A8V5KX73_MOUSE	Myo9b	1993	36.2	Mus musculus OX=10090	4:Protein predicted	Unconventional myosin-IXb	1	0.999	19	73
sp|Q99JT2|STK26_MOUSE	Q99JT2	STK26_MOUSE	Stk26	416	43.4	Mus musculus OX=10090	1:Experimental evidence at protein level	Serine/threonine-protein kinase 26	1	0.999	7	13
sp|P62855|RS26_MOUSE	P62855	RS26_MOUSE	Rps26	115	32.2	Mus musculus OX=10090	1:Experimental evidence at protein level	40S ribosomal protein S26	1	0.999	5	105
sp|Q9DBE9|SPB1_MOUSE	Q9DBE9	SPB1_MOUSE	Ftsj3	838	27.4	Mus musculus OX=10090	1:Experimental evidence at protein level	pre-rRNA 2'-O-ribose RNA methyltransferase FTSJ3	1	0.999	4	25
tr|A0A494BBE3|A0A494BBE3_MOUSE	A0A494BBE3	A0A494BBE3_MOUSE	Reep5	103	31.1	Mus musculus OX=10090	1:Experimental evidence at protein level	Receptor expression-enhancing protein 5 (Fragment)	1	0.999	3	43
sp|P23708|NFYA_MOUSE	P23708	NFYA_MOUSE	Nfya	346	25	Mus musculus OX=10090	1:Experimental evidence at protein level	Nuclear transcription factor Y subunit alpha	1	0.999	2	15
tr|D3Z5K8|D3Z5K8_MOUSE	D3Z5K8	D3Z5K8_MOUSE	Shank2	1841	32.2	Mus musculus OX=10090	1:Experimental evidence at protein level	SH3 and multiple ankyrin repeat domains protein 2	1	0.999	8	22
tr|Q545Y5|Q545Y5_MOUSE	Q545Y5	Q545Y5_MOUSE	Cd74	215	51.6	Mus musculus OX=10090	2:Experimental evidence at transcript level	CD74 antigen (Invariant polypeptide of major histocompatibility complex, class II antigen-associated)	1	0.999	11	73
sp|Q8BG32|PSD11_MOUSE	Q8BG32	PSD11_MOUSE	Psmd11	422	49.8	Mus musculus OX=10090	1:Experimental evidence at protein level	26S proteasome non-ATPase regulatory subunit 11	1	0.999	15	270
sp|Q08879|FBLN1_MOUSE	Q08879	FBLN1_MOUSE	Fbln1	705	34.2	Mus musculus OX=10090	1:Experimental evidence at protein level	Fibulin-1	1	0.999	7	131
sp|Q99PU5|ACBG1_MOUSE	Q99PU5	ACBG1_MOUSE	Acsbg1	721	32	Mus musculus OX=10090	1:Experimental evidence at protein level	Long-chain-fatty-acid--CoA ligase ACSBG1	1	0.999	2	10
sp|P01898|HA10_MOUSE	P01898	HA10_MOUSE	H2-Q10	325	35.4	Mus musculus OX=10090	1:Experimental evidence at protein level	H-2 class I histocompatibility antigen, Q10 alpha chain	1	0.999	7	75
sp|Q6P5D4|CP135_MOUSE	Q6P5D4	CP135_MOUSE	Cep135	1140	38.4	Mus musculus OX=10090	1:Experimental evidence at protein level	Centrosomal protein of 135 kDa	1	0.999	6	13
sp|P09055|ITB1_MOUSE	P09055	ITB1_MOUSE	Itgb1	798	29.4	Mus musculus OX=10090	1:Experimental evidence at protein level	Integrin beta-1	1	0.999	9	207
sp|Q8C1E7|TACAN_MOUSE	Q8C1E7	TACAN_MOUSE	Tmem120a	343	36.7	Mus musculus OX=10090	1:Experimental evidence at protein level	Ion channel TACAN	1	0.999	5	62
sp|P11688|ITA5_MOUSE	P11688	ITA5_MOUSE	Itga5	1053	22.3	Mus musculus OX=10090	1:Experimental evidence at protein level	Integrin alpha-5	1	0.999	8	34
sp|Q9JLQ0|CD2AP_MOUSE	Q9JLQ0	CD2AP_MOUSE	Cd2ap	637	58.7	Mus musculus OX=10090	1:Experimental evidence at protein level	CD2-associated protein	1	0.999	31	376
sp|Q9JM96|BORG4_MOUSE	Q9JM96	BORG4_MOUSE	Cdc42ep4	349	57.3	Mus musculus OX=10090	1:Experimental evidence at protein level	Cdc42 effector protein 4	1	0.999	8	48
sp|P99025|GFRP_MOUSE	P99025	GFRP_MOUSE	Gchfr	84	72.6	Mus musculus OX=10090	1:Experimental evidence at protein level	GTP cyclohydrolase 1 feedback regulatory protein	1	0.999	2	56
sp|Q9QX47|SON_MOUSE	Q9QX47	SON_MOUSE	Son	2444	29.8	Mus musculus OX=10090	1:Experimental evidence at protein level	Protein SON	1	0.999	16	85
sp|Q64521|GPDM_MOUSE	Q64521	GPDM_MOUSE	Gpd2	727	56.5	Mus musculus OX=10090	1:Experimental evidence at protein level	Glycerol-3-phosphate dehydrogenase, mitochondrial	1	0.999	27	426
sp|O88533|DDC_MOUSE	O88533	DDC_MOUSE	Ddc	480	47.5	Mus musculus OX=10090	1:Experimental evidence at protein level	Aromatic-L-amino-acid decarboxylase	1	0.999	13	290
tr|Q6ZQ49|Q6ZQ49_MOUSE	Q6ZQ49	Q6ZQ49_MOUSE	Atp1a2	1022	42.5	Mus musculus OX=10090	2:Experimental evidence at transcript level	Sodium/potassium-transporting ATPase subunit alpha (Fragment)	1	0.999	20	16
tr|A0A0G2JGX4|A0A0G2JGX4_MOUSE	A0A0G2JGX4	A0A0G2JGX4_MOUSE	Atp1a3	1026	29.6	Mus musculus OX=10090	1:Experimental evidence at protein level	Sodium/potassium-transporting ATPase subunit alpha	1	0.9986	16	2
sp|Q9WV68|DECR2_MOUSE	Q9WV68	DECR2_MOUSE	Decr2	292	42.5	Mus musculus OX=10090	1:Experimental evidence at protein level	Peroxisomal 2,4-dienoyl-CoA reductase [(3E)-enoyl-CoA-producing]	1	0.999	8	125
sp|P97333|NRP1_MOUSE	P97333	NRP1_MOUSE	Nrp1	923	34.8	Mus musculus OX=10090	1:Experimental evidence at protein level	Neuropilin-1	1	0.999	11	100
sp|Q3THF9|CQ10B_MOUSE	Q3THF9	CQ10B_MOUSE	Coq10b	240	44.8	Mus musculus OX=10090	1:Experimental evidence at protein level	Coenzyme Q-binding protein COQ10 homolog B, mitochondrial	1	0.999	5	19
sp|Q9CVD2|ATX3_MOUSE	Q9CVD2	ATX3_MOUSE	Atxn3	355	37.7	Mus musculus OX=10090	1:Experimental evidence at protein level	Ataxin-3	1	0.999	5	20
sp|Q8BH95|ECHM_MOUSE	Q8BH95	ECHM_MOUSE	Echs1	290	42.1	Mus musculus OX=10090	1:Experimental evidence at protein level	Enoyl-CoA hydratase, mitochondrial	1	0.999	9	365
tr|D3YVW2|D3YVW2_MOUSE	D3YVW2	D3YVW2_MOUSE	Golim4	683	60	Mus musculus OX=10090	1:Experimental evidence at protein level	Golgi integral membrane protein 4	1	0.999	17	101
sp|P99027|RLA2_MOUSE	P99027	RLA2_MOUSE	Rplp2	115	93.9	Mus musculus OX=10090	1:Experimental evidence at protein level	60S acidic ribosomal protein P2	1	0.999	6	206
sp|Q6P549|SHIP2_MOUSE	Q6P549	SHIP2_MOUSE	Inppl1	1257	30.2	Mus musculus OX=10090	1:Experimental evidence at protein level	Phosphatidylinositol 3,4,5-trisphosphate 5-phosphatase 2	1	0.999	13	61
sp|Q9D7W5|MED8_MOUSE	Q9D7W5	MED8_MOUSE	Med8	268	42.6	Mus musculus OX=10090	1:Experimental evidence at protein level	Mediator of RNA polymerase II transcription subunit 8	1	0.999	3	15
sp|P05064|ALDOA_MOUSE	P05064	ALDOA_MOUSE	Aldoa	364	80.2	Mus musculus OX=10090	1:Experimental evidence at protein level	Fructose-bisphosphate aldolase A	1	0.999	22	1073
sp|Q8R4R6|NUP35_MOUSE	Q8R4R6	NUP35_MOUSE	Nup35	325	67.7	Mus musculus OX=10090	1:Experimental evidence at protein level	Nucleoporin NUP35	1	0.999	9	56
sp|Q9QXZ6|SO1A1_MOUSE	Q9QXZ6	SO1A1_MOUSE	Slco1a1	670	29.4	Mus musculus OX=10090	1:Experimental evidence at protein level	Solute carrier organic anion transporter family member 1A1	1	0.999	13	172
sp|Q6Q899|RIGI_MOUSE	Q6Q899	RIGI_MOUSE	Rigi	926	29.2	Mus musculus OX=10090	1:Experimental evidence at protein level	Antiviral innate immune response receptor RIG-I	1	0.999	21	171
sp|Q99J77|SIAS_MOUSE	Q99J77	SIAS_MOUSE	Nans	359	47.9	Mus musculus OX=10090	1:Experimental evidence at protein level	Sialic acid synthase	1	0.999	9	132
tr|A0A0N4SVL0|A0A0N4SVL0_MOUSE	A0A0N4SVL0	A0A0N4SVL0_MOUSE	Eif4g3	1762	40.5	Mus musculus OX=10090	1:Experimental evidence at protein level	Eukaryotic translation initiation factor 4 gamma 3	1	0.999	33	290
sp|Q6ZWV3|RL10_MOUSE	Q6ZWV3	RL10_MOUSE	Rpl10	214	38.8	Mus musculus OX=10090	1:Experimental evidence at protein level	60S ribosomal protein L10	1	0.999	4	78
sp|P35283|RAB12_MOUSE	P35283	RAB12_MOUSE	Rab12	243	47.7	Mus musculus OX=10090	1:Experimental evidence at protein level	Ras-related protein Rab-12	1	0.999	5	34
sp|P08752|GNAI2_MOUSE	P08752	GNAI2_MOUSE	Gnai2	355	61.7	Mus musculus OX=10090	1:Experimental evidence at protein level	Guanine nucleotide-binding protein G(i) subunit alpha-2	1	0.999	10	239
sp|P14131|RS16_MOUSE	P14131	RS16_MOUSE	Rps16	146	47.9	Mus musculus OX=10090	1:Experimental evidence at protein level	40S ribosomal protein S16	1	0.999	7	126
tr|Q6TKP2|Q6TKP2_MOUSE	Q6TKP2	Q6TKP2_MOUSE	Npcd	672	25.1	Mus musculus OX=10090	2:Experimental evidence at transcript level	Neuronal pentraxin with chromo domain	0.9998	0.999	2	11
sp|Q9D8T7|SLIRP_MOUSE	Q9D8T7	SLIRP_MOUSE	Slirp	112	63.4	Mus musculus OX=10090	1:Experimental evidence at protein level	SRA stem-loop-interacting RNA-binding protein, mitochondrial	1	0.999	6	88
tr|Q9CWL0|Q9CWL0_MOUSE	Q9CWL0	Q9CWL0_MOUSE	Cpsf3	406	33.5	Mus musculus OX=10090	2:Experimental evidence at transcript level	Cleavage and polyadenylation specific factor 3	1	0.999	7	3
sp|Q8BJ05|ZC3HE_MOUSE	Q8BJ05	ZC3HE_MOUSE	Zc3h14	735	42	Mus musculus OX=10090	1:Experimental evidence at protein level	Zinc finger CCCH domain-containing protein 14	1	0.999	7	70
sp|Q9WTS2|FUT8_MOUSE	Q9WTS2	FUT8_MOUSE	Fut8	575	34.8	Mus musculus OX=10090	1:Experimental evidence at protein level	Alpha-(1,6)-fucosyltransferase	1	0.999	8	51
sp|P11679|K2C8_MOUSE	P11679	K2C8_MOUSE	Krt8	490	72.2	Mus musculus OX=10090	1:Experimental evidence at protein level	Keratin, type II cytoskeletal 8	1	0.999	32	454
sp|Q9EQH2|ERAP1_MOUSE	Q9EQH2	ERAP1_MOUSE	Erap1	930	47	Mus musculus OX=10090	1:Experimental evidence at protein level	Endoplasmic reticulum aminopeptidase 1	1	0.999	16	152
sp|O35226|PSMD4_MOUSE	O35226	PSMD4_MOUSE	Psmd4	376	35.4	Mus musculus OX=10090	1:Experimental evidence at protein level	26S proteasome non-ATPase regulatory subunit 4	1	0.999	8	112
sp|Q8K3X4|I2BPL_MOUSE	Q8K3X4	I2BPL_MOUSE	Irf2bpl	775	43.5	Mus musculus OX=10090	1:Experimental evidence at protein level	Probable E3 ubiquitin-protein ligase IRF2BPL	1	0.999	13	78
sp|Q9Z120|TRMB_MOUSE	Q9Z120	TRMB_MOUSE	Mettl1	268	32.5	Mus musculus OX=10090	1:Experimental evidence at protein level	tRNA (guanine-N(7)-)-methyltransferase	1	0.999	6	36
sp|O88551|CLD1_MOUSE	O88551	CLD1_MOUSE	Cldn1	211	22.7	Mus musculus OX=10090	1:Experimental evidence at protein level	Claudin-1	1	0.999	2	18
sp|Q99020|ROAA_MOUSE	Q99020	ROAA_MOUSE	Hnrnpab	285	53.3	Mus musculus OX=10090	1:Experimental evidence at protein level	Heterogeneous nuclear ribonucleoprotein A/B	1	0.999	10	220
sp|Q8VDY9|CAAP1_MOUSE	Q8VDY9	CAAP1_MOUSE	Caap1	356	36	Mus musculus OX=10090	1:Experimental evidence at protein level	Caspase activity and apoptosis inhibitor 1	0.9904	0.999	1	12
tr|H7BX01|H7BX01_MOUSE	H7BX01	H7BX01_MOUSE	Opa1	978	48.5	Mus musculus OX=10090	1:Experimental evidence at protein level	Dynamin-like 120 kDa protein, mitochondrial	1	0.999	29	534
sp|P11440|CDK1_MOUSE	P11440	CDK1_MOUSE	Cdk1	297	52.2	Mus musculus OX=10090	1:Experimental evidence at protein level	Cyclin-dependent kinase 1	1	0.999	7	18
sp|Q811I0|ATPF1_MOUSE	Q811I0	ATPF1_MOUSE	Atpaf1	324	48.3	Mus musculus OX=10090	1:Experimental evidence at protein level	ATP synthase mitochondrial F1 complex assembly factor 1	1	0.999	4	32
sp|Q3U0V1|FUBP2_MOUSE	Q3U0V1	FUBP2_MOUSE	Khsrp	748	62.1	Mus musculus OX=10090	1:Experimental evidence at protein level	Far upstream element-binding protein 2	1	0.999	29	433
sp|Q8CBY0|GATC_MOUSE	Q8CBY0	GATC_MOUSE	Gatc	155	48.4	Mus musculus OX=10090	1:Experimental evidence at protein level	Glutamyl-tRNA(Gln) amidotransferase subunit C, mitochondrial	1	0.999	2	17
sp|Q9D826|SOX_MOUSE	Q9D826	SOX_MOUSE	Pipox	390	45.9	Mus musculus OX=10090	1:Experimental evidence at protein level	Peroxisomal sarcosine oxidase	1	0.999	12	315
sp|P62962|PROF1_MOUSE	P62962	PROF1_MOUSE	Pfn1	140	65	Mus musculus OX=10090	1:Experimental evidence at protein level	Profilin-1	1	0.999	7	619
sp|Q91WR5|AK1CL_MOUSE	Q91WR5	AK1CL_MOUSE	Akr1c21	323	77.1	Mus musculus OX=10090	1:Experimental evidence at protein level	Aldo-keto reductase family 1 member C21	1	0.999	14	757
sp|Q6ZQ08|CNOT1_MOUSE	Q6ZQ08	CNOT1_MOUSE	Cnot1	2375	32.2	Mus musculus OX=10090	1:Experimental evidence at protein level	CCR4-NOT transcription complex subunit 1	1	0.999	31	277
sp|Q9D8M7|PHF10_MOUSE	Q9D8M7	PHF10_MOUSE	Phf10	497	13.5	Mus musculus OX=10090	1:Experimental evidence at protein level	PHD finger protein 10	1	0.999	2	13
sp|Q8BTM8|FLNA_MOUSE	Q8BTM8	FLNA_MOUSE	Flna	2647	53.1	Mus musculus OX=10090	1:Experimental evidence at protein level	Filamin-A	1	0.999	92	2295
tr|Q6KAM8|Q6KAM8_MOUSE	Q6KAM8	Q6KAM8_MOUSE	Flna	1952	54.3	Mus musculus OX=10090	2:Experimental evidence at transcript level	MFLJ00343 protein (Fragment)	1	0.999	71	16
sp|Q9JK48|SHLB1_MOUSE	Q9JK48	SHLB1_MOUSE	Sh3glb1	365	29	Mus musculus OX=10090	1:Experimental evidence at protein level	Endophilin-B1	1	0.999	7	69
sp|Q7TPV4|MBB1A_MOUSE	Q7TPV4	MBB1A_MOUSE	Mybbp1a	1344	42.2	Mus musculus OX=10090	1:Experimental evidence at protein level	Myb-binding protein 1A	1	0.999	33	415
sp|Q69Z38|PEAK1_MOUSE	Q69Z38	PEAK1_MOUSE	Peak1	1735	30.3	Mus musculus OX=10090	1:Experimental evidence at protein level	Inactive tyrosine-protein kinase PEAK1	1	0.999	14	50
sp|Q99LL5|PWP1_MOUSE	Q99LL5	PWP1_MOUSE	Pwp1	501	22.2	Mus musculus OX=10090	1:Experimental evidence at protein level	Periodic tryptophan protein 1 homolog	0.9998	0.999	2	9
sp|P62960|YBOX1_MOUSE	P62960	YBOX1_MOUSE	Ybx1	322	69.3	Mus musculus OX=10090	1:Experimental evidence at protein level	Y-box-binding protein 1	1	0.999	17	595
tr|A0A1G5SK64|A0A1G5SK64_MOUSE	A0A1G5SK64	A0A1G5SK64_MOUSE	OTTMUSWSBG00059284	420	50.2	Mus musculus domesticus OX=10092	3:Protein inferred from homology	Immunity related GTPase family D	1	0.999	10	64
sp|O55125|NIPS1_MOUSE	O55125	NIPS1_MOUSE	Nipsnap1	284	32.7	Mus musculus OX=10090	1:Experimental evidence at protein level	Protein NipSnap homolog 1	1	0.999	8	230
sp|P26369|U2AF2_MOUSE	P26369	U2AF2_MOUSE	U2af2	475	54.3	Mus musculus OX=10090	1:Experimental evidence at protein level	Splicing factor U2AF 65 kDa subunit	1	0.999	8	151
sp|Q8BHL5|ELMO2_MOUSE	Q8BHL5	ELMO2_MOUSE	Elmo2	732	39.3	Mus musculus OX=10090	1:Experimental evidence at protein level	Engulfment and cell motility protein 2	1	0.999	13	89
sp|O35900|LSM2_MOUSE	O35900	LSM2_MOUSE	Lsm2	95	56.8	Mus musculus OX=10090	1:Experimental evidence at protein level	U6 snRNA-associated Sm-like protein LSm2	1	0.999	2	35
sp|P27641|XRCC5_MOUSE	P27641	XRCC5_MOUSE	Xrcc5	732	44.7	Mus musculus OX=10090	1:Experimental evidence at protein level	X-ray repair cross-complementing protein 5	1	0.999	13	175
sp|Q9ESX5|DKC1_MOUSE	Q9ESX5	DKC1_MOUSE	Dkc1	509	48.7	Mus musculus OX=10090	1:Experimental evidence at protein level	H/ACA ribonucleoprotein complex subunit DKC1	1	0.999	16	252
sp|P09528|FRIH_MOUSE	P09528	FRIH_MOUSE	Fth1	182	47.3	Mus musculus OX=10090	1:Experimental evidence at protein level	Ferritin heavy chain	1	0.999	6	177
sp|Q9DBP5|KCY_MOUSE	Q9DBP5	KCY_MOUSE	Cmpk1	196	75	Mus musculus OX=10090	1:Experimental evidence at protein level	UMP-CMP kinase	1	0.999	12	341
sp|Q9ERS2|NDUAD_MOUSE	Q9ERS2	NDUAD_MOUSE	Ndufa13	144	71.5	Mus musculus OX=10090	1:Experimental evidence at protein level	NADH dehydrogenase [ubiquinone] 1 alpha subcomplex subunit 13	1	0.999	7	154
sp|Q99LC5|ETFA_MOUSE	Q99LC5	ETFA_MOUSE	Etfa	333	60.1	Mus musculus OX=10090	1:Experimental evidence at protein level	Electron transfer flavoprotein subunit alpha, mitochondrial	1	0.999	11	1218
tr|A0A087WQV1|A0A087WQV1_MOUSE	A0A087WQV1	A0A087WQV1_MOUSE	Pccb	132	47.7	Mus musculus OX=10090	1:Experimental evidence at protein level	Propionyl-CoA carboxylase beta chain, mitochondrial (Fragment)	1	0.999	4	69
sp|Q6DFW4|NOP58_MOUSE	Q6DFW4	NOP58_MOUSE	Nop58	536	55.2	Mus musculus OX=10090	1:Experimental evidence at protein level	Nucleolar protein 58	1	0.999	14	188
sp|Q2EMV9|PAR14_MOUSE	Q2EMV9	PAR14_MOUSE	Parp14	1817	27.8	Mus musculus OX=10090	1:Experimental evidence at protein level	Protein mono-ADP-ribosyltransferase PARP14	1	0.999	8	35
sp|Q91V12|BACH_MOUSE	Q91V12	BACH_MOUSE	Acot7	381	42.5	Mus musculus OX=10090	1:Experimental evidence at protein level	Cytosolic acyl coenzyme A thioester hydrolase	1	0.999	6	90
sp|Q6PEB6|PHOCN_MOUSE	Q6PEB6	PHOCN_MOUSE	Mob4	225	42.6	Mus musculus OX=10090	1:Experimental evidence at protein level	MOB-like protein phocein	1	0.999	3	6
tr|E9QN99|E9QN99_MOUSE	E9QN99	E9QN99_MOUSE	Abhd14b	210	60.5	Mus musculus OX=10090	1:Experimental evidence at protein level	Putative protein-lysine deacylase ABHD14B	1	0.999	10	296
sp|Q9D281|NXP20_MOUSE	Q9D281	NXP20_MOUSE	Fam114a1	569	36.2	Mus musculus OX=10090	1:Experimental evidence at protein level	Protein Noxp20	1	0.999	7	42
sp|Q9JI13|SAS10_MOUSE	Q9JI13	SAS10_MOUSE	Utp3	469	16.8	Mus musculus OX=10090	1:Experimental evidence at protein level	Something about silencing protein 10	1	0.999	4	25
sp|Q9QY24|ZBP1_MOUSE	Q9QY24	ZBP1_MOUSE	Zbp1	411	33.6	Mus musculus OX=10090	1:Experimental evidence at protein level	Z-DNA-binding protein 1	1	0.999	8	25
sp|Q9CR26|VTA1_MOUSE	Q9CR26	VTA1_MOUSE	Vta1	309	29.4	Mus musculus OX=10090	1:Experimental evidence at protein level	Vacuolar protein sorting-associated protein VTA1 homolog	1	0.999	5	56
sp|P39061|COIA1_MOUSE	P39061	COIA1_MOUSE	Col18a1	1774	40.9	Mus musculus OX=10090	1:Experimental evidence at protein level	Collagen alpha-1(XVIII) chain	1	0.999	18	277
tr|B1ART1|B1ART1_MOUSE	B1ART1	B1ART1_MOUSE	Vps13d	4359	27.2	Mus musculus OX=10090	1:Experimental evidence at protein level	Vacuolar protein sorting 13D	1	0.999	27	135
sp|Q91V76|CK054_MOUSE	Q91V76	CK054_MOUSE		315	46	Mus musculus OX=10090	1:Experimental evidence at protein level	Ester hydrolase C11orf54 homolog	1	0.999	13	191
sp|O70458|OSMR_MOUSE	O70458	OSMR_MOUSE	Osmr	971	13.7	Mus musculus OX=10090	1:Experimental evidence at protein level	Oncostatin-M-specific receptor subunit beta	1	0.999	4	22
sp|Q8BZ36|RINT1_MOUSE	Q8BZ36	RINT1_MOUSE	Rint1	792	22.5	Mus musculus OX=10090	1:Experimental evidence at protein level	RAD50-interacting protein 1	1	0.999	3	11
sp|P63024|VAMP3_MOUSE	P63024	VAMP3_MOUSE	Vamp3	103	58.3	Mus musculus OX=10090	1:Experimental evidence at protein level	Vesicle-associated membrane protein 3	1	0.999	4	35
sp|Q8R5A3|AB1IP_MOUSE	Q8R5A3	AB1IP_MOUSE	Apbb1ip	670	24.2	Mus musculus OX=10090	1:Experimental evidence at protein level	Amyloid beta A4 precursor protein-binding family B member 1-interacting protein	1	0.999	4	18
sp|A2ALS5|RPGP1_MOUSE	A2ALS5	RPGP1_MOUSE	Rap1gap	663	38.6	Mus musculus OX=10090	1:Experimental evidence at protein level	Rap1 GTPase-activating protein 1	1	0.999	10	112
sp|Q8VD75|HIP1_MOUSE	Q8VD75	HIP1_MOUSE	Hip1	1029	45.6	Mus musculus OX=10090	1:Experimental evidence at protein level	Huntingtin-interacting protein 1	1	0.999	15	100
sp|Q3TBW2|RM10_MOUSE	Q3TBW2	RM10_MOUSE	Mrpl10	262	40.1	Mus musculus OX=10090	1:Experimental evidence at protein level	39S ribosomal protein L10, mitochondrial	1	0.999	5	46
tr|Q9CWS5|Q9CWS5_MOUSE	Q9CWS5	Q9CWS5_MOUSE		142	100	Mus musculus OX=10090	2:Experimental evidence at transcript level	GLOBIN domain-containing protein	1	0.999	16	30
sp|Q9DBT9|M2GD_MOUSE	Q9DBT9	M2GD_MOUSE	Dmgdh	869	53.9	Mus musculus OX=10090	1:Experimental evidence at protein level	Dimethylglycine dehydrogenase, mitochondrial	1	0.999	32	609
sp|Q5ND34|WDR81_MOUSE	Q5ND34	WDR81_MOUSE	Wdr81	1934	20.7	Mus musculus OX=10090	1:Experimental evidence at protein level	WD repeat-containing protein 81	1	0.999	16	110
sp|Q6ZQM8|UD17_MOUSE	Q6ZQM8	UD17_MOUSE	Ugt1a7	531	38.6	Mus musculus OX=10090	1:Experimental evidence at protein level	UDP-glucuronosyltransferase 1A7	1	0.999	14	415
sp|Q99K67|AASS_MOUSE	Q99K67	AASS_MOUSE	Aass	926	47.6	Mus musculus OX=10090	1:Experimental evidence at protein level	Alpha-aminoadipic semialdehyde synthase, mitochondrial	1	0.999	25	411
sp|Q9EQF5|DPYS_MOUSE	Q9EQF5	DPYS_MOUSE	Dpys	519	57.2	Mus musculus OX=10090	1:Experimental evidence at protein level	Dihydropyrimidinase	1	0.999	7	85
tr|B8JK32|B8JK32_MOUSE	B8JK32	B8JK32_MOUSE	Hnrnpm	679	75.8	Mus musculus OX=10090	1:Experimental evidence at protein level	Heterogeneous nuclear ribonucleoprotein M	1	0.999	27	33
sp|Q9D0E1|HNRPM_MOUSE	Q9D0E1	HNRPM_MOUSE	Hnrnpm	729	76.8	Mus musculus OX=10090	1:Experimental evidence at protein level	Heterogeneous nuclear ribonucleoprotein M	0.2488	0.999	27	540
sp|Q9R0P4|SMAP_MOUSE	Q9R0P4	SMAP_MOUSE	Smap	181	33.7	Mus musculus OX=10090	1:Experimental evidence at protein level	Small acidic protein	1	0.999	2	46
sp|P58242|ASM3B_MOUSE	P58242	ASM3B_MOUSE	Smpdl3b	456	15.1	Mus musculus OX=10090	1:Experimental evidence at protein level	Acid sphingomyelinase-like phosphodiesterase 3b	1	0.999	3	23
tr|A0A1L1SUX1|A0A1L1SUX1_MOUSE	A0A1L1SUX1	A0A1L1SUX1_MOUSE	Abhd14b	96	69.8	Mus musculus OX=10090	1:Experimental evidence at protein level	Putative protein-lysine deacylase ABHD14B	1	0.999	3	15
sp|Q9ERT9|PPR1A_MOUSE	Q9ERT9	PPR1A_MOUSE	Ppp1r1a	171	53.2	Mus musculus OX=10090	1:Experimental evidence at protein level	Protein phosphatase 1 regulatory subunit 1A	1	0.999	3	82
tr|V6BQR3|V6BQR3_MOUSE	V6BQR3	V6BQR3_MOUSE	Epb41l3	599	70.5	Mus musculus OX=10090	2:Experimental evidence at transcript level	60kDa 4.1B MEF cell isoform (Fragment)	1	0.999	26	5
sp|Q8R0Y6|AL1L1_MOUSE	Q8R0Y6	AL1L1_MOUSE	Aldh1l1	902	62.3	Mus musculus OX=10090	1:Experimental evidence at protein level	Cytosolic 10-formyltetrahydrofolate dehydrogenase	1	0.999	41	1048
sp|Q01279|EGFR_MOUSE	Q01279	EGFR_MOUSE	Egfr	1210	35.3	Mus musculus OX=10090	1:Experimental evidence at protein level	Epidermal growth factor receptor	1	0.999	10	99
sp|Q9ERG0|LIMA1_MOUSE	Q9ERG0	LIMA1_MOUSE	Lima1	753	61.9	Mus musculus OX=10090	1:Experimental evidence at protein level	LIM domain and actin-binding protein 1	1	0.999	31	457
sp|Q61739|ITA6_MOUSE	Q61739	ITA6_MOUSE	Itga6	1091	38.2	Mus musculus OX=10090	1:Experimental evidence at protein level	Integrin alpha-6	1	0.999	25	332
tr|Q8CC06|Q8CC06_MOUSE	Q8CC06	Q8CC06_MOUSE	Itga6	1073	40.4	Mus musculus OX=10090	2:Experimental evidence at transcript level	Integrin_alpha2 domain-containing protein	1	0.9988	25	14
sp|Q9JL26|FMNL1_MOUSE	Q9JL26	FMNL1_MOUSE	Fmnl1	1094	41.9	Mus musculus OX=10090	1:Experimental evidence at protein level	Formin-like protein 1	1	0.999	18	147
sp|Q9DBV4|MXRA8_MOUSE	Q9DBV4	MXRA8_MOUSE	Mxra8	442	24.2	Mus musculus OX=10090	1:Experimental evidence at protein level	Matrix remodeling-associated protein 8	1	0.999	4	19
sp|A2A863|ITB4_MOUSE	A2A863	ITB4_MOUSE	Itgb4	1818	29.9	Mus musculus OX=10090	1:Experimental evidence at protein level	Integrin beta-4	1	0.999	16	50
sp|P49222|EPB42_MOUSE	P49222	EPB42_MOUSE	Epb42	691	32.3	Mus musculus OX=10090	1:Experimental evidence at protein level	Protein 4.2	1	0.999	7	64
sp|P20357|MTAP2_MOUSE	P20357	MTAP2_MOUSE	Map2	1828	39.2	Mus musculus OX=10090	1:Experimental evidence at protein level	Microtubule-associated protein 2	1	0.999	4	28
sp|Q9WVD5|ORNT1_MOUSE	Q9WVD5	ORNT1_MOUSE	Slc25a15	301	56.8	Mus musculus OX=10090	1:Experimental evidence at protein level	Mitochondrial ornithine transporter 1	1	0.999	10	204
sp|Q91X85|FLVC2_MOUSE	Q91X85	FLVC2_MOUSE	Flvcr2	551	16.3	Mus musculus OX=10090	1:Experimental evidence at protein level	Feline leukemia virus subgroup C receptor-related protein 2	0.9935	0.999	1	21
sp|Q9Z0Z4|HEPH_MOUSE	Q9Z0Z4	HEPH_MOUSE	Heph	1157	25	Mus musculus OX=10090	1:Experimental evidence at protein level	Hephaestin	1	0.999	7	62
sp|Q9R062|GLYG_MOUSE	Q9R062	GLYG_MOUSE	Gyg1	333	34.8	Mus musculus OX=10090	1:Experimental evidence at protein level	Glycogenin-1	1	0.999	6	92
sp|Q8CFX1|G6PE_MOUSE	Q8CFX1	G6PE_MOUSE	H6pd	789	38.4	Mus musculus OX=10090	1:Experimental evidence at protein level	GDH/6PGL endoplasmic bifunctional protein	1	0.999	23	353
tr|G3UZV6|G3UZV6_MOUSE	G3UZV6	G3UZV6_MOUSE	Map2	381	38.6	Mus musculus OX=10090	1:Experimental evidence at protein level	Microtubule-associated protein (Fragment)	0.9995	0.999	2	17
tr|Q3UTB8|Q3UTB8_MOUSE	Q3UTB8	Q3UTB8_MOUSE	Grpel1	217	60.4	Mus musculus OX=10090	2:Experimental evidence at transcript level	GrpE protein homolog	0.9992	0.999	6	11
sp|O35129|PHB2_MOUSE	O35129	PHB2_MOUSE	Phb2	299	65.2	Mus musculus OX=10090	1:Experimental evidence at protein level	Prohibitin-2	1	0.999	16	491
sp|Q9Z0N1|IF2G_MOUSE	Q9Z0N1	IF2G_MOUSE	Eif2s3x	472	38.8	Mus musculus OX=10090	1:Experimental evidence at protein level	Eukaryotic translation initiation factor 2 subunit 3, X-linked	1	0.999	13	204
sp|P26883|FKB1A_MOUSE	P26883	FKB1A_MOUSE	Fkbp1a	108	45.4	Mus musculus OX=10090	1:Experimental evidence at protein level	Peptidyl-prolyl cis-trans isomerase FKBP1A	0.9994	0.999	2	11
sp|O09172|GSH0_MOUSE	O09172	GSH0_MOUSE	Gclm	274	49.6	Mus musculus OX=10090	1:Experimental evidence at protein level	Glutamate--cysteine ligase regulatory subunit	1	0.999	8	143
sp|Q6P1H1|CYAC3_MOUSE	Q6P1H1	CYAC3_MOUSE	Cyb561a3	242	7.9	Mus musculus OX=10090	1:Experimental evidence at protein level	Lysosomal membrane ascorbate-dependent ferrireductase CYB561A3	1	0.9986	2	7
sp|P59279|RAB2B_MOUSE	P59279	RAB2B_MOUSE	Rab2b	216	48.6	Mus musculus OX=10090	1:Experimental evidence at protein level	Ras-related protein Rab-2B	1	0.9989	6	3
sp|P63154|CRNL1_MOUSE	P63154	CRNL1_MOUSE	Crnkl1	690	38.8	Mus musculus OX=10090	1:Experimental evidence at protein level	Crooked neck-like protein 1	1	0.999	7	54
sp|Q9QY23|PKP3_MOUSE	Q9QY23	PKP3_MOUSE	Pkp3	797	42.7	Mus musculus OX=10090	1:Experimental evidence at protein level	Plakophilin-3	1	0.999	13	56
sp|Q8CJ26|NRADD_MOUSE	Q8CJ26	NRADD_MOUSE	Nradd	228	11.8	Mus musculus OX=10090	1:Experimental evidence at protein level	Death domain-containing membrane protein NRADD	0.9874	0.999	1	8
sp|O35206|COFA1_MOUSE	O35206	COFA1_MOUSE	Col15a1	1367	25.9	Mus musculus OX=10090	1:Experimental evidence at protein level	Collagen alpha-1(XV) chain	1	0.999	13	293
sp|Q3TMH2|SCRN3_MOUSE	Q3TMH2	SCRN3_MOUSE	Scrn3	418	49.3	Mus musculus OX=10090	1:Experimental evidence at protein level	Secernin-3	1	0.999	6	83
sp|Q8R0S9|S22AM_MOUSE	Q8R0S9	S22AM_MOUSE	Slc22a22	554	15.9	Mus musculus OX=10090	1:Experimental evidence at protein level	Solute carrier family 22 member 22	1	0.999	3	33
tr|A2AP89|A2AP89_MOUSE	A2AP89	A2AP89_MOUSE	Vinac1	1413	16.3	Mus musculus OX=10090	3:Protein inferred from homology	Vinculin/alpha-catenin family member 1	1	0.9982	2	18
sp|P62313|LSM6_MOUSE	P62313	LSM6_MOUSE	Lsm6	80	10	Mus musculus OX=10090	1:Experimental evidence at protein level	U6 snRNA-associated Sm-like protein LSm6	0.98	0.9984	1	11
sp|Q8R323|RFC3_MOUSE	Q8R323	RFC3_MOUSE	Rfc3	356	36.2	Mus musculus OX=10090	1:Experimental evidence at protein level	Replication factor C subunit 3	1	0.999	5	36
sp|Q9R0H0|ACOX1_MOUSE	Q9R0H0	ACOX1_MOUSE	Acox1	661	63.4	Mus musculus OX=10090	1:Experimental evidence at protein level	Peroxisomal acyl-coenzyme A oxidase 1	1	0.999	31	1539
tr|A2A848|A2A848_MOUSE	A2A848	A2A848_MOUSE	Acox1	625	61.8	Mus musculus OX=10090	1:Experimental evidence at protein level	Peroxisomal acyl-coenzyme A oxidase 1 (Fragment)	1	0.999	29	44
sp|Q8BZH4|POGZ_MOUSE	Q8BZH4	POGZ_MOUSE	Pogz	1409	25.9	Mus musculus OX=10090	1:Experimental evidence at protein level	Pogo transposable element with ZNF domain	1	0.9989	4	16
sp|Q9R0P9|UCHL1_MOUSE	Q9R0P9	UCHL1_MOUSE	Uchl1	223	33.2	Mus musculus OX=10090	1:Experimental evidence at protein level	Ubiquitin carboxyl-terminal hydrolase isozyme L1	1	0.999	4	85
tr|Q9JJA0|Q9JJA0_MOUSE	Q9JJA0	Q9JJA0_MOUSE	Gstz1	141	71.6	Mus musculus OX=10090	2:Experimental evidence at transcript level	Brain cDNA, clone MNCb-6148, similar to Mus musculus glutathione transferase zeta 1 (maleylacetoacetate isomerase) (Gstz1), mRNA	1	0.9984	9	5
sp|Q922H1|ANM3_MOUSE	Q922H1	ANM3_MOUSE	Prmt3	528	43.3	Mus musculus OX=10090	1:Experimental evidence at protein level	Protein arginine N-methyltransferase 3	1	0.999	2	30
sp|Q9CZB0|C560_MOUSE	Q9CZB0	C560_MOUSE	Sdhc	169	21.9	Mus musculus OX=10090	1:Experimental evidence at protein level	Succinate dehydrogenase cytochrome b560 subunit, mitochondrial	1	0.999	4	124
sp|O09173|HGD_MOUSE	O09173	HGD_MOUSE	Hgd	445	37.6	Mus musculus OX=10090	1:Experimental evidence at protein level	Homogentisate 1,2-dioxygenase	1	0.999	13	312
sp|Q8VE37|RCC1_MOUSE	Q8VE37	RCC1_MOUSE	Rcc1	421	53.4	Mus musculus OX=10090	1:Experimental evidence at protein level	Regulator of chromosome condensation	1	0.999	9	113
sp|Q91WD5|NDUS2_MOUSE	Q91WD5	NDUS2_MOUSE	Ndufs2	463	68	Mus musculus OX=10090	1:Experimental evidence at protein level	NADH dehydrogenase [ubiquinone] iron-sulfur protein 2, mitochondrial	1	0.999	19	558
sp|Q9DBX6|CP2S1_MOUSE	Q9DBX6	CP2S1_MOUSE	Cyp2s1	501	39.5	Mus musculus OX=10090	1:Experimental evidence at protein level	Cytochrome P450 2S1	1	0.999	5	60
sp|P23927|CRYAB_MOUSE	P23927	CRYAB_MOUSE	Cryab	175	82.3	Mus musculus OX=10090	1:Experimental evidence at protein level	Alpha-crystallin B chain	1	0.999	12	229
tr|E9PVP3|E9PVP3_MOUSE	E9PVP3	E9PVP3_MOUSE	Mpdu1	120	55.8	Mus musculus OX=10090	1:Experimental evidence at protein level	Mannose-P-dolichol utilization defect 1 protein	1	0.999	2	32
tr|Q6YIY0|Q6YIY0_MOUSE	Q6YIY0	Q6YIY0_MOUSE		536	41.6	Mus musculus OX=10090	2:Experimental evidence at transcript level	Gag protein	1	0.999	11	94
sp|Q61592|GAS6_MOUSE	Q61592	GAS6_MOUSE	Gas6	674	23.1	Mus musculus OX=10090	2:Experimental evidence at transcript level	Growth arrest-specific protein 6	1	0.999	1	4
sp|Q8K370|ACD10_MOUSE	Q8K370	ACD10_MOUSE	Acad10	1069	57.2	Mus musculus OX=10090	1:Experimental evidence at protein level	Acyl-CoA dehydrogenase family member 10	1	0.999	42	615
sp|Q9D7S7|RL22L_MOUSE	Q9D7S7	RL22L_MOUSE	Rpl22l1	122	37.7	Mus musculus OX=10090	1:Experimental evidence at protein level	60S ribosomal protein L22-like 1	1	0.999	2	26
tr|A0A2I3BPX3|A0A2I3BPX3_MOUSE	A0A2I3BPX3	A0A2I3BPX3_MOUSE	Ano6	932	35.6	Mus musculus OX=10090	1:Experimental evidence at protein level	Anoctamin	1	0.999	14	129
sp|Q64449|MRC2_MOUSE	Q64449	MRC2_MOUSE	Mrc2	1479	21.9	Mus musculus OX=10090	1:Experimental evidence at protein level	C-type mannose receptor 2	1	0.999	13	107
sp|Q925N0|SFXN5_MOUSE	Q925N0	SFXN5_MOUSE	Sfxn5	342	31.5	Mus musculus OX=10090	1:Experimental evidence at protein level	Sideroflexin-5	1	0.999	7	107
sp|Q99J56|DERL1_MOUSE	Q99J56	DERL1_MOUSE	Derl1	251	23.5	Mus musculus OX=10090	1:Experimental evidence at protein level	Derlin-1	1	0.999	4	57
sp|Q3V1H1|CKAP2_MOUSE	Q3V1H1	CKAP2_MOUSE	Ckap2	664	27.1	Mus musculus OX=10090	1:Experimental evidence at protein level	Cytoskeleton-associated protein 2	1	0.999	4	6
sp|Q8K2X3|STN1_MOUSE	Q8K2X3	STN1_MOUSE	Stn1	378	30.2	Mus musculus OX=10090	1:Experimental evidence at protein level	CST complex subunit STN1	1	0.999	4	34
sp|Q61881|MCM7_MOUSE	Q61881	MCM7_MOUSE	Mcm7	719	49.4	Mus musculus OX=10090	1:Experimental evidence at protein level	DNA replication licensing factor MCM7	1	0.999	14	88
sp|P08249|MDHM_MOUSE	P08249	MDHM_MOUSE	Mdh2	338	60.4	Mus musculus OX=10090	1:Experimental evidence at protein level	Malate dehydrogenase, mitochondrial	1	0.999	15	612
sp|Q8BZ00|SL9A9_MOUSE	Q8BZ00	SL9A9_MOUSE	Slc9a9	644	9.6	Mus musculus OX=10090	2:Experimental evidence at transcript level	Sodium/hydrogen exchanger 9	0.9951	0.999	1	6
sp|Q99JG3|ANX13_MOUSE	Q99JG3	ANX13_MOUSE	Anxa13	317	59	Mus musculus OX=10090	1:Experimental evidence at protein level	Annexin A13	1	0.999	12	90
sp|Q8C5L3|CNOT2_MOUSE	Q8C5L3	CNOT2_MOUSE	Cnot2	540	38.9	Mus musculus OX=10090	1:Experimental evidence at protein level	CCR4-NOT transcription complex subunit 2	1	0.999	3	14
sp|Q8BIQ5|CSTF2_MOUSE	Q8BIQ5	CSTF2_MOUSE	Cstf2	580	57.9	Mus musculus OX=10090	1:Experimental evidence at protein level	Cleavage stimulation factor subunit 2	1	0.999	8	56
sp|Q9CR00|PSMD9_MOUSE	Q9CR00	PSMD9_MOUSE	Psmd9	222	37.8	Mus musculus OX=10090	1:Experimental evidence at protein level	26S proteasome non-ATPase regulatory subunit 9	1	0.999	7	86
sp|Q61072|ADAM9_MOUSE	Q61072	ADAM9_MOUSE	Adam9	845	34.2	Mus musculus OX=10090	1:Experimental evidence at protein level	Disintegrin and metalloproteinase domain-containing protein 9	0.9998	0.999	4	21
sp|Q91XV3|BASP1_MOUSE	Q91XV3	BASP1_MOUSE	Basp1	226	75.7	Mus musculus OX=10090	1:Experimental evidence at protein level	Brain acid soluble protein 1	1	0.999	9	103
sp|Q3TKT4|SMCA4_MOUSE	Q3TKT4	SMCA4_MOUSE	Smarca4	1613	31.6	Mus musculus OX=10090	1:Experimental evidence at protein level	Transcription activator BRG1	1	0.999	20	57
sp|P14148|RL7_MOUSE	P14148	RL7_MOUSE	Rpl7	270	53	Mus musculus OX=10090	1:Experimental evidence at protein level	60S ribosomal protein L7	1	0.999	11	182
sp|P13864|DNMT1_MOUSE	P13864	DNMT1_MOUSE	Dnmt1	1620	34.8	Mus musculus OX=10090	1:Experimental evidence at protein level	DNA (cytosine-5)-methyltransferase 1	1	0.999	21	103
sp|P00397|COX1_MOUSE	P00397	COX1_MOUSE	Mtco1	514	7.6	Mus musculus OX=10090	1:Experimental evidence at protein level	Cytochrome c oxidase subunit 1	1	0.999	3	78
sp|Q7TMK9|HNRPQ_MOUSE	Q7TMK9	HNRPQ_MOUSE	Syncrip	623	62.4	Mus musculus OX=10090	1:Experimental evidence at protein level	Heterogeneous nuclear ribonucleoprotein Q	1	0.999	17	300
sp|Q91X72|HEMO_MOUSE	Q91X72	HEMO_MOUSE	Hpx	460	70	Mus musculus OX=10090	1:Experimental evidence at protein level	Hemopexin	1	0.999	12	231
tr|Q3UJK0|Q3UJK0_MOUSE	Q3UJK0	Q3UJK0_MOUSE	Hmgb1	215	40.9	Mus musculus OX=10090	2:Experimental evidence at transcript level	High mobility group protein B1	1	0.999	8	12
tr|J7I1C3|J7I1C3_MOUSE	J7I1C3	J7I1C3_MOUSE	Rif1	2418	20.8	Mus musculus OX=10090	2:Experimental evidence at transcript level	Rif1	1	0.9988	4	9
sp|Q91VA6|PDIP2_MOUSE	Q91VA6	PDIP2_MOUSE	Poldip2	368	49.2	Mus musculus OX=10090	1:Experimental evidence at protein level	Polymerase delta-interacting protein 2	1	0.999	10	150
sp|Q91WN3|S7A13_MOUSE	Q91WN3	S7A13_MOUSE	Slc7a13	478	11.3	Mus musculus OX=10090	1:Experimental evidence at protein level	Solute carrier family 7 member 13	1	0.999	3	36
tr|A2BGI8|A2BGI8_MOUSE	A2BGI8	A2BGI8_MOUSE	Ppih	158	61.4	Mus musculus OX=10090	1:Experimental evidence at protein level	Peptidyl-prolyl cis-trans isomerase (Fragment)	1	0.999	6	47
sp|Q9ESY9|GILT_MOUSE	Q9ESY9	GILT_MOUSE	Ifi30	248	43.1	Mus musculus OX=10090	1:Experimental evidence at protein level	Gamma-interferon-inducible lysosomal thiol reductase	1	0.999	2	13
sp|Q9EQ61|PESC_MOUSE	Q9EQ61	PESC_MOUSE	Pes1	584	31.7	Mus musculus OX=10090	1:Experimental evidence at protein level	Pescadillo homolog	1	0.999	6	36
sp|Q8R0F5|RBMX2_MOUSE	Q8R0F5	RBMX2_MOUSE	Rbmx2	326	34.5	Mus musculus OX=10090	1:Experimental evidence at protein level	RNA-binding motif protein, X-linked 2	0.9948	0.999	1	8
sp|Q8C0S1|DI3L1_MOUSE	Q8C0S1	DI3L1_MOUSE	Dis3l	1053	25.7	Mus musculus OX=10090	1:Experimental evidence at protein level	DIS3-like exonuclease 1	1	0.999	2	8
sp|P97310|MCM2_MOUSE	P97310	MCM2_MOUSE	Mcm2	904	38.4	Mus musculus OX=10090	1:Experimental evidence at protein level	DNA replication licensing factor MCM2	1	0.999	16	72
sp|Q8VED5|K2C79_MOUSE	Q8VED5	K2C79_MOUSE	Krt79	531	44.8	Mus musculus OX=10090	1:Experimental evidence at protein level	Keratin, type II cytoskeletal 79	1	0.999	8	12
sp|P11404|FABPH_MOUSE	P11404	FABPH_MOUSE	Fabp3	133	54.1	Mus musculus OX=10090	1:Experimental evidence at protein level	Fatty acid-binding protein, heart	1	0.999	8	155
sp|Q91W97|HKDC1_MOUSE	Q91W97	HKDC1_MOUSE	Hkdc1	915	35.5	Mus musculus OX=10090	2:Experimental evidence at transcript level	Hexokinase HKDC1	1	0.9986	6	9
sp|Q9CXI5|MANF_MOUSE	Q9CXI5	MANF_MOUSE	Manf	179	40	Mus musculus OX=10090	1:Experimental evidence at protein level	Mesencephalic astrocyte-derived neurotrophic factor	1	0.999	7	74
tr|A0A1B0GR18|A0A1B0GR18_MOUSE	A0A1B0GR18	A0A1B0GR18_MOUSE	Mob2	266	26.7	Mus musculus OX=10090	1:Experimental evidence at protein level	MOB kinase activator 2	1	0.9989	2	15
sp|Q07797|LG3BP_MOUSE	Q07797	LG3BP_MOUSE	Lgals3bp	577	40.9	Mus musculus OX=10090	1:Experimental evidence at protein level	Galectin-3-binding protein	1	0.999	6	90
sp|Q8BGH2|SAM50_MOUSE	Q8BGH2	SAM50_MOUSE	Samm50	469	56.3	Mus musculus OX=10090	1:Experimental evidence at protein level	Sorting and assembly machinery component 50 homolog	1	0.999	15	284
sp|P15702|LEUK_MOUSE	P15702	LEUK_MOUSE	Spn	395	40.5	Mus musculus OX=10090	1:Experimental evidence at protein level	Leukosialin	1	0.999	4	18
sp|Q9EQ20|MMSA_MOUSE	Q9EQ20	MMSA_MOUSE	Aldh6a1	535	74.6	Mus musculus OX=10090	1:Experimental evidence at protein level	Methylmalonate-semialdehyde dehydrogenase [acylating], mitochondrial	1	0.999	24	1304
sp|P61089|UBE2N_MOUSE	P61089	UBE2N_MOUSE	Ube2n	152	67.8	Mus musculus OX=10090	1:Experimental evidence at protein level	Ubiquitin-conjugating enzyme E2 N	1	0.999	7	189
sp|Q925N2|SFXN2_MOUSE	Q925N2	SFXN2_MOUSE	Sfxn2	322	51.9	Mus musculus OX=10090	1:Experimental evidence at protein level	Sideroflexin-2	1	0.999	9	185
tr|Q9Z1Z7|Q9Z1Z7_MOUSE	Q9Z1Z7	Q9Z1Z7_MOUSE		100	44	Mus musculus OX=10090	4:Protein predicted	Fibronectin (Fragment)	0.9997	0.999	2	96
sp|P0DOV1|IFI5B_MOUSE	P0DOV1	IFI5B_MOUSE	Mnda	425	51.5	Mus musculus OX=10090	1:Experimental evidence at protein level	Interferon-activable protein 205-B	1	0.999	10	88
sp|Q8CGE8|IFI5A_MOUSE	Q8CGE8	IFI5A_MOUSE	Ifi205a	404	42.6	Mus musculus OX=10090	2:Experimental evidence at transcript level	Interferon-activable protein 205-A	1	0.999	8	9
tr|A0A1Z3MI21|A0A1Z3MI21_MOUSE	A0A1Z3MI21	A0A1Z3MI21_MOUSE	Ifi205	447	49	Mus musculus domesticus OX=10092	3:Protein inferred from homology	Ifi205	1	0.999	7	1
sp|P58044|IDI1_MOUSE	P58044	IDI1_MOUSE	Idi1	227	59.5	Mus musculus OX=10090	1:Experimental evidence at protein level	Isopentenyl-diphosphate Delta-isomerase 1	1	0.999	7	104
tr|Q9DCP4|Q9DCP4_MOUSE	Q9DCP4	Q9DCP4_MOUSE	Them7	223	35	Mus musculus OX=10090	1:Experimental evidence at protein level	Novel Thioesterase superfamily domain and Saposin A-type domain containing protein (0610012H03Rik)	1	0.999	3	89
sp|Q8VC52|RBPS2_MOUSE	Q8VC52	RBPS2_MOUSE	Rbpms2	206	32.7	Mus musculus OX=10090	1:Experimental evidence at protein level	RNA-binding protein with multiple splicing 2	1	0.999	3	37
tr|Q3TCI7|Q3TCI7_MOUSE	Q3TCI7	Q3TCI7_MOUSE	Ldha	332	53.3	Mus musculus OX=10090	2:Experimental evidence at transcript level	L-lactate dehydrogenase	1	0.999	17	579
sp|Q6P3A8|ODBB_MOUSE	Q6P3A8	ODBB_MOUSE	Bckdhb	390	24.6	Mus musculus OX=10090	1:Experimental evidence at protein level	2-oxoisovalerate dehydrogenase subunit beta, mitochondrial	1	0.999	4	71
sp|Q99L20|GSTT3_MOUSE	Q99L20	GSTT3_MOUSE	Gstt3	241	44.4	Mus musculus OX=10090	1:Experimental evidence at protein level	Glutathione S-transferase theta-3	1	0.999	4	167
sp|Q61830|MRC1_MOUSE	Q61830	MRC1_MOUSE	Mrc1	1456	31.9	Mus musculus OX=10090	1:Experimental evidence at protein level	Macrophage mannose receptor 1	1	0.999	16	84
sp|Q8BVR6|RSPRY_MOUSE	Q8BVR6	RSPRY_MOUSE	Rspry1	576	13.7	Mus musculus OX=10090	1:Experimental evidence at protein level	RING finger and SPRY domain-containing protein 1	0.9991	0.9987	1	2
sp|P80314|TCPB_MOUSE	P80314	TCPB_MOUSE	Cct2	535	60.6	Mus musculus OX=10090	1:Experimental evidence at protein level	T-complex protein 1 subunit beta	1	0.999	18	535
sp|Q8R164|BPHL_MOUSE	Q8R164	BPHL_MOUSE	Bphl	291	64.9	Mus musculus OX=10090	1:Experimental evidence at protein level	Valacyclovir hydrolase	1	0.999	13	409
sp|Q9WV54|ASAH1_MOUSE	Q9WV54	ASAH1_MOUSE	Asah1	394	55.6	Mus musculus OX=10090	1:Experimental evidence at protein level	Acid ceramidase	1	0.999	13	207
sp|P10107|ANXA1_MOUSE	P10107	ANXA1_MOUSE	Anxa1	346	65	Mus musculus OX=10090	1:Experimental evidence at protein level	Annexin A1	1	0.999	15	311
sp|Q8VDG3|PARN_MOUSE	Q8VDG3	PARN_MOUSE	Parn	624	16.7	Mus musculus OX=10090	1:Experimental evidence at protein level	Poly(A)-specific ribonuclease PARN	1	0.999	4	28
sp|Q9DBW0|CP4V2_MOUSE	Q9DBW0	CP4V2_MOUSE	Cyp4v2	525	26.5	Mus musculus OX=10090	1:Experimental evidence at protein level	Cytochrome P450 4V2	0.9997	0.9985	1	5
sp|P53762|ARNT_MOUSE	P53762	ARNT_MOUSE	Arnt	791	23.9	Mus musculus OX=10090	1:Experimental evidence at protein level	Aryl hydrocarbon receptor nuclear translocator	1	0.9988	3	5
sp|Q9Z2M6|UBL3_MOUSE	Q9Z2M6	UBL3_MOUSE	Ubl3	117	60.7	Mus musculus OX=10090	1:Experimental evidence at protein level	Ubiquitin-like protein 3	1	0.999	3	14
tr|B1ASA5|B1ASA5_MOUSE	B1ASA5	B1ASA5_MOUSE	Zfp362	418	21.3	Mus musculus OX=10090	1:Experimental evidence at protein level	Zinc finger protein 362	0.9951	0.999	1	9
tr|D3Z2E7|D3Z2E7_MOUSE	D3Z2E7	D3Z2E7_MOUSE	Ifi207	971	18.9	Mus musculus OX=10090	1:Experimental evidence at protein level	Interferon-activated gene 207	0.9999	0.999	4	7
sp|Q02053|UBA1_MOUSE	Q02053	UBA1_MOUSE	Uba1	1058	47.1	Mus musculus OX=10090	1:Experimental evidence at protein level	Ubiquitin-like modifier-activating enzyme 1	1	0.999	25	683
sp|P97813|PLD2_MOUSE	P97813	PLD2_MOUSE	Pld2	933	25.2	Mus musculus OX=10090	1:Experimental evidence at protein level	Phospholipase D2	1	0.9988	1	5
sp|Q8K1J6|TRNT1_MOUSE	Q8K1J6	TRNT1_MOUSE	Trnt1	434	42.2	Mus musculus OX=10090	1:Experimental evidence at protein level	CCA tRNA nucleotidyltransferase 1, mitochondrial	1	0.999	11	171
sp|Q8K297|GT251_MOUSE	Q8K297	GT251_MOUSE	Colgalt1	617	35.5	Mus musculus OX=10090	1:Experimental evidence at protein level	Procollagen galactosyltransferase 1	1	0.999	10	100
sp|P14206|RSSA_MOUSE	P14206	RSSA_MOUSE	Rpsa	295	61.7	Mus musculus OX=10090	1:Experimental evidence at protein level	40S ribosomal protein SA	1	0.999	11	228
sp|Q3TN34|MILK2_MOUSE	Q3TN34	MILK2_MOUSE	Micall2	1009	31.5	Mus musculus OX=10090	1:Experimental evidence at protein level	MICAL-like protein 2	1	0.999	4	10
tr|A0A0R4J083|A0A0R4J083_MOUSE	A0A0R4J083	A0A0R4J083_MOUSE	Acadl	430	47.9	Mus musculus OX=10090	1:Experimental evidence at protein level	Long-chain specific acyl-CoA dehydrogenase, mitochondrial	1	0.999	16	511
sp|O70309|ITB5_MOUSE	O70309	ITB5_MOUSE	Itgb5	798	24.4	Mus musculus OX=10090	1:Experimental evidence at protein level	Integrin beta-5	1	0.999	10	46
sp|Q8BTY1|KAT1_MOUSE	Q8BTY1	KAT1_MOUSE	Kyat1	424	37.5	Mus musculus OX=10090	1:Experimental evidence at protein level	Kynurenine--oxoglutarate transaminase 1	1	0.999	12	156
sp|P51910|APOD_MOUSE	P51910	APOD_MOUSE	Apod	189	47.6	Mus musculus OX=10090	1:Experimental evidence at protein level	Apolipoprotein D	1	0.999	2	10
sp|Q9QYG0|NDRG2_MOUSE	Q9QYG0	NDRG2_MOUSE	Ndrg2	371	61.7	Mus musculus OX=10090	1:Experimental evidence at protein level	Protein NDRG2	1	0.999	8	92
sp|Q8C0E3|TRI47_MOUSE	Q8C0E3	TRI47_MOUSE	Trim47	641	36.6	Mus musculus OX=10090	1:Experimental evidence at protein level	E3 ubiquitin-protein ligase TRIM47	1	0.999	10	69
tr|A0A2I3BPN6|A0A2I3BPN6_MOUSE	A0A2I3BPN6	A0A2I3BPN6_MOUSE	Taf4	1030	35.2	Mus musculus OX=10090	1:Experimental evidence at protein level	TATA-box-binding protein-associated factor 4	1	0.999	8	18
sp|O70479|BACD2_MOUSE	O70479	BACD2_MOUSE	Tnfaip1	316	33.9	Mus musculus OX=10090	2:Experimental evidence at transcript level	BTB/POZ domain-containing adapter for CUL3-mediated RhoA degradation protein 2	0.999	0.9987	1	1
sp|P97493|THIOM_MOUSE	P97493	THIOM_MOUSE	Txn2	166	49.2	Mus musculus OX=10090	1:Experimental evidence at protein level	Thioredoxin, mitochondrial	1	0.999	3	65
sp|Q3UVK0|ERMP1_MOUSE	Q3UVK0	ERMP1_MOUSE	Ermp1	898	29.4	Mus musculus OX=10090	1:Experimental evidence at protein level	Endoplasmic reticulum metallopeptidase 1	1	0.999	13	119
sp|Q8C863|ITCH_MOUSE	Q8C863	ITCH_MOUSE	Itch	864	38.3	Mus musculus OX=10090	1:Experimental evidence at protein level	E3 ubiquitin-protein ligase Itchy	1	0.999	15	66
sp|Q99K41|EMIL1_MOUSE	Q99K41	EMIL1_MOUSE	Emilin1	1017	49.8	Mus musculus OX=10090	1:Experimental evidence at protein level	EMILIN-1	1	0.999	21	220
tr|Q91W06|Q91W06_MOUSE	Q91W06	Q91W06_MOUSE	Tcirg1	834	27.5	Mus musculus OX=10090	2:Experimental evidence at transcript level	V-type proton ATPase subunit a	1	0.999	12	99
sp|P35456|UPAR_MOUSE	P35456	UPAR_MOUSE	Plaur	327	11.9	Mus musculus OX=10090	1:Experimental evidence at protein level	Urokinase plasminogen activator surface receptor	0.9799	0.9984	1	7
sp|P24547|IMDH2_MOUSE	P24547	IMDH2_MOUSE	Impdh2	514	54.5	Mus musculus OX=10090	1:Experimental evidence at protein level	Inosine-5'-monophosphate dehydrogenase 2	1	0.999	15	228
sp|Q8VEM8|MPCP_MOUSE	Q8VEM8	MPCP_MOUSE	Slc25a3	357	45.9	Mus musculus OX=10090	1:Experimental evidence at protein level	Phosphate carrier protein, mitochondrial	1	0.999	10	484
sp|Q8BH47|SC22A_MOUSE	Q8BH47	SC22A_MOUSE	Sec22a	307	33	Mus musculus OX=10090	2:Experimental evidence at transcript level	Vesicle-trafficking protein SEC22a	1	0.9985	3	7
sp|O55222|ILK_MOUSE	O55222	ILK_MOUSE	Ilk	452	45.4	Mus musculus OX=10090	1:Experimental evidence at protein level	Integrin-linked protein kinase	1	0.999	12	306
sp|P07356|ANXA2_MOUSE	P07356	ANXA2_MOUSE	Anxa2	339	70.2	Mus musculus OX=10090	1:Experimental evidence at protein level	Annexin A2	1	0.999	19	359
sp|Q8C804|SPICE_MOUSE	Q8C804	SPICE_MOUSE	Spice1	860	32.4	Mus musculus OX=10090	1:Experimental evidence at protein level	Spindle and centriole-associated protein 1	1	0.9989	2	7
sp|P32261|ANT3_MOUSE	P32261	ANT3_MOUSE	Serpinc1	465	56.3	Mus musculus OX=10090	1:Experimental evidence at protein level	Antithrombin-III	1	0.999	18	318
sp|Q8BV49|IFIX_MOUSE	Q8BV49	IFIX_MOUSE	Pyhin1	420	43.8	Mus musculus OX=10090	1:Experimental evidence at protein level	Pyrin and HIN domain-containing protein 1	1	0.999	7	25
sp|Q9D6J5|NDUB8_MOUSE	Q9D6J5	NDUB8_MOUSE	Ndufb8	186	58.1	Mus musculus OX=10090	1:Experimental evidence at protein level	NADH dehydrogenase [ubiquinone] 1 beta subcomplex subunit 8, mitochondrial	1	0.999	5	195
sp|P62702|RS4X_MOUSE	P62702	RS4X_MOUSE	Rps4x	263	55.9	Mus musculus OX=10090	1:Experimental evidence at protein level	40S ribosomal protein S4, X isoform	1	0.999	13	241
sp|A2APV2|FMNL2_MOUSE	A2APV2	FMNL2_MOUSE	Fmnl2	1086	46.2	Mus musculus OX=10090	1:Experimental evidence at protein level	Formin-like protein 2	1	0.999	18	117
sp|Q6R891|NEB2_MOUSE	Q6R891	NEB2_MOUSE	Ppp1r9b	817	44.7	Mus musculus OX=10090	1:Experimental evidence at protein level	Neurabin-2	1	0.999	19	171
sp|O35216|CENPA_MOUSE	O35216	CENPA_MOUSE	Cenpa	134	38.4	Mus musculus OX=10090	2:Experimental evidence at transcript level	Histone H3-like centromeric protein A	0.996	0.9989	1	4
sp|P04627|ARAF_MOUSE	P04627	ARAF_MOUSE	Araf	604	52.2	Mus musculus OX=10090	1:Experimental evidence at protein level	Serine/threonine-protein kinase A-Raf	1	0.999	15	69
sp|Q8K337|I5P2_MOUSE	Q8K337	I5P2_MOUSE	Inpp5b	993	36.2	Mus musculus OX=10090	1:Experimental evidence at protein level	Type II inositol 1,4,5-trisphosphate 5-phosphatase	1	0.999	11	164
sp|Q921F2|TADBP_MOUSE	Q921F2	TADBP_MOUSE	Tardbp	414	55.5	Mus musculus OX=10090	1:Experimental evidence at protein level	TAR DNA-binding protein 43	1	0.999	10	120
tr|Q8BLD4|Q8BLD4_MOUSE	Q8BLD4	Q8BLD4_MOUSE	Tardbp	298	55	Mus musculus OX=10090	1:Experimental evidence at protein level	TAR DNA-binding protein 43	1	0.9984	10	1
sp|Q9QYI4|DJB12_MOUSE	Q9QYI4	DJB12_MOUSE	Dnajb12	376	43.6	Mus musculus OX=10090	1:Experimental evidence at protein level	DnaJ homolog subfamily B member 12	1	0.999	9	109
sp|Q91YI0|ARLY_MOUSE	Q91YI0	ARLY_MOUSE	Asl	464	58	Mus musculus OX=10090	1:Experimental evidence at protein level	Argininosuccinate lyase	1	0.999	15	488
sp|P57784|RU2A_MOUSE	P57784	RU2A_MOUSE	Snrpa1	255	31.4	Mus musculus OX=10090	1:Experimental evidence at protein level	U2 small nuclear ribonucleoprotein A'	1	0.999	6	65
sp|Q8BN21|VRK2_MOUSE	Q8BN21	VRK2_MOUSE	Vrk2	503	36.6	Mus musculus OX=10090	1:Experimental evidence at protein level	Serine/threonine-protein kinase VRK2	1	0.999	3	14
sp|P17439|GBA1_MOUSE	P17439	GBA1_MOUSE	Gba1	515	42.3	Mus musculus OX=10090	1:Experimental evidence at protein level	Lysosomal acid glucosylceramidase	1	0.999	8	41
sp|Q8R104|SIR3_MOUSE	Q8R104	SIR3_MOUSE	Sirt3	334	50.3	Mus musculus OX=10090	1:Experimental evidence at protein level	NAD-dependent protein deacetylase sirtuin-3	1	0.999	4	38
tr|A0A338P6K2|A0A338P6K2_MOUSE	A0A338P6K2	A0A338P6K2_MOUSE	Myh11	1979	60.7	Mus musculus OX=10090	1:Experimental evidence at protein level	Myosin-11	1	0.999	87	1158
sp|Q9CZ13|QCR1_MOUSE	Q9CZ13	QCR1_MOUSE	Uqcrc1	480	56.7	Mus musculus OX=10090	1:Experimental evidence at protein level	Cytochrome b-c1 complex subunit 1, mitochondrial	1	0.999	16	1161
sp|Q8CHQ0|FBX4_MOUSE	Q8CHQ0	FBX4_MOUSE	Fbxo4	385	40.5	Mus musculus OX=10090	1:Experimental evidence at protein level	F-box only protein 4	1	0.999	6	25
sp|Q61576|FKB10_MOUSE	Q61576	FKB10_MOUSE	Fkbp10	581	37.6	Mus musculus OX=10090	1:Experimental evidence at protein level	Peptidyl-prolyl cis-trans isomerase FKBP10	1	0.999	6	22
sp|Q8BTJ4|ENPP4_MOUSE	Q8BTJ4	ENPP4_MOUSE	Enpp4	456	25.7	Mus musculus OX=10090	1:Experimental evidence at protein level	Bis(5'-adenosyl)-triphosphatase enpp4	1	0.999	4	24
sp|Q02788|CO6A2_MOUSE	Q02788	CO6A2_MOUSE	Col6a2	1034	50.8	Mus musculus OX=10090	1:Experimental evidence at protein level	Collagen alpha-2(VI) chain	1	0.999	19	463
sp|Q8JZM0|TFB1M_MOUSE	Q8JZM0	TFB1M_MOUSE	Tfb1m	345	35.9	Mus musculus OX=10090	1:Experimental evidence at protein level	Dimethyladenosine transferase 1, mitochondrial	1	0.999	3	36
sp|Q99LY9|NDUS5_MOUSE	Q99LY9	NDUS5_MOUSE	Ndufs5	106	50.9	Mus musculus OX=10090	1:Experimental evidence at protein level	NADH dehydrogenase [ubiquinone] iron-sulfur protein 5	1	0.999	5	133
sp|Q3TMW1|C102A_MOUSE	Q3TMW1	C102A_MOUSE	Ccdc102a	549	53.5	Mus musculus OX=10090	1:Experimental evidence at protein level	Coiled-coil domain-containing protein 102A	1	0.9988	5	8
sp|Q921X9|PDIA5_MOUSE	Q921X9	PDIA5_MOUSE	Pdia5	517	42.7	Mus musculus OX=10090	1:Experimental evidence at protein level	Protein disulfide-isomerase A5	1	0.999	10	70
sp|Q91VW3|SH3L3_MOUSE	Q91VW3	SH3L3_MOUSE	Sh3bgrl3	93	43	Mus musculus OX=10090	1:Experimental evidence at protein level	SH3 domain-binding glutamic acid-rich-like protein 3	1	0.999	4	78
sp|Q9ET30|TM9S3_MOUSE	Q9ET30	TM9S3_MOUSE	Tm9sf3	587	12.8	Mus musculus OX=10090	1:Experimental evidence at protein level	Transmembrane 9 superfamily member 3	1	0.999	5	72
sp|O54825|BYST_MOUSE	O54825	BYST_MOUSE	Bysl	436	42.4	Mus musculus OX=10090	1:Experimental evidence at protein level	Bystin	1	0.999	5	13
sp|Q9ESW4|AGK_MOUSE	Q9ESW4	AGK_MOUSE	Agk	421	48.2	Mus musculus OX=10090	1:Experimental evidence at protein level	Acylglycerol kinase, mitochondrial	1	0.999	10	137
sp|Q9JIK5|DDX21_MOUSE	Q9JIK5	DDX21_MOUSE	Ddx21	851	48.6	Mus musculus OX=10090	1:Experimental evidence at protein level	Nucleolar RNA helicase 2	1	0.999	27	298
sp|Q8C1B7|SEP11_MOUSE	Q8C1B7	SEP11_MOUSE	Septin11	431	50.1	Mus musculus OX=10090	1:Experimental evidence at protein level	Septin-11	1	0.999	13	266
sp|A2AVZ9|S43A3_MOUSE	A2AVZ9	S43A3_MOUSE	Slc43a3	502	15.5	Mus musculus OX=10090	1:Experimental evidence at protein level	Equilibrative nucleobase transporter 1	1	0.999	3	12
sp|Q62186|SSRD_MOUSE	Q62186	SSRD_MOUSE	Ssr4	172	63.4	Mus musculus OX=10090	1:Experimental evidence at protein level	Translocon-associated protein subunit delta	1	0.999	5	121
sp|Q8K4I3|ARHG6_MOUSE	Q8K4I3	ARHG6_MOUSE	Arhgef6	771	39.2	Mus musculus OX=10090	1:Experimental evidence at protein level	Rho guanine nucleotide exchange factor 6	1	0.999	5	28
sp|Q9ES52|SHIP1_MOUSE	Q9ES52	SHIP1_MOUSE	Inpp5d	1191	37.7	Mus musculus OX=10090	1:Experimental evidence at protein level	Phosphatidylinositol 3,4,5-trisphosphate 5-phosphatase 1	1	0.999	14	67
sp|P08607|C4BPA_MOUSE	P08607	C4BPA_MOUSE	C4bpa	469	13.1	Mus musculus OX=10090	1:Experimental evidence at protein level	C4b-binding protein	1	0.999	2	25
tr|Q3TAB9|Q3TAB9_MOUSE	Q3TAB9	Q3TAB9_MOUSE	Atg7	698	39	Mus musculus OX=10090	2:Experimental evidence at transcript level	Ubiquitin-like modifier-activating enzyme ATG7	1	0.999	9	91
sp|P42227|STAT3_MOUSE	P42227	STAT3_MOUSE	Stat3	770	56.4	Mus musculus OX=10090	1:Experimental evidence at protein level	Signal transducer and activator of transcription 3	1	0.999	24	275
sp|Q3V1T4|P3H1_MOUSE	Q3V1T4	P3H1_MOUSE	P3h1	739	37.6	Mus musculus OX=10090	1:Experimental evidence at protein level	Prolyl 3-hydroxylase 1	1	0.999	5	29
sp|P01901|HA1B_MOUSE	P01901	HA1B_MOUSE	H2-K1	369	45.1	Mus musculus OX=10090	1:Experimental evidence at protein level	H-2 class I histocompatibility antigen, K-B alpha chain	1	0.999	9	62
tr|A0A3B2WBE1|A0A3B2WBE1_MOUSE	A0A3B2WBE1	A0A3B2WBE1_MOUSE	Epb41l3	819	53.2	Mus musculus OX=10090	1:Experimental evidence at protein level	Band 4.1-like protein 3 (Fragment)	1	0.999	29	24
tr|A0A3B2WD96|A0A3B2WD96_MOUSE	A0A3B2WD96	A0A3B2WD96_MOUSE	Epb41l3	812	54.7	Mus musculus OX=10090	1:Experimental evidence at protein level	Band 4.1-like protein 3	1	0.999	26	17
tr|A7YY80|A7YY80_MOUSE	A7YY80	A7YY80_MOUSE	Epb41l3	876	0	Mus musculus OX=10090	1:Experimental evidence at protein level	130kDa Protein 4.1B MEF cell isoform	0.0885	0.999	31	584
sp|Q4PJX1|ODR4_MOUSE	Q4PJX1	ODR4_MOUSE	Odr4	447	32.7	Mus musculus OX=10090	1:Experimental evidence at protein level	Protein odr-4 homolog	1	0.999	8	121
tr|A0A0A0MQ68|A0A0A0MQ68_MOUSE	A0A0A0MQ68	A0A0A0MQ68_MOUSE	Gcdh	447	48.8	Mus musculus OX=10090	1:Experimental evidence at protein level	Glutaryl-CoA dehydrogenase, mitochondrial	1	0.999	11	470
sp|O35350|CAN1_MOUSE	O35350	CAN1_MOUSE	Capn1	713	50.4	Mus musculus OX=10090	1:Experimental evidence at protein level	Calpain-1 catalytic subunit	1	0.999	23	216
sp|Q9DAU7|WFDC2_MOUSE	Q9DAU7	WFDC2_MOUSE	Wfdc2	174	40.2	Mus musculus OX=10090	1:Experimental evidence at protein level	WAP four-disulfide core domain protein 2	1	0.999	2	21
sp|Q61301|CTNA2_MOUSE	Q61301	CTNA2_MOUSE	Ctnna2	953	33.9	Mus musculus OX=10090	1:Experimental evidence at protein level	Catenin alpha-2	1	0.9984	6	4
sp|Q9D6H2|IFT25_MOUSE	Q9D6H2	IFT25_MOUSE	Hspb11	143	39.9	Mus musculus OX=10090	1:Experimental evidence at protein level	Intraflagellar transport protein 25 homolog	1	0.999	2	19
sp|Q5FWK3|RHG01_MOUSE	Q5FWK3	RHG01_MOUSE	Arhgap1	439	53.8	Mus musculus OX=10090	1:Experimental evidence at protein level	Rho GTPase-activating protein 1	1	0.999	14	253
sp|Q3UD01|A7L3B_MOUSE	Q3UD01	A7L3B_MOUSE	Atxn7l3b	97	38.1	Mus musculus OX=10090	1:Experimental evidence at protein level	Ataxin-7-like protein 3B	0.9874	0.999	1	7
sp|Q9QZZ6|DERM_MOUSE	Q9QZZ6	DERM_MOUSE	Dpt	201	13.4	Mus musculus OX=10090	1:Experimental evidence at protein level	Dermatopontin	0.9942	0.9978	1	7
sp|Q5SUA5|MYO1G_MOUSE	Q5SUA5	MYO1G_MOUSE	Myo1g	1024	47	Mus musculus OX=10090	1:Experimental evidence at protein level	Unconventional myosin-Ig	1	0.999	13	60
tr|A0A087WRI8|A0A087WRI8_MOUSE	A0A087WRI8	A0A087WRI8_MOUSE	2310022A10Rik	397	37.6	Mus musculus OX=10090	1:Experimental evidence at protein level	RIKEN cDNA 2310022A10 gene	1	0.999	2	15
tr|Q499F6|Q499F6_MOUSE	Q499F6	Q499F6_MOUSE	Kcnj10	440	26.1	Mus musculus OX=10090	2:Experimental evidence at transcript level	Kcnj10 protein (Fragment)	1	0.999	5	50
tr|Q3UL40|Q3UL40_MOUSE	Q3UL40	Q3UL40_MOUSE	Tacc2	1033	43	Mus musculus OX=10090	2:Experimental evidence at transcript level	TACC_C domain-containing protein (Fragment)	1	0.9977	13	2
sp|O09174|AMACR_MOUSE	O09174	AMACR_MOUSE	Amacr	381	52.8	Mus musculus OX=10090	1:Experimental evidence at protein level	Alpha-methylacyl-CoA racemase	1	0.999	13	500
sp|P15327|PMGE_MOUSE	P15327	PMGE_MOUSE	Bpgm	259	39.8	Mus musculus OX=10090	1:Experimental evidence at protein level	Bisphosphoglycerate mutase	1	0.999	7	115
sp|Q9DBG9|TX1B3_MOUSE	Q9DBG9	TX1B3_MOUSE	Tax1bp3	124	34.7	Mus musculus OX=10090	1:Experimental evidence at protein level	Tax1-binding protein 3	1	0.999	3	58
sp|Q9R0A0|PEX14_MOUSE	Q9R0A0	PEX14_MOUSE	Pex14	376	52.7	Mus musculus OX=10090	1:Experimental evidence at protein level	Peroxisomal membrane protein PEX14	1	0.999	12	124
sp|P19096|FAS_MOUSE	P19096	FAS_MOUSE	Fasn	2504	38	Mus musculus OX=10090	1:Experimental evidence at protein level	Fatty acid synthase	1	0.999	55	729
sp|Q8BPB0|MOB1B_MOUSE	Q8BPB0	MOB1B_MOUSE	Mob1b	216	31.9	Mus musculus OX=10090	1:Experimental evidence at protein level	MOB kinase activator 1B	1	0.999	4	73
sp|O88508|DNM3A_MOUSE	O88508	DNM3A_MOUSE	Dnmt3a	908	45.2	Mus musculus OX=10090	1:Experimental evidence at protein level	DNA (cytosine-5)-methyltransferase 3A	1	0.999	10	32
sp|Q9Z2I0|LETM1_MOUSE	Q9Z2I0	LETM1_MOUSE	Letm1	738	51.4	Mus musculus OX=10090	1:Experimental evidence at protein level	Mitochondrial proton/calcium exchanger protein	1	0.999	31	643
sp|P14733|LMNB1_MOUSE	P14733	LMNB1_MOUSE	Lmnb1	588	70.2	Mus musculus OX=10090	1:Experimental evidence at protein level	Lamin-B1	1	0.999	29	540
sp|Q921G7|ETFD_MOUSE	Q921G7	ETFD_MOUSE	Etfdh	616	45.3	Mus musculus OX=10090	1:Experimental evidence at protein level	Electron transfer flavoprotein-ubiquinone oxidoreductase, mitochondrial	1	0.999	18	405
tr|A0A0A6YXW7|A0A0A6YXW7_MOUSE	A0A0A6YXW7	A0A0A6YXW7_MOUSE	Uck2	187	44.9	Mus musculus OX=10090	1:Experimental evidence at protein level	uridine/cytidine kinase (Fragment)	1	0.999	2	17
sp|Q60668|HNRPD_MOUSE	Q60668	HNRPD_MOUSE	Hnrnpd	355	42	Mus musculus OX=10090	1:Experimental evidence at protein level	Heterogeneous nuclear ribonucleoprotein D0	1	0.999	11	226
sp|Q99KB8|GLO2_MOUSE	Q99KB8	GLO2_MOUSE	Hagh	309	37.5	Mus musculus OX=10090	1:Experimental evidence at protein level	Hydroxyacylglutathione hydrolase, mitochondrial	1	0.999	7	208
sp|Q80W00|PP1RA_MOUSE	Q80W00	PP1RA_MOUSE	Ppp1r10	888	53.5	Mus musculus OX=10090	1:Experimental evidence at protein level	Serine/threonine-protein phosphatase 1 regulatory subunit 10	1	0.999	7	45
sp|E9Q2M9|WDFY4_MOUSE	E9Q2M9	WDFY4_MOUSE	Wdfy4	3183	24.9	Mus musculus OX=10090	1:Experimental evidence at protein level	WD repeat- and FYVE domain-containing protein 4	1	0.999	15	49
sp|Q7TND5|RPF1_MOUSE	Q7TND5	RPF1_MOUSE	Rpf1	349	27.2	Mus musculus OX=10090	2:Experimental evidence at transcript level	Ribosome production factor 1	1	0.999	4	17
sp|P27870|VAV_MOUSE	P27870	VAV_MOUSE	Vav1	845	22.5	Mus musculus OX=10090	1:Experimental evidence at protein level	Proto-oncogene vav	1	0.999	3	14
sp|Q8C3K5|TMM72_MOUSE	Q8C3K5	TMM72_MOUSE	Tmem72	275	11.6	Mus musculus OX=10090	2:Experimental evidence at transcript level	Transmembrane protein 72	1	0.999	1	30
sp|P47811|MK14_MOUSE	P47811	MK14_MOUSE	Mapk14	360	36.4	Mus musculus OX=10090	1:Experimental evidence at protein level	Mitogen-activated protein kinase 14	1	0.999	10	125
sp|A2BE28|LAS1L_MOUSE	A2BE28	LAS1L_MOUSE	Las1l	776	37.9	Mus musculus OX=10090	1:Experimental evidence at protein level	Ribosomal biogenesis protein LAS1L	1	0.999	9	62
sp|P16879|FES_MOUSE	P16879	FES_MOUSE	Fes	822	31.3	Mus musculus OX=10090	1:Experimental evidence at protein level	Tyrosine-protein kinase Fes/Fps	1	0.999	3	15
sp|Q9DCX2|ATP5H_MOUSE	Q9DCX2	ATP5H_MOUSE	Atp5pd	161	76.4	Mus musculus OX=10090	1:Experimental evidence at protein level	ATP synthase subunit d, mitochondrial	1	0.999	13	707
sp|Q9WTP7|KAD3_MOUSE	Q9WTP7	KAD3_MOUSE	Ak3	227	78.9	Mus musculus OX=10090	1:Experimental evidence at protein level	GTP:AMP phosphotransferase AK3, mitochondrial	1	0.999	16	252
sp|Q69ZN7|MYOF_MOUSE	Q69ZN7	MYOF_MOUSE	Myof	2048	43.6	Mus musculus OX=10090	1:Experimental evidence at protein level	Myoferlin	1	0.999	58	573
sp|P62242|RS8_MOUSE	P62242	RS8_MOUSE	Rps8	208	31.2	Mus musculus OX=10090	1:Experimental evidence at protein level	40S ribosomal protein S8	1	0.999	5	138
sp|O89116|VTI1A_MOUSE	O89116	VTI1A_MOUSE	Vti1a	217	35.5	Mus musculus OX=10090	1:Experimental evidence at protein level	Vesicle transport through interaction with t-SNAREs homolog 1A	1	0.999	2	23
sp|Q9WU40|MAN1_MOUSE	Q9WU40	MAN1_MOUSE	Lemd3	921	28	Mus musculus OX=10090	1:Experimental evidence at protein level	Inner nuclear membrane protein Man1	1	0.999	7	51
tr|Q8BPF4|Q8BPF4_MOUSE	Q8BPF4	Q8BPF4_MOUSE		142	91.5	Mus musculus OX=10090	2:Experimental evidence at transcript level	GLOBIN domain-containing protein	1	0.999	17	5880
tr|Q91VB8|Q91VB8_MOUSE	Q91VB8	Q91VB8_MOUSE	Hba-a1	142	100	Mus musculus OX=10090	1:Experimental evidence at protein level	Alpha globin 1	0.1054	0.999	17	46
sp|Q9CWP6|MSPD2_MOUSE	Q9CWP6	MSPD2_MOUSE	Mospd2	518	33	Mus musculus OX=10090	1:Experimental evidence at protein level	Motile sperm domain-containing protein 2	1	0.999	11	79
tr|Q3UF49|Q3UF49_MOUSE	Q3UF49	Q3UF49_MOUSE	Atp1a1	406	46.8	Mus musculus OX=10090	2:Experimental evidence at transcript level	Cation_ATPase_C domain-containing protein (Fragment)	1	0.9989	18	35
sp|Q3UHD6|SNX27_MOUSE	Q3UHD6	SNX27_MOUSE	Snx27	539	36.4	Mus musculus OX=10090	1:Experimental evidence at protein level	Sorting nexin-27	1	0.999	12	217
sp|Q3ULJ0|GPD1L_MOUSE	Q3ULJ0	GPD1L_MOUSE	Gpd1l	351	33.9	Mus musculus OX=10090	1:Experimental evidence at protein level	Glycerol-3-phosphate dehydrogenase 1-like protein	1	0.999	4	69
sp|Q9D8S9|BOLA1_MOUSE	Q9D8S9	BOLA1_MOUSE	Bola1	137	78.1	Mus musculus OX=10090	1:Experimental evidence at protein level	BolA-like protein 1	1	0.999	4	84
sp|Q8R0N6|HOT_MOUSE	Q8R0N6	HOT_MOUSE	Adhfe1	465	54.7	Mus musculus OX=10090	1:Experimental evidence at protein level	Hydroxyacid-oxoacid transhydrogenase, mitochondrial	1	0.999	14	310
sp|Q9D1I5|MCEE_MOUSE	Q9D1I5	MCEE_MOUSE	Mcee	178	48.9	Mus musculus OX=10090	1:Experimental evidence at protein level	Methylmalonyl-CoA epimerase, mitochondrial	1	0.999	3	79
sp|A2AIL4|NDUF6_MOUSE	A2AIL4	NDUF6_MOUSE	Ndufaf6	333	45.3	Mus musculus OX=10090	1:Experimental evidence at protein level	NADH dehydrogenase (ubiquinone) complex I, assembly factor 6	1	0.999	4	74
sp|Q8CAS9|PARP9_MOUSE	Q8CAS9	PARP9_MOUSE	Parp9	866	38.5	Mus musculus OX=10090	1:Experimental evidence at protein level	Protein mono-ADP-ribosyltransferase PARP9	1	0.999	12	47
sp|O55137|ACOT1_MOUSE	O55137	ACOT1_MOUSE	Acot1	419	53.9	Mus musculus OX=10090	1:Experimental evidence at protein level	Acyl-coenzyme A thioesterase 1	1	0.999	15	279
sp|Q64339|ISG15_MOUSE	Q64339	ISG15_MOUSE	Isg15	161	45.3	Mus musculus OX=10090	1:Experimental evidence at protein level	Ubiquitin-like protein ISG15	1	0.999	3	43
sp|B9EJ86|OSBL8_MOUSE	B9EJ86	OSBL8_MOUSE	Osbpl8	889	43.1	Mus musculus OX=10090	1:Experimental evidence at protein level	Oxysterol-binding protein-related protein 8	1	0.999	24	302
sp|P61793|LPAR1_MOUSE	P61793	LPAR1_MOUSE	Lpar1	364	15.1	Mus musculus OX=10090	1:Experimental evidence at protein level	Lysophosphatidic acid receptor 1	0.9962	0.999	1	10
sp|Q9DAC7|TTC32_MOUSE	Q9DAC7	TTC32_MOUSE	Ttc32	148	35.1	Mus musculus OX=10090	1:Experimental evidence at protein level	Tetratricopeptide repeat protein 32	0.9951	0.999	1	6
sp|Q8K243|TRI68_MOUSE	Q8K243	TRI68_MOUSE	Trim68	485	11.3	Mus musculus OX=10090	2:Experimental evidence at transcript level	E3 ubiquitin-protein ligase TRIM68	0.9938	0.9969	1	5
sp|Q68FH4|GALK2_MOUSE	Q68FH4	GALK2_MOUSE	Galk2	458	38.4	Mus musculus OX=10090	1:Experimental evidence at protein level	N-acetylgalactosamine kinase	1	0.999	10	115
sp|Q6A026|PDS5A_MOUSE	Q6A026	PDS5A_MOUSE	Pds5a	1332	36.7	Mus musculus OX=10090	1:Experimental evidence at protein level	Sister chromatid cohesion protein PDS5 homolog A	1	0.999	21	218
sp|P20152|VIME_MOUSE	P20152	VIME_MOUSE	Vim	466	86.7	Mus musculus OX=10090	1:Experimental evidence at protein level	Vimentin	1	0.999	38	925
tr|Q3TFD9|Q3TFD9_MOUSE	Q3TFD9	Q3TFD9_MOUSE	Vim	466	87.3	Mus musculus OX=10090	2:Experimental evidence at transcript level	Vimentin	1	0.999	38	7
sp|Q91WM2|HDHD5_MOUSE	Q91WM2	HDHD5_MOUSE	Hdhd5	419	46.8	Mus musculus OX=10090	1:Experimental evidence at protein level	Haloacid dehalogenase-like hydrolase domain-containing 5	1	0.999	8	106
sp|A0JNU3|LPP60_MOUSE	A0JNU3	LPP60_MOUSE	Aspg	564	27	Mus musculus OX=10090	1:Experimental evidence at protein level	60 kDa lysophospholipase	1	0.999	7	16
sp|Q8VCE1|DJC28_MOUSE	Q8VCE1	DJC28_MOUSE	Dnajc28	385	34.3	Mus musculus OX=10090	1:Experimental evidence at protein level	DnaJ homolog subfamily C member 28	1	0.999	4	18
tr|E9Q6M5|E9Q6M5_MOUSE	E9Q6M5	E9Q6M5_MOUSE	Slc22a26	551	15.8	Mus musculus OX=10090	1:Experimental evidence at protein level	Solute carrier family 22 (organic cation transporter), member 26	1	0.999	6	46
sp|Q9CWJ9|PUR9_MOUSE	Q9CWJ9	PUR9_MOUSE	Atic	592	64.4	Mus musculus OX=10090	1:Experimental evidence at protein level	Bifunctional purine biosynthesis protein ATIC	1	0.999	20	236
sp|Q8R480|NUP85_MOUSE	Q8R480	NUP85_MOUSE	Nup85	656	34.9	Mus musculus OX=10090	1:Experimental evidence at protein level	Nuclear pore complex protein Nup85	1	0.999	6	37
sp|P06330|HVM51_MOUSE	P06330	HVM51_MOUSE		118	50	Mus musculus OX=10090	1:Experimental evidence at protein level	Ig heavy chain V region AC38 205.12	1	0.999	2	25
tr|Q61213|Q61213_MOUSE	Q61213	Q61213_MOUSE	gag	827	36.9	Mus musculus OX=10090	2:Experimental evidence at transcript level	human endogenous retrovirus K endopeptidase	1	0.999	5	20
sp|Q80YX1|TENA_MOUSE	Q80YX1	TENA_MOUSE	Tnc	2110	36.4	Mus musculus OX=10090	1:Experimental evidence at protein level	Tenascin	1	0.999	35	247
sp|Q8VEK3|HNRPU_MOUSE	Q8VEK3	HNRPU_MOUSE	Hnrnpu	800	41.2	Mus musculus OX=10090	1:Experimental evidence at protein level	Heterogeneous nuclear ribonucleoprotein U	1	0.999	19	476
sp|Q5M8N4|D39U1_MOUSE	Q5M8N4	D39U1_MOUSE	Sdr39u1	293	41	Mus musculus OX=10090	1:Experimental evidence at protein level	Epimerase family protein SDR39U1	1	0.999	7	88
sp|O88986|KBL_MOUSE	O88986	KBL_MOUSE	Gcat	416	36.1	Mus musculus OX=10090	1:Experimental evidence at protein level	2-amino-3-ketobutyrate coenzyme A ligase, mitochondrial	1	0.999	7	168
sp|P97346|NXN_MOUSE	P97346	NXN_MOUSE	Nxn	435	19.8	Mus musculus OX=10090	1:Experimental evidence at protein level	Nucleoredoxin	1	0.999	3	26
sp|Q9ESX4|ZCC17_MOUSE	Q9ESX4	ZCC17_MOUSE	Zcchc17	241	33	Mus musculus OX=10090	1:Experimental evidence at protein level	Zinc finger CCHC domain-containing protein 17	0.997	0.9967	1	4
sp|P97377|CDK2_MOUSE	P97377	CDK2_MOUSE	Cdk2	346	40.6	Mus musculus OX=10090	1:Experimental evidence at protein level	Cyclin-dependent kinase 2	1	0.999	7	39
sp|Q9CQV1|TIM16_MOUSE	Q9CQV1	TIM16_MOUSE	Pam16	125	55.2	Mus musculus OX=10090	1:Experimental evidence at protein level	Mitochondrial import inner membrane translocase subunit TIM16	1	0.999	5	65
sp|G3X939|SL9A3_MOUSE	G3X939	SL9A3_MOUSE	Slc9a3	829	22.7	Mus musculus OX=10090	1:Experimental evidence at protein level	Sodium/hydrogen exchanger 3	1	0.999	9	120
sp|Q8BGY7|F210A_MOUSE	Q8BGY7	F210A_MOUSE	Fam210a	273	36.6	Mus musculus OX=10090	1:Experimental evidence at protein level	Protein FAM210A	1	0.999	3	38
sp|Q04207|TF65_MOUSE	Q04207	TF65_MOUSE	Rela	549	54.9	Mus musculus OX=10090	1:Experimental evidence at protein level	Transcription factor p65	1	0.999	7	61
sp|Q61490|CD166_MOUSE	Q61490	CD166_MOUSE	Alcam	583	34.6	Mus musculus OX=10090	1:Experimental evidence at protein level	CD166 antigen	1	0.999	9	77
sp|O35309|NMI_MOUSE	O35309	NMI_MOUSE	Nmi	314	41.7	Mus musculus OX=10090	1:Experimental evidence at protein level	N-myc-interactor	1	0.999	6	79
sp|Q9EQK5|MVP_MOUSE	Q9EQK5	MVP_MOUSE	Mvp	861	54.1	Mus musculus OX=10090	1:Experimental evidence at protein level	Major vault protein	1	0.999	28	403
sp|Q3TYS2|CYBC1_MOUSE	Q3TYS2	CYBC1_MOUSE	Cybc1	187	42.2	Mus musculus OX=10090	1:Experimental evidence at protein level	Cytochrome b-245 chaperone 1	1	0.999	4	27
sp|Q9ERU9|RBP2_MOUSE	Q9ERU9	RBP2_MOUSE	Ranbp2	3053	45.7	Mus musculus OX=10090	1:Experimental evidence at protein level	E3 SUMO-protein ligase RanBP2	1	0.999	52	562
sp|Q5SSW2|PSME4_MOUSE	Q5SSW2	PSME4_MOUSE	Psme4	1843	29.5	Mus musculus OX=10090	1:Experimental evidence at protein level	Proteasome activator complex subunit 4	1	0.999	26	178
sp|Q91WL5|CP4CA_MOUSE	Q91WL5	CP4CA_MOUSE	Cyp4a12a	508	45.9	Mus musculus OX=10090	1:Experimental evidence at protein level	Cytochrome P450 4A12A	1	0.999	14	103
sp|Q9WV38|GTR5_MOUSE	Q9WV38	GTR5_MOUSE	Slc2a5	501	5.8	Mus musculus OX=10090	1:Experimental evidence at protein level	Solute carrier family 2, facilitated glucose transporter member 5	0.9983	0.999	1	13
sp|Q8QZR5|ALAT1_MOUSE	Q8QZR5	ALAT1_MOUSE	Gpt	496	34.5	Mus musculus OX=10090	1:Experimental evidence at protein level	Alanine aminotransferase 1	1	0.999	5	21
sp|Q9CRB6|TPPP3_MOUSE	Q9CRB6	TPPP3_MOUSE	Tppp3	176	39.2	Mus musculus OX=10090	1:Experimental evidence at protein level	Tubulin polymerization-promoting protein family member 3	1	0.999	2	13
sp|Q8BGH7|C42S2_MOUSE	Q8BGH7	C42S2_MOUSE	Cdc42se2	84	22.6	Mus musculus OX=10090	1:Experimental evidence at protein level	CDC42 small effector protein 2	0.9874	0.999	1	12
sp|O54916|REPS1_MOUSE	O54916	REPS1_MOUSE	Reps1	795	33.8	Mus musculus OX=10090	1:Experimental evidence at protein level	RalBP1-associated Eps domain-containing protein 1	1	0.999	11	85
sp|Q9D0B0|SRSF9_MOUSE	Q9D0B0	SRSF9_MOUSE	Srsf9	222	39.6	Mus musculus OX=10090	1:Experimental evidence at protein level	Serine/arginine-rich splicing factor 9	1	0.999	5	50
sp|Q8R121|ZPI_MOUSE	Q8R121	ZPI_MOUSE	Serpina10	448	31.9	Mus musculus OX=10090	1:Experimental evidence at protein level	Protein Z-dependent protease inhibitor	1	0.999	7	52
tr|A0A0G2JGI1|A0A0G2JGI1_MOUSE	A0A0G2JGI1	A0A0G2JGI1_MOUSE	Nexn	593	43.5	Mus musculus OX=10090	1:Experimental evidence at protein level	Nexilin	1	0.999	5	21
sp|Q8C0L6|PAOX_MOUSE	Q8C0L6	PAOX_MOUSE	Paox	504	23.4	Mus musculus OX=10090	1:Experimental evidence at protein level	Peroxisomal N(1)-acetyl-spermine/spermidine oxidase	1	0.999	5	40
sp|B1AVD1|XPP2_MOUSE	B1AVD1	XPP2_MOUSE	Xpnpep2	674	25.3	Mus musculus OX=10090	1:Experimental evidence at protein level	Xaa-Pro aminopeptidase 2	1	0.999	6	36
sp|Q9ES88|S13A2_MOUSE	Q9ES88	S13A2_MOUSE	Slc13a2	586	13.1	Mus musculus OX=10090	1:Experimental evidence at protein level	Solute carrier family 13 member 2	1	0.999	3	43
tr|Q80X98|Q80X98_MOUSE	Q80X98	Q80X98_MOUSE	Dhx38	1228	33.1	Mus musculus OX=10090	1:Experimental evidence at protein level	RNA helicase	1	0.999	8	50
tr|D3YY49|D3YY49_MOUSE	D3YY49	D3YY49_MOUSE	Lipo2	398	10.1	Mus musculus OX=10090	3:Protein inferred from homology	Lipase	1	0.9988	3	6
sp|Q8VCH7|RDH10_MOUSE	Q8VCH7	RDH10_MOUSE	Rdh10	341	24.6	Mus musculus OX=10090	1:Experimental evidence at protein level	Retinol dehydrogenase 10	1	0.999	2	23
tr|Q91VA7|Q91VA7_MOUSE	Q91VA7	Q91VA7_MOUSE	Idh3b	384	59.6	Mus musculus OX=10090	1:Experimental evidence at protein level	Isocitrate dehydrogenase [NAD] subunit, mitochondrial	1	0.999	14	515
sp|Q62230|SN_MOUSE	Q62230	SN_MOUSE	Siglec1	1695	21.7	Mus musculus OX=10090	1:Experimental evidence at protein level	Sialoadhesin	1	0.999	10	22
sp|Q3UE37|UBE2Z_MOUSE	Q3UE37	UBE2Z_MOUSE	Ube2z	356	22.5	Mus musculus OX=10090	1:Experimental evidence at protein level	Ubiquitin-conjugating enzyme E2 Z	1	0.999	3	45
sp|Q9WVT6|CAH14_MOUSE	Q9WVT6	CAH14_MOUSE	Ca14	337	29.4	Mus musculus OX=10090	1:Experimental evidence at protein level	Carbonic anhydrase 14	1	0.999	6	66
tr|Q31167|Q31167_MOUSE	Q31167	Q31167_MOUSE	H2-D1	337	57	Mus musculus OX=10090	1:Experimental evidence at protein level	H-2D cell surface glycoprotein (Fragment)	1	0.999	16	196
sp|Q922U2|K2C5_MOUSE	Q922U2	K2C5_MOUSE	Krt5	580	43.6	Mus musculus OX=10090	1:Experimental evidence at protein level	Keratin, type II cytoskeletal 5	1	0.999	13	41
sp|P07310|KCRM_MOUSE	P07310	KCRM_MOUSE	Ckm	381	40.1	Mus musculus OX=10090	1:Experimental evidence at protein level	Creatine kinase M-type	1	0.9978	5	5
sp|Q5IRJ6|ZNT9_MOUSE	Q5IRJ6	ZNT9_MOUSE	Slc30a9	567	43.4	Mus musculus OX=10090	1:Experimental evidence at protein level	Zinc transporter 9	1	0.999	6	72
sp|Q99JR6|NMNA3_MOUSE	Q99JR6	NMNA3_MOUSE	Nmnat3	245	78	Mus musculus OX=10090	1:Experimental evidence at protein level	Nicotinamide/nicotinic acid mononucleotide adenylyltransferase 3	1	0.999	12	135
sp|P14434|HA2B_MOUSE	P14434	HA2B_MOUSE	H2-Aa	256	15.4	Mus musculus OX=10090	1:Experimental evidence at protein level	H-2 class II histocompatibility antigen, A-B alpha chain	1	0.999	3	61
sp|P35290|RAB24_MOUSE	P35290	RAB24_MOUSE	Rab24	203	47.8	Mus musculus OX=10090	1:Experimental evidence at protein level	Ras-related protein Rab-24	1	0.999	4	50
sp|Q6ZWY8|TYB10_MOUSE	Q6ZWY8	TYB10_MOUSE	Tmsb10	44	47.7	Mus musculus OX=10090	1:Experimental evidence at protein level	Thymosin beta-10	1	0.999	2	36
sp|Q99N94|RM09_MOUSE	Q99N94	RM09_MOUSE	Mrpl9	265	37.4	Mus musculus OX=10090	1:Experimental evidence at protein level	39S ribosomal protein L9, mitochondrial	1	0.999	5	22
sp|Q5FWI3|CEIP2_MOUSE	Q5FWI3	CEIP2_MOUSE	Cemip2	1383	22.6	Mus musculus OX=10090	1:Experimental evidence at protein level	Cell surface hyaluronidase	1	0.999	8	31
tr|B9EJ54|B9EJ54_MOUSE	B9EJ54	B9EJ54_MOUSE	Nup205	2008	28.2	Mus musculus OX=10090	1:Experimental evidence at protein level	Nucleoporin 205	1	0.999	26	274
tr|A0A494B912|A0A494B912_MOUSE	A0A494B912	A0A494B912_MOUSE	Pcx	120	60.8	Mus musculus OX=10090	1:Experimental evidence at protein level	Pyruvate carboxylase (Fragment)	1	0.9982	7	5
sp|Q91WK1|SPRY4_MOUSE	Q91WK1	SPRY4_MOUSE	Spryd4	207	52.7	Mus musculus OX=10090	1:Experimental evidence at protein level	SPRY domain-containing protein 4	1	0.999	7	55
sp|P53612|PGTB2_MOUSE	P53612	PGTB2_MOUSE	Rabggtb	339	22	Mus musculus OX=10090	1:Experimental evidence at protein level	Geranylgeranyl transferase type-2 subunit beta	0.9991	0.999	2	20
tr|E9PVC5|E9PVC5_MOUSE	E9PVC5	E9PVC5_MOUSE	Eif4g1	1594	41	Mus musculus OX=10090	1:Experimental evidence at protein level	Eukaryotic translation initiation factor 4 gamma 1	1	0.999	41	571
sp|Q8BHI7|ELOV5_MOUSE	Q8BHI7	ELOV5_MOUSE	Elovl5	299	16.1	Mus musculus OX=10090	1:Experimental evidence at protein level	Elongation of very long chain fatty acids protein 5	1	0.999	2	11
sp|P37804|TAGL_MOUSE	P37804	TAGL_MOUSE	Tagln	201	83.6	Mus musculus OX=10090	1:Experimental evidence at protein level	Transgelin	1	0.999	16	216
sp|P70279|SURF6_MOUSE	P70279	SURF6_MOUSE	Surf6	355	29.9	Mus musculus OX=10090	1:Experimental evidence at protein level	Surfeit locus protein 6	1	0.997	4	6
sp|Q9NYQ2|HAOX2_MOUSE	Q9NYQ2	HAOX2_MOUSE	Hao2	353	40.8	Mus musculus OX=10090	1:Experimental evidence at protein level	2-Hydroxyacid oxidase 2	1	0.999	9	52
sp|Q62283|TSN7_MOUSE	Q62283	TSN7_MOUSE	Tspan7	249	15.3	Mus musculus OX=10090	1:Experimental evidence at protein level	Tetraspanin-7	0.9999	0.999	2	37
sp|Q6PDH0|PHLB1_MOUSE	Q6PDH0	PHLB1_MOUSE	Phldb1	1371	37.8	Mus musculus OX=10090	1:Experimental evidence at protein level	Pleckstrin homology-like domain family B member 1	1	0.999	10	55
sp|Q9JKC7|AP4M1_MOUSE	Q9JKC7	AP4M1_MOUSE	Ap4m1	449	29.6	Mus musculus OX=10090	1:Experimental evidence at protein level	AP-4 complex subunit mu-1	1	0.999	2	15
sp|P31532|SAA4_MOUSE	P31532	SAA4_MOUSE	Saa4	130	61.5	Mus musculus OX=10090	1:Experimental evidence at protein level	Serum amyloid A-4 protein	1	0.999	6	55
sp|P11499|HS90B_MOUSE	P11499	HS90B_MOUSE	Hsp90ab1	724	61.7	Mus musculus OX=10090	1:Experimental evidence at protein level	Heat shock protein HSP 90-beta	1	0.999	34	1257
sp|Q8BHH8|CLRN3_MOUSE	Q8BHH8	CLRN3_MOUSE	Clrn3	226	16.8	Mus musculus OX=10090	1:Experimental evidence at protein level	Clarin-3	1	0.999	3	54
sp|P53026|RL10A_MOUSE	P53026	RL10A_MOUSE	Rpl10a	217	49.5	Mus musculus OX=10090	1:Experimental evidence at protein level	60S ribosomal protein L10a	1	0.999	10	284
tr|Q91W87|Q91W87_MOUSE	Q91W87	Q91W87_MOUSE	Cyp2d22	500	41	Mus musculus OX=10090	2:Experimental evidence at transcript level	Cytochrome P450	1	0.999	9	97
tr|Q9EQW9|Q9EQW9_MOUSE	Q9EQW9	Q9EQW9_MOUSE	iba1	146	64.4	Mus musculus OX=10090	4:Protein predicted	Ionized calcium binding adapter molecule 1	1	0.999	4	23
sp|P25976|UBF1_MOUSE	P25976	UBF1_MOUSE	Ubtf	765	41.6	Mus musculus OX=10090	1:Experimental evidence at protein level	Nucleolar transcription factor 1	1	0.999	17	258
tr|A2AWT6|A2AWT6_MOUSE	A2AWT6	A2AWT6_MOUSE	Ubtf	727	43.7	Mus musculus OX=10090	1:Experimental evidence at protein level	Nucleolar transcription factor 1	1	0.9976	16	6
sp|A2AKQ0|S35D1_MOUSE	A2AKQ0	S35D1_MOUSE	Slc35d1	355	5	Mus musculus OX=10090	2:Experimental evidence at transcript level	UDP-glucuronic acid/UDP-N-acetylgalactosamine transporter	0.9824	0.9986	1	3
tr|A0A0G2JH12|A0A0G2JH12_MOUSE	A0A0G2JH12	A0A0G2JH12_MOUSE	Hycc1	338	36.4	Mus musculus OX=10090	1:Experimental evidence at protein level	Hyccin PI4KA lipid kinase complex subunit 1	1	0.999	3	6
sp|Q01721|GAS1_MOUSE	Q01721	GAS1_MOUSE	Gas1	343	44.9	Mus musculus OX=10090	1:Experimental evidence at protein level	Growth arrest-specific protein 1	1	0.999	2	9
sp|Q920P5|KAD5_MOUSE	Q920P5	KAD5_MOUSE	Ak5	562	33.6	Mus musculus OX=10090	1:Experimental evidence at protein level	Adenylate kinase isoenzyme 5	1	0.999	7	21
sp|P62918|RL8_MOUSE	P62918	RL8_MOUSE	Rpl8	257	35.8	Mus musculus OX=10090	1:Experimental evidence at protein level	60S ribosomal protein L8	1	0.999	8	115
sp|Q7TSH2|KPBB_MOUSE	Q7TSH2	KPBB_MOUSE	Phkb	1085	31.9	Mus musculus OX=10090	1:Experimental evidence at protein level	Phosphorylase b kinase regulatory subunit beta	1	0.999	9	58
sp|Q8BMJ7|CGRF1_MOUSE	Q8BMJ7	CGRF1_MOUSE	Cgrrf1	332	29.5	Mus musculus OX=10090	2:Experimental evidence at transcript level	Cell growth regulator with RING finger domain protein 1	1	0.999	3	12
sp|O54909|RDH16_MOUSE	O54909	RDH16_MOUSE	Rdh16	317	44.5	Mus musculus OX=10090	1:Experimental evidence at protein level	Retinol dehydrogenase 16	1	0.999	7	78
tr|A0A0A6YWM5|A0A0A6YWM5_MOUSE	A0A0A6YWM5	A0A0A6YWM5_MOUSE	Rab3gap2	1367	34.1	Mus musculus OX=10090	1:Experimental evidence at protein level	Rab3 GTPase-activating protein non-catalytic subunit	1	0.999	12	95
sp|Q6TCG2|PAQR9_MOUSE	Q6TCG2	PAQR9_MOUSE	Paqr9	375	8.3	Mus musculus OX=10090	1:Experimental evidence at protein level	Membrane progesterone receptor epsilon	0.9998	0.9986	2	12
sp|Q9Z1Q5|CLIC1_MOUSE	Q9Z1Q5	CLIC1_MOUSE	Clic1	241	57.7	Mus musculus OX=10090	1:Experimental evidence at protein level	Chloride intracellular channel protein 1	1	0.999	7	185
sp|P46471|PRS7_MOUSE	P46471	PRS7_MOUSE	Psmc2	433	60.7	Mus musculus OX=10090	1:Experimental evidence at protein level	26S proteasome regulatory subunit 7	1	0.999	17	294
tr|Q8BVQ9|Q8BVQ9_MOUSE	Q8BVQ9	Q8BVQ9_MOUSE	Psmc2	475	60.8	Mus musculus OX=10090	1:Experimental evidence at protein level	26S proteasome regulatory subunit 7	1	0.9965	17	3
tr|B1AT84|B1AT84_MOUSE	B1AT84	B1AT84_MOUSE	Prpsap1	349	33	Mus musculus OX=10090	1:Experimental evidence at protein level	Phosphoribosyl pyrophosphate synthase-associated protein 1	1	0.999	5	68
sp|P05784|K1C18_MOUSE	P05784	K1C18_MOUSE	Krt18	423	72.6	Mus musculus OX=10090	1:Experimental evidence at protein level	Keratin, type I cytoskeletal 18	1	0.999	25	453
sp|Q9D0L8|MCES_MOUSE	Q9D0L8	MCES_MOUSE	Rnmt	465	52.5	Mus musculus OX=10090	1:Experimental evidence at protein level	mRNA cap guanine-N7 methyltransferase	1	0.999	10	56
tr|Q3U8U9|Q3U8U9_MOUSE	Q3U8U9	Q3U8U9_MOUSE	Lrpap1	49	61.2	Mus musculus OX=10090	2:Experimental evidence at transcript level	Alpha-2-MRAP_C domain-containing protein (Fragment)	0.9999	0.9988	4	5
sp|Q9Z1B5|MD2L1_MOUSE	Q9Z1B5	MD2L1_MOUSE	Mad2l1	205	12.2	Mus musculus OX=10090	1:Experimental evidence at protein level	Mitotic spindle assembly checkpoint protein MAD2A	0.9904	0.999	1	14
sp|Q99ME9|GTPB4_MOUSE	Q99ME9	GTPB4_MOUSE	Gtpbp4	634	46.8	Mus musculus OX=10090	1:Experimental evidence at protein level	GTP-binding protein 4	1	0.999	11	77
sp|Q6A4J8|UBP7_MOUSE	Q6A4J8	UBP7_MOUSE	Usp7	1103	42.4	Mus musculus OX=10090	1:Experimental evidence at protein level	Ubiquitin carboxyl-terminal hydrolase 7	1	0.999	22	268
sp|Q71KU9|FGL1_MOUSE	Q71KU9	FGL1_MOUSE	Fgl1	314	18.5	Mus musculus OX=10090	1:Experimental evidence at protein level	Fibrinogen-like protein 1	1	0.9987	3	8
sp|Q8K262|PLAC9_MOUSE	Q8K262	PLAC9_MOUSE	Plac9	108	66.7	Mus musculus OX=10090	2:Experimental evidence at transcript level	Placenta-specific protein 9	0.9971	0.9989	1	6
sp|Q9D023|MPC2_MOUSE	Q9D023	MPC2_MOUSE	Mpc2	127	65.4	Mus musculus OX=10090	1:Experimental evidence at protein level	Mitochondrial pyruvate carrier 2	1	0.999	7	146
sp|Q5SXA9|KIBRA_MOUSE	Q5SXA9	KIBRA_MOUSE	Wwc1	1104	31.2	Mus musculus OX=10090	1:Experimental evidence at protein level	Protein KIBRA	1	0.9989	5	8
sp|Q9JM14|NT5C_MOUSE	Q9JM14	NT5C_MOUSE	Nt5c	200	47.5	Mus musculus OX=10090	1:Experimental evidence at protein level	5'(3')-deoxyribonucleotidase, cytosolic type	1	0.999	5	130
tr|Q8BT06|Q8BT06_MOUSE	Q8BT06	Q8BT06_MOUSE	Cd63	249	16.9	Mus musculus OX=10090	2:Experimental evidence at transcript level	Tetraspanin	1	0.999	1	30
sp|Q9JLZ3|AUHM_MOUSE	Q9JLZ3	AUHM_MOUSE	Auh	314	41.4	Mus musculus OX=10090	1:Experimental evidence at protein level	Methylglutaconyl-CoA hydratase, mitochondrial	1	0.999	7	115
sp|Q7TSQ8|PDPR_MOUSE	Q7TSQ8	PDPR_MOUSE	Pdpr	878	26.7	Mus musculus OX=10090	1:Experimental evidence at protein level	Pyruvate dehydrogenase phosphatase regulatory subunit, mitochondrial	1	0.999	12	114
sp|Q810V0|MPP10_MOUSE	Q810V0	MPP10_MOUSE	Mphosph10	681	27.6	Mus musculus OX=10090	1:Experimental evidence at protein level	U3 small nucleolar ribonucleoprotein protein MPP10	1	0.999	7	59
tr|G3XA48|G3XA48_MOUSE	G3XA48	G3XA48_MOUSE	Idi1	283	46.6	Mus musculus OX=10090	1:Experimental evidence at protein level	isopentenyl-diphosphate Delta-isomerase	1	0.999	7	14
sp|Q6P5H2|NEST_MOUSE	Q6P5H2	NEST_MOUSE	Nes	1864	47.8	Mus musculus OX=10090	1:Experimental evidence at protein level	Nestin	1	0.999	47	400
sp|Q62419|SH3G1_MOUSE	Q62419	SH3G1_MOUSE	Sh3gl1	368	50.3	Mus musculus OX=10090	1:Experimental evidence at protein level	Endophilin-A2	1	0.999	7	71
sp|Q8C3X4|GUF1_MOUSE	Q8C3X4	GUF1_MOUSE	Guf1	651	28.7	Mus musculus OX=10090	1:Experimental evidence at protein level	Translation factor Guf1, mitochondrial	1	0.999	8	68
sp|Q71RI9|KAT3_MOUSE	Q71RI9	KAT3_MOUSE	Kyat3	455	42.9	Mus musculus OX=10090	1:Experimental evidence at protein level	Kynurenine--oxoglutarate transaminase 3	1	0.999	14	263
sp|P50285|FMO1_MOUSE	P50285	FMO1_MOUSE	Fmo1	532	57.7	Mus musculus OX=10090	1:Experimental evidence at protein level	Flavin-containing monooxygenase 1	1	0.999	20	446
sp|Q64261|CDK6_MOUSE	Q64261	CDK6_MOUSE	Cdk6	326	47.5	Mus musculus OX=10090	1:Experimental evidence at protein level	Cyclin-dependent kinase 6	1	0.999	9	82
sp|Q8K1T1|LRC25_MOUSE	Q8K1T1	LRC25_MOUSE	Lrrc25	297	28.6	Mus musculus OX=10090	1:Experimental evidence at protein level	Leucine-rich repeat-containing protein 25	1	0.999	5	34
sp|P26638|SYSC_MOUSE	P26638	SYSC_MOUSE	Sars1	512	43.8	Mus musculus OX=10090	1:Experimental evidence at protein level	Serine--tRNA ligase, cytoplasmic	1	0.999	17	353
sp|Q9QZD8|DIC_MOUSE	Q9QZD8	DIC_MOUSE	Slc25a10	287	41.8	Mus musculus OX=10090	1:Experimental evidence at protein level	Mitochondrial dicarboxylate carrier	1	0.999	7	143
sp|Q9CU62|SMC1A_MOUSE	Q9CU62	SMC1A_MOUSE	Smc1a	1233	54	Mus musculus OX=10090	1:Experimental evidence at protein level	Structural maintenance of chromosomes protein 1A	1	0.999	37	383
sp|Q9Z0S6|CLD10_MOUSE	Q9Z0S6	CLD10_MOUSE	Cldn10	231	24.2	Mus musculus OX=10090	1:Experimental evidence at protein level	Claudin-10	1	0.999	2	28
sp|Q8VI75|IPO4_MOUSE	Q8VI75	IPO4_MOUSE	Ipo4	1082	13.2	Mus musculus OX=10090	1:Experimental evidence at protein level	Importin-4	1	0.999	7	37
sp|Q9CXK8|NIP7_MOUSE	Q9CXK8	NIP7_MOUSE	Nip7	180	50.6	Mus musculus OX=10090	1:Experimental evidence at protein level	60S ribosome subunit biogenesis protein NIP7 homolog	1	0.999	5	15
sp|Q5YD48|A1CF_MOUSE	Q5YD48	A1CF_MOUSE	A1cf	595	32.6	Mus musculus OX=10090	1:Experimental evidence at protein level	APOBEC1 complementation factor	1	0.999	10	69
sp|Q8BH97|RCN3_MOUSE	Q8BH97	RCN3_MOUSE	Rcn3	328	55.5	Mus musculus OX=10090	1:Experimental evidence at protein level	Reticulocalbin-3	1	0.999	10	121
sp|Q62422|OSTF1_MOUSE	Q62422	OSTF1_MOUSE	Ostf1	215	57.2	Mus musculus OX=10090	1:Experimental evidence at protein level	Osteoclast-stimulating factor 1	1	0.999	4	118
sp|Q7TPD0|INT3_MOUSE	Q7TPD0	INT3_MOUSE	Ints3	1041	28.1	Mus musculus OX=10090	1:Experimental evidence at protein level	Integrator complex subunit 3	1	0.999	7	88
sp|Q922B9|ITPI2_MOUSE	Q922B9	ITPI2_MOUSE	Itprid2	1252	29.3	Mus musculus OX=10090	1:Experimental evidence at protein level	Protein ITPRID2	1	0.999	14	75
tr|F2Z3U3|F2Z3U3_MOUSE	F2Z3U3	F2Z3U3_MOUSE	Raph1	1266	22.5	Mus musculus OX=10090	1:Experimental evidence at protein level	Ras association (RalGDS/AF-6) and pleckstrin homology domains 1	1	0.999	4	34
sp|Q8BP27|SFR1_MOUSE	Q8BP27	SFR1_MOUSE	Sfr1	319	41.3	Mus musculus OX=10090	1:Experimental evidence at protein level	Swi5-dependent recombination DNA repair protein 1 homolog	1	0.999	2	19
sp|P30275|KCRU_MOUSE	P30275	KCRU_MOUSE	Ckmt1	418	41.4	Mus musculus OX=10090	1:Experimental evidence at protein level	Creatine kinase U-type, mitochondrial	1	0.999	14	213
tr|Q3U8Y7|Q3U8Y7_MOUSE	Q3U8Y7	Q3U8Y7_MOUSE	Psmc3	423	67.8	Mus musculus OX=10090	2:Experimental evidence at transcript level	AAA domain-containing protein	1	0.999	22	329
sp|Q99PV0|PRP8_MOUSE	Q99PV0	PRP8_MOUSE	Prpf8	2335	46.7	Mus musculus OX=10090	1:Experimental evidence at protein level	Pre-mRNA-processing-splicing factor 8	1	0.999	62	744
sp|P04939|MUP3_MOUSE	P04939	MUP3_MOUSE	Mup3	184	53.8	Mus musculus OX=10090	1:Experimental evidence at protein level	Major urinary protein 3	1	0.9989	8	38
sp|Q60710|SAMH1_MOUSE	Q60710	SAMH1_MOUSE	Samhd1	658	52.9	Mus musculus OX=10090	1:Experimental evidence at protein level	Deoxynucleoside triphosphate triphosphohydrolase SAMHD1	1	0.999	14	166
sp|Q8K284|TF3C1_MOUSE	Q8K284	TF3C1_MOUSE	Gtf3c1	2101	28.8	Mus musculus OX=10090	1:Experimental evidence at protein level	General transcription factor 3C polypeptide 1	1	0.999	16	64
sp|Q64378|FKBP5_MOUSE	Q64378	FKBP5_MOUSE	Fkbp5	456	57.9	Mus musculus OX=10090	1:Experimental evidence at protein level	Peptidyl-prolyl cis-trans isomerase FKBP5	1	0.999	15	182
sp|A2ADY9|DDI2_MOUSE	A2ADY9	DDI2_MOUSE	Ddi2	399	47.1	Mus musculus OX=10090	1:Experimental evidence at protein level	Protein DDI1 homolog 2	1	0.999	8	173
sp|Q8QZT1|THIL_MOUSE	Q8QZT1	THIL_MOUSE	Acat1	424	66.5	Mus musculus OX=10090	1:Experimental evidence at protein level	Acetyl-CoA acetyltransferase, mitochondrial	1	0.999	20	977
sp|Q8R0P4|AAMDC_MOUSE	Q8R0P4	AAMDC_MOUSE	Aamdc	122	49.2	Mus musculus OX=10090	1:Experimental evidence at protein level	Mth938 domain-containing protein	1	0.999	3	40
sp|Q9QXH4|ITAX_MOUSE	Q9QXH4	ITAX_MOUSE	Itgax	1169	22.8	Mus musculus OX=10090	1:Experimental evidence at protein level	Integrin alpha-X	1	0.999	4	10
sp|Q8BQU3|SDHF3_MOUSE	Q8BQU3	SDHF3_MOUSE	Sdhaf3	125	34.6	Mus musculus OX=10090	2:Experimental evidence at transcript level	Succinate dehydrogenase assembly factor 3, mitochondrial	1	0.999	2	13
sp|P56528|CD38_MOUSE	P56528	CD38_MOUSE	Cd38	304	34.9	Mus musculus OX=10090	1:Experimental evidence at protein level	ADP-ribosyl cyclase/cyclic ADP-ribose hydrolase 1	1	0.999	2	30
sp|Q9ESG4|CLTRN_MOUSE	Q9ESG4	CLTRN_MOUSE	Cltrn	222	41.9	Mus musculus OX=10090	1:Experimental evidence at protein level	Collectrin	1	0.999	4	112
sp|Q921I9|EXOS4_MOUSE	Q921I9	EXOS4_MOUSE	Exosc4	245	43.7	Mus musculus OX=10090	1:Experimental evidence at protein level	Exosome complex component RRP41	1	0.999	5	27
sp|Q64442|DHSO_MOUSE	Q64442	DHSO_MOUSE	Sord	357	47.1	Mus musculus OX=10090	1:Experimental evidence at protein level	Sorbitol dehydrogenase	1	0.999	15	713
sp|Q9CQ65|MTAP_MOUSE	Q9CQ65	MTAP_MOUSE	Mtap	283	55.5	Mus musculus OX=10090	1:Experimental evidence at protein level	S-methyl-5'-thioadenosine phosphorylase	1	0.999	7	138
sp|Q9JHU9|INO1_MOUSE	Q9JHU9	INO1_MOUSE	Isyna1	557	40.8	Mus musculus OX=10090	1:Experimental evidence at protein level	Inositol-3-phosphate synthase 1	1	0.999	7	116
sp|P97478|COQ7_MOUSE	P97478	COQ7_MOUSE	Coq7	217	44.7	Mus musculus OX=10090	1:Experimental evidence at protein level	5-demethoxyubiquinone hydroxylase, mitochondrial	1	0.999	5	108
sp|P00848|ATP6_MOUSE	P00848	ATP6_MOUSE	Mtatp6	226	8.4	Mus musculus OX=10090	1:Experimental evidence at protein level	ATP synthase subunit a	1	0.999	2	44
tr|Q3TG45|Q3TG45_MOUSE	Q3TG45	Q3TG45_MOUSE	Psmd8	253	47	Mus musculus OX=10090	1:Experimental evidence at protein level	26S proteasome non-ATPase regulatory subunit 8	0.9997	0.999	4	46
sp|Q8K363|DDX18_MOUSE	Q8K363	DDX18_MOUSE	Ddx18	660	44.2	Mus musculus OX=10090	1:Experimental evidence at protein level	ATP-dependent RNA helicase DDX18	1	0.999	11	75
sp|Q6DYE8|ENPP3_MOUSE	Q6DYE8	ENPP3_MOUSE	Enpp3	874	35.4	Mus musculus OX=10090	1:Experimental evidence at protein level	Ectonucleotide pyrophosphatase/phosphodiesterase family member 3	1	0.999	14	153
sp|Q8BT60|CPNE3_MOUSE	Q8BT60	CPNE3_MOUSE	Cpne3	533	22.7	Mus musculus OX=10090	1:Experimental evidence at protein level	Copine-3	1	0.999	6	134
sp|P05622|PGFRB_MOUSE	P05622	PGFRB_MOUSE	Pdgfrb	1098	30.4	Mus musculus OX=10090	1:Experimental evidence at protein level	Platelet-derived growth factor receptor beta	1	0.999	15	156
sp|Q9Z126|PLF4_MOUSE	Q9Z126	PLF4_MOUSE	Pf4	105	33.8	Mus musculus OX=10090	1:Experimental evidence at protein level	Platelet factor 4	1	0.9988	2	19
sp|Q8BKZ9|ODPX_MOUSE	Q8BKZ9	ODPX_MOUSE	Pdhx	501	57.3	Mus musculus OX=10090	1:Experimental evidence at protein level	Pyruvate dehydrogenase protein X component, mitochondrial	1	0.999	9	122
sp|Q920A7|AFG31_MOUSE	Q920A7	AFG31_MOUSE	Afg3l1	789	40.9	Mus musculus OX=10090	1:Experimental evidence at protein level	AFG3-like protein 1	1	0.999	15	62
sp|P23198|CBX3_MOUSE	P23198	CBX3_MOUSE	Cbx3	183	32.2	Mus musculus OX=10090	1:Experimental evidence at protein level	Chromobox protein homolog 3	1	0.999	5	113
tr|Q8K154|Q8K154_MOUSE	Q8K154	Q8K154_MOUSE	Ugt2b34	532	25	Mus musculus OX=10090	1:Experimental evidence at protein level	UDP-glucuronosyltransferase	1	0.999	7	76
tr|Q3UBA6|Q3UBA6_MOUSE	Q3UBA6	Q3UBA6_MOUSE	Hspa8	646	65.8	Mus musculus OX=10090	2:Experimental evidence at transcript level	Heat shock cognate 71 kDa protein	1	0.999	31	1413
tr|Q3KQJ4|Q3KQJ4_MOUSE	Q3KQJ4	Q3KQJ4_MOUSE	Hspa8	565	62.5	Mus musculus OX=10090	2:Experimental evidence at transcript level	Hspa8 protein (Fragment)	1	0.9969	26	16
sp|P35505|FAAA_MOUSE	P35505	FAAA_MOUSE	Fah	419	59.4	Mus musculus OX=10090	1:Experimental evidence at protein level	Fumarylacetoacetase	1	0.999	14	377
sp|Q8C3Y4|KNTC1_MOUSE	Q8C3Y4	KNTC1_MOUSE	Kntc1	2207	22.3	Mus musculus OX=10090	1:Experimental evidence at protein level	Kinetochore-associated protein 1	1	0.999	2	5
sp|Q64435|UD16_MOUSE	Q64435	UD16_MOUSE	Ugt1a6	531	36.2	Mus musculus OX=10090	1:Experimental evidence at protein level	UDP-glucuronosyltransferase 1-6	1	0.999	10	33
tr|E9PXN7|E9PXN7_MOUSE	E9PXN7	E9PXN7_MOUSE	Ugt1a10	530	35.5	Mus musculus OX=10090	1:Experimental evidence at protein level	UDP-glucuronosyltransferase	1	0.9987	9	7
sp|Q68FL6|SYMC_MOUSE	Q68FL6	SYMC_MOUSE	Mars1	902	38.1	Mus musculus OX=10090	1:Experimental evidence at protein level	Methionine--tRNA ligase, cytoplasmic	1	0.999	21	291
sp|P51150|RAB7A_MOUSE	P51150	RAB7A_MOUSE	Rab7a	207	56	Mus musculus OX=10090	1:Experimental evidence at protein level	Ras-related protein Rab-7a	1	0.999	8	191
sp|Q6ZPY7|KDM3B_MOUSE	Q6ZPY7	KDM3B_MOUSE	Kdm3b	1762	34.9	Mus musculus OX=10090	1:Experimental evidence at protein level	Lysine-specific demethylase 3B	1	0.999	15	74
sp|Q9CQS8|SC61B_MOUSE	Q9CQS8	SC61B_MOUSE	Sec61b	96	42.7	Mus musculus OX=10090	1:Experimental evidence at protein level	Protein transport protein Sec61 subunit beta	1	0.999	3	54
sp|O54962|BAF_MOUSE	O54962	BAF_MOUSE	Banf1	89	34.8	Mus musculus OX=10090	1:Experimental evidence at protein level	Barrier-to-autointegration factor	1	0.999	3	108
sp|Q91ZA3|PCCA_MOUSE	Q91ZA3	PCCA_MOUSE	Pcca	724	64	Mus musculus OX=10090	1:Experimental evidence at protein level	Propionyl-CoA carboxylase alpha chain, mitochondrial	1	0.999	26	727
sp|Q99KR3|LACB2_MOUSE	Q99KR3	LACB2_MOUSE	Lactb2	288	32.6	Mus musculus OX=10090	1:Experimental evidence at protein level	Endoribonuclease LACTB2	1	0.999	9	421
sp|Q78PG9|CCD25_MOUSE	Q78PG9	CCD25_MOUSE	Ccdc25	208	64.9	Mus musculus OX=10090	1:Experimental evidence at protein level	Coiled-coil domain-containing protein 25	1	0.999	6	56
sp|Q6NSU3|GL8D1_MOUSE	Q6NSU3	GL8D1_MOUSE	Glt8d1	371	21.7	Mus musculus OX=10090	1:Experimental evidence at protein level	Glycosyltransferase 8 domain-containing protein 1	1	0.9989	2	8
sp|A2AEP0|OBP1B_MOUSE	A2AEP0	OBP1B_MOUSE	Obp1b	171	24.7	Mus musculus OX=10090	1:Experimental evidence at protein level	Odorant-binding protein 1b	1	0.999	4	13
sp|O08638|MYH11_MOUSE	O08638	MYH11_MOUSE	Myh11	1972	58.7	Mus musculus OX=10090	1:Experimental evidence at protein level	Myosin-11	1	0.9969	82	1
tr|A0A1B0GS75|A0A1B0GS75_MOUSE	A0A1B0GS75	A0A1B0GS75_MOUSE	Ifitm6	124	16.3	Mus musculus OX=10090	3:Protein inferred from homology	Interferon-induced transmembrane protein 6	0.9904	0.999	1	4
tr|A0A2R8VHB6|A0A2R8VHB6_MOUSE	A0A2R8VHB6	A0A2R8VHB6_MOUSE	Epb41l1	213	42.7	Mus musculus OX=10090	1:Experimental evidence at protein level	Band 4.1-like protein 1 (Fragment)	1	0.999	7	69
sp|A8Y5H7|S14L1_MOUSE	A8Y5H7	S14L1_MOUSE	Sec14l1	715	28.4	Mus musculus OX=10090	1:Experimental evidence at protein level	SEC14-like protein 1	1	0.9989	4	10
tr|B1AR17|B1AR17_MOUSE	B1AR17	B1AR17_MOUSE	Chd3	2055	33.4	Mus musculus OX=10090	1:Experimental evidence at protein level	DNA helicase	1	0.999	17	38
sp|Q3UX10|TBAL3_MOUSE	Q3UX10	TBAL3_MOUSE	Tubal3	446	14.1	Mus musculus OX=10090	2:Experimental evidence at transcript level	Tubulin alpha chain-like 3	1	0.999	2	55
sp|P11152|LIPL_MOUSE	P11152	LIPL_MOUSE	Lpl	474	22.8	Mus musculus OX=10090	1:Experimental evidence at protein level	Lipoprotein lipase	1	0.999	7	86
sp|P32233|DRG1_MOUSE	P32233	DRG1_MOUSE	Drg1	367	49	Mus musculus OX=10090	1:Experimental evidence at protein level	Developmentally-regulated GTP-binding protein 1	1	0.999	10	125
sp|Q03249|GALT_MOUSE	Q03249	GALT_MOUSE	Galt	379	35.1	Mus musculus OX=10090	1:Experimental evidence at protein level	Galactose-1-phosphate uridylyltransferase	1	0.999	7	88
sp|Q9ER35|FN3K_MOUSE	Q9ER35	FN3K_MOUSE	Fn3k	309	48.3	Mus musculus OX=10090	1:Experimental evidence at protein level	Fructosamine-3-kinase	1	0.999	4	81
sp|Q9D4J1|EFHD1_MOUSE	Q9D4J1	EFHD1_MOUSE	Efhd1	240	46.7	Mus musculus OX=10090	1:Experimental evidence at protein level	EF-hand domain-containing protein D1	1	0.999	8	50
sp|Q6PDL0|DC1L2_MOUSE	Q6PDL0	DC1L2_MOUSE	Dync1li2	492	52.8	Mus musculus OX=10090	1:Experimental evidence at protein level	Cytoplasmic dynein 1 light intermediate chain 2	1	0.999	11	92
tr|E9QA16|E9QA16_MOUSE	E9QA16	E9QA16_MOUSE	Cald1	536	65.7	Mus musculus OX=10090	1:Experimental evidence at protein level	Caldesmon 1	1	0.999	34	570
tr|E9QA15|E9QA15_MOUSE	E9QA15	E9QA15_MOUSE	Cald1	768	54.6	Mus musculus OX=10090	1:Experimental evidence at protein level	Caldesmon 1	0.1323	0.999	37	122
sp|Q00PI9|HNRL2_MOUSE	Q00PI9	HNRL2_MOUSE	Hnrnpul2	745	37.9	Mus musculus OX=10090	1:Experimental evidence at protein level	Heterogeneous nuclear ribonucleoprotein U-like protein 2	1	0.999	19	273
tr|B1AZ14|B1AZ14_MOUSE	B1AZ14	B1AZ14_MOUSE	Cobll1	1241	64.5	Mus musculus OX=10090	1:Experimental evidence at protein level	Cordon-bleu protein-like 1	1	0.999	47	785
sp|Q3UMF0|COBL1_MOUSE	Q3UMF0	COBL1_MOUSE	Cobll1	1273	64	Mus musculus OX=10090	1:Experimental evidence at protein level	Cordon-bleu protein-like 1	1	0.999	47	18
sp|P01831|THY1_MOUSE	P01831	THY1_MOUSE	Thy1	162	39.2	Mus musculus OX=10090	1:Experimental evidence at protein level	Thy-1 membrane glycoprotein	1	0.999	2	36
sp|Q91XE0|GLYAT_MOUSE	Q91XE0	GLYAT_MOUSE	Glyat	296	81.1	Mus musculus OX=10090	1:Experimental evidence at protein level	Glycine N-acyltransferase	1	0.999	18	813
sp|Q8BTU1|CFA20_MOUSE	Q8BTU1	CFA20_MOUSE	Cfap20	193	29	Mus musculus OX=10090	1:Experimental evidence at protein level	Cilia- and flagella-associated protein 20	1	0.999	3	29
sp|Q9R0P5|DEST_MOUSE	Q9R0P5	DEST_MOUSE	Dstn	165	73.9	Mus musculus OX=10090	1:Experimental evidence at protein level	Destrin	1	0.999	6	314
sp|Q80YQ2|MED23_MOUSE	Q80YQ2	MED23_MOUSE	Med23	1367	22.3	Mus musculus OX=10090	1:Experimental evidence at protein level	Mediator of RNA polymerase II transcription subunit 23	1	0.9989	7	41
sp|Q9Z1Z2|STRAP_MOUSE	Q9Z1Z2	STRAP_MOUSE	Strap	350	64	Mus musculus OX=10090	1:Experimental evidence at protein level	Serine-threonine kinase receptor-associated protein	1	0.999	12	291
sp|P54728|RD23B_MOUSE	P54728	RD23B_MOUSE	Rad23b	416	46.5	Mus musculus OX=10090	1:Experimental evidence at protein level	UV excision repair protein RAD23 homolog B	1	0.999	10	139
tr|A0A087WQQ5|A0A087WQQ5_MOUSE	A0A087WQQ5	A0A087WQQ5_MOUSE	Ktn1	1275	54.1	Mus musculus OX=10090	1:Experimental evidence at protein level	Kinectin	1	0.999	36	40
sp|Q61595|KTN1_MOUSE	Q61595	KTN1_MOUSE	Ktn1	1327	51.5	Mus musculus OX=10090	1:Experimental evidence at protein level	Kinectin	1	0.999	35	6
tr|F8VQC7|F8VQC7_MOUSE	F8VQC7	F8VQC7_MOUSE	Ktn1	1327	51.9	Mus musculus OX=10090	1:Experimental evidence at protein level	Kinectin	0.1256	0.999	36	337
tr|A0A0N4SWD1|A0A0N4SWD1_MOUSE	A0A0N4SWD1	A0A0N4SWD1_MOUSE	Suclg2	83	38.6	Mus musculus OX=10090	1:Experimental evidence at protein level	Succinate--CoA ligase [GDP-forming] subunit beta, mitochondrial (Fragment)	0.9999	0.9984	2	20
sp|O88576|S6A18_MOUSE	O88576	S6A18_MOUSE	Slc6a18	615	11.4	Mus musculus OX=10090	1:Experimental evidence at protein level	Sodium-dependent neutral amino acid transporter B(0)AT3	1	0.999	3	78
sp|Q9D7L8|TMIG1_MOUSE	Q9D7L8	TMIG1_MOUSE	Tmigd1	261	22.2	Mus musculus OX=10090	2:Experimental evidence at transcript level	Transmembrane and immunoglobulin domain-containing protein 1	1	0.999	2	48
sp|Q7TMR0|PCP_MOUSE	Q7TMR0	PCP_MOUSE	Prcp	491	17.8	Mus musculus OX=10090	1:Experimental evidence at protein level	Lysosomal Pro-X carboxypeptidase	1	0.999	5	51
sp|Q60992|VAV2_MOUSE	Q60992	VAV2_MOUSE	Vav2	868	31.9	Mus musculus OX=10090	1:Experimental evidence at protein level	Guanine nucleotide exchange factor VAV2	1	0.999	4	20
sp|Q03145|EPHA2_MOUSE	Q03145	EPHA2_MOUSE	Epha2	977	31.2	Mus musculus OX=10090	1:Experimental evidence at protein level	Ephrin type-A receptor 2	1	0.999	2	7
tr|Q05DG8|Q05DG8_MOUSE	Q05DG8	Q05DG8_MOUSE	Slc22a18	293	28	Mus musculus OX=10090	2:Experimental evidence at transcript level	Slc22a18 protein	1	0.999	5	2
sp|Q07235|GDN_MOUSE	Q07235	GDN_MOUSE	Serpine2	397	19.4	Mus musculus OX=10090	1:Experimental evidence at protein level	Glia-derived nexin	0.9999	0.999	2	7
sp|Q61581|IBP7_MOUSE	Q61581	IBP7_MOUSE	Igfbp7	281	30.8	Mus musculus OX=10090	1:Experimental evidence at protein level	Insulin-like growth factor-binding protein 7	1	0.999	4	64
sp|P13439|UMPS_MOUSE	P13439	UMPS_MOUSE	Umps	481	43.7	Mus musculus OX=10090	1:Experimental evidence at protein level	Uridine 5'-monophosphate synthase	1	0.999	7	77
tr|Q3TVX7|Q3TVX7_MOUSE	Q3TVX7	Q3TVX7_MOUSE	Sypl	243	34.2	Mus musculus OX=10090	2:Experimental evidence at transcript level	MARVEL domain-containing protein	1	0.999	2	80
tr|Q3U505|Q3U505_MOUSE	Q3U505	Q3U505_MOUSE	Rpn2	659	47	Mus musculus OX=10090	2:Experimental evidence at transcript level	Dolichyl-diphosphooligosaccharide--protein glycosyltransferase subunit 2 (Fragment)	1	0.999	18	424
sp|P36916|GNL1_MOUSE	P36916	GNL1_MOUSE	Gnl1	607	31.5	Mus musculus OX=10090	1:Experimental evidence at protein level	Guanine nucleotide-binding protein-like 1	1	0.999	9	51
sp|Q8VE70|PDC10_MOUSE	Q8VE70	PDC10_MOUSE	Pdcd10	212	47.6	Mus musculus OX=10090	1:Experimental evidence at protein level	Programmed cell death protein 10	1	0.999	6	109
tr|A2AHJ7|A2AHJ7_MOUSE	A2AHJ7	A2AHJ7_MOUSE	Dgkz	946	33.2	Mus musculus OX=10090	1:Experimental evidence at protein level	Diacylglycerol kinase	1	0.999	7	31
sp|Q8K2K6|AGFG1_MOUSE	Q8K2K6	AGFG1_MOUSE	Agfg1	561	35.1	Mus musculus OX=10090	1:Experimental evidence at protein level	Arf-GAP domain and FG repeat-containing protein 1	1	0.999	6	86
sp|P51661|DHI2_MOUSE	P51661	DHI2_MOUSE	Hsd11b2	386	25.3	Mus musculus OX=10090	1:Experimental evidence at protein level	11-beta-hydroxysteroid dehydrogenase type 2	1	0.999	6	49
tr|A0A1D5RMM8|A0A1D5RMM8_MOUSE	A0A1D5RMM8	A0A1D5RMM8_MOUSE	Pxn	1062	39.5	Mus musculus OX=10090	1:Experimental evidence at protein level	Paxillin	1	0.999	13	287
sp|Q8R5I6|GSTM4_MOUSE	Q8R5I6	GSTM4_MOUSE	Gstm4	218	51.4	Mus musculus OX=10090	1:Experimental evidence at protein level	Glutathione S-transferase Mu 4	1	0.999	8	20
tr|Q3TRI4|Q3TRI4_MOUSE	Q3TRI4	Q3TRI4_MOUSE	Pum1	1108	31.9	Mus musculus OX=10090	2:Experimental evidence at transcript level	PUM-HD domain-containing protein	0.3884	0.9988	12	8
sp|Q922Q8|LRC59_MOUSE	Q922Q8	LRC59_MOUSE	Lrrc59	307	43.6	Mus musculus OX=10090	1:Experimental evidence at protein level	Leucine-rich repeat-containing protein 59	1	0.999	8	148
tr|A0A0A0MQ86|A0A0A0MQ86_MOUSE	A0A0A0MQ86	A0A0A0MQ86_MOUSE	Havcr1	305	25.2	Mus musculus OX=10090	4:Protein predicted	Hepatitis A virus cellular receptor 1 homolog	1	0.999	4	31
sp|Q8C165|P20D1_MOUSE	Q8C165	P20D1_MOUSE	Pm20d1	503	47.3	Mus musculus OX=10090	1:Experimental evidence at protein level	N-fatty-acyl-amino acid synthase/hydrolase PM20D1	1	0.999	11	175
sp|Q80YQ8|RMD5A_MOUSE	Q80YQ8	RMD5A_MOUSE	Rmnd5a	391	37.6	Mus musculus OX=10090	1:Experimental evidence at protein level	E3 ubiquitin-protein ligase RMND5A	1	0.999	4	15
sp|Q9EPL8|IPO7_MOUSE	Q9EPL8	IPO7_MOUSE	Ipo7	1038	30.3	Mus musculus OX=10090	1:Experimental evidence at protein level	Importin-7	1	0.999	14	149
sp|Q8BP40|PPA6_MOUSE	Q8BP40	PPA6_MOUSE	Acp6	418	40.7	Mus musculus OX=10090	1:Experimental evidence at protein level	Lysophosphatidic acid phosphatase type 6	1	0.999	8	131
sp|Q8R3E3|WIPI1_MOUSE	Q8R3E3	WIPI1_MOUSE	Wipi1	446	30.3	Mus musculus OX=10090	1:Experimental evidence at protein level	WD repeat domain phosphoinositide-interacting protein 1	1	0.999	3	27
sp|Q60865|CAPR1_MOUSE	Q60865	CAPR1_MOUSE	Caprin1	707	33	Mus musculus OX=10090	1:Experimental evidence at protein level	Caprin-1	1	0.999	9	109
sp|O35345|IMA7_MOUSE	O35345	IMA7_MOUSE	Kpna6	536	34.3	Mus musculus OX=10090	1:Experimental evidence at protein level	Importin subunit alpha-7	1	0.999	8	67
sp|Q60960|IMA5_MOUSE	Q60960	IMA5_MOUSE	Kpna1	538	21.4	Mus musculus OX=10090	1:Experimental evidence at protein level	Importin subunit alpha-5	1	0.999	5	23
sp|Q60597|ODO1_MOUSE	Q60597	ODO1_MOUSE	Ogdh	1023	58.5	Mus musculus OX=10090	1:Experimental evidence at protein level	2-oxoglutarate dehydrogenase complex component E1	1	0.999	49	1572
sp|Q9D6K5|SYJ2B_MOUSE	Q9D6K5	SYJ2B_MOUSE	Synj2bp	145	37.9	Mus musculus OX=10090	1:Experimental evidence at protein level	Synaptojanin-2-binding protein	1	0.999	5	59
tr|E9PVN6|E9PVN6_MOUSE	E9PVN6	E9PVN6_MOUSE	Gm20498	182	38.5	Mus musculus OX=10090	1:Experimental evidence at protein level	Cytochrome c oxidase assembly protein COX16 homolog, mitochondrial	1	0.9982	5	12
sp|Q61767|3BHS4_MOUSE	Q61767	3BHS4_MOUSE	Hsd3b4	373	25.7	Mus musculus OX=10090	1:Experimental evidence at protein level	NADPH-dependent 3-keto-steroid reductase Hsd3b4	1	0.999	7	109
sp|P97822|AN32E_MOUSE	P97822	AN32E_MOUSE	Anp32e	260	21.2	Mus musculus OX=10090	1:Experimental evidence at protein level	Acidic leucine-rich nuclear phosphoprotein 32 family member E	1	0.999	3	31
sp|Q99KC8|VMA5A_MOUSE	Q99KC8	VMA5A_MOUSE	Vwa5a	793	38.5	Mus musculus OX=10090	1:Experimental evidence at protein level	von Willebrand factor A domain-containing protein 5A	1	0.999	16	333
sp|P31428|DPEP1_MOUSE	P31428	DPEP1_MOUSE	Dpep1	410	53.9	Mus musculus OX=10090	1:Experimental evidence at protein level	Dipeptidase 1	1	0.999	12	472
sp|Q75N73|S39AE_MOUSE	Q75N73	S39AE_MOUSE	Slc39a14	489	13.1	Mus musculus OX=10090	1:Experimental evidence at protein level	Metal cation symporter ZIP14	1	0.999	2	12
sp|Q91XD7|CREL1_MOUSE	Q91XD7	CREL1_MOUSE	Creld1	420	27.9	Mus musculus OX=10090	1:Experimental evidence at protein level	Protein disulfide isomerase Creld1	0.9964	0.999	1	12
sp|P08905|LYZ2_MOUSE	P08905	LYZ2_MOUSE	Lyz2	148	27	Mus musculus OX=10090	1:Experimental evidence at protein level	Lysozyme C-2	0.9978	0.999	1	20
sp|Q7TSI3|PP6R1_MOUSE	Q7TSI3	PP6R1_MOUSE	Ppp6r1	856	37.9	Mus musculus OX=10090	1:Experimental evidence at protein level	Serine/threonine-protein phosphatase 6 regulatory subunit 1	1	0.999	17	167
sp|Q99KK1|REEP3_MOUSE	Q99KK1	REEP3_MOUSE	Reep3	254	33.1	Mus musculus OX=10090	1:Experimental evidence at protein level	Receptor expression-enhancing protein 3	1	0.999	4	10
tr|A0A0A6YVP0|A0A0A6YVP0_MOUSE	A0A0A6YVP0	A0A0A6YVP0_MOUSE	Ighg2b	405	18.5	Mus musculus OX=10090	1:Experimental evidence at protein level	Immunoglobulin heavy constant gamma 2B (Fragment)	1	0.999	3	110
tr|A0A0B4J1I0|A0A0B4J1I0_MOUSE	A0A0B4J1I0	A0A0B4J1I0_MOUSE	Igkv1-110	119	28.7	Mus musculus OX=10090	4:Protein predicted	Immunoglobulin kappa variable 1-110 (Fragment)	0.999	0.999	2	16
tr|A0A087WQ89|A0A087WQ89_MOUSE	A0A087WQ89	A0A087WQ89_MOUSE	Misp3	206	37.4	Mus musculus OX=10090	1:Experimental evidence at protein level	MISP family member 3	1	0.999	5	61
sp|Q9D8P7|TF3C6_MOUSE	Q9D8P7	TF3C6_MOUSE	Gtf3c6	227	50.2	Mus musculus OX=10090	2:Experimental evidence at transcript level	General transcription factor 3C polypeptide 6	0.9943	0.9988	1	12
sp|Q9ERU3|ZNF22_MOUSE	Q9ERU3	ZNF22_MOUSE	Znf22	237	27.8	Mus musculus OX=10090	1:Experimental evidence at protein level	Zinc finger protein 22	1	0.999	5	50
tr|Q3U452|Q3U452_MOUSE	Q3U452	Q3U452_MOUSE		509	36.3	Mus musculus OX=10090	2:Experimental evidence at transcript level	ATP synthase subunit alpha	1	0.998	7	4
sp|Q8BG07|PLD4_MOUSE	Q8BG07	PLD4_MOUSE	Pld4	503	30.6	Mus musculus OX=10090	1:Experimental evidence at protein level	5'-3' exonuclease PLD4	1	0.999	5	10
sp|Q8CCM6|TIM21_MOUSE	Q8CCM6	TIM21_MOUSE	Timm21	244	22.1	Mus musculus OX=10090	1:Experimental evidence at protein level	Mitochondrial import inner membrane translocase subunit Tim21	1	0.999	3	39
sp|Q8K3G5|VRK3_MOUSE	Q8K3G5	VRK3_MOUSE	Vrk3	453	34.9	Mus musculus OX=10090	1:Experimental evidence at protein level	Inactive serine/threonine-protein kinase VRK3	1	0.999	6	51
tr|Q8CDT3|Q8CDT3_MOUSE	Q8CDT3	Q8CDT3_MOUSE	Iqgap1	934	48.8	Mus musculus OX=10090	2:Experimental evidence at transcript level	Ras-GAP domain-containing protein (Fragment)	1	0.9985	30	2
sp|O89023|TPP1_MOUSE	O89023	TPP1_MOUSE	Tpp1	562	29.2	Mus musculus OX=10090	1:Experimental evidence at protein level	Tripeptidyl-peptidase 1	1	0.999	10	218
sp|P53657|KPYR_MOUSE	P53657	KPYR_MOUSE	Pklr	574	53.8	Mus musculus OX=10090	1:Experimental evidence at protein level	Pyruvate kinase PKLR	1	0.999	15	213
sp|P17563|SBP1_MOUSE	P17563	SBP1_MOUSE	Selenbp1	472	81.4	Mus musculus OX=10090	1:Experimental evidence at protein level	Methanethiol oxidase	1	0.999	25	920
tr|A0A0R4J135|A0A0R4J135_MOUSE	A0A0R4J135	A0A0R4J135_MOUSE	Selenbp2	472	78	Mus musculus OX=10090	1:Experimental evidence at protein level	Methanethiol oxidase	1	0.999	21	21
tr|O88840|O88840_MOUSE	O88840	O88840_MOUSE	Fbn1	3857	21.7	Mus musculus OX=10090	2:Experimental evidence at transcript level	Mutant fibrillin-1	1	0.999	7	52
sp|Q9Z1F9|SAE2_MOUSE	Q9Z1F9	SAE2_MOUSE	Uba2	638	41.2	Mus musculus OX=10090	1:Experimental evidence at protein level	SUMO-activating enzyme subunit 2	1	0.999	14	150
sp|Q61033|LAP2A_MOUSE	Q61033	LAP2A_MOUSE	Tmpo	693	56.3	Mus musculus OX=10090	1:Experimental evidence at protein level	Lamina-associated polypeptide 2, isoforms alpha/zeta	1	0.999	20	274
sp|Q9QUI0|RHOA_MOUSE	Q9QUI0	RHOA_MOUSE	Rhoa	193	36.8	Mus musculus OX=10090	1:Experimental evidence at protein level	Transforming protein RhoA	1	0.999	4	60
sp|P22361|HNF1A_MOUSE	P22361	HNF1A_MOUSE	Hnf1a	628	17	Mus musculus OX=10090	1:Experimental evidence at protein level	Hepatocyte nuclear factor 1-alpha	1	0.999	4	36
sp|P70297|STAM1_MOUSE	P70297	STAM1_MOUSE	Stam	548	53.5	Mus musculus OX=10090	1:Experimental evidence at protein level	Signal transducing adapter molecule 1	1	0.999	8	86
sp|P0C8K7|SMIM1_MOUSE	P0C8K7	SMIM1_MOUSE	Smim1	78	75	Mus musculus OX=10090	1:Experimental evidence at protein level	Small integral membrane protein 1	0.9874	0.999	1	29
tr|A0A1L1SSC0|A0A1L1SSC0_MOUSE	A0A1L1SSC0	A0A1L1SSC0_MOUSE	Lrrfip2	670	61.9	Mus musculus OX=10090	1:Experimental evidence at protein level	Leucine-rich repeat flightless-interacting protein 2	1	0.999	12	64
sp|Q9R112|SQOR_MOUSE	Q9R112	SQOR_MOUSE	Sqor	450	68.9	Mus musculus OX=10090	1:Experimental evidence at protein level	Sulfide:quinone oxidoreductase, mitochondrial	1	0.999	19	297
sp|Q9JJ80|RPF2_MOUSE	Q9JJ80	RPF2_MOUSE	Rpf2	306	42.9	Mus musculus OX=10090	2:Experimental evidence at transcript level	Ribosome production factor 2 homolog	1	0.9989	4	12
sp|Q99KH8|STK24_MOUSE	Q99KH8	STK24_MOUSE	Stk24	431	50.3	Mus musculus OX=10090	1:Experimental evidence at protein level	Serine/threonine-protein kinase 24	1	0.999	11	163
sp|Q9DCD2|SYF1_MOUSE	Q9DCD2	SYF1_MOUSE	Xab2	855	40.1	Mus musculus OX=10090	1:Experimental evidence at protein level	Pre-mRNA-splicing factor SYF1	1	0.999	10	85
sp|Q8VBV3|EXOS2_MOUSE	Q8VBV3	EXOS2_MOUSE	Exosc2	293	23.9	Mus musculus OX=10090	1:Experimental evidence at protein level	Exosome complex component RRP4	1	0.999	4	55
sp|Q80UK0|SESD1_MOUSE	Q80UK0	SESD1_MOUSE	Sestd1	696	24	Mus musculus OX=10090	1:Experimental evidence at protein level	SEC14 domain and spectrin repeat-containing protein 1	1	0.999	7	59
sp|Q9DC50|OCTC_MOUSE	Q9DC50	OCTC_MOUSE	Crot	612	56.5	Mus musculus OX=10090	1:Experimental evidence at protein level	Peroxisomal carnitine O-octanoyltransferase	1	0.999	25	565
sp|A2ATU0|DHTK1_MOUSE	A2ATU0	DHTK1_MOUSE	Dhtkd1	921	41.9	Mus musculus OX=10090	1:Experimental evidence at protein level	2-oxoadipate dehydrogenase complex component E1	1	0.999	17	236
sp|Q8K0H1|S47A1_MOUSE	Q8K0H1	S47A1_MOUSE	Slc47a1	567	18	Mus musculus OX=10090	1:Experimental evidence at protein level	Multidrug and toxin extrusion protein 1	1	0.999	7	185
sp|Q63961|EGLN_MOUSE	Q63961	EGLN_MOUSE	Eng	653	17.3	Mus musculus OX=10090	1:Experimental evidence at protein level	Endoglin	1	0.999	5	33
sp|Q6NZN0|RBM26_MOUSE	Q6NZN0	RBM26_MOUSE	Rbm26	1012	28.6	Mus musculus OX=10090	1:Experimental evidence at protein level	RNA-binding protein 26	1	0.999	10	92
sp|Q8BRN9|C2D1B_MOUSE	Q8BRN9	C2D1B_MOUSE	Cc2d1b	848	33.5	Mus musculus OX=10090	1:Experimental evidence at protein level	Coiled-coil and C2 domain-containing protein 1B	1	0.999	11	96
sp|O88879|APAF_MOUSE	O88879	APAF_MOUSE	Apaf1	1249	18.6	Mus musculus OX=10090	1:Experimental evidence at protein level	Apoptotic protease-activating factor 1	1	0.999	4	26
tr|E9QNN1|E9QNN1_MOUSE	E9QNN1	E9QNN1_MOUSE	Dhx9	1384	38.8	Mus musculus OX=10090	1:Experimental evidence at protein level	RNA helicase	1	0.999	29	628
tr|A0A087WPL5|A0A087WPL5_MOUSE	A0A087WPL5	A0A087WPL5_MOUSE	Dhx9	1383	38.8	Mus musculus OX=10090	1:Experimental evidence at protein level	RNA helicase	1	0.999	29	8
sp|P20664|PRI1_MOUSE	P20664	PRI1_MOUSE	Prim1	417	30.5	Mus musculus OX=10090	1:Experimental evidence at protein level	DNA primase small subunit	1	0.9989	2	4
sp|Q9R0E1|PLOD3_MOUSE	Q9R0E1	PLOD3_MOUSE	Plod3	741	36.4	Mus musculus OX=10090	1:Experimental evidence at protein level	Multifunctional procollagen lysine hydroxylase and glycosyltransferase LH3	1	0.999	6	92
sp|Q9D7N6|RM30_MOUSE	Q9D7N6	RM30_MOUSE	Mrpl30	160	53.1	Mus musculus OX=10090	1:Experimental evidence at protein level	39S ribosomal protein L30, mitochondrial	1	0.999	3	23
sp|Q9CSU0|RPR1B_MOUSE	Q9CSU0	RPR1B_MOUSE	Rprd1b	326	46.2	Mus musculus OX=10090	1:Experimental evidence at protein level	Regulation of nuclear pre-mRNA domain-containing protein 1B	1	0.999	10	68
sp|P47968|RPIA_MOUSE	P47968	RPIA_MOUSE	Rpia	303	45.5	Mus musculus OX=10090	1:Experimental evidence at protein level	Ribose-5-phosphate isomerase	1	0.999	4	61
sp|Q9DAW6|PRP4_MOUSE	Q9DAW6	PRP4_MOUSE	Prpf4	521	58.2	Mus musculus OX=10090	1:Experimental evidence at protein level	U4/U6 small nuclear ribonucleoprotein Prp4	1	0.999	10	78
sp|Q6DFX2|ANTR2_MOUSE	Q6DFX2	ANTR2_MOUSE	Antxr2	487	18.7	Mus musculus OX=10090	1:Experimental evidence at protein level	Anthrax toxin receptor 2	1	0.999	2	7
sp|Q9WVJ2|PSD13_MOUSE	Q9WVJ2	PSD13_MOUSE	Psmd13	376	54.5	Mus musculus OX=10090	1:Experimental evidence at protein level	26S proteasome non-ATPase regulatory subunit 13	1	0.999	13	235
sp|P18828|SDC1_MOUSE	P18828	SDC1_MOUSE	Sdc1	311	37.3	Mus musculus OX=10090	1:Experimental evidence at protein level	Syndecan-1	1	0.999	2	18
sp|A2A690|TANC2_MOUSE	A2A690	TANC2_MOUSE	Tanc2	1994	26.5	Mus musculus OX=10090	1:Experimental evidence at protein level	Protein TANC2	1	0.999	9	18
tr|A0A0N4SVC2|A0A0N4SVC2_MOUSE	A0A0N4SVC2	A0A0N4SVC2_MOUSE	Tra2a	280	52.9	Mus musculus OX=10090	1:Experimental evidence at protein level	Transformer-2 protein homolog alpha	1	0.999	2	22
sp|Q924T2|RT02_MOUSE	Q924T2	RT02_MOUSE	Mrps2	291	41.2	Mus musculus OX=10090	1:Experimental evidence at protein level	28S ribosomal protein S2, mitochondrial	1	0.999	5	89
tr|A0A0R4J1V0|A0A0R4J1V0_MOUSE	A0A0R4J1V0	A0A0R4J1V0_MOUSE	Pdzk1	519	79	Mus musculus OX=10090	1:Experimental evidence at protein level	Na(+)/H(+) exchange regulatory cofactor NHE-RF3	1	0.999	29	1202
sp|O88441|MTX2_MOUSE	O88441	MTX2_MOUSE	Mtx2	263	35.4	Mus musculus OX=10090	1:Experimental evidence at protein level	Metaxin-2	1	0.999	6	128
sp|Q99K85|SERC_MOUSE	Q99K85	SERC_MOUSE	Psat1	370	56.8	Mus musculus OX=10090	1:Experimental evidence at protein level	Phosphoserine aminotransferase	1	0.999	11	61
sp|P15864|H12_MOUSE	P15864	H12_MOUSE	H1-2	212	47.6	Mus musculus OX=10090	1:Experimental evidence at protein level	Histone H1.2	1	0.999	12	262
tr|A0A2R8VK72|A0A2R8VK72_MOUSE	A0A2R8VK72	A0A2R8VK72_MOUSE	Mettl7a1	193	36.3	Mus musculus OX=10090	1:Experimental evidence at protein level	Methyltransferase-like 7A1	1	0.999	6	183
sp|Q3TW96|UAP1L_MOUSE	Q3TW96	UAP1L_MOUSE	Uap1l1	507	46.9	Mus musculus OX=10090	1:Experimental evidence at protein level	UDP-N-acetylhexosamine pyrophosphorylase-like protein 1	1	0.999	16	166
sp|Q64191|ASPG_MOUSE	Q64191	ASPG_MOUSE	Aga	346	28	Mus musculus OX=10090	1:Experimental evidence at protein level	N(4)-(beta-N-acetylglucosaminyl)-L-asparaginase	1	0.999	5	78
tr|Q8BW03|Q8BW03_MOUSE	Q8BW03	Q8BW03_MOUSE	Elavl1	326	44.8	Mus musculus OX=10090	2:Experimental evidence at transcript level	ELAV-like protein	1	0.999	7	166
tr|A8DUV1|A8DUV1_MOUSE	A8DUV1	A8DUV1_MOUSE	Hbat1	142	99.3	Mus musculus OX=10090	3:Protein inferred from homology	Alpha-globin	1	0.999	15	17
sp|Q8K0L3|ACSM2_MOUSE	Q8K0L3	ACSM2_MOUSE	Acsm2	575	64	Mus musculus OX=10090	1:Experimental evidence at protein level	Acyl-coenzyme A synthetase ACSM2, mitochondrial	1	0.999	32	2321
sp|Q3TFD2|PCAT1_MOUSE	Q3TFD2	PCAT1_MOUSE	Lpcat1	534	30.1	Mus musculus OX=10090	1:Experimental evidence at protein level	Lysophosphatidylcholine acyltransferase 1	1	0.999	5	32
sp|P32067|LA_MOUSE	P32067	LA_MOUSE	Ssb	415	48	Mus musculus OX=10090	1:Experimental evidence at protein level	Lupus La protein homolog	1	0.999	20	288
sp|Q80U44|ZFY16_MOUSE	Q80U44	ZFY16_MOUSE	Zfyve16	1528	27	Mus musculus OX=10090	1:Experimental evidence at protein level	Zinc finger FYVE domain-containing protein 16	1	0.999	5	34
tr|Q6ZQK4|Q6ZQK4_MOUSE	Q6ZQK4	Q6ZQK4_MOUSE	Ppp2r5c	458	17.2	Mus musculus OX=10090	2:Experimental evidence at transcript level	MKIAA0044 protein (Fragment)	1	0.9989	4	3
sp|Q9D8T2|GSDMD_MOUSE	Q9D8T2	GSDMD_MOUSE	Gsdmd	487	28.7	Mus musculus OX=10090	1:Experimental evidence at protein level	Gasdermin-D	1	0.999	6	14
sp|Q91WG0|EST2C_MOUSE	Q91WG0	EST2C_MOUSE	Ces2c	561	41	Mus musculus OX=10090	1:Experimental evidence at protein level	Acylcarnitine hydrolase	1	0.999	16	468
sp|P06339|HA15_MOUSE	P06339	HA15_MOUSE	H2-T23	357	31.1	Mus musculus OX=10090	1:Experimental evidence at protein level	H-2 class I histocompatibility antigen, D-37 alpha chain	0.9965	0.999	4	17
sp|Q9Z1B7|MK13_MOUSE	Q9Z1B7	MK13_MOUSE	Mapk13	366	37.7	Mus musculus OX=10090	1:Experimental evidence at protein level	Mitogen-activated protein kinase 13	1	0.9988	3	7
sp|Q9D7J9|ECHD3_MOUSE	Q9D7J9	ECHD3_MOUSE	Echdc3	300	44.3	Mus musculus OX=10090	1:Experimental evidence at protein level	Enoyl-CoA hydratase domain-containing protein 3, mitochondrial	1	0.999	5	90
tr|E9QKB2|E9QKB2_MOUSE	E9QKB2	E9QKB2_MOUSE	Habp4	412	54.6	Mus musculus OX=10090	1:Experimental evidence at protein level	Intracellular hyaluronan-binding protein 4	1	0.999	14	119
sp|Q8K2A7|INT10_MOUSE	Q8K2A7	INT10_MOUSE	Ints10	710	26.2	Mus musculus OX=10090	1:Experimental evidence at protein level	Integrator complex subunit 10	1	0.999	4	10
sp|Q8K5B2|MCFD2_MOUSE	Q8K5B2	MCFD2_MOUSE	Mcfd2	145	35.9	Mus musculus OX=10090	1:Experimental evidence at protein level	Multiple coagulation factor deficiency protein 2 homolog	1	0.999	3	42
sp|A6H5Y3|METH_MOUSE	A6H5Y3	METH_MOUSE	Mtr	1253	38.6	Mus musculus OX=10090	1:Experimental evidence at protein level	Methionine synthase	1	0.999	19	154
sp|P39054|DYN2_MOUSE	P39054	DYN2_MOUSE	Dnm2	870	44.7	Mus musculus OX=10090	1:Experimental evidence at protein level	Dynamin-2	1	0.999	28	135
tr|G3X9G4|G3X9G4_MOUSE	G3X9G4	G3X9G4_MOUSE	Dnm2	870	0	Mus musculus OX=10090	1:Experimental evidence at protein level	dynamin GTPase	0.0746	0.999	28	125
sp|Q9DBS9|OSBL3_MOUSE	Q9DBS9	OSBL3_MOUSE	Osbpl3	855	47.3	Mus musculus OX=10090	1:Experimental evidence at protein level	Oxysterol-binding protein-related protein 3	1	0.999	21	251
tr|D3Z194|D3Z194_MOUSE	D3Z194	D3Z194_MOUSE	Osbpl3	850	47.4	Mus musculus OX=10090	1:Experimental evidence at protein level	Oxysterol-binding protein	1	0.9987	20	4
sp|Q9CXD6|MCUR1_MOUSE	Q9CXD6	MCUR1_MOUSE	Mcur1	340	52.1	Mus musculus OX=10090	1:Experimental evidence at protein level	Mitochondrial calcium uniporter regulator 1	1	0.999	8	76
sp|Q80XA6|REPS2_MOUSE	Q80XA6	REPS2_MOUSE	Reps2	647	41.9	Mus musculus OX=10090	1:Experimental evidence at protein level	RalBP1-associated Eps domain-containing protein 2	1	0.999	8	48
sp|Q8VIM4|BSND_MOUSE	Q8VIM4	BSND_MOUSE	Bsnd	307	51.8	Mus musculus OX=10090	1:Experimental evidence at protein level	Barttin	1	0.999	10	257
sp|P58137|ACOT8_MOUSE	P58137	ACOT8_MOUSE	Acot8	320	31.9	Mus musculus OX=10090	1:Experimental evidence at protein level	Acyl-coenzyme A thioesterase 8	1	0.999	8	130
tr|E9Q0F0|E9Q0F0_MOUSE	E9Q0F0	E9Q0F0_MOUSE	Krt78	1068	50.4	Mus musculus OX=10090	1:Experimental evidence at protein level	Keratin 78	1	0.999	5	21
sp|Q61070|EI24_MOUSE	Q61070	EI24_MOUSE	Ei24	340	20.6	Mus musculus OX=10090	1:Experimental evidence at protein level	Etoposide-induced protein 2.4	1	0.998	4	8
sp|P00493|HPRT_MOUSE	P00493	HPRT_MOUSE	Hprt1	218	41.7	Mus musculus OX=10090	1:Experimental evidence at protein level	Hypoxanthine-guanine phosphoribosyltransferase	1	0.999	7	108
tr|Q7M739|Q7M739_MOUSE	Q7M739	Q7M739_MOUSE	Tpr	2357	48.7	Mus musculus OX=10090	1:Experimental evidence at protein level	Nucleoprotein TPR	1	0.999	76	713
sp|Q8VHQ9|ACO11_MOUSE	Q8VHQ9	ACO11_MOUSE	Acot11	594	40.9	Mus musculus OX=10090	1:Experimental evidence at protein level	Acyl-coenzyme A thioesterase 11	1	0.999	8	98
sp|Q8VI47|MRP2_MOUSE	Q8VI47	MRP2_MOUSE	Abcc2	1543	33.8	Mus musculus OX=10090	1:Experimental evidence at protein level	ATP-binding cassette sub-family C member 2	1	0.999	31	338
tr|H3BLL4|H3BLL4_MOUSE	H3BLL4	H3BLL4_MOUSE	Hnrnpk	394	51	Mus musculus OX=10090	1:Experimental evidence at protein level	Heterogeneous nuclear ribonucleoprotein K	1	0.999	13	184
sp|Q8BYZ7|ELMO3_MOUSE	Q8BYZ7	ELMO3_MOUSE	Elmo3	720	39	Mus musculus OX=10090	1:Experimental evidence at protein level	Engulfment and cell motility protein 3	1	0.999	14	165
sp|O35188|X3CL1_MOUSE	O35188	X3CL1_MOUSE	Cx3cl1	395	23.8	Mus musculus OX=10090	1:Experimental evidence at protein level	Fractalkine	1	0.999	5	39
tr|Q3TAF9|Q3TAF9_MOUSE	Q3TAF9	Q3TAF9_MOUSE	Bgn	369	33.9	Mus musculus OX=10090	2:Experimental evidence at transcript level	Biglycan	1	0.999	9	13
sp|Q6A068|CDC5L_MOUSE	Q6A068	CDC5L_MOUSE	Cdc5l	802	57.4	Mus musculus OX=10090	1:Experimental evidence at protein level	Cell division cycle 5-like protein	1	0.999	23	284
sp|Q8K2Q7|BROX_MOUSE	Q8K2Q7	BROX_MOUSE	Brox	411	28.5	Mus musculus OX=10090	1:Experimental evidence at protein level	BRO1 domain-containing protein BROX	1	0.999	6	79
tr|B2RQG2|B2RQG2_MOUSE	B2RQG2	B2RQG2_MOUSE	Phf3	2025	40.6	Mus musculus OX=10090	1:Experimental evidence at protein level	PHD finger protein 3	1	0.999	17	54
sp|Q9D517|PLCC_MOUSE	Q9D517	PLCC_MOUSE	Agpat3	376	29	Mus musculus OX=10090	1:Experimental evidence at protein level	1-acyl-sn-glycerol-3-phosphate acyltransferase gamma	1	0.999	7	113
sp|P04104|K2C1_MOUSE	P04104	K2C1_MOUSE	Krt1	637	39.6	Mus musculus OX=10090	1:Experimental evidence at protein level	Keratin, type II cytoskeletal 1	1	0.999	7	31
sp|Q6IFZ6|K2C1B_MOUSE	Q6IFZ6	K2C1B_MOUSE	Krt77	572	46.7	Mus musculus OX=10090	1:Experimental evidence at protein level	Keratin, type II cytoskeletal 1b	0.9998	0.999	11	21
sp|Q52KI8|SRRM1_MOUSE	Q52KI8	SRRM1_MOUSE	Srrm1	946	36.5	Mus musculus OX=10090	1:Experimental evidence at protein level	Serine/arginine repetitive matrix protein 1	1	0.999	8	122
tr|Q3TUE1|Q3TUE1_MOUSE	Q3TUE1	Q3TUE1_MOUSE	Fubp1	642	54	Mus musculus OX=10090	1:Experimental evidence at protein level	Far upstream element-binding protein 1	1	0.999	22	242
sp|Q9QYB1|CLIC4_MOUSE	Q9QYB1	CLIC4_MOUSE	Clic4	253	51.4	Mus musculus OX=10090	1:Experimental evidence at protein level	Chloride intracellular channel protein 4	1	0.999	11	327
sp|Q60954|MEIS1_MOUSE	Q60954	MEIS1_MOUSE	Meis1	390	23.2	Mus musculus OX=10090	1:Experimental evidence at protein level	Homeobox protein Meis1	0.9998	0.9988	2	9
sp|Q9CZ82|MED18_MOUSE	Q9CZ82	MED18_MOUSE	Med18	208	25.5	Mus musculus OX=10090	1:Experimental evidence at protein level	Mediator of RNA polymerase II transcription subunit 18	1	0.999	3	9
sp|Q8R216|SIR4_MOUSE	Q8R216	SIR4_MOUSE	Sirt4	333	33	Mus musculus OX=10090	1:Experimental evidence at protein level	NAD-dependent protein lipoamidase sirtuin-4, mitochondrial	1	0.999	3	26
sp|Q91WV7|SLC31_MOUSE	Q91WV7	SLC31_MOUSE	Slc3a1	685	53.4	Mus musculus OX=10090	1:Experimental evidence at protein level	Neutral and basic amino acid transport protein rBAT	1	0.999	24	453
sp|Q9D6T0|NOSIP_MOUSE	Q9D6T0	NOSIP_MOUSE	Nosip	301	62.1	Mus musculus OX=10090	1:Experimental evidence at protein level	Nitric oxide synthase-interacting protein	1	0.999	4	30
sp|Q9CR48|DRAM2_MOUSE	Q9CR48	DRAM2_MOUSE	Dram2	267	16.5	Mus musculus OX=10090	2:Experimental evidence at transcript level	DNA damage-regulated autophagy modulator protein 2	0.9981	0.9986	1	11
sp|Q8CHH9|SEPT8_MOUSE	Q8CHH9	SEPT8_MOUSE	Septin8	429	44.8	Mus musculus OX=10090	1:Experimental evidence at protein level	Septin-8	1	0.999	7	122
sp|Q06890|CLUS_MOUSE	Q06890	CLUS_MOUSE	Clu	448	33	Mus musculus OX=10090	1:Experimental evidence at protein level	Clusterin	1	0.999	13	217
sp|Q924N4|S12A6_MOUSE	Q924N4	S12A6_MOUSE	Slc12a6	1150	32.3	Mus musculus OX=10090	1:Experimental evidence at protein level	Solute carrier family 12 member 6	1	0.999	15	131
sp|Q8VC97|BUP1_MOUSE	Q8VC97	BUP1_MOUSE	Upb1	393	20.9	Mus musculus OX=10090	1:Experimental evidence at protein level	Beta-ureidopropionase	1	0.999	3	23
sp|Q8K1H7|T11L2_MOUSE	Q8K1H7	T11L2_MOUSE	Tcp11l2	517	24.6	Mus musculus OX=10090	1:Experimental evidence at protein level	T-complex protein 11-like protein 2	0.9985	0.999	1	6
sp|P41105|RL28_MOUSE	P41105	RL28_MOUSE	Rpl28	137	40.1	Mus musculus OX=10090	1:Experimental evidence at protein level	60S ribosomal protein L28	1	0.999	6	130
sp|Q91ZH7|ABHD3_MOUSE	Q91ZH7	ABHD3_MOUSE	Abhd3	411	40.6	Mus musculus OX=10090	1:Experimental evidence at protein level	Phospholipase ABHD3	1	0.999	6	75
sp|Q62219|TGFI1_MOUSE	Q62219	TGFI1_MOUSE	Tgfb1i1	461	40	Mus musculus OX=10090	1:Experimental evidence at protein level	Transforming growth factor beta-1-induced transcript 1 protein	1	0.999	8	62
sp|Q99KW3|TARA_MOUSE	Q99KW3	TARA_MOUSE	Triobp	2014	42.1	Mus musculus OX=10090	1:Experimental evidence at protein level	TRIO and F-actin-binding protein	1	0.999	16	157
sp|Q9CXW4|RL11_MOUSE	Q9CXW4	RL11_MOUSE	Rpl11	178	48.9	Mus musculus OX=10090	1:Experimental evidence at protein level	60S ribosomal protein L11	1	0.999	4	47
sp|Q791T5|MTCH1_MOUSE	Q791T5	MTCH1_MOUSE	Mtch1	389	45	Mus musculus OX=10090	1:Experimental evidence at protein level	Mitochondrial carrier homolog 1	1	0.999	8	95
sp|Q8BJZ4|RT35_MOUSE	Q8BJZ4	RT35_MOUSE	Mrps35	320	57.5	Mus musculus OX=10090	1:Experimental evidence at protein level	28S ribosomal protein S35, mitochondrial	1	0.999	11	141
sp|P14483|HB2A_MOUSE	P14483	HB2A_MOUSE	H2-Ab1	265	66.5	Mus musculus OX=10090	1:Experimental evidence at protein level	H-2 class II histocompatibility antigen, A beta chain	1	0.999	10	109
sp|Q99LD8|DDAH2_MOUSE	Q99LD8	DDAH2_MOUSE	Ddah2	285	64.6	Mus musculus OX=10090	1:Experimental evidence at protein level	N(G),N(G)-dimethylarginine dimethylaminohydrolase 2	1	0.999	8	144
sp|O09159|MA2B1_MOUSE	O09159	MA2B1_MOUSE	Man2b1	1013	29.5	Mus musculus OX=10090	1:Experimental evidence at protein level	Lysosomal alpha-mannosidase	1	0.999	13	170
sp|P97872|FMO5_MOUSE	P97872	FMO5_MOUSE	Fmo5	533	26.6	Mus musculus OX=10090	1:Experimental evidence at protein level	Flavin-containing monooxygenase 5	1	0.999	10	130
sp|Q80Y98|DDHD2_MOUSE	Q80Y98	DDHD2_MOUSE	Ddhd2	699	24.7	Mus musculus OX=10090	1:Experimental evidence at protein level	Phospholipase DDHD2	1	0.999	6	22
sp|P97315|CSRP1_MOUSE	P97315	CSRP1_MOUSE	Csrp1	193	56.5	Mus musculus OX=10090	1:Experimental evidence at protein level	Cysteine and glycine-rich protein 1	1	0.999	8	225
sp|Q9JLT4|TRXR2_MOUSE	Q9JLT4	TRXR2_MOUSE	Txnrd2	524	39.1	Mus musculus OX=10090	1:Experimental evidence at protein level	Thioredoxin reductase 2, mitochondrial	1	0.999	13	251
sp|Q9Z1G4|VPP1_MOUSE	Q9Z1G4	VPP1_MOUSE	Atp6v0a1	839	28.8	Mus musculus OX=10090	1:Experimental evidence at protein level	V-type proton ATPase 116 kDa subunit a 1	1	0.999	12	132
tr|A0A338P6U8|A0A338P6U8_MOUSE	A0A338P6U8	A0A338P6U8_MOUSE	Arid1b	2296	31.1	Mus musculus OX=10090	1:Experimental evidence at protein level	AT-rich interactive domain-containing protein 1B	1	0.999	17	58
sp|Q8BGQ4|POMT2_MOUSE	Q8BGQ4	POMT2_MOUSE	Pomt2	820	16.1	Mus musculus OX=10090	1:Experimental evidence at protein level	Protein O-mannosyl-transferase 2	0.9947	0.9989	1	7
sp|P07758|A1AT1_MOUSE	P07758	A1AT1_MOUSE	Serpina1a	413	42.7	Mus musculus OX=10090	1:Experimental evidence at protein level	Alpha-1-antitrypsin 1-1	1	0.999	13	753
sp|Q3TAA7|S11IP_MOUSE	Q3TAA7	S11IP_MOUSE	Stk11ip	1072	16.6	Mus musculus OX=10090	1:Experimental evidence at protein level	Serine/threonine-protein kinase 11-interacting protein	1	0.9989	2	5
sp|Q8CGP5|H2A1F_MOUSE	Q8CGP5	H2A1F_MOUSE	Hist1h2af	130	44.6	Mus musculus OX=10090	1:Experimental evidence at protein level	Histone H2A type 1-F	1	0.999	8	509
sp|G3X9C2|FBX50_MOUSE	G3X9C2	FBX50_MOUSE	Nccrp1	266	54.5	Mus musculus OX=10090	1:Experimental evidence at protein level	F-box only protein 50	1	0.999	9	156
sp|Q9D273|MMAB_MOUSE	Q9D273	MMAB_MOUSE	Mmab	237	50.6	Mus musculus OX=10090	1:Experimental evidence at protein level	Corrinoid adenosyltransferase MMAB	1	0.999	5	35
sp|Q5SVQ0|KAT7_MOUSE	Q5SVQ0	KAT7_MOUSE	Kat7	613	48.5	Mus musculus OX=10090	1:Experimental evidence at protein level	Histone acetyltransferase KAT7	1	0.9989	7	28
sp|P53811|PIPNB_MOUSE	P53811	PIPNB_MOUSE	Pitpnb	271	70.5	Mus musculus OX=10090	1:Experimental evidence at protein level	Phosphatidylinositol transfer protein beta isoform	1	0.999	13	146
sp|Q8BLH7|HIRP3_MOUSE	Q8BLH7	HIRP3_MOUSE	Hirip3	601	45.6	Mus musculus OX=10090	1:Experimental evidence at protein level	HIRA-interacting protein 3	1	0.9989	4	14
sp|Q80W21|GSTM7_MOUSE	Q80W21	GSTM7_MOUSE	Gstm7	218	81.2	Mus musculus OX=10090	1:Experimental evidence at protein level	Glutathione S-transferase Mu 7	1	0.999	10	33
sp|Q9CQZ1|HSBP1_MOUSE	Q9CQZ1	HSBP1_MOUSE	Hsbp1	76	76.3	Mus musculus OX=10090	1:Experimental evidence at protein level	Heat shock factor-binding protein 1	0.9935	0.999	1	18
sp|Q9JLT2|TREA_MOUSE	Q9JLT2	TREA_MOUSE	Treh	576	41.5	Mus musculus OX=10090	1:Experimental evidence at protein level	Trehalase	1	0.999	11	126
sp|Q6ZWQ7|SPCS3_MOUSE	Q6ZWQ7	SPCS3_MOUSE	Spcs3	180	21.7	Mus musculus OX=10090	1:Experimental evidence at protein level	Signal peptidase complex subunit 3	1	0.999	3	39
sp|Q60604|SCIN_MOUSE	Q60604	SCIN_MOUSE	Scin	715	61.5	Mus musculus OX=10090	1:Experimental evidence at protein level	Scinderin	1	0.999	29	480
tr|F7ASU3|F7ASU3_MOUSE	F7ASU3	F7ASU3_MOUSE	Rhot1	434	31.1	Mus musculus OX=10090	1:Experimental evidence at protein level	Mitochondrial Rho GTPase 1 (Fragment)	0.9999	0.998	6	2
sp|Q9DBM1|GPTC1_MOUSE	Q9DBM1	GPTC1_MOUSE	Gpatch1	930	26.7	Mus musculus OX=10090	2:Experimental evidence at transcript level	G patch domain-containing protein 1	1	0.999	2	9
sp|P10923|OSTP_MOUSE	P10923	OSTP_MOUSE	Spp1	294	57.1	Mus musculus OX=10090	1:Experimental evidence at protein level	Osteopontin	1	0.999	10	261
tr|F6Q8A4|F6Q8A4_MOUSE	F6Q8A4	F6Q8A4_MOUSE	Rps6ka1	741	48.7	Mus musculus OX=10090	1:Experimental evidence at protein level	non-specific serine/threonine protein kinase (Fragment)	1	0.999	17	128
sp|Q9EPA7|NMNA1_MOUSE	Q9EPA7	NMNA1_MOUSE	Nmnat1	285	42.5	Mus musculus OX=10090	1:Experimental evidence at protein level	Nicotinamide/nicotinic acid mononucleotide adenylyltransferase 1	1	0.999	4	49
sp|O54782|MA2B2_MOUSE	O54782	MA2B2_MOUSE	Man2b2	1018	27.7	Mus musculus OX=10090	1:Experimental evidence at protein level	Epididymis-specific alpha-mannosidase	1	0.999	9	71
tr|Q504M2|Q504M2_MOUSE	Q504M2	Q504M2_MOUSE	Pdp2	532	36.1	Mus musculus OX=10090	1:Experimental evidence at protein level	Pyruvate dehydrogenase phosphatase catalytic subunit 2	1	0.999	12	150
sp|P10649|GSTM1_MOUSE	P10649	GSTM1_MOUSE	Gstm1	218	72	Mus musculus OX=10090	1:Experimental evidence at protein level	Glutathione S-transferase Mu 1	1	0.999	16	669
sp|Q8CI15|SPHK1_MOUSE	Q8CI15	SPHK1_MOUSE	Sphk1	382	19.9	Mus musculus OX=10090	1:Experimental evidence at protein level	Sphingosine kinase 1	0.9951	0.999	1	12
sp|P68040|RACK1_MOUSE	P68040	RACK1_MOUSE	Rack1	317	34.4	Mus musculus OX=10090	1:Experimental evidence at protein level	Receptor of activated protein C kinase 1	1	0.999	7	211
sp|P97376|FRG1_MOUSE	P97376	FRG1_MOUSE	Frg1	258	42.6	Mus musculus OX=10090	1:Experimental evidence at protein level	Protein FRG1	1	0.999	6	31
tr|Q99N15|Q99N15_MOUSE	Q99N15	Q99N15_MOUSE	Hsd17b10	261	73.6	Mus musculus OX=10090	1:Experimental evidence at protein level	17beta-hydroxysteroid dehydrogenase type 10/short chain L-3-hydroxyacyl-CoA dehydrogenase	1	0.999	10	407
sp|Q8CE96|TRM6_MOUSE	Q8CE96	TRM6_MOUSE	Trmt6	497	47.1	Mus musculus OX=10090	1:Experimental evidence at protein level	tRNA (adenine(58)-N(1))-methyltransferase non-catalytic subunit TRM6	1	0.999	7	33
sp|O08749|DLDH_MOUSE	O08749	DLDH_MOUSE	Dld	509	48.7	Mus musculus OX=10090	1:Experimental evidence at protein level	Dihydrolipoyl dehydrogenase, mitochondrial	1	0.999	13	504
sp|P40142|TKT_MOUSE	P40142	TKT_MOUSE	Tkt	623	61.6	Mus musculus OX=10090	1:Experimental evidence at protein level	Transketolase	1	0.999	25	1056
sp|P09411|PGK1_MOUSE	P09411	PGK1_MOUSE	Pgk1	417	78.4	Mus musculus OX=10090	1:Experimental evidence at protein level	Phosphoglycerate kinase 1	1	0.999	22	1919
tr|A0A0R4J0L5|A0A0R4J0L5_MOUSE	A0A0R4J0L5	A0A0R4J0L5_MOUSE	Cog6	657	54.6	Mus musculus OX=10090	1:Experimental evidence at protein level	Conserved oligomeric Golgi complex subunit 6	1	0.999	13	81
sp|B8JK39|ITA9_MOUSE	B8JK39	ITA9_MOUSE	Itga9	1036	25.8	Mus musculus OX=10090	1:Experimental evidence at protein level	Integrin alpha-9	1	0.999	2	9
sp|Q02105|C1QC_MOUSE	Q02105	C1QC_MOUSE	C1qc	246	29.7	Mus musculus OX=10090	1:Experimental evidence at protein level	Complement C1q subcomponent subunit C	1	0.999	1	37
sp|Q91YY4|ATPF2_MOUSE	Q91YY4	ATPF2_MOUSE	Atpaf2	289	36.7	Mus musculus OX=10090	1:Experimental evidence at protein level	ATP synthase mitochondrial F1 complex assembly factor 2	1	0.999	5	27
sp|Q03160|GRB7_MOUSE	Q03160	GRB7_MOUSE	Grb7	535	15.1	Mus musculus OX=10090	1:Experimental evidence at protein level	Growth factor receptor-bound protein 7	1	0.999	3	25
sp|O89090|SP1_MOUSE	O89090	SP1_MOUSE	Sp1	784	24.2	Mus musculus OX=10090	1:Experimental evidence at protein level	Transcription factor Sp1	0.9935	0.999	1	17
sp|Q8BFY9|TNPO1_MOUSE	Q8BFY9	TNPO1_MOUSE	Tnpo1	898	27.7	Mus musculus OX=10090	1:Experimental evidence at protein level	Transportin-1	1	0.999	16	207
sp|Q9CPS7|PNO1_MOUSE	Q9CPS7	PNO1_MOUSE	Pno1	248	50.8	Mus musculus OX=10090	1:Experimental evidence at protein level	RNA-binding protein PNO1	1	0.999	4	48
sp|Q91W43|GCSP_MOUSE	Q91W43	GCSP_MOUSE	Gldc	1025	48.5	Mus musculus OX=10090	1:Experimental evidence at protein level	Glycine dehydrogenase (decarboxylating), mitochondrial	1	0.999	16	203
sp|Q8CEE7|RDH13_MOUSE	Q8CEE7	RDH13_MOUSE	Rdh13	334	39.8	Mus musculus OX=10090	1:Experimental evidence at protein level	Retinol dehydrogenase 13	1	0.999	3	54
sp|Q91VT4|CBR4_MOUSE	Q91VT4	CBR4_MOUSE	Cbr4	236	54.7	Mus musculus OX=10090	1:Experimental evidence at protein level	3-oxoacyl-[acyl-carrier-protein] reductase	1	0.999	6	128
sp|P62984|RL40_MOUSE	P62984	RL40_MOUSE	Uba52	128	58.3	Mus musculus OX=10090	1:Experimental evidence at protein level	Ubiquitin-60S ribosomal protein L40	1	0.999	5	347
sp|P09803|CADH1_MOUSE	P09803	CADH1_MOUSE	Cdh1	884	33	Mus musculus OX=10090	1:Experimental evidence at protein level	Cadherin-1	1	0.999	15	230
sp|Q8BGQ7|SYAC_MOUSE	Q8BGQ7	SYAC_MOUSE	Aars1	968	52	Mus musculus OX=10090	1:Experimental evidence at protein level	Alanine--tRNA ligase, cytoplasmic	1	0.999	23	336
sp|P29452|CASP1_MOUSE	P29452	CASP1_MOUSE	Casp1	402	28.6	Mus musculus OX=10090	1:Experimental evidence at protein level	Caspase-1	1	0.999	5	13
sp|P57716|NICA_MOUSE	P57716	NICA_MOUSE	Ncstn	708	29.3	Mus musculus OX=10090	1:Experimental evidence at protein level	Nicastrin	1	0.999	7	69
sp|Q9ERI5|JMJD6_MOUSE	Q9ERI5	JMJD6_MOUSE	Jmjd6	403	32.2	Mus musculus OX=10090	1:Experimental evidence at protein level	Bifunctional arginine demethylase and lysyl-hydroxylase JMJD6	1	0.999	4	22
sp|Q91Z40|GBP7_MOUSE	Q91Z40	GBP7_MOUSE	Gbp7	638	32.3	Mus musculus OX=10090	1:Experimental evidence at protein level	Guanylate-binding protein 7	1	0.999	8	62
sp|Q7TQG1|PKHA6_MOUSE	Q7TQG1	PKHA6_MOUSE	Plekha6	1173	40.5	Mus musculus OX=10090	1:Experimental evidence at protein level	Pleckstrin homology domain-containing family A member 6	1	0.999	21	218
tr|E9Q3V2|E9Q3V2_MOUSE	E9Q3V2	E9Q3V2_MOUSE	Slc35a3	202	52.5	Mus musculus OX=10090	1:Experimental evidence at protein level	UDP-N-acetylglucosamine transporter (Fragment)	1	0.999	6	61
sp|Q8JZN5|ACAD9_MOUSE	Q8JZN5	ACAD9_MOUSE	Acad9	625	47.2	Mus musculus OX=10090	1:Experimental evidence at protein level	Complex I assembly factor ACAD9, mitochondrial	1	0.999	20	345
sp|Q8JZU2|TXTP_MOUSE	Q8JZU2	TXTP_MOUSE	Slc25a1	311	53.1	Mus musculus OX=10090	1:Experimental evidence at protein level	Tricarboxylate transport protein, mitochondrial	1	0.999	11	134
sp|Q8VC19|HEM1_MOUSE	Q8VC19	HEM1_MOUSE	Alas1	642	35.4	Mus musculus OX=10090	1:Experimental evidence at protein level	5-aminolevulinate synthase, non-specific, mitochondrial	1	0.999	7	62
sp|P24369|PPIB_MOUSE	P24369	PPIB_MOUSE	Ppib	216	51.9	Mus musculus OX=10090	1:Experimental evidence at protein level	Peptidyl-prolyl cis-trans isomerase B	1	0.999	9	195
sp|Q99JF5|MVD1_MOUSE	Q99JF5	MVD1_MOUSE	Mvd	401	41.6	Mus musculus OX=10090	1:Experimental evidence at protein level	Diphosphomevalonate decarboxylase	1	0.999	9	71
sp|P70315|WASP_MOUSE	P70315	WASP_MOUSE	Was	520	21	Mus musculus OX=10090	1:Experimental evidence at protein level	Actin nucleation-promoting factor WAS	1	0.999	2	14
sp|Q8BUH8|SENP7_MOUSE	Q8BUH8	SENP7_MOUSE	Senp7	1037	17.8	Mus musculus OX=10090	1:Experimental evidence at protein level	Sentrin-specific protease 7	1	0.999	5	11
sp|Q9CQZ5|NDUA6_MOUSE	Q9CQZ5	NDUA6_MOUSE	Ndufa6	131	72.5	Mus musculus OX=10090	1:Experimental evidence at protein level	NADH dehydrogenase [ubiquinone] 1 alpha subcomplex subunit 6	1	0.999	9	226
sp|Q9CWX2|CIA30_MOUSE	Q9CWX2	CIA30_MOUSE	Ndufaf1	328	48.8	Mus musculus OX=10090	1:Experimental evidence at protein level	Complex I intermediate-associated protein 30, mitochondrial	1	0.999	13	100
sp|Q8C0C0|ZHX2_MOUSE	Q8C0C0	ZHX2_MOUSE	Zhx2	836	44.5	Mus musculus OX=10090	1:Experimental evidence at protein level	Zinc fingers and homeoboxes protein 2	1	0.999	11	50
sp|Q61081|CDC37_MOUSE	Q61081	CDC37_MOUSE	Cdc37	379	46.4	Mus musculus OX=10090	1:Experimental evidence at protein level	Hsp90 co-chaperone Cdc37	1	0.999	10	180
sp|Q99LI8|HGS_MOUSE	Q99LI8	HGS_MOUSE	Hgs	775	24.4	Mus musculus OX=10090	1:Experimental evidence at protein level	Hepatocyte growth factor-regulated tyrosine kinase substrate	1	0.999	6	60
sp|Q99JR1|SFXN1_MOUSE	Q99JR1	SFXN1_MOUSE	Sfxn1	322	51.2	Mus musculus OX=10090	1:Experimental evidence at protein level	Sideroflexin-1	1	0.999	11	310
sp|P08113|ENPL_MOUSE	P08113	ENPL_MOUSE	Hsp90b1	802	58.2	Mus musculus OX=10090	1:Experimental evidence at protein level	Endoplasmin	1	0.999	40	1333
sp|Q3TJD7|PDLI7_MOUSE	Q3TJD7	PDLI7_MOUSE	Pdlim7	457	51.4	Mus musculus OX=10090	1:Experimental evidence at protein level	PDZ and LIM domain protein 7	1	0.999	11	138
sp|Q8K2C6|SIR5_MOUSE	Q8K2C6	SIR5_MOUSE	Sirt5	310	46.8	Mus musculus OX=10090	1:Experimental evidence at protein level	NAD-dependent protein deacylase sirtuin-5, mitochondrial	1	0.999	6	121
sp|P0C673|IGS11_MOUSE	P0C673	IGS11_MOUSE	Igsf11	428	15.2	Mus musculus OX=10090	1:Experimental evidence at protein level	Immunoglobulin superfamily member 11	1	0.9978	3	8
tr|Q3TB69|Q3TB69_MOUSE	Q3TB69	Q3TB69_MOUSE	Anpep	702	51.9	Mus musculus OX=10090	2:Experimental evidence at transcript level	Uncharacterized protein	1	0.9989	21	3
sp|P97290|IC1_MOUSE	P97290	IC1_MOUSE	Serping1	504	37.1	Mus musculus OX=10090	1:Experimental evidence at protein level	Plasma protease C1 inhibitor	1	0.999	8	109
sp|P37913|DNLI1_MOUSE	P37913	DNLI1_MOUSE	Lig1	916	29.6	Mus musculus OX=10090	1:Experimental evidence at protein level	DNA ligase 1	1	0.999	7	19
sp|Q09200|B4GN1_MOUSE	Q09200	B4GN1_MOUSE	B4galnt1	533	20.3	Mus musculus OX=10090	1:Experimental evidence at protein level	Beta-1,4 N-acetylgalactosaminyltransferase 1	1	0.999	2	15
tr|Q80T06|Q80T06_MOUSE	Q80T06	Q80T06_MOUSE	Eef1d	281	62.6	Mus musculus OX=10090	1:Experimental evidence at protein level	Elongation factor 1-delta	1	0.999	11	342
sp|F6ZDS4|TPR_MOUSE	F6ZDS4	TPR_MOUSE	Tpr	2431	48.4	Mus musculus OX=10090	1:Experimental evidence at protein level	Nucleoprotein TPR	1	0.9969	75	2
sp|Q9WU22|PTN4_MOUSE	Q9WU22	PTN4_MOUSE	Ptpn4	926	25.9	Mus musculus OX=10090	1:Experimental evidence at protein level	Tyrosine-protein phosphatase non-receptor type 4	1	0.9985	2	7
sp|Q9CPZ8|COXM1_MOUSE	Q9CPZ8	COXM1_MOUSE	Cmc1	106	25.5	Mus musculus OX=10090	1:Experimental evidence at protein level	COX assembly mitochondrial protein homolog	0.9999	0.999	2	22
sp|Q6PNC0|DMXL1_MOUSE	Q6PNC0	DMXL1_MOUSE	Dmxl1	3013	31.8	Mus musculus OX=10090	1:Experimental evidence at protein level	DmX-like protein 1	1	0.999	23	151
sp|Q9CQT1|MTNA_MOUSE	Q9CQT1	MTNA_MOUSE	Mri1	369	45	Mus musculus OX=10090	1:Experimental evidence at protein level	Methylthioribose-1-phosphate isomerase	1	0.999	10	91
sp|Q9ESU6|BRD4_MOUSE	Q9ESU6	BRD4_MOUSE	Brd4	1400	28.4	Mus musculus OX=10090	1:Experimental evidence at protein level	Bromodomain-containing protein 4	1	0.999	17	80
sp|P37040|NCPR_MOUSE	P37040	NCPR_MOUSE	Por	678	56	Mus musculus OX=10090	1:Experimental evidence at protein level	NADPH--cytochrome P450 reductase	1	0.999	23	554
sp|Q9WUZ9|ENTP5_MOUSE	Q9WUZ9	ENTP5_MOUSE	Entpd5	427	44.5	Mus musculus OX=10090	1:Experimental evidence at protein level	Ectonucleoside triphosphate diphosphohydrolase 5	1	0.999	15	356
sp|O35601|FYB1_MOUSE	O35601	FYB1_MOUSE	Fyb1	819	30.4	Mus musculus OX=10090	1:Experimental evidence at protein level	FYN-binding protein 1	1	0.999	11	47
sp|Q8BKH7|SIN1_MOUSE	Q8BKH7	SIN1_MOUSE	Mapkap1	522	32.8	Mus musculus OX=10090	1:Experimental evidence at protein level	Target of rapamycin complex 2 subunit MAPKAP1	1	0.999	3	21
sp|Q8BI84|TGO1_MOUSE	Q8BI84	TGO1_MOUSE	Mia3	1930	44.7	Mus musculus OX=10090	1:Experimental evidence at protein level	Transport and Golgi organization protein 1 homolog	1	0.999	39	316
sp|P62334|PRS10_MOUSE	P62334	PRS10_MOUSE	Psmc6	389	59.1	Mus musculus OX=10090	1:Experimental evidence at protein level	26S proteasome regulatory subunit 10B	1	0.999	16	245
sp|P58252|EF2_MOUSE	P58252	EF2_MOUSE	Eef2	858	54	Mus musculus OX=10090	1:Experimental evidence at protein level	Elongation factor 2	1	0.999	36	851
sp|P62827|RAN_MOUSE	P62827	RAN_MOUSE	Ran	216	51.9	Mus musculus OX=10090	1:Experimental evidence at protein level	GTP-binding nuclear protein Ran	1	0.999	10	173
sp|Q8C181|MBNL2_MOUSE	Q8C181	MBNL2_MOUSE	Mbnl2	373	27.3	Mus musculus OX=10090	2:Experimental evidence at transcript level	Muscleblind-like protein 2	1	0.999	5	94
tr|D0EX61|D0EX61_MOUSE	D0EX61	D0EX61_MOUSE	Mbnl2	361	24.1	Mus musculus OX=10090	2:Experimental evidence at transcript level	Muscleblind-like 2 isoform 3	1	0.999	4	14
sp|Q62318|TIF1B_MOUSE	Q62318	TIF1B_MOUSE	Trim28	834	49.8	Mus musculus OX=10090	1:Experimental evidence at protein level	Transcription intermediary factor 1-beta	1	0.999	26	328
sp|Q8K1X4|NCKPL_MOUSE	Q8K1X4	NCKPL_MOUSE	Nckap1l	1134	27.5	Mus musculus OX=10090	1:Experimental evidence at protein level	Nck-associated protein 1-like	1	0.999	11	54
sp|P35278|RAB5C_MOUSE	P35278	RAB5C_MOUSE	Rab5c	216	64.8	Mus musculus OX=10090	1:Experimental evidence at protein level	Ras-related protein Rab-5C	1	0.999	9	397
sp|Q8K411|PREP_MOUSE	Q8K411	PREP_MOUSE	Pitrm1	1036	51.1	Mus musculus OX=10090	1:Experimental evidence at protein level	Presequence protease, mitochondrial	1	0.999	33	487
sp|Q8BGA8|ACSM5_MOUSE	Q8BGA8	ACSM5_MOUSE	Acsm5	578	60	Mus musculus OX=10090	1:Experimental evidence at protein level	Acyl-coenzyme A synthetase ACSM5, mitochondrial	1	0.999	15	282
sp|Q99PG0|AAAD_MOUSE	Q99PG0	AAAD_MOUSE	Aadac	398	51.5	Mus musculus OX=10090	1:Experimental evidence at protein level	Arylacetamide deacetylase	1	0.999	9	190
tr|G5E8G0|G5E8G0_MOUSE	G5E8G0	G5E8G0_MOUSE	Hnrnpd	287	50.5	Mus musculus OX=10090	1:Experimental evidence at protein level	Heterogeneous nuclear ribonucleoprotein D0	1	0.9989	10	7
sp|Q9Z2T6|KRT85_MOUSE	Q9Z2T6	KRT85_MOUSE	Krt85	507	42.2	Mus musculus OX=10090	1:Experimental evidence at protein level	Keratin, type II cuticular Hb5	1	0.9989	4	4
sp|O09005|DEGS1_MOUSE	O09005	DEGS1_MOUSE	Degs1	323	34.4	Mus musculus OX=10090	1:Experimental evidence at protein level	Sphingolipid delta(4)-desaturase DES1	1	0.999	3	49
tr|A0A087WQH8|A0A087WQH8_MOUSE	A0A087WQH8	A0A087WQH8_MOUSE	Slc35a4	103	31.1	Mus musculus OX=10090	1:Experimental evidence at protein level	Probable UDP-sugar transporter protein SLC35A4	1	0.999	2	39
sp|P97364|SPS2_MOUSE	P97364	SPS2_MOUSE	Sephs2	452	53.1	Mus musculus OX=10090	1:Experimental evidence at protein level	Selenide, water dikinase 2	1	0.999	9	200
sp|Q8K273|EMC5_MOUSE	Q8K273	EMC5_MOUSE	Mmgt1	131	30.5	Mus musculus OX=10090	1:Experimental evidence at protein level	ER membrane protein complex subunit 5	1	0.999	2	27
sp|P10833|RRAS_MOUSE	P10833	RRAS_MOUSE	Rras	218	50.9	Mus musculus OX=10090	1:Experimental evidence at protein level	Ras-related protein R-Ras	1	0.999	8	90
sp|O55060|TPMT_MOUSE	O55060	TPMT_MOUSE	Tpmt	240	84.6	Mus musculus OX=10090	1:Experimental evidence at protein level	Thiopurine S-methyltransferase	1	0.999	11	223
sp|Q9CQM5|TXD17_MOUSE	Q9CQM5	TXD17_MOUSE	Txndc17	123	43.1	Mus musculus OX=10090	1:Experimental evidence at protein level	Thioredoxin domain-containing protein 17	1	0.9987	3	24
sp|O70303|CIDEB_MOUSE	O70303	CIDEB_MOUSE	Cideb	219	44.7	Mus musculus OX=10090	1:Experimental evidence at protein level	Cell death activator CIDE-B	1	0.9987	3	8
tr|B1ATI9|B1ATI9_MOUSE	B1ATI9	B1ATI9_MOUSE	Gas7	412	37.1	Mus musculus OX=10090	1:Experimental evidence at protein level	Growth arrest-specific protein 7	1	0.999	5	15
sp|Q3UP75|UD3A1_MOUSE	Q3UP75	UD3A1_MOUSE	Ugt3a1	523	48.9	Mus musculus OX=10090	1:Experimental evidence at protein level	UDP-glucuronosyltransferase 3A1	1	0.999	14	190
sp|Q8R1F9|RPP40_MOUSE	Q8R1F9	RPP40_MOUSE	Rpp40	363	9.7	Mus musculus OX=10090	2:Experimental evidence at transcript level	Ribonuclease P protein subunit p40	0.9957	0.9989	1	4
sp|P46978|STT3A_MOUSE	P46978	STT3A_MOUSE	Stt3a	705	24.8	Mus musculus OX=10090	1:Experimental evidence at protein level	Dolichyl-diphosphooligosaccharide--protein glycosyltransferase subunit STT3A	1	0.999	13	164
sp|Q3US41|ESRP1_MOUSE	Q3US41	ESRP1_MOUSE	Esrp1	680	24.8	Mus musculus OX=10090	1:Experimental evidence at protein level	Epithelial splicing regulatory protein 1	1	0.999	4	7
sp|P70168|IMB1_MOUSE	P70168	IMB1_MOUSE	Kpnb1	876	41.4	Mus musculus OX=10090	1:Experimental evidence at protein level	Importin subunit beta-1	1	0.999	20	441
sp|Q3U0J8|TBD2B_MOUSE	Q3U0J8	TBD2B_MOUSE	Tbc1d2b	965	22.7	Mus musculus OX=10090	1:Experimental evidence at protein level	TBC1 domain family member 2B	1	0.999	8	25
sp|Q7TQJ8|WTIP_MOUSE	Q7TQJ8	WTIP_MOUSE	Wtip	398	29.4	Mus musculus OX=10090	1:Experimental evidence at protein level	Wilms tumor protein 1-interacting protein	0.9917	0.9983	1	3
sp|Q91VR2|ATPG_MOUSE	Q91VR2	ATPG_MOUSE	Atp5f1c	298	44.9	Mus musculus OX=10090	1:Experimental evidence at protein level	ATP synthase subunit gamma, mitochondrial	1	0.999	12	417
sp|P05201|AATC_MOUSE	P05201	AATC_MOUSE	Got1	413	61	Mus musculus OX=10090	1:Experimental evidence at protein level	Aspartate aminotransferase, cytoplasmic	1	0.999	19	440
sp|Q61586|GPAT1_MOUSE	Q61586	GPAT1_MOUSE	Gpam	827	32	Mus musculus OX=10090	1:Experimental evidence at protein level	Glycerol-3-phosphate acyltransferase 1, mitochondrial	1	0.999	13	140
tr|A0A171KXD3|A0A171KXD3_MOUSE	A0A171KXD3	A0A171KXD3_MOUSE	Prmt1	318	50.9	Mus musculus OX=10090	1:Experimental evidence at protein level	Protein arginine N-methyltransferase 1	1	0.999	7	104
sp|P62911|RL32_MOUSE	P62911	RL32_MOUSE	Rpl32	135	43.7	Mus musculus OX=10090	1:Experimental evidence at protein level	60S ribosomal protein L32	1	0.999	5	91
sp|Q9CQH7|BT3L4_MOUSE	Q9CQH7	BT3L4_MOUSE	Btf3l4	158	77.8	Mus musculus OX=10090	1:Experimental evidence at protein level	Transcription factor BTF3 homolog 4	1	0.999	5	119
sp|O35678|MGLL_MOUSE	O35678	MGLL_MOUSE	Mgll	303	35.3	Mus musculus OX=10090	1:Experimental evidence at protein level	Monoglyceride lipase	1	0.999	5	40
sp|A2AEY4|MA7D3_MOUSE	A2AEY4	MA7D3_MOUSE	Map7d3	876	34.6	Mus musculus OX=10090	2:Experimental evidence at transcript level	MAP7 domain-containing protein 3	1	0.9979	1	12
sp|Q9CQJ4|RING2_MOUSE	Q9CQJ4	RING2_MOUSE	Rnf2	336	49.7	Mus musculus OX=10090	1:Experimental evidence at protein level	E3 ubiquitin-protein ligase RING2	1	0.999	7	90
sp|P15261|INGR1_MOUSE	P15261	INGR1_MOUSE	Ifngr1	477	31	Mus musculus OX=10090	1:Experimental evidence at protein level	Interferon gamma receptor 1	1	0.999	2	5
sp|P61358|RL27_MOUSE	P61358	RL27_MOUSE	Rpl27	136	49.3	Mus musculus OX=10090	1:Experimental evidence at protein level	60S ribosomal protein L27	1	0.999	7	192
sp|Q9D211|C2AIL_MOUSE	Q9D211	C2AIL_MOUSE	Cdkn2aipnl	116	26.7	Mus musculus OX=10090	3:Protein inferred from homology	CDKN2AIP N-terminal-like protein	0.9962	0.999	1	7
sp|Q99LG4|TTC5_MOUSE	Q99LG4	TTC5_MOUSE	Ttc5	440	33.3	Mus musculus OX=10090	1:Experimental evidence at protein level	Tetratricopeptide repeat protein 5	1	0.9988	3	12
sp|P47911|RL6_MOUSE	P47911	RL6_MOUSE	Rpl6	296	45.3	Mus musculus OX=10090	1:Experimental evidence at protein level	60S ribosomal protein L6	1	0.999	14	327
tr|A0A0R4J0I1|A0A0R4J0I1_MOUSE	A0A0R4J0I1	A0A0R4J0I1_MOUSE	Serpina3k	418	59.1	Mus musculus OX=10090	1:Experimental evidence at protein level	Serine protease inhibitor A3K	1	0.999	13	1441
tr|E9PV44|E9PV44_MOUSE	E9PV44	E9PV44_MOUSE	Atpif1	74	71.6	Mus musculus OX=10090	1:Experimental evidence at protein level	ATP synthase F1 subunit epsilon	1	0.999	7	213
sp|Q9R1Q9|VAS1_MOUSE	Q9R1Q9	VAS1_MOUSE	Atp6ap1	463	10.6	Mus musculus OX=10090	1:Experimental evidence at protein level	V-type proton ATPase subunit S1	1	0.999	4	44
tr|E0CY88|E0CY88_MOUSE	E0CY88	E0CY88_MOUSE	Cyb5a	110	45.5	Mus musculus OX=10090	1:Experimental evidence at protein level	Cytochrome b5	0.9983	0.9988	3	4
sp|Q91VJ4|STK38_MOUSE	Q91VJ4	STK38_MOUSE	Stk38	465	45.4	Mus musculus OX=10090	1:Experimental evidence at protein level	Serine/threonine-protein kinase 38	1	0.999	8	108
sp|Q3UXZ9|KDM5A_MOUSE	Q3UXZ9	KDM5A_MOUSE	Kdm5a	1690	25.9	Mus musculus OX=10090	1:Experimental evidence at protein level	Lysine-specific demethylase 5A	1	0.999	5	10
sp|P63158|HMGB1_MOUSE	P63158	HMGB1_MOUSE	Hmgb1	215	49.7	Mus musculus OX=10090	1:Experimental evidence at protein level	High mobility group protein B1	1	0.999	9	423
sp|Q3U1G5|I20L2_MOUSE	Q3U1G5	I20L2_MOUSE	Isg20l2	368	26.7	Mus musculus OX=10090	1:Experimental evidence at protein level	Interferon-stimulated 20 kDa exonuclease-like 2	1	0.999	3	15
sp|P35486|ODPA_MOUSE	P35486	ODPA_MOUSE	Pdha1	390	56.7	Mus musculus OX=10090	1:Experimental evidence at protein level	Pyruvate dehydrogenase E1 component subunit alpha, somatic form, mitochondrial	1	0.999	16	316
sp|O70423|AOC3_MOUSE	O70423	AOC3_MOUSE	Aoc3	765	25	Mus musculus OX=10090	1:Experimental evidence at protein level	Membrane primary amine oxidase	1	0.999	11	69
sp|Q8K209|AGRG1_MOUSE	Q8K209	AGRG1_MOUSE	Adgrg1	687	24.3	Mus musculus OX=10090	1:Experimental evidence at protein level	Adhesion G-protein coupled receptor G1	1	0.999	4	40
sp|Q9QYY0|GAB1_MOUSE	Q9QYY0	GAB1_MOUSE	Gab1	695	20	Mus musculus OX=10090	1:Experimental evidence at protein level	GRB2-associated-binding protein 1	1	0.999	6	28
sp|Q8BH65|DEN6A_MOUSE	Q8BH65	DEN6A_MOUSE	Dennd6a	605	26.1	Mus musculus OX=10090	1:Experimental evidence at protein level	Protein DENND6A	1	0.999	6	37
sp|Q99LP6|GRPE1_MOUSE	Q99LP6	GRPE1_MOUSE	Grpel1	217	60.4	Mus musculus OX=10090	1:Experimental evidence at protein level	GrpE protein homolog 1, mitochondrial	1	0.999	6	147
tr|Q5I0W6|Q5I0W6_MOUSE	Q5I0W6	Q5I0W6_MOUSE	Mettl7a2	244	51.2	Mus musculus OX=10090	2:Experimental evidence at transcript level	Methyltransferase-like 7A2	1	0.999	8	107
sp|Q9CRA0|NAR4_MOUSE	Q9CRA0	NAR4_MOUSE	Art4	300	23	Mus musculus OX=10090	1:Experimental evidence at protein level	Ecto-ADP-ribosyltransferase 4	1	0.999	4	18
sp|Q6NS46|RRP5_MOUSE	Q6NS46	RRP5_MOUSE	Pdcd11	1862	33.9	Mus musculus OX=10090	1:Experimental evidence at protein level	Protein RRP5 homolog	1	0.999	14	74
sp|Q9CWL8|CTBL1_MOUSE	Q9CWL8	CTBL1_MOUSE	Ctnnbl1	563	33.2	Mus musculus OX=10090	1:Experimental evidence at protein level	Beta-catenin-like protein 1	1	0.999	10	87
sp|Q64FW2|RETST_MOUSE	Q64FW2	RETST_MOUSE	Retsat	609	43.7	Mus musculus OX=10090	1:Experimental evidence at protein level	All-trans-retinol 13,14-reductase	1	0.999	16	167
sp|Q8K182|CO8A_MOUSE	Q8K182	CO8A_MOUSE	C8a	587	33.9	Mus musculus OX=10090	1:Experimental evidence at protein level	Complement component C8 alpha chain	1	0.999	7	68
sp|Q9DCZ1|GMPR1_MOUSE	Q9DCZ1	GMPR1_MOUSE	Gmpr	345	20.9	Mus musculus OX=10090	1:Experimental evidence at protein level	GMP reductase 1	1	0.999	4	50
sp|Q9CPP6|NDUA5_MOUSE	Q9CPP6	NDUA5_MOUSE	Ndufa5	116	66.4	Mus musculus OX=10090	1:Experimental evidence at protein level	NADH dehydrogenase [ubiquinone] 1 alpha subcomplex subunit 5	1	0.999	6	183
sp|O35682|MYADM_MOUSE	O35682	MYADM_MOUSE	Myadm	320	42	Mus musculus OX=10090	1:Experimental evidence at protein level	Myeloid-associated differentiation marker	1	0.999	2	31
sp|Q9DAR7|DCPS_MOUSE	Q9DAR7	DCPS_MOUSE	Dcps	338	56.8	Mus musculus OX=10090	1:Experimental evidence at protein level	m7GpppX diphosphatase	1	0.999	11	157
sp|Q9WTU0|PHF2_MOUSE	Q9WTU0	PHF2_MOUSE	Phf2	1096	21.5	Mus musculus OX=10090	1:Experimental evidence at protein level	Lysine-specific demethylase PHF2	1	0.9988	6	15
sp|Q8BGT6|MILK1_MOUSE	Q8BGT6	MILK1_MOUSE	Micall1	870	29.5	Mus musculus OX=10090	1:Experimental evidence at protein level	MICAL-like protein 1	1	0.999	3	23
sp|Q8BJS4|SUN2_MOUSE	Q8BJS4	SUN2_MOUSE	Sun2	731	46.9	Mus musculus OX=10090	1:Experimental evidence at protein level	SUN domain-containing protein 2	1	0.999	16	218
tr|Q3U8W9|Q3U8W9_MOUSE	Q3U8W9	Q3U8W9_MOUSE	Hnrnpr	632	42.4	Mus musculus OX=10090	2:Experimental evidence at transcript level	Heterogeneous nuclear ribonucleoprotein R	1	0.999	19	340
sp|Q8K352|SASH3_MOUSE	Q8K352	SASH3_MOUSE	Sash3	380	27.4	Mus musculus OX=10090	1:Experimental evidence at protein level	SAM and SH3 domain-containing protein 3	1	0.999	3	19
sp|Q6PCM2|INT6_MOUSE	Q6PCM2	INT6_MOUSE	Ints6	883	31.1	Mus musculus OX=10090	1:Experimental evidence at protein level	Integrator complex subunit 6	1	0.999	4	15
sp|Q8BGS1|E41L5_MOUSE	Q8BGS1	E41L5_MOUSE	Epb41l5	731	37.1	Mus musculus OX=10090	1:Experimental evidence at protein level	Band 4.1-like protein 5	1	0.999	15	225
sp|P06745|G6PI_MOUSE	P06745	G6PI_MOUSE	Gpi	558	57.7	Mus musculus OX=10090	1:Experimental evidence at protein level	Glucose-6-phosphate isomerase	1	0.999	20	720
sp|P16054|KPCE_MOUSE	P16054	KPCE_MOUSE	Prkce	737	29.3	Mus musculus OX=10090	1:Experimental evidence at protein level	Protein kinase C epsilon type	1	0.999	4	29
sp|Q80SY5|PR38B_MOUSE	Q80SY5	PR38B_MOUSE	Prpf38b	542	34.9	Mus musculus OX=10090	1:Experimental evidence at protein level	Pre-mRNA-splicing factor 38B	1	0.9989	5	24
sp|Q71FD7|FBLI1_MOUSE	Q71FD7	FBLI1_MOUSE	Fblim1	375	36.3	Mus musculus OX=10090	1:Experimental evidence at protein level	Filamin-binding LIM protein 1	1	0.999	3	24
sp|P35576|G6PC1_MOUSE	P35576	G6PC1_MOUSE	G6pc1	357	30.5	Mus musculus OX=10090	1:Experimental evidence at protein level	Glucose-6-phosphatase catalytic subunit 1	1	0.999	7	80
tr|Q3TPK8|Q3TPK8_MOUSE	Q3TPK8	Q3TPK8_MOUSE	Rbms1	400	33.5	Mus musculus OX=10090	2:Experimental evidence at transcript level	RNA binding motif single stranded interacting protein 1 (Fragment)	0.9964	0.999	2	19
sp|Q8VCM8|NCLN_MOUSE	Q8VCM8	NCLN_MOUSE	Ncln	563	36.1	Mus musculus OX=10090	1:Experimental evidence at protein level	Nicalin	1	0.999	9	203
sp|O54879|HMGB3_MOUSE	O54879	HMGB3_MOUSE	Hmgb3	200	27.7	Mus musculus OX=10090	1:Experimental evidence at protein level	High mobility group protein B3	1	0.999	6	58
sp|Q3TZZ7|ESYT2_MOUSE	Q3TZZ7	ESYT2_MOUSE	Esyt2	845	50.3	Mus musculus OX=10090	1:Experimental evidence at protein level	Extended synaptotagmin-2	1	0.999	21	223
sp|Q9Z0E6|GBP2_MOUSE	Q9Z0E6	GBP2_MOUSE	Gbp2	589	34.3	Mus musculus OX=10090	1:Experimental evidence at protein level	Guanylate-binding protein 2	1	0.999	12	173
sp|Q9DCS2|MTL26_MOUSE	Q9DCS2	MTL26_MOUSE	Mettl26	204	74	Mus musculus OX=10090	1:Experimental evidence at protein level	Methyltransferase-like 26	1	0.999	7	158
sp|P58064|RT06_MOUSE	P58064	RT06_MOUSE	Mrps6	125	44.8	Mus musculus OX=10090	1:Experimental evidence at protein level	28S ribosomal protein S6, mitochondrial	1	0.999	4	44
tr|E9Q317|E9Q317_MOUSE	E9Q317	E9Q317_MOUSE	Sap18b	172	52.9	Mus musculus OX=10090	1:Experimental evidence at protein level	Histone deacetylase complex subunit SAP18	1	0.999	4	52
sp|Q8C129|LCAP_MOUSE	Q8C129	LCAP_MOUSE	Lnpep	1025	35.9	Mus musculus OX=10090	1:Experimental evidence at protein level	Leucyl-cystinyl aminopeptidase	1	0.999	15	225
sp|Q640M1|UT14A_MOUSE	Q640M1	UT14A_MOUSE	Utp14a	767	29.2	Mus musculus OX=10090	1:Experimental evidence at protein level	U3 small nucleolar RNA-associated protein 14 homolog A	1	0.999	5	20
sp|Q61411|RASH_MOUSE	Q61411	RASH_MOUSE	Hras	189	47.1	Mus musculus OX=10090	1:Experimental evidence at protein level	GTPase HRas	0.9999	0.999	5	29
sp|O70579|PM34_MOUSE	O70579	PM34_MOUSE	Slc25a17	307	46.9	Mus musculus OX=10090	1:Experimental evidence at protein level	Peroxisomal membrane protein PMP34	1	0.999	6	64
sp|Q9DB20|ATPO_MOUSE	Q9DB20	ATPO_MOUSE	Atp5po	213	65.3	Mus musculus OX=10090	1:Experimental evidence at protein level	ATP synthase subunit O, mitochondrial	1	0.999	10	243
sp|Q8VE22|RT23_MOUSE	Q8VE22	RT23_MOUSE	Mrps23	177	67.7	Mus musculus OX=10090	1:Experimental evidence at protein level	28S ribosomal protein S23, mitochondrial	1	0.999	5	83
sp|Q9JLV6|PNKP_MOUSE	Q9JLV6	PNKP_MOUSE	Pnkp	522	32	Mus musculus OX=10090	1:Experimental evidence at protein level	Bifunctional polynucleotide phosphatase/kinase	1	0.999	9	75
sp|Q03734|SPA3M_MOUSE	Q03734	SPA3M_MOUSE	Serpina3m	418	51.2	Mus musculus OX=10090	1:Experimental evidence at protein level	Serine protease inhibitor A3M	1	0.999	10	48
sp|Q8K2Q9|SHOT1_MOUSE	Q8K2Q9	SHOT1_MOUSE	Shtn1	631	43.7	Mus musculus OX=10090	1:Experimental evidence at protein level	Shootin-1	1	0.999	10	57
sp|Q9QXW9|LAT2_MOUSE	Q9QXW9	LAT2_MOUSE	Slc7a8	531	11.5	Mus musculus OX=10090	1:Experimental evidence at protein level	Large neutral amino acids transporter small subunit 2	1	0.999	3	69
sp|Q921M7|CYRIB_MOUSE	Q921M7	CYRIB_MOUSE	Cyrib	324	48.1	Mus musculus OX=10090	1:Experimental evidence at protein level	CYFIP-related Rac1 interactor B	1	0.999	8	126
sp|Q8C0N2|GPAT3_MOUSE	Q8C0N2	GPAT3_MOUSE	Gpat3	438	31.7	Mus musculus OX=10090	1:Experimental evidence at protein level	Glycerol-3-phosphate acyltransferase 3	1	0.999	3	11
sp|P42932|TCPQ_MOUSE	P42932	TCPQ_MOUSE	Cct8	548	61.5	Mus musculus OX=10090	1:Experimental evidence at protein level	T-complex protein 1 subunit theta	1	0.999	26	363
sp|Q61166|MARE1_MOUSE	Q61166	MARE1_MOUSE	Mapre1	268	65.3	Mus musculus OX=10090	1:Experimental evidence at protein level	Microtubule-associated protein RP/EB family member 1	1	0.999	13	170
sp|Q8K009|AL1L2_MOUSE	Q8K009	AL1L2_MOUSE	Aldh1l2	923	45.4	Mus musculus OX=10090	1:Experimental evidence at protein level	Mitochondrial 10-formyltetrahydrofolate dehydrogenase	1	0.999	10	38
sp|P70698|PYRG1_MOUSE	P70698	PYRG1_MOUSE	Ctps1	591	31.5	Mus musculus OX=10090	1:Experimental evidence at protein level	CTP synthase 1	1	0.999	10	150
sp|Q8BH69|SPS1_MOUSE	Q8BH69	SPS1_MOUSE	Sephs1	392	35.2	Mus musculus OX=10090	1:Experimental evidence at protein level	Selenide, water dikinase 1	1	0.999	8	111
sp|Q921R8|S41A3_MOUSE	Q921R8	S41A3_MOUSE	Slc41a3	488	26.4	Mus musculus OX=10090	1:Experimental evidence at protein level	Solute carrier family 41 member 3	1	0.999	2	10
sp|P47963|RL13_MOUSE	P47963	RL13_MOUSE	Rpl13	211	47.9	Mus musculus OX=10090	1:Experimental evidence at protein level	60S ribosomal protein L13	1	0.999	11	199
tr|A0A2I3BQS7|A0A2I3BQS7_MOUSE	A0A2I3BQS7	A0A2I3BQS7_MOUSE	Sdr39u1	139	24.5	Mus musculus OX=10090	1:Experimental evidence at protein level	Epimerase family protein SDR39U1 (Fragment)	0.9997	0.997	4	9
sp|P07901|HS90A_MOUSE	P07901	HS90A_MOUSE	Hsp90aa1	733	55.4	Mus musculus OX=10090	1:Experimental evidence at protein level	Heat shock protein HSP 90-alpha	1	0.999	36	712
tr|Q3UTK2|Q3UTK2_MOUSE	Q3UTK2	Q3UTK2_MOUSE	Cyp1b1	487	37	Mus musculus OX=10090	1:Experimental evidence at protein level	Cytochrome P450 1B1	1	0.999	6	19
sp|O09118|NET1_MOUSE	O09118	NET1_MOUSE	Ntn1	604	30.5	Mus musculus OX=10090	1:Experimental evidence at protein level	Netrin-1	1	0.999	3	30
sp|P11087|CO1A1_MOUSE	P11087	CO1A1_MOUSE	Col1a1	1453	52.9	Mus musculus OX=10090	1:Experimental evidence at protein level	Collagen alpha-1(I) chain	1	0.999	20	235
sp|Q80YC5|FA12_MOUSE	Q80YC5	FA12_MOUSE	F12	597	27.6	Mus musculus OX=10090	1:Experimental evidence at protein level	Coagulation factor XII	1	0.999	3	23
sp|Q5MJS3|FA20C_MOUSE	Q5MJS3	FA20C_MOUSE	Fam20c	579	34.2	Mus musculus OX=10090	1:Experimental evidence at protein level	Extracellular serine/threonine protein kinase FAM20C	0.9997	0.999	1	2
tr|E9QM90|E9QM90_MOUSE	E9QM90	E9QM90_MOUSE	Relch	1216	47.5	Mus musculus OX=10090	1:Experimental evidence at protein level	RAB11-binding protein RELCH	1	0.999	24	240
tr|G3X9J4|G3X9J4_MOUSE	G3X9J4	G3X9J4_MOUSE	Relch	1216	47	Mus musculus OX=10090	1:Experimental evidence at protein level	RAB11-binding protein RELCH	1	0.9988	24	1
sp|P61290|PSME3_MOUSE	P61290	PSME3_MOUSE	Psme3	254	34.6	Mus musculus OX=10090	1:Experimental evidence at protein level	Proteasome activator complex subunit 3	1	0.999	6	98
sp|P97386|DNLI3_MOUSE	P97386	DNLI3_MOUSE	Lig3	1015	30.1	Mus musculus OX=10090	1:Experimental evidence at protein level	DNA ligase 3	1	0.999	10	38
sp|Q922M3|BACD3_MOUSE	Q922M3	BACD3_MOUSE	Kctd10	315	41	Mus musculus OX=10090	1:Experimental evidence at protein level	BTB/POZ domain-containing adapter for CUL3-mediated RhoA degradation protein 3	1	0.999	5	59
tr|E9PUQ9|E9PUQ9_MOUSE	E9PUQ9	E9PUQ9_MOUSE	Piezo1	2546	19.4	Mus musculus OX=10090	1:Experimental evidence at protein level	Piezo-type mechanosensitive ion channel component	1	0.999	13	97
tr|Q8C5A0|Q8C5A0_MOUSE	Q8C5A0	Q8C5A0_MOUSE	Arhgap1	347	55	Mus musculus OX=10090	2:Experimental evidence at transcript level	Rho GTPase-activating protein 1	1	0.9987	10	8
sp|Q8CE33|KLH11_MOUSE	Q8CE33	KLH11_MOUSE	Klhl11	709	24.5	Mus musculus OX=10090	1:Experimental evidence at protein level	Kelch-like protein 11	1	0.9988	2	3
sp|G3X987|GIMA9_MOUSE	G3X987	GIMA9_MOUSE	Gimap9	291	41.7	Mus musculus OX=10090	1:Experimental evidence at protein level	GTPase IMAP family member 9	1	0.999	2	11
sp|Q62425|NDUA4_MOUSE	Q62425	NDUA4_MOUSE	Ndufa4	82	79.6	Mus musculus OX=10090	1:Experimental evidence at protein level	Cytochrome c oxidase subunit NDUFA4	1	0.999	5	163
sp|Q8BIF0|C99L2_MOUSE	Q8BIF0	C99L2_MOUSE	Cd99l2	237	30.5	Mus musculus OX=10090	1:Experimental evidence at protein level	CD99 antigen-like protein 2	1	0.999	2	25
tr|A0A023J6I7|A0A023J6I7_MUSMC	A0A023J6I7	A0A023J6I7_MUSMC	COX2	227	32.2	Mus musculus castaneus OX=10091	3:Protein inferred from homology	Cytochrome c oxidase subunit 2	1	0.999	6	48
tr|Q3TI08|Q3TI08_MOUSE	Q3TI08	Q3TI08_MOUSE	Zpr1	450	44.9	Mus musculus OX=10090	2:Experimental evidence at transcript level	Zinc finger protein ZPR1 (Fragment)	1	0.999	11	121
sp|Q9CY16|RT28_MOUSE	Q9CY16	RT28_MOUSE	Mrps28	186	62.9	Mus musculus OX=10090	1:Experimental evidence at protein level	28S ribosomal protein S28, mitochondrial	1	0.999	5	59
tr|F7BP73|F7BP73_MOUSE	F7BP73	F7BP73_MOUSE	Slc22a23	566	11.8	Mus musculus OX=10090	1:Experimental evidence at protein level	Solute carrier family 22 member 23 (Fragment)	1	0.9989	2	10
sp|Q8BZW8|NHLC2_MOUSE	Q8BZW8	NHLC2_MOUSE	Nhlrc2	725	25.2	Mus musculus OX=10090	1:Experimental evidence at protein level	NHL repeat-containing protein 2	1	0.999	11	134
sp|P21958|TAP1_MOUSE	P21958	TAP1_MOUSE	Tap1	724	30.9	Mus musculus OX=10090	1:Experimental evidence at protein level	Antigen peptide transporter 1	1	0.999	9	87
sp|O54834|RHG06_MOUSE	O54834	RHG06_MOUSE	Arhgap6	987	38.9	Mus musculus OX=10090	1:Experimental evidence at protein level	Rho GTPase-activating protein 6	1	0.999	5	21
tr|A0A346I7J8|A0A346I7J8_MOUSE	A0A346I7J8	A0A346I7J8_MOUSE	gag-pol	1067	30.9	Mus musculus OX=10090	3:Protein inferred from homology	Putative gag-pol protein	1	0.999	12	96
sp|Q61735|CD47_MOUSE	Q61735	CD47_MOUSE	Cd47	303	17.6	Mus musculus OX=10090	1:Experimental evidence at protein level	Leukocyte surface antigen CD47	1	0.999	2	68
sp|Q8JZV7|NAGA_MOUSE	Q8JZV7	NAGA_MOUSE	Amdhd2	409	20.3	Mus musculus OX=10090	1:Experimental evidence at protein level	N-acetylglucosamine-6-phosphate deacetylase	1	0.999	4	67
sp|O70209|PDLI3_MOUSE	O70209	PDLI3_MOUSE	Pdlim3	316	37.7	Mus musculus OX=10090	1:Experimental evidence at protein level	PDZ and LIM domain protein 3	1	0.999	5	52
sp|Q64522|H2A2B_MOUSE	Q64522	H2A2B_MOUSE	H2ac21	130	72.3	Mus musculus OX=10090	1:Experimental evidence at protein level	Histone H2A type 2-B	1	0.9974	7	51
sp|Q9JJA4|WDR12_MOUSE	Q9JJA4	WDR12_MOUSE	Wdr12	423	41.4	Mus musculus OX=10090	1:Experimental evidence at protein level	Ribosome biogenesis protein WDR12	1	0.999	5	68
sp|O88428|PAPS2_MOUSE	O88428	PAPS2_MOUSE	Papss2	621	65.2	Mus musculus OX=10090	1:Experimental evidence at protein level	Bifunctional 3'-phosphoadenosine 5'-phosphosulfate synthase 2	1	0.999	22	359
sp|Q9CWL2|CASZ1_MOUSE	Q9CWL2	CASZ1_MOUSE	Casz1	1761	30.8	Mus musculus OX=10090	1:Experimental evidence at protein level	Zinc finger protein castor homolog 1	1	0.999	2	8
sp|Q9D2Y4|MLKL_MOUSE	Q9D2Y4	MLKL_MOUSE	Mlkl	472	28.2	Mus musculus OX=10090	1:Experimental evidence at protein level	Mixed lineage kinase domain-like protein	1	0.9989	3	5
sp|Q80YR5|SAFB2_MOUSE	Q80YR5	SAFB2_MOUSE	Safb2	991	50.1	Mus musculus OX=10090	1:Experimental evidence at protein level	Scaffold attachment factor B2	1	0.999	23	166
sp|P22682|CBL_MOUSE	P22682	CBL_MOUSE	Cbl	913	33.8	Mus musculus OX=10090	1:Experimental evidence at protein level	E3 ubiquitin-protein ligase CBL	1	0.999	9	31
sp|Q69ZS7|HBS1L_MOUSE	Q69ZS7	HBS1L_MOUSE	Hbs1l	682	56.1	Mus musculus OX=10090	1:Experimental evidence at protein level	HBS1-like protein	1	0.999	12	72
sp|B1AZP2|DLGP4_MOUSE	B1AZP2	DLGP4_MOUSE	Dlgap4	992	33	Mus musculus OX=10090	1:Experimental evidence at protein level	Disks large-associated protein 4	1	0.999	6	17
sp|Q80X80|C2C2L_MOUSE	Q80X80	C2C2L_MOUSE	C2cd2l	706	36.4	Mus musculus OX=10090	1:Experimental evidence at protein level	Phospholipid transfer protein C2CD2L	1	0.999	10	151
sp|Q9R045|ANGL2_MOUSE	Q9R045	ANGL2_MOUSE	Angptl2	493	31.6	Mus musculus OX=10090	2:Experimental evidence at transcript level	Angiopoietin-related protein 2	1	0.999	3	9
sp|P51437|CAMP_MOUSE	P51437	CAMP_MOUSE	Camp	172	41	Mus musculus OX=10090	1:Experimental evidence at protein level	Cathelicidin antimicrobial peptide	1	0.999	2	29
sp|Q9CR60|GOT1B_MOUSE	Q9CR60	GOT1B_MOUSE	Golt1b	138	26.1	Mus musculus OX=10090	1:Experimental evidence at protein level	Vesicle transport protein GOT1B	1	0.999	2	19
sp|E9Q5K4|CP2CN_MOUSE	E9Q5K4	CP2CN_MOUSE	Cyp2c23	494	27.1	Mus musculus OX=10090	1:Experimental evidence at protein level	Cytochrome P450 2C44	1	0.998	3	18
sp|Q3UW53|NIBA1_MOUSE	Q3UW53	NIBA1_MOUSE	Niban1	926	40.5	Mus musculus OX=10090	1:Experimental evidence at protein level	Protein Niban 1	1	0.999	16	157
sp|Q9CPW3|RM54_MOUSE	Q9CPW3	RM54_MOUSE	Mrpl54	135	13.3	Mus musculus OX=10090	1:Experimental evidence at protein level	39S ribosomal protein L54, mitochondrial	0.9896	0.9989	1	10
sp|A2AQ07|TBB1_MOUSE	A2AQ07	TBB1_MOUSE	Tubb1	451	39.2	Mus musculus OX=10090	1:Experimental evidence at protein level	Tubulin beta-1 chain	1	0.999	4	1
sp|Q64213|SF01_MOUSE	Q64213	SF01_MOUSE	Sf1	653	30.3	Mus musculus OX=10090	1:Experimental evidence at protein level	Splicing factor 1	1	0.999	7	134
sp|Q5NCF2|TPPC1_MOUSE	Q5NCF2	TPPC1_MOUSE	Trappc1	145	41.5	Mus musculus OX=10090	1:Experimental evidence at protein level	Trafficking protein particle complex subunit 1	1	0.999	3	31
sp|P32020|SCP2_MOUSE	P32020	SCP2_MOUSE	Scp2	547	38	Mus musculus OX=10090	1:Experimental evidence at protein level	Sterol carrier protein 2	1	0.999	13	251
sp|Q9D2Y9|ELOV7_MOUSE	Q9D2Y9	ELOV7_MOUSE	Elovl7	281	22.5	Mus musculus OX=10090	2:Experimental evidence at transcript level	Elongation of very long chain fatty acids protein 7	0.9655	0.9972	1	7
tr|A0A0A6YXV0|A0A0A6YXV0_MOUSE	A0A0A6YXV0	A0A0A6YXV0_MOUSE	Apeh	204	52.5	Mus musculus OX=10090	1:Experimental evidence at protein level	Acylamino-acid-releasing enzyme (Fragment)	1	0.999	7	13
sp|Q64729|TGFR1_MOUSE	Q64729	TGFR1_MOUSE	Tgfbr1	503	36.2	Mus musculus OX=10090	1:Experimental evidence at protein level	TGF-beta receptor type-1	1	0.999	3	7
sp|O55026|ENTP2_MOUSE	O55026	ENTP2_MOUSE	Entpd2	495	17.4	Mus musculus OX=10090	1:Experimental evidence at protein level	Ectonucleoside triphosphate diphosphohydrolase 2	1	0.9988	4	15
tr|Q0VAW6|Q0VAW6_MOUSE	Q0VAW6	Q0VAW6_MOUSE	8030462N17Rik	399	22.3	Mus musculus OX=10090	1:Experimental evidence at protein level	RIKEN cDNA 8030462N17 gene	1	0.9989	3	23
sp|Q91ZN5|S35B2_MOUSE	Q91ZN5	S35B2_MOUSE	Slc35b2	431	15.4	Mus musculus OX=10090	1:Experimental evidence at protein level	Adenosine 3'-phospho 5'-phosphosulfate transporter 1	1	0.9988	3	10
sp|Q9CPS6|HINT3_MOUSE	Q9CPS6	HINT3_MOUSE	Hint3	165	25	Mus musculus OX=10090	1:Experimental evidence at protein level	Adenosine 5'-monophosphoramidase HINT3	1	0.999	3	40
sp|O08539|BIN1_MOUSE	O08539	BIN1_MOUSE	Bin1	588	39.1	Mus musculus OX=10090	1:Experimental evidence at protein level	Myc box-dependent-interacting protein 1	1	0.999	9	142
sp|Q8C7X2|EMC1_MOUSE	Q8C7X2	EMC1_MOUSE	Emc1	997	30.5	Mus musculus OX=10090	1:Experimental evidence at protein level	ER membrane protein complex subunit 1	1	0.999	19	209
sp|Q8BK67|RCC2_MOUSE	Q8BK67	RCC2_MOUSE	Rcc2	520	41	Mus musculus OX=10090	1:Experimental evidence at protein level	Protein RCC2	1	0.999	9	58
sp|Q91WM1|STRBP_MOUSE	Q91WM1	STRBP_MOUSE	Strbp	672	44.9	Mus musculus OX=10090	1:Experimental evidence at protein level	Spermatid perinuclear RNA-binding protein	1	0.999	7	50
tr|Q5SWZ5|Q5SWZ5_MOUSE	Q5SWZ5	Q5SWZ5_MOUSE	Mprip	2269	37.9	Mus musculus OX=10090	1:Experimental evidence at protein level	Myosin phosphatase Rho-interacting protein	1	0.999	34	439
sp|P97434|MPRIP_MOUSE	P97434	MPRIP_MOUSE	Mprip	1024	55.8	Mus musculus OX=10090	1:Experimental evidence at protein level	Myosin phosphatase Rho-interacting protein	1	0.9989	29	5
sp|Q8BPU7|ELMO1_MOUSE	Q8BPU7	ELMO1_MOUSE	Elmo1	727	32.9	Mus musculus OX=10090	1:Experimental evidence at protein level	Engulfment and cell motility protein 1	1	0.999	11	46
sp|P0C0S6|H2AZ_MOUSE	P0C0S6	H2AZ_MOUSE	H2az1	128	31.2	Mus musculus OX=10090	1:Experimental evidence at protein level	Histone H2A.Z	1	0.999	4	17
sp|Q3U4I7|PYRD2_MOUSE	Q3U4I7	PYRD2_MOUSE	Pyroxd2	581	36.7	Mus musculus OX=10090	1:Experimental evidence at protein level	Pyridine nucleotide-disulfide oxidoreductase domain-containing protein 2	1	0.999	13	179
tr|Q3V340|Q3V340_MOUSE	Q3V340	Q3V340_MOUSE	Adap2	382	35.9	Mus musculus OX=10090	2:Experimental evidence at transcript level	Arf-GAP with dual PH domain-containing protein 2	1	0.999	5	57
sp|Q921W0|CHM1A_MOUSE	Q921W0	CHM1A_MOUSE	Chmp1a	196	33.7	Mus musculus OX=10090	1:Experimental evidence at protein level	Charged multivesicular body protein 1a	1	0.999	5	20
tr|Q80T83|Q80T83_MOUSE	Q80T83	Q80T83_MOUSE	Vcpip1	1245	45.5	Mus musculus OX=10090	2:Experimental evidence at transcript level	ubiquitinyl hydrolase 1 (Fragment)	1	0.999	20	112
sp|Q9JIZ9|PLS3_MOUSE	Q9JIZ9	PLS3_MOUSE	Plscr3	296	22.3	Mus musculus OX=10090	1:Experimental evidence at protein level	Phospholipid scramblase 3	1	0.999	2	26
sp|Q6A028|SWP70_MOUSE	Q6A028	SWP70_MOUSE	Swap70	585	51.1	Mus musculus OX=10090	1:Experimental evidence at protein level	Switch-associated protein 70	1	0.999	13	143
tr|Q3TLP1|Q3TLP1_MOUSE	Q3TLP1	Q3TLP1_MOUSE	Spp1	295	49.2	Mus musculus OX=10090	2:Experimental evidence at transcript level	Osteopontin	1	0.9964	7	1
sp|O70589|CSKP_MOUSE	O70589	CSKP_MOUSE	Cask	926	38.5	Mus musculus OX=10090	1:Experimental evidence at protein level	Peripheral plasma membrane protein CASK	1	0.999	17	195
sp|P97821|CATC_MOUSE	P97821	CATC_MOUSE	Ctsc	462	28	Mus musculus OX=10090	1:Experimental evidence at protein level	Dipeptidyl peptidase 1	1	0.999	4	30
tr|Q3U7K7|Q3U7K7_MOUSE	Q3U7K7	Q3U7K7_MOUSE	Trim21	462	34	Mus musculus OX=10090	1:Experimental evidence at protein level	RING-type E3 ubiquitin transferase	1	0.999	3	16
sp|P83887|TBG1_MOUSE	P83887	TBG1_MOUSE	Tubg1	451	30.4	Mus musculus OX=10090	1:Experimental evidence at protein level	Tubulin gamma-1 chain	1	0.999	5	10
tr|D3Z3L3|D3Z3L3_MOUSE	D3Z3L3	D3Z3L3_MOUSE	Trim12c	497	30.8	Mus musculus OX=10090	1:Experimental evidence at protein level	Tripartite motif-containing 12C	0.9999	0.999	2	23
sp|Q91XU3|PI42C_MOUSE	Q91XU3	PI42C_MOUSE	Pip4k2c	421	43.9	Mus musculus OX=10090	1:Experimental evidence at protein level	Phosphatidylinositol 5-phosphate 4-kinase type-2 gamma	1	0.999	11	155
tr|Q9CSZ8|Q9CSZ8_MOUSE	Q9CSZ8	Q9CSZ8_MOUSE	Mrpl45	284	56.7	Mus musculus OX=10090	2:Experimental evidence at transcript level	Tim44 domain-containing protein (Fragment)	1	0.999	4	47
tr|Q8BRP9|Q8BRP9_MOUSE	Q8BRP9	Q8BRP9_MOUSE	Washc2	566	73.7	Mus musculus OX=10090	2:Experimental evidence at transcript level	CAP-ZIP_m domain-containing protein (Fragment)	1	0.9982	19	1
sp|P56213|ALR_MOUSE	P56213	ALR_MOUSE	Gfer	198	43.3	Mus musculus OX=10090	1:Experimental evidence at protein level	FAD-linked sulfhydryl oxidase ALR	1	0.999	6	105
sp|Q3TB82|PKHF1_MOUSE	Q3TB82	PKHF1_MOUSE	Plekhf1	279	24.4	Mus musculus OX=10090	2:Experimental evidence at transcript level	Pleckstrin homology domain-containing family F member 1	1	0.999	3	14
sp|O89032|SPD2A_MOUSE	O89032	SPD2A_MOUSE	Sh3pxd2a	1124	30.6	Mus musculus OX=10090	1:Experimental evidence at protein level	SH3 and PX domain-containing protein 2A	1	0.999	3	18
sp|Q91XC9|PEX16_MOUSE	Q91XC9	PEX16_MOUSE	Pex16	336	39.9	Mus musculus OX=10090	1:Experimental evidence at protein level	Peroxisomal membrane protein PEX16	1	0.999	10	100
sp|O70370|CATS_MOUSE	O70370	CATS_MOUSE	Ctss	340	33.1	Mus musculus OX=10090	1:Experimental evidence at protein level	Cathepsin S	1	0.999	3	22
sp|Q8CI78|RMND1_MOUSE	Q8CI78	RMND1_MOUSE	Rmnd1	450	25.8	Mus musculus OX=10090	1:Experimental evidence at protein level	Required for meiotic nuclear division protein 1 homolog	1	0.999	6	68
sp|Q8BG05|ROA3_MOUSE	Q8BG05	ROA3_MOUSE	Hnrnpa3	379	66.8	Mus musculus OX=10090	1:Experimental evidence at protein level	Heterogeneous nuclear ribonucleoprotein A3	1	0.999	15	388
tr|Q0VG47|Q0VG47_MOUSE	Q0VG47	Q0VG47_MOUSE	Hnrnpa3	357	65.8	Mus musculus OX=10090	2:Experimental evidence at transcript level	Heterogeneous nuclear ribonucleoprotein A3	1	0.999	12	36
sp|P62192|PRS4_MOUSE	P62192	PRS4_MOUSE	Psmc1	440	62	Mus musculus OX=10090	1:Experimental evidence at protein level	26S proteasome regulatory subunit 4	1	0.999	20	346
sp|Q3UYV9|NCBP1_MOUSE	Q3UYV9	NCBP1_MOUSE	Ncbp1	790	24.8	Mus musculus OX=10090	1:Experimental evidence at protein level	Nuclear cap-binding protein subunit 1	1	0.999	7	64
sp|Q8VBW8|TTC36_MOUSE	Q8VBW8	TTC36_MOUSE	Ttc36	186	33.3	Mus musculus OX=10090	1:Experimental evidence at protein level	Tetratricopeptide repeat protein 36	1	0.999	4	41
sp|Q9Z110|P5CS_MOUSE	Q9Z110	P5CS_MOUSE	Aldh18a1	795	40.3	Mus musculus OX=10090	1:Experimental evidence at protein level	Delta-1-pyrroline-5-carboxylate synthase	1	0.999	15	96
sp|Q5SUF2|LC7L3_MOUSE	Q5SUF2	LC7L3_MOUSE	Luc7l3	432	43.3	Mus musculus OX=10090	1:Experimental evidence at protein level	Luc7-like protein 3	1	0.999	8	95
sp|Q9DBL9|ABHD5_MOUSE	Q9DBL9	ABHD5_MOUSE	Abhd5	351	21.4	Mus musculus OX=10090	1:Experimental evidence at protein level	1-acylglycerol-3-phosphate O-acyltransferase ABHD5	1	0.999	2	17
sp|Q6PE01|SNR40_MOUSE	Q6PE01	SNR40_MOUSE	Snrnp40	358	50.8	Mus musculus OX=10090	1:Experimental evidence at protein level	U5 small nuclear ribonucleoprotein 40 kDa protein	1	0.999	7	66
sp|Q8CD15|RIOX2_MOUSE	Q8CD15	RIOX2_MOUSE	Riox2	465	44.5	Mus musculus OX=10090	1:Experimental evidence at protein level	Ribosomal oxygenase 2	1	0.999	7	38
sp|Q99KJ8|DCTN2_MOUSE	Q99KJ8	DCTN2_MOUSE	Dctn2	402	44.3	Mus musculus OX=10090	1:Experimental evidence at protein level	Dynactin subunit 2	1	0.999	11	264
sp|Q9D1D4|TMEDA_MOUSE	Q9D1D4	TMEDA_MOUSE	Tmed10	219	45.2	Mus musculus OX=10090	1:Experimental evidence at protein level	Transmembrane emp24 domain-containing protein 10	1	0.999	7	239
sp|Q9WV85|NDK3_MOUSE	Q9WV85	NDK3_MOUSE	Nme3	169	56.2	Mus musculus OX=10090	1:Experimental evidence at protein level	Nucleoside diphosphate kinase 3	1	0.999	5	97
sp|Q8VDD5|MYH9_MOUSE	Q8VDD5	MYH9_MOUSE	Myh9	1960	62.3	Mus musculus OX=10090	1:Experimental evidence at protein level	Myosin-9	1	0.999	107	3617
sp|O35945|AL1A7_MOUSE	O35945	AL1A7_MOUSE	Aldh1a7	501	54.5	Mus musculus OX=10090	1:Experimental evidence at protein level	Aldehyde dehydrogenase, cytosolic 1	1	0.999	11	44
sp|Q91VC3|IF4A3_MOUSE	Q91VC3	IF4A3_MOUSE	Eif4a3	411	54.5	Mus musculus OX=10090	1:Experimental evidence at protein level	Eukaryotic initiation factor 4A-III	1	0.999	13	171
sp|Q8R3L5|SO3A1_MOUSE	Q8R3L5	SO3A1_MOUSE	Slco3a1	710	13.9	Mus musculus OX=10090	1:Experimental evidence at protein level	Solute carrier organic anion transporter family member 3A1	1	0.999	3	19
sp|P58058|NADK_MOUSE	P58058	NADK_MOUSE	Nadk	439	16.8	Mus musculus OX=10090	1:Experimental evidence at protein level	NAD kinase	1.0002	0.999	2	16
sp|Q923B0|GGACT_MOUSE	Q923B0	GGACT_MOUSE	Ggact	149	33.8	Mus musculus OX=10090	1:Experimental evidence at protein level	Gamma-glutamylaminecyclotransferase	1	0.999	2	25
sp|Q8C147|DOCK8_MOUSE	Q8C147	DOCK8_MOUSE	Dock8	2100	27	Mus musculus OX=10090	1:Experimental evidence at protein level	Dedicator of cytokinesis protein 8	1	0.999	23	121
sp|Q9WTU6|MK09_MOUSE	Q9WTU6	MK09_MOUSE	Mapk9	423	33.8	Mus musculus OX=10090	1:Experimental evidence at protein level	Mitogen-activated protein kinase 9	1	0.9987	9	4
tr|Q8C094|Q8C094_MOUSE	Q8C094	Q8C094_MOUSE	Mapk9	323	50.5	Mus musculus OX=10090	2:Experimental evidence at transcript level	Stress-activated protein kinase JNK (Fragment)	0.9999	0.999	9	50
tr|Q3TJ95|Q3TJ95_MOUSE	Q3TJ95	Q3TJ95_MOUSE	Cltb	211	28	Mus musculus OX=10090	2:Experimental evidence at transcript level	Clathrin light chain	1	0.999	8	87
sp|Q8CI33|C19L1_MOUSE	Q8CI33	C19L1_MOUSE	Cwf19l1	537	38.2	Mus musculus OX=10090	1:Experimental evidence at protein level	CWF19-like protein 1	1	0.999	3	47
sp|P59113|FERM1_MOUSE	P59113	FERM1_MOUSE	Fermt1	677	22.5	Mus musculus OX=10090	1:Experimental evidence at protein level	Fermitin family homolog 1	1	0.999	13	81
sp|Q91WN4|KMO_MOUSE	Q91WN4	KMO_MOUSE	Kmo	479	45.3	Mus musculus OX=10090	1:Experimental evidence at protein level	Kynurenine 3-monooxygenase	1	0.999	11	173
sp|Q8K0B2|LMBD1_MOUSE	Q8K0B2	LMBD1_MOUSE	Lmbrd1	537	6.7	Mus musculus OX=10090	1:Experimental evidence at protein level	Lysosomal cobalamin transport escort protein LMBD1	1	0.999	2	45
sp|O88712|CTBP1_MOUSE	O88712	CTBP1_MOUSE	Ctbp1	441	41.7	Mus musculus OX=10090	1:Experimental evidence at protein level	C-terminal-binding protein 1	1	0.999	8	83
sp|Q91VA0|ACSM1_MOUSE	Q91VA0	ACSM1_MOUSE	Acsm1	573	48.7	Mus musculus OX=10090	1:Experimental evidence at protein level	Acyl-coenzyme A synthetase ACSM1, mitochondrial	1	0.999	18	382
sp|Q923I7|SC5A2_MOUSE	Q923I7	SC5A2_MOUSE	Slc5a2	670	24.9	Mus musculus OX=10090	1:Experimental evidence at protein level	Sodium/glucose cotransporter 2	1	0.999	8	312
tr|Q9CRQ7|Q9CRQ7_MOUSE	Q9CRQ7	Q9CRQ7_MOUSE	Rabgap1l	187	38	Mus musculus OX=10090	2:Experimental evidence at transcript level	RAB GTPase activating protein 1 like (Fragment)	1	0.9982	4	6
sp|Q9CXJ4|MITOS_MOUSE	Q9CXJ4	MITOS_MOUSE	Abcb8	717	37.1	Mus musculus OX=10090	1:Experimental evidence at protein level	Mitochondrial potassium channel ATP-binding subunit	1	0.999	12	157
sp|Q3UMW7|MAPK3_MOUSE	Q3UMW7	MAPK3_MOUSE	Mapkapk3	384	34.6	Mus musculus OX=10090	1:Experimental evidence at protein level	MAP kinase-activated protein kinase 3	1	0.999	4	11
sp|Q9DCZ4|MIC26_MOUSE	Q9DCZ4	MIC26_MOUSE	Apoo	198	39.6	Mus musculus OX=10090	1:Experimental evidence at protein level	MIC	1	0.999	5	56
sp|O70230|ZN143_MOUSE	O70230	ZN143_MOUSE	Znf143	638	22.9	Mus musculus OX=10090	1:Experimental evidence at protein level	Zinc finger protein 143	1	0.999	2	8
sp|Q80ZQ9|ABITM_MOUSE	Q80ZQ9	ABITM_MOUSE	Abitram	193	29	Mus musculus OX=10090	1:Experimental evidence at protein level	Protein Abitram	1	0.999	2	7
sp|Q9CWX9|DDX47_MOUSE	Q9CWX9	DDX47_MOUSE	Ddx47	455	32.5	Mus musculus OX=10090	2:Experimental evidence at transcript level	Probable ATP-dependent RNA helicase DDX47	1	0.999	4	28
sp|Q9DCX8|IYD1_MOUSE	Q9DCX8	IYD1_MOUSE	Iyd	285	37.9	Mus musculus OX=10090	1:Experimental evidence at protein level	Iodotyrosine deiodinase 1	1	0.999	6	98
sp|P18608|HMGN1_MOUSE	P18608	HMGN1_MOUSE	Hmgn1	96	62.8	Mus musculus OX=10090	1:Experimental evidence at protein level	Non-histone chromosomal protein HMG-14	1	0.999	2	32
sp|O54824|IL16_MOUSE	O54824	IL16_MOUSE	Il16	1322	34.3	Mus musculus OX=10090	1:Experimental evidence at protein level	Pro-interleukin-16	1	0.999	6	49
sp|Q99M31|HSP7E_MOUSE	Q99M31	HSP7E_MOUSE	Hspa14	509	45.2	Mus musculus OX=10090	1:Experimental evidence at protein level	Heat shock 70 kDa protein 14	1	0.999	7	31
tr|B2RRF0|B2RRF0_MOUSE	B2RRF0	B2RRF0_MOUSE	Ptprk	1445	29.1	Mus musculus OX=10090	1:Experimental evidence at protein level	protein-tyrosine-phosphatase	1	0.999	14	235
sp|Q9CQN4|SOSD1_MOUSE	Q9CQN4	SOSD1_MOUSE	Sostdc1	206	31.6	Mus musculus OX=10090	1:Experimental evidence at protein level	Sclerostin domain-containing protein 1	1	0.999	3	6
sp|Q3UHJ0|AAK1_MOUSE	Q3UHJ0	AAK1_MOUSE	Aak1	959	34.1	Mus musculus OX=10090	1:Experimental evidence at protein level	AP2-associated protein kinase 1	1	0.999	15	192
sp|Q61789|LAMA3_MOUSE	Q61789	LAMA3_MOUSE	Lama3	3330	24.9	Mus musculus OX=10090	1:Experimental evidence at protein level	Laminin subunit alpha-3	1	0.999	12	40
tr|Q3UU65|Q3UU65_MOUSE	Q3UU65	Q3UU65_MOUSE	Lama3	1056	40.5	Mus musculus OX=10090	2:Experimental evidence at transcript level	Laminin subunit alpha-3 (Fragment)	0.9995	0.9988	7	1
sp|Q91Z96|BMP2K_MOUSE	Q91Z96	BMP2K_MOUSE	Bmp2k	1138	32.2	Mus musculus OX=10090	1:Experimental evidence at protein level	BMP-2-inducible protein kinase	1	0.999	10	55
sp|Q9EP97|SENP3_MOUSE	Q9EP97	SENP3_MOUSE	Senp3	568	19.7	Mus musculus OX=10090	1:Experimental evidence at protein level	Sentrin-specific protease 3	0.9997	0.999	2	16
sp|O54749|CP2J5_MOUSE	O54749	CP2J5_MOUSE	Cyp2j5	501	56.7	Mus musculus OX=10090	1:Experimental evidence at protein level	Cytochrome P450 2J5	1	0.999	15	355
sp|Q8VHX6|FLNC_MOUSE	Q8VHX6	FLNC_MOUSE	Flnc	2726	38.6	Mus musculus OX=10090	1:Experimental evidence at protein level	Filamin-C	1	0.999	47	203
sp|Q8K2L8|TPC12_MOUSE	Q8K2L8	TPC12_MOUSE	Trappc12	797	42.4	Mus musculus OX=10090	1:Experimental evidence at protein level	Trafficking protein particle complex subunit 12	1	0.999	14	126
sp|Q63810|CANB1_MOUSE	Q63810	CANB1_MOUSE	Ppp3r1	170	50.6	Mus musculus OX=10090	1:Experimental evidence at protein level	Calcineurin subunit B type 1	1	0.999	3	52
tr|G3UY75|G3UY75_MOUSE	G3UY75	G3UY75_MOUSE	Ptprd	1890	36.1	Mus musculus OX=10090	1:Experimental evidence at protein level	protein-tyrosine-phosphatase	1	0.999	22	126
sp|Q8C0K5|GDC_MOUSE	Q8C0K5	GDC_MOUSE	Slc25a16	332	36.3	Mus musculus OX=10090	1:Experimental evidence at protein level	Solute carrier family 25 member 16	1	0.999	8	104
sp|Q9CR76|TM186_MOUSE	Q9CR76	TM186_MOUSE	Tmem186	216	34.3	Mus musculus OX=10090	1:Experimental evidence at protein level	Transmembrane protein 186	1	0.999	2	53
sp|Q6P5F9|XPO1_MOUSE	Q6P5F9	XPO1_MOUSE	Xpo1	1071	40.7	Mus musculus OX=10090	1:Experimental evidence at protein level	Exportin-1	1	0.999	23	282
tr|E9QN31|E9QN31_MOUSE	E9QN31	E9QN31_MOUSE	Nop2	794	27.6	Mus musculus OX=10090	1:Experimental evidence at protein level	Probable 28S rRNA (cytosine-C(5))-methyltransferase	1	0.999	8	25
sp|Q49B93|SC5AC_MOUSE	Q49B93	SC5AC_MOUSE	Slc5a12	619	16.5	Mus musculus OX=10090	1:Experimental evidence at protein level	Sodium-coupled monocarboxylate transporter 2	1	0.999	5	36
sp|Q8BXA5|CLP1L_MOUSE	Q8BXA5	CLP1L_MOUSE	Clptm1l	539	21.7	Mus musculus OX=10090	1:Experimental evidence at protein level	Lipid scramblase CLPTM1L	1	0.999	3	41
sp|Q8C079|STRP1_MOUSE	Q8C079	STRP1_MOUSE	Strip1	837	25	Mus musculus OX=10090	1:Experimental evidence at protein level	Striatin-interacting protein 1	1	0.999	4	44
sp|Q9R1P0|PSA4_MOUSE	Q9R1P0	PSA4_MOUSE	Psma4	261	25.3	Mus musculus OX=10090	1:Experimental evidence at protein level	Proteasome subunit alpha type-4	1	0.999	7	65
sp|P30558|PAR1_MOUSE	P30558	PAR1_MOUSE	F2r	430	2.3	Mus musculus OX=10090	1:Experimental evidence at protein level	Proteinase-activated receptor 1	0.9826	0.9986	1	5
tr|E9Q586|E9Q586_MOUSE	E9Q586	E9Q586_MOUSE	Dctn1	1239	49.7	Mus musculus OX=10090	1:Experimental evidence at protein level	Dynactin subunit 1	1	0.999	39	573
sp|Q8BKX6|SMG1_MOUSE	Q8BKX6	SMG1_MOUSE	Smg1	3658	21.5	Mus musculus OX=10090	1:Experimental evidence at protein level	Serine/threonine-protein kinase SMG1	1	0.999	12	46
sp|Q9D1Q6|ERP44_MOUSE	Q9D1Q6	ERP44_MOUSE	Erp44	406	27.1	Mus musculus OX=10090	1:Experimental evidence at protein level	Endoplasmic reticulum resident protein 44	1	0.999	9	205
sp|Q8BJ64|CHDH_MOUSE	Q8BJ64	CHDH_MOUSE	Chdh	596	52.3	Mus musculus OX=10090	1:Experimental evidence at protein level	Choline dehydrogenase, mitochondrial	1	0.999	22	558
sp|P11031|TCP4_MOUSE	P11031	TCP4_MOUSE	Sub1	127	67.7	Mus musculus OX=10090	1:Experimental evidence at protein level	Activated RNA polymerase II transcriptional coactivator p15	1	0.999	6	110
sp|Q61686|CBX5_MOUSE	Q61686	CBX5_MOUSE	Cbx5	191	54.5	Mus musculus OX=10090	1:Experimental evidence at protein level	Chromobox protein homolog 5	1	0.999	5	67
sp|P54923|ADPRH_MOUSE	P54923	ADPRH_MOUSE	Adprh	362	48.1	Mus musculus OX=10090	1:Experimental evidence at protein level	ADP-ribosylhydrolase ARH1	1	0.999	4	66
sp|P30412|PPIC_MOUSE	P30412	PPIC_MOUSE	Ppic	212	44.8	Mus musculus OX=10090	1:Experimental evidence at protein level	Peptidyl-prolyl cis-trans isomerase C	1	0.999	7	62
sp|P18293|ANPRA_MOUSE	P18293	ANPRA_MOUSE	Npr1	1057	29.5	Mus musculus OX=10090	1:Experimental evidence at protein level	Atrial natriuretic peptide receptor 1	1	0.999	5	24
sp|Q924L1|LTMD1_MOUSE	Q924L1	LTMD1_MOUSE	Letmd1	360	36.9	Mus musculus OX=10090	1:Experimental evidence at protein level	LETM1 domain-containing protein 1	1	0.999	8	130
sp|Q8VC85|LSM1_MOUSE	Q8VC85	LSM1_MOUSE	Lsm1	133	49.6	Mus musculus OX=10090	1:Experimental evidence at protein level	U6 snRNA-associated Sm-like protein LSm1	1	0.999	3	20
sp|P28271|ACOHC_MOUSE	P28271	ACOHC_MOUSE	Aco1	889	50.8	Mus musculus OX=10090	1:Experimental evidence at protein level	Cytoplasmic aconitate hydratase	1	0.999	32	920
sp|P09405|NUCL_MOUSE	P09405	NUCL_MOUSE	Ncl	707	44.6	Mus musculus OX=10090	1:Experimental evidence at protein level	Nucleolin	1	0.999	20	273
sp|A2AJI0|MA7D1_MOUSE	A2AJI0	MA7D1_MOUSE	Map7d1	846	43	Mus musculus OX=10090	1:Experimental evidence at protein level	MAP7 domain-containing protein 1	1	0.999	9	26
tr|A0A1L1STC6|A0A1L1STC6_MOUSE	A0A1L1STC6	A0A1L1STC6_MOUSE	Syne1	8799	32.3	Mus musculus OX=10090	1:Experimental evidence at protein level	Nesprin-1	1	0.999	21	62
tr|G5E8B1|G5E8B1_MOUSE	G5E8B1	G5E8B1_MOUSE	Ptpn13	2451	38	Mus musculus OX=10090	1:Experimental evidence at protein level	Tyrosine-protein phosphatase non-receptor type 13	1	0.999	26	117
sp|O55098|STK10_MOUSE	O55098	STK10_MOUSE	Stk10	966	33.9	Mus musculus OX=10090	1:Experimental evidence at protein level	Serine/threonine-protein kinase 10	1	0.999	6	22
tr|A0A0R4J0E4|A0A0R4J0E4_MOUSE	A0A0R4J0E4	A0A0R4J0E4_MOUSE	Ints7	966	41.4	Mus musculus OX=10090	1:Experimental evidence at protein level	Integrator complex subunit 7	1	0.999	12	70
sp|Q9EQX4|AIF1L_MOUSE	Q9EQX4	AIF1L_MOUSE	Aif1l	150	57.4	Mus musculus OX=10090	1:Experimental evidence at protein level	Allograft inflammatory factor 1-like	1	0.999	4	43
tr|G3X8U3|G3X8U3_MOUSE	G3X8U3	G3X8U3_MOUSE	2210016F16Rik	338	64.5	Mus musculus OX=10090	1:Experimental evidence at protein level	Queuosine salvage protein	1	0.999	8	63
tr|G3UVU2|G3UVU2_MOUSE	G3UVU2	G3UVU2_MOUSE	Sf3a2	485	21.9	Mus musculus OX=10090	1:Experimental evidence at protein level	Splicing factor 3A subunit 2	1	0.999	5	62
sp|Q99MR3|S12A9_MOUSE	Q99MR3	S12A9_MOUSE	Slc12a9	914	17.4	Mus musculus OX=10090	1:Experimental evidence at protein level	Solute carrier family 12 member 9	1	0.999	7	81
sp|Q8QZY1|EIF3L_MOUSE	Q8QZY1	EIF3L_MOUSE	Eif3l	564	50.9	Mus musculus OX=10090	1:Experimental evidence at protein level	Eukaryotic translation initiation factor 3 subunit L	1	0.999	21	273
sp|P12970|RL7A_MOUSE	P12970	RL7A_MOUSE	Rpl7a	266	37.2	Mus musculus OX=10090	1:Experimental evidence at protein level	60S ribosomal protein L7a	1	0.999	10	173
sp|Q505F5|LRC47_MOUSE	Q505F5	LRC47_MOUSE	Lrrc47	581	46.6	Mus musculus OX=10090	1:Experimental evidence at protein level	Leucine-rich repeat-containing protein 47	1	0.999	14	152
sp|Q99J36|THUM1_MOUSE	Q99J36	THUM1_MOUSE	Thumpd1	350	53.7	Mus musculus OX=10090	1:Experimental evidence at protein level	THUMP domain-containing protein 1	1	0.999	8	100
sp|Q9QZ85|IIGP1_MOUSE	Q9QZ85	IIGP1_MOUSE	Iigp1	413	48.4	Mus musculus OX=10090	1:Experimental evidence at protein level	Interferon-inducible GTPase 1	1	0.999	11	69
sp|Q9WVB4|SLIT3_MOUSE	Q9WVB4	SLIT3_MOUSE	Slit3	1523	23.4	Mus musculus OX=10090	2:Experimental evidence at transcript level	Slit homolog 3 protein	1	0.999	5	16
sp|Q8BH86|GLUCM_MOUSE	Q8BH86	GLUCM_MOUSE	Dglucy	617	44.6	Mus musculus OX=10090	1:Experimental evidence at protein level	D-glutamate cyclase, mitochondrial	1	0.999	21	442
sp|Q8BK63|KC1A_MOUSE	Q8BK63	KC1A_MOUSE	Csnk1a1	337	49.7	Mus musculus OX=10090	1:Experimental evidence at protein level	Casein kinase I isoform alpha	1	0.999	9	79
tr|Q3U844|Q3U844_MOUSE	Q3U844	Q3U844_MOUSE	Csnk1a1	325	50.2	Mus musculus OX=10090	2:Experimental evidence at transcript level	Protein kinase domain-containing protein	1	0.999	9	12
sp|Q8CI59|STEA3_MOUSE	Q8CI59	STEA3_MOUSE	Steap3	488	28.7	Mus musculus OX=10090	1:Experimental evidence at protein level	Metalloreductase STEAP3	1	0.999	4	17
sp|Q7TNG5|EMAL2_MOUSE	Q7TNG5	EMAL2_MOUSE	Eml2	649	31.1	Mus musculus OX=10090	1:Experimental evidence at protein level	Echinoderm microtubule-associated protein-like 2	1	0.999	6	100
sp|P10287|CADH3_MOUSE	P10287	CADH3_MOUSE	Cdh3	822	17.4	Mus musculus OX=10090	1:Experimental evidence at protein level	Cadherin-3	1	0.999	2	7
tr|Q3URR8|Q3URR8_MOUSE	Q3URR8	Q3URR8_MOUSE	Nubpl	319	45.1	Mus musculus OX=10090	2:Experimental evidence at transcript level	Iron-sulfur protein NUBPL	1	0.999	6	78
tr|Q2M4I8|Q2M4I8_MOUSE	Q2M4I8	Q2M4I8_MOUSE	Ptpns1	509	34.6	Mus musculus OX=10090	4:Protein predicted	Ptpns1	1	0.999	7	58
sp|Q9DB15|RM12_MOUSE	Q9DB15	RM12_MOUSE	Mrpl12	201	49.3	Mus musculus OX=10090	1:Experimental evidence at protein level	39S ribosomal protein L12, mitochondrial	1	0.999	6	72
sp|Q8C0I1|ADAS_MOUSE	Q8C0I1	ADAS_MOUSE	Agps	645	60.2	Mus musculus OX=10090	1:Experimental evidence at protein level	Alkyldihydroxyacetonephosphate synthase, peroxisomal	1	0.999	18	526
tr|A0A1W2P781|A0A1W2P781_MOUSE	A0A1W2P781	A0A1W2P781_MOUSE	Pah	81	49.4	Mus musculus OX=10090	1:Experimental evidence at protein level	Phenylalanine-4-hydroxylase	0.9999	0.9989	2	12
sp|P52503|NDUS6_MOUSE	P52503	NDUS6_MOUSE	Ndufs6	116	47.4	Mus musculus OX=10090	1:Experimental evidence at protein level	NADH dehydrogenase [ubiquinone] iron-sulfur protein 6, mitochondrial	1	0.999	4	197
sp|Q8BHZ0|CYRIA_MOUSE	Q8BHZ0	CYRIA_MOUSE	Cyria	323	45.8	Mus musculus OX=10090	1:Experimental evidence at protein level	CYFIP-related Rac1 interactor A	1	0.999	7	49
sp|Q3UJP5|CF418_MOUSE	Q3UJP5	CF418_MOUSE	Cfap418	209	64.1	Mus musculus OX=10090	1:Experimental evidence at protein level	Cilia- and flagella-associated protein 418	1	0.999	3	19
sp|Q9DC40|TELO2_MOUSE	Q9DC40	TELO2_MOUSE	Telo2	840	26.5	Mus musculus OX=10090	1:Experimental evidence at protein level	Telomere length regulation protein TEL2 homolog	1	0.999	4	9
sp|Q9WUB6|CLCKB_MOUSE	Q9WUB6	CLCKB_MOUSE	Clcnkb	687	13.2	Mus musculus OX=10090	1:Experimental evidence at protein level	Chloride channel protein ClC-Kb	1	0.999	6	22
sp|Q9DCQ2|ASPDH_MOUSE	Q9DCQ2	ASPDH_MOUSE	Aspdh	287	58.5	Mus musculus OX=10090	1:Experimental evidence at protein level	Aspartate dehydrogenase domain-containing protein	1	0.999	11	224
tr|Q3TZN1|Q3TZN1_MOUSE	Q3TZN1	Q3TZN1_MOUSE	Matr3	650	50.2	Mus musculus OX=10090	2:Experimental evidence at transcript level	MATR3 protein (Fragment)	1	0.9989	23	2
sp|Q9Z0N2|IF2H_MOUSE	Q9Z0N2	IF2H_MOUSE	Eif2s3y	472	35.6	Mus musculus OX=10090	1:Experimental evidence at protein level	Eukaryotic translation initiation factor 2 subunit 3, Y-linked	1	0.999	11	24
sp|Q99KQ4|NAMPT_MOUSE	Q99KQ4	NAMPT_MOUSE	Nampt	491	59.1	Mus musculus OX=10090	1:Experimental evidence at protein level	Nicotinamide phosphoribosyltransferase	1	0.999	18	367
sp|P19221|THRB_MOUSE	P19221	THRB_MOUSE	F2	618	35.5	Mus musculus OX=10090	1:Experimental evidence at protein level	Prothrombin	1	0.999	7	58
sp|Q8CFA2|GCST_MOUSE	Q8CFA2	GCST_MOUSE	Amt	403	43.4	Mus musculus OX=10090	1:Experimental evidence at protein level	Aminomethyltransferase, mitochondrial	1	0.999	6	108
sp|Q8R0W0|EPIPL_MOUSE	Q8R0W0	EPIPL_MOUSE	Eppk1	6548	28.6	Mus musculus OX=10090	1:Experimental evidence at protein level	Epiplakin	1	0.999	13	76
sp|Q91Z67|SRGP2_MOUSE	Q91Z67	SRGP2_MOUSE	Srgap2	1071	29.9	Mus musculus OX=10090	1:Experimental evidence at protein level	SLIT-ROBO Rho GTPase-activating protein 2	1	0.999	11	62
sp|Q08857|CD36_MOUSE	Q08857	CD36_MOUSE	Cd36	472	26	Mus musculus OX=10090	1:Experimental evidence at protein level	Platelet glycoprotein 4	1	0.999	5	24
sp|Q9CQ18|RNH2C_MOUSE	Q9CQ18	RNH2C_MOUSE	Rnaseh2c	166	27.5	Mus musculus OX=10090	1:Experimental evidence at protein level	Ribonuclease H2 subunit C	0.986	0.9985	1	4
sp|Q9DCN1|NUD12_MOUSE	Q9DCN1	NUD12_MOUSE	Nudt12	462	38.5	Mus musculus OX=10090	1:Experimental evidence at protein level	NAD-capped RNA hydrolase NUDT12	1	0.999	10	155
sp|Q3TP92|CNEP1_MOUSE	Q3TP92	CNEP1_MOUSE	Ctdnep1	244	19.7	Mus musculus OX=10090	1:Experimental evidence at protein level	CTD nuclear envelope phosphatase 1	1	0.9988	2	6
sp|Q99KR7|PPIF_MOUSE	Q99KR7	PPIF_MOUSE	Ppif	206	43.2	Mus musculus OX=10090	1:Experimental evidence at protein level	Peptidyl-prolyl cis-trans isomerase F, mitochondrial	1	0.999	5	117
sp|Q9Z2X1|HNRPF_MOUSE	Q9Z2X1	HNRPF_MOUSE	Hnrnpf	415	36.1	Mus musculus OX=10090	1:Experimental evidence at protein level	Heterogeneous nuclear ribonucleoprotein F	1	0.999	9	238
tr|Q3UP01|Q3UP01_MOUSE	Q3UP01	Q3UP01_MOUSE	Lrch1	754	31.2	Mus musculus OX=10090	2:Experimental evidence at transcript level	Calponin-homology (CH) domain-containing protein (Fragment)	1	0.999	7	25
tr|A0A1L1SQP8|A0A1L1SQP8_MOUSE	A0A1L1SQP8	A0A1L1SQP8_MOUSE	Fxyd2	70	38.6	Mus musculus OX=10090	1:Experimental evidence at protein level	FXYD domain-containing ion transport regulator	0.9892	0.9969	2	12
sp|Q91X43|SH319_MOUSE	Q91X43	SH319_MOUSE	Sh3d19	789	26.4	Mus musculus OX=10090	1:Experimental evidence at protein level	SH3 domain-containing protein 19	1	0.999	4	14
sp|P61458|PHS_MOUSE	P61458	PHS_MOUSE	Pcbd1	104	64.4	Mus musculus OX=10090	1:Experimental evidence at protein level	Pterin-4-alpha-carbinolamine dehydratase	1	0.999	3	71
sp|P19253|RL13A_MOUSE	P19253	RL13A_MOUSE	Rpl13a	203	28.1	Mus musculus OX=10090	1:Experimental evidence at protein level	60S ribosomal protein L13a	1	0.999	3	50
sp|Q3UV17|K22O_MOUSE	Q3UV17	K22O_MOUSE	Krt76	594	37.9	Mus musculus OX=10090	1:Experimental evidence at protein level	Keratin, type II cytoskeletal 2 oral	1	0.9988	4	12
sp|Q07813|BAX_MOUSE	Q07813	BAX_MOUSE	Bax	192	56.7	Mus musculus OX=10090	1:Experimental evidence at protein level	Apoptosis regulator BAX	1	0.999	6	93
sp|Q6PGA0|RCOR3_MOUSE	Q6PGA0	RCOR3_MOUSE	Rcor3	451	26.2	Mus musculus OX=10090	1:Experimental evidence at protein level	REST corepressor 3	0.9998	0.9986	3	6
tr|Q5U452|Q5U452_MOUSE	Q5U452	Q5U452_MOUSE	Trp53rka	244	48	Mus musculus OX=10090	1:Experimental evidence at protein level	non-specific serine/threonine protein kinase	1	0.999	5	44
sp|P47955|RLA1_MOUSE	P47955	RLA1_MOUSE	Rplp1	114	93.9	Mus musculus OX=10090	1:Experimental evidence at protein level	60S acidic ribosomal protein P1	1	0.999	3	32
sp|Q61147|CERU_MOUSE	Q61147	CERU_MOUSE	Cp	1061	40.8	Mus musculus OX=10090	1:Experimental evidence at protein level	Ceruloplasmin	1	0.999	24	18
sp|P82198|BGH3_MOUSE	P82198	BGH3_MOUSE	Tgfbi	683	43.3	Mus musculus OX=10090	1:Experimental evidence at protein level	Transforming growth factor-beta-induced protein ig-h3	1	0.999	12	196
sp|Q6PB66|LPPRC_MOUSE	Q6PB66	LPPRC_MOUSE	Lrpprc	1392	51.5	Mus musculus OX=10090	1:Experimental evidence at protein level	Leucine-rich PPR motif-containing protein, mitochondrial	1	0.999	47	775
sp|Q9WTL7|LYPA2_MOUSE	Q9WTL7	LYPA2_MOUSE	Lypla2	231	46.3	Mus musculus OX=10090	1:Experimental evidence at protein level	Acyl-protein thioesterase 2	1	0.999	3	32
sp|Q62523|ZYX_MOUSE	Q62523	ZYX_MOUSE	Zyx	564	42.2	Mus musculus OX=10090	1:Experimental evidence at protein level	Zyxin	1	0.999	11	228
tr|D3Z7U4|D3Z7U4_MOUSE	D3Z7U4	D3Z7U4_MOUSE	Mecp2	189	73.5	Mus musculus OX=10090	1:Experimental evidence at protein level	Methyl-CpG-binding protein 2	1	0.999	9	10
sp|Q62189|SNRPA_MOUSE	Q62189	SNRPA_MOUSE	Snrpa	287	39.4	Mus musculus OX=10090	1:Experimental evidence at protein level	U1 small nuclear ribonucleoprotein A	1	0.999	6	83
sp|P62915|TF2B_MOUSE	P62915	TF2B_MOUSE	Gtf2b	316	40.5	Mus musculus OX=10090	1:Experimental evidence at protein level	Transcription initiation factor IIB	1	0.999	3	44
sp|Q9JM76|ARPC3_MOUSE	Q9JM76	ARPC3_MOUSE	Arpc3	178	37.6	Mus musculus OX=10090	1:Experimental evidence at protein level	Actin-related protein 2/3 complex subunit 3	1	0.999	7	136
sp|Q91YP0|L2HDH_MOUSE	Q91YP0	L2HDH_MOUSE	L2hgdh	464	60.1	Mus musculus OX=10090	1:Experimental evidence at protein level	L-2-hydroxyglutarate dehydrogenase, mitochondrial	1	0.999	13	169
sp|Q9R087|GPC6_MOUSE	Q9R087	GPC6_MOUSE	Gpc6	555	29.2	Mus musculus OX=10090	1:Experimental evidence at protein level	Glypican-6	1	0.999	6	26
sp|Q9Z2J0|S23A1_MOUSE	Q9Z2J0	S23A1_MOUSE	Slc23a1	605	24	Mus musculus OX=10090	1:Experimental evidence at protein level	Solute carrier family 23 member 1	1	0.999	7	130
sp|Q7TNC4|LC7L2_MOUSE	Q7TNC4	LC7L2_MOUSE	Luc7l2	392	40.6	Mus musculus OX=10090	1:Experimental evidence at protein level	Putative RNA-binding protein Luc7-like 2	1	0.999	10	122
sp|Q9JMD0|ZN207_MOUSE	Q9JMD0	ZN207_MOUSE	Znf207	495	23.8	Mus musculus OX=10090	1:Experimental evidence at protein level	BUB3-interacting and GLEBS motif-containing protein ZNF207	1	0.999	3	46
sp|P51859|HDGF_MOUSE	P51859	HDGF_MOUSE	Hdgf	237	71.3	Mus musculus OX=10090	1:Experimental evidence at protein level	Hepatoma-derived growth factor	1	0.999	16	235
sp|O35114|SCRB2_MOUSE	O35114	SCRB2_MOUSE	Scarb2	478	23	Mus musculus OX=10090	1:Experimental evidence at protein level	Lysosome membrane protein 2	1	0.999	7	67
tr|Q9JHT8|Q9JHT8_MOUSE	Q9JHT8	Q9JHT8_MOUSE	FBPase	39	71.8	Mus musculus OX=10090	4:Protein predicted	Fructose-1,6-bisphosphatase (Fragment)	1	0.999	3	11
tr|A0A0J9YUN4|A0A0J9YUN4_MOUSE	A0A0J9YUN4	A0A0J9YUN4_MOUSE	Dnm1	864	34.1	Mus musculus OX=10090	1:Experimental evidence at protein level	dynamin GTPase	1	0.9989	8	16
sp|Q9QYA2|TOM40_MOUSE	Q9QYA2	TOM40_MOUSE	Tomm40	361	47.2	Mus musculus OX=10090	1:Experimental evidence at protein level	Mitochondrial import receptor subunit TOM40 homolog	1	0.999	8	90
sp|Q8CD91|SMOC2_MOUSE	Q8CD91	SMOC2_MOUSE	Smoc2	447	28.9	Mus musculus OX=10090	1:Experimental evidence at protein level	SPARC-related modular calcium-binding protein 2	1	0.999	6	30
sp|Q9DAD6|PROF3_MOUSE	Q9DAD6	PROF3_MOUSE	Pfn3	137	48.2	Mus musculus OX=10090	1:Experimental evidence at protein level	Profilin-3	0.9883	0.9988	1	9
sp|Q99KU1|DHDDS_MOUSE	Q99KU1	DHDDS_MOUSE	Dhdds	333	38.4	Mus musculus OX=10090	2:Experimental evidence at transcript level	Dehydrodolichyl diphosphate synthase complex subunit Dhdds	1	0.9976	5	15
sp|Q99LI7|CSTF3_MOUSE	Q99LI7	CSTF3_MOUSE	Cstf3	717	43.7	Mus musculus OX=10090	1:Experimental evidence at protein level	Cleavage stimulation factor subunit 3	1	0.999	11	66
sp|Q91X91|NADC_MOUSE	Q91X91	NADC_MOUSE	Qprt	299	39.5	Mus musculus OX=10090	1:Experimental evidence at protein level	Nicotinate-nucleotide pyrophosphorylase [carboxylating]	1	0.999	6	124
sp|P58196|PLS4_MOUSE	P58196	PLS4_MOUSE	Plscr4	326	25.5	Mus musculus OX=10090	2:Experimental evidence at transcript level	Phospholipid scramblase 4	1	0.9967	3	8
tr|Q8BK99|Q8BK99_MOUSE	Q8BK99	Q8BK99_MOUSE	Opa1	567	37	Mus musculus OX=10090	2:Experimental evidence at transcript level	Dynamin-like 120 kDa protein, mitochondrial	1	0.999	11	20
sp|Q9CR37|PPDPF_MOUSE	Q9CR37	PPDPF_MOUSE	Ppdpf	115	72.2	Mus musculus OX=10090	1:Experimental evidence at protein level	Pancreatic progenitor cell differentiation and proliferation factor	0.991	0.9982	1	12
sp|P34928|APOC1_MOUSE	P34928	APOC1_MOUSE	Apoc1	88	25	Mus musculus OX=10090	1:Experimental evidence at protein level	Apolipoprotein C-I	1	0.999	2	28
sp|Q9Z160|COG1_MOUSE	Q9Z160	COG1_MOUSE	Cog1	980	35.3	Mus musculus OX=10090	1:Experimental evidence at protein level	Conserved oligomeric Golgi complex subunit 1	1	0.999	14	106
tr|E9PWI3|E9PWI3_MOUSE	E9PWI3	E9PWI3_MOUSE	Mcc	1003	36.8	Mus musculus OX=10090	1:Experimental evidence at protein level	Mutated in colorectal cancers	1	0.999	2	5
tr|A0A3Q4EBT8|A0A3Q4EBT8_MOUSE	A0A3Q4EBT8	A0A3Q4EBT8_MOUSE	Mtch1	277	39.2	Mus musculus OX=10090	1:Experimental evidence at protein level	Mitochondrial carrier homolog 1	1	0.999	6	11
sp|P19258|MPV17_MOUSE	P19258	MPV17_MOUSE	Mpv17	176	53.1	Mus musculus OX=10090	1:Experimental evidence at protein level	Protein Mpv17	1	0.999	4	75
sp|Q8BK30|NDUV3_MOUSE	Q8BK30	NDUV3_MOUSE	Ndufv3	104	28.8	Mus musculus OX=10090	1:Experimental evidence at protein level	NADH dehydrogenase [ubiquinone] flavoprotein 3, mitochondrial	0.9996	0.999	3	20
sp|Q8BH04|PCKGM_MOUSE	Q8BH04	PCKGM_MOUSE	Pck2	640	53.1	Mus musculus OX=10090	1:Experimental evidence at protein level	Phosphoenolpyruvate carboxykinase [GTP], mitochondrial	1	0.999	17	250
tr|Q3TDE6|Q3TDE6_MOUSE	Q3TDE6	Q3TDE6_MOUSE	Pck2	640	48.9	Mus musculus OX=10090	2:Experimental evidence at transcript level	phosphoenolpyruvate carboxykinase (GTP)	1	0.999	17	8
tr|A0A338P7C9|A0A338P7C9_MOUSE	A0A338P7C9	A0A338P7C9_MOUSE	Tmem181a	515	23.2	Mus musculus OX=10090	1:Experimental evidence at protein level	Transmembrane protein 181A	1	0.999	2	16
sp|P58802|TB10A_MOUSE	P58802	TB10A_MOUSE	Tbc1d10a	500	29.4	Mus musculus OX=10090	1:Experimental evidence at protein level	TBC1 domain family member 10A	1	0.999	5	63
sp|Q921M3|SF3B3_MOUSE	Q921M3	SF3B3_MOUSE	Sf3b3	1217	38	Mus musculus OX=10090	1:Experimental evidence at protein level	Splicing factor 3B subunit 3	1	0.999	17	195
tr|A2AEX7|A2AEX7_MOUSE	A2AEX7	A2AEX7_MOUSE	Fhl1	210	49	Mus musculus OX=10090	1:Experimental evidence at protein level	Four and a half LIM domains protein 1	1	0.999	7	64
tr|Q3UPU3|Q3UPU3_MOUSE	Q3UPU3	Q3UPU3_MOUSE	Ubr2	1755	30	Mus musculus OX=10090	2:Experimental evidence at transcript level	E3 ubiquitin-protein ligase	1	0.999	11	67
sp|Q8JZY4|MRPP3_MOUSE	Q8JZY4	MRPP3_MOUSE	Prorp	584	23.9	Mus musculus OX=10090	2:Experimental evidence at transcript level	Mitochondrial ribonuclease P catalytic subunit	1	0.999	7	59
sp|Q9EQ28|DPOD3_MOUSE	Q9EQ28	DPOD3_MOUSE	Pold3	462	33	Mus musculus OX=10090	1:Experimental evidence at protein level	DNA polymerase delta subunit 3	1	0.999	4	15
sp|Q80Y81|RNZ2_MOUSE	Q80Y81	RNZ2_MOUSE	Elac2	831	40.8	Mus musculus OX=10090	1:Experimental evidence at protein level	Zinc phosphodiesterase ELAC protein 2	1	0.999	14	126
sp|P49722|PSA2_MOUSE	P49722	PSA2_MOUSE	Psma2	234	69.2	Mus musculus OX=10090	1:Experimental evidence at protein level	Proteasome subunit alpha type-2	1	0.999	8	178
sp|Q9DCV7|K2C7_MOUSE	Q9DCV7	K2C7_MOUSE	Krt7	457	79.2	Mus musculus OX=10090	1:Experimental evidence at protein level	Keratin, type II cytoskeletal 7	1	0.999	26	290
sp|A2AWP8|ARGAL_MOUSE	A2AWP8	ARGAL_MOUSE	Arhgef10l	1280	25.3	Mus musculus OX=10090	1:Experimental evidence at protein level	Rho guanine nucleotide exchange factor 10-like protein	1	0.999	7	21
sp|Q8C033|ARHGA_MOUSE	Q8C033	ARHGA_MOUSE	Arhgef10	1345	26.2	Mus musculus OX=10090	1:Experimental evidence at protein level	Rho guanine nucleotide exchange factor 10	1	0.999	7	25
sp|O35954|PITM1_MOUSE	O35954	PITM1_MOUSE	Pitpnm1	1243	28.4	Mus musculus OX=10090	1:Experimental evidence at protein level	Membrane-associated phosphatidylinositol transfer protein 1	1	0.999	1	9
tr|Q3TDM2|Q3TDM2_MOUSE	Q3TDM2	Q3TDM2_MOUSE	Camk1d	337	47.2	Mus musculus OX=10090	2:Experimental evidence at transcript level	Protein kinase domain-containing protein	1	0.9964	3	3
sp|Q3KNM2|MARH5_MOUSE	Q3KNM2	MARH5_MOUSE	Marchf5	278	25.4	Mus musculus OX=10090	1:Experimental evidence at protein level	E3 ubiquitin-protein ligase MARCHF5	1	0.999	3	67
sp|P62996|TRA2B_MOUSE	P62996	TRA2B_MOUSE	Tra2b	288	40.2	Mus musculus OX=10090	1:Experimental evidence at protein level	Transformer-2 protein homolog beta	1	0.999	4	51
sp|Q9Z2W1|STK25_MOUSE	Q9Z2W1	STK25_MOUSE	Stk25	426	39.2	Mus musculus OX=10090	1:Experimental evidence at protein level	Serine/threonine-protein kinase 25	1	0.999	10	84
sp|P52927|HMGA2_MOUSE	P52927	HMGA2_MOUSE	Hmga2	108	47.2	Mus musculus OX=10090	1:Experimental evidence at protein level	High mobility group protein HMGI-C	1	0.999	3	30
sp|Q6ZWM4|LSM8_MOUSE	Q6ZWM4	LSM8_MOUSE	Lsm8	96	41.7	Mus musculus OX=10090	1:Experimental evidence at protein level	U6 snRNA-associated Sm-like protein LSm8	1	0.999	2	33
sp|Q99JY4|TRABD_MOUSE	Q99JY4	TRABD_MOUSE	Trabd	376	79.9	Mus musculus OX=10090	1:Experimental evidence at protein level	TraB domain-containing protein	1	0.999	5	43
sp|Q921U8|SMTN_MOUSE	Q921U8	SMTN_MOUSE	Smtn	923	41.7	Mus musculus OX=10090	1:Experimental evidence at protein level	Smoothelin	1	0.999	15	171
sp|Q9CQW9|IFM3_MOUSE	Q9CQW9	IFM3_MOUSE	Ifitm3	137	48.9	Mus musculus OX=10090	1:Experimental evidence at protein level	Interferon-induced transmembrane protein 3	1	0.999	5	80
sp|Q8R1T1|CHMP7_MOUSE	Q8R1T1	CHMP7_MOUSE	Chmp7	451	27.9	Mus musculus OX=10090	1:Experimental evidence at protein level	Charged multivesicular body protein 7	1	0.999	3	15
sp|Q8CJF7|ELYS_MOUSE	Q8CJF7	ELYS_MOUSE	Ahctf1	2243	38.8	Mus musculus OX=10090	1:Experimental evidence at protein level	Protein ELYS	1	0.999	25	164
sp|Q9QZD9|EIF3I_MOUSE	Q9QZD9	EIF3I_MOUSE	Eif3i	325	57.2	Mus musculus OX=10090	1:Experimental evidence at protein level	Eukaryotic translation initiation factor 3 subunit I	1	0.999	11	230
sp|Q99MJ6|NHRF4_MOUSE	Q99MJ6	NHRF4_MOUSE	Pdzd3	498	50.8	Mus musculus OX=10090	1:Experimental evidence at protein level	Na(+)/H(+) exchange regulatory cofactor NHE-RF4	1	0.999	8	60
sp|Q8BPM2|M4K5_MOUSE	Q8BPM2	M4K5_MOUSE	Map4k5	847	34.2	Mus musculus OX=10090	1:Experimental evidence at protein level	Mitogen-activated protein kinase kinase kinase kinase 5	1	0.999	9	40
sp|Q80YA7|DPP8_MOUSE	Q80YA7	DPP8_MOUSE	Dpp8	892	27.6	Mus musculus OX=10090	1:Experimental evidence at protein level	Dipeptidyl peptidase 8	1	0.999	6	17
sp|Q80Z96|VANG1_MOUSE	Q80Z96	VANG1_MOUSE	Vangl1	526	27.8	Mus musculus OX=10090	1:Experimental evidence at protein level	Vang-like protein 1	1	0.999	3	24
sp|P70122|SBDS_MOUSE	P70122	SBDS_MOUSE	Sbds	250	54	Mus musculus OX=10090	1:Experimental evidence at protein level	Ribosome maturation protein SBDS	1	0.999	6	79
sp|O08738|CASP6_MOUSE	O08738	CASP6_MOUSE	Casp6	276	50.4	Mus musculus OX=10090	1:Experimental evidence at protein level	Caspase-6	1	0.999	6	96
sp|Q9CR59|G45IP_MOUSE	Q9CR59	G45IP_MOUSE	Gadd45gip1	222	64	Mus musculus OX=10090	1:Experimental evidence at protein level	Growth arrest and DNA damage-inducible proteins-interacting protein 1	1	0.999	8	53
sp|Q3UBX0|TM109_MOUSE	Q3UBX0	TM109_MOUSE	Tmem109	243	21.4	Mus musculus OX=10090	1:Experimental evidence at protein level	Transmembrane protein 109	1	0.999	4	32
sp|Q9Z0K8|VNN1_MOUSE	Q9Z0K8	VNN1_MOUSE	Vnn1	512	25.6	Mus musculus OX=10090	1:Experimental evidence at protein level	Pantetheinase	1	0.999	8	124
sp|Q9JKB1|UCHL3_MOUSE	Q9JKB1	UCHL3_MOUSE	Uchl3	230	50	Mus musculus OX=10090	1:Experimental evidence at protein level	Ubiquitin carboxyl-terminal hydrolase isozyme L3	1	0.999	6	143
sp|P48678|LMNA_MOUSE	P48678	LMNA_MOUSE	Lmna	665	71	Mus musculus OX=10090	1:Experimental evidence at protein level	Prelamin-A/C	1	0.999	37	891
sp|Q8CI12|SMTL2_MOUSE	Q8CI12	SMTL2_MOUSE	Smtnl2	456	27.6	Mus musculus OX=10090	1:Experimental evidence at protein level	Smoothelin-like protein 2	1	0.999	4	21
sp|Q9CPW9|MAP12_MOUSE	Q9CPW9	MAP12_MOUSE	Metap1d	335	26.6	Mus musculus OX=10090	2:Experimental evidence at transcript level	Methionine aminopeptidase 1D, mitochondrial	1	0.999	3	35
sp|Q99J21|MCLN1_MOUSE	Q99J21	MCLN1_MOUSE	Mcoln1	580	36.5	Mus musculus OX=10090	1:Experimental evidence at protein level	Mucolipin-1	0.9782	0.9977	1	7
sp|P26516|PSMD7_MOUSE	P26516	PSMD7_MOUSE	Psmd7	321	40.2	Mus musculus OX=10090	1:Experimental evidence at protein level	26S proteasome non-ATPase regulatory subunit 7	1	0.999	7	112
sp|Q9DC53|CPNE8_MOUSE	Q9DC53	CPNE8_MOUSE	Cpne8	577	19.8	Mus musculus OX=10090	2:Experimental evidence at transcript level	Copine-8	1	0.9985	5	5
sp|Q9D0R2|SYTC_MOUSE	Q9D0R2	SYTC_MOUSE	Tars1	722	48.5	Mus musculus OX=10090	1:Experimental evidence at protein level	Threonine--tRNA ligase 1, cytoplasmic	1	0.999	22	203
sp|Q6P5D8|SMHD1_MOUSE	Q6P5D8	SMHD1_MOUSE	Smchd1	2007	36.9	Mus musculus OX=10090	1:Experimental evidence at protein level	Structural maintenance of chromosomes flexible hinge domain-containing protein 1	1	0.999	23	113
sp|P13020|GELS_MOUSE	P13020	GELS_MOUSE	Gsn	780	47.4	Mus musculus OX=10090	1:Experimental evidence at protein level	Gelsolin	1	0.999	25	705
tr|Q6PAC1|Q6PAC1_MOUSE	Q6PAC1	Q6PAC1_MOUSE	Gsn	731	49	Mus musculus OX=10090	2:Experimental evidence at transcript level	Gelsolin	1	0.999	24	20
sp|Q8CG76|ARK72_MOUSE	Q8CG76	ARK72_MOUSE	Akr7a2	367	56.9	Mus musculus OX=10090	1:Experimental evidence at protein level	Aflatoxin B1 aldehyde reductase member 2	1	0.999	14	490
sp|P62317|SMD2_MOUSE	P62317	SMD2_MOUSE	Snrpd2	118	61.9	Mus musculus OX=10090	1:Experimental evidence at protein level	Small nuclear ribonucleoprotein Sm D2	1	0.999	4	60
sp|P60670|NPL4_MOUSE	P60670	NPL4_MOUSE	Nploc4	608	30.3	Mus musculus OX=10090	1:Experimental evidence at protein level	Nuclear protein localization protein 4 homolog	1	0.999	10	122
tr|B2RQS6|B2RQS6_MOUSE	B2RQS6	B2RQS6_MOUSE	Dhx36	1000	27.2	Mus musculus OX=10090	2:Experimental evidence at transcript level	RNA helicase	1	0.999	8	62
sp|P58501|PAXB1_MOUSE	P58501	PAXB1_MOUSE	Paxbp1	919	38	Mus musculus OX=10090	1:Experimental evidence at protein level	PAX3- and PAX7-binding protein 1	1	0.999	5	45
tr|Q3TV47|Q3TV47_MOUSE	Q3TV47	Q3TV47_MOUSE	Atp1b1	304	46.7	Mus musculus OX=10090	2:Experimental evidence at transcript level	Sodium/potassium-transporting ATPase subunit beta	1	0.999	12	190
tr|A0A0A6YX05|A0A0A6YX05_MOUSE	A0A0A6YX05	A0A0A6YX05_MOUSE	Atp1b1	132	61.4	Mus musculus OX=10090	1:Experimental evidence at protein level	Sodium/potassium-transporting ATPase subunit beta (Fragment)	1	0.999	8	8
sp|Q3TEA8|HP1B3_MOUSE	Q3TEA8	HP1B3_MOUSE	Hp1bp3	554	44.4	Mus musculus OX=10090	1:Experimental evidence at protein level	Heterochromatin protein 1-binding protein 3	1	0.999	15	183
sp|Q91V80|APOF_MOUSE	Q91V80	APOF_MOUSE	Apof	315	31.1	Mus musculus OX=10090	2:Experimental evidence at transcript level	Apolipoprotein F	0.9996	0.999	2	11
tr|Q3TBV3|Q3TBV3_MOUSE	Q3TBV3	Q3TBV3_MOUSE	Fam8a1	355	27.3	Mus musculus OX=10090	2:Experimental evidence at transcript level	RDD domain-containing protein	1	0.999	2	10
sp|P59016|VP33B_MOUSE	P59016	VP33B_MOUSE	Vps33b	617	44.6	Mus musculus OX=10090	1:Experimental evidence at protein level	Vacuolar protein sorting-associated protein 33B	1	0.999	8	78
sp|O88543|CSN3_MOUSE	O88543	CSN3_MOUSE	Cops3	423	43.5	Mus musculus OX=10090	1:Experimental evidence at protein level	COP9 signalosome complex subunit 3	1	0.999	11	191
sp|Q8R1U2|CGRE1_MOUSE	Q8R1U2	CGRE1_MOUSE	Cgref1	281	38.9	Mus musculus OX=10090	1:Experimental evidence at protein level	Cell growth regulator with EF hand domain protein 1	1	0.999	7	75
sp|Q8BMK1|METL2_MOUSE	Q8BMK1	METL2_MOUSE	Mettl2	389	39.8	Mus musculus OX=10090	1:Experimental evidence at protein level	tRNA N(3)-methylcytidine methyltransferase METTL2	1	0.999	3	6
sp|Q9Z127|LAT1_MOUSE	Q9Z127	LAT1_MOUSE	Slc7a5	512	13.3	Mus musculus OX=10090	1:Experimental evidence at protein level	Large neutral amino acids transporter small subunit 1	1	0.999	2	11
sp|Q9D0K2|SCOT1_MOUSE	Q9D0K2	SCOT1_MOUSE	Oxct1	520	64	Mus musculus OX=10090	1:Experimental evidence at protein level	Succinyl-CoA:3-ketoacid coenzyme A transferase 1, mitochondrial	1	0.999	18	1045
sp|Q920R6|VPP4_MOUSE	Q920R6	VPP4_MOUSE	Atp6v0a4	833	35.9	Mus musculus OX=10090	1:Experimental evidence at protein level	V-type proton ATPase 116 kDa subunit a 4	1	0.999	15	417
sp|P56399|UBP5_MOUSE	P56399	UBP5_MOUSE	Usp5	858	44.9	Mus musculus OX=10090	1:Experimental evidence at protein level	Ubiquitin carboxyl-terminal hydrolase 5	1	0.999	26	454
sp|Q60737|CSK21_MOUSE	Q60737	CSK21_MOUSE	Csnk2a1	391	48.8	Mus musculus OX=10090	1:Experimental evidence at protein level	Casein kinase II subunit alpha	1	0.999	13	263
tr|G5CPP0|G5CPP0_MOUSE	G5CPP0	G5CPP0_MOUSE	Calr4	439	19.8	Mus musculus OX=10090	2:Experimental evidence at transcript level	Calreticulin	0.998	0.9983	1	8
sp|Q9CQZ6|NDUB3_MOUSE	Q9CQZ6	NDUB3_MOUSE	Ndufb3	104	51	Mus musculus OX=10090	1:Experimental evidence at protein level	NADH dehydrogenase [ubiquinone] 1 beta subcomplex subunit 3	1	0.999	3	42
sp|P55302|AMRP_MOUSE	P55302	AMRP_MOUSE	Lrpap1	360	56	Mus musculus OX=10090	1:Experimental evidence at protein level	Alpha-2-macroglobulin receptor-associated protein	1	0.999	21	391
sp|Q80XC2|TRM61_MOUSE	Q80XC2	TRM61_MOUSE	Trmt61a	290	33.8	Mus musculus OX=10090	1:Experimental evidence at protein level	tRNA (adenine(58)-N(1))-methyltransferase catalytic subunit TRMT61A	1	0.999	6	34
sp|P43277|H13_MOUSE	P43277	H13_MOUSE	H1-3	221	54.3	Mus musculus OX=10090	1:Experimental evidence at protein level	Histone H1.3	1	0.999	13	95
sp|P21614|VTDB_MOUSE	P21614	VTDB_MOUSE	Gc	476	14.9	Mus musculus OX=10090	1:Experimental evidence at protein level	Vitamin D-binding protein	1	0.999	5	58
sp|Q8R2N1|AQP3_MOUSE	Q8R2N1	AQP3_MOUSE	Aqp3	292	5.8	Mus musculus OX=10090	1:Experimental evidence at protein level	Aquaporin-3	0.9874	0.999	1	12
sp|Q9ER38|TOR3A_MOUSE	Q9ER38	TOR3A_MOUSE	Tor3a	385	33	Mus musculus OX=10090	1:Experimental evidence at protein level	Torsin-3A	1	0.999	3	10
sp|Q8R123|FAD1_MOUSE	Q8R123	FAD1_MOUSE	Flad1	492	66.9	Mus musculus OX=10090	1:Experimental evidence at protein level	FAD synthase	1	0.999	15	121
sp|Q9R097|SPIT1_MOUSE	Q9R097	SPIT1_MOUSE	Spint1	507	23.1	Mus musculus OX=10090	1:Experimental evidence at protein level	Kunitz-type protease inhibitor 1	1	0.999	3	55
sp|Q3UDE2|TTL12_MOUSE	Q3UDE2	TTL12_MOUSE	Ttll12	639	42.4	Mus musculus OX=10090	1:Experimental evidence at protein level	Tubulin--tyrosine ligase-like protein 12	1	0.999	10	144
sp|Q8CI43|MYL6B_MOUSE	Q8CI43	MYL6B_MOUSE	Myl6b	207	54.1	Mus musculus OX=10090	1:Experimental evidence at protein level	Myosin light chain 6B	1	0.9987	3	3
sp|O09051|GUC2B_MOUSE	O09051	GUC2B_MOUSE	Guca2b	106	18.9	Mus musculus OX=10090	1:Experimental evidence at protein level	Guanylate cyclase activator 2B	0.9935	0.999	1	16
sp|Q9Z2Z6|MCAT_MOUSE	Q9Z2Z6	MCAT_MOUSE	Slc25a20	301	34.2	Mus musculus OX=10090	1:Experimental evidence at protein level	Mitochondrial carnitine/acylcarnitine carrier protein	1	0.999	7	76
sp|P18572|BASI_MOUSE	P18572	BASI_MOUSE	Bsg	389	57.3	Mus musculus OX=10090	1:Experimental evidence at protein level	Basigin	1	0.999	10	217
sp|D3Z6Q9|BIN2_MOUSE	D3Z6Q9	BIN2_MOUSE	Bin2	489	32.7	Mus musculus OX=10090	1:Experimental evidence at protein level	Bridging integrator 2	1	0.999	6	64
sp|O88874|CCNK_MOUSE	O88874	CCNK_MOUSE	Ccnk	554	30.5	Mus musculus OX=10090	1:Experimental evidence at protein level	Cyclin-K	1	0.999	5	42
sp|Q6NZF1|ZC11A_MOUSE	Q6NZF1	ZC11A_MOUSE	Zc3h11a	792	45.7	Mus musculus OX=10090	1:Experimental evidence at protein level	Zinc finger CCCH domain-containing protein 11A	1	0.999	11	44
sp|P80313|TCPH_MOUSE	P80313	TCPH_MOUSE	Cct7	544	48.5	Mus musculus OX=10090	1:Experimental evidence at protein level	T-complex protein 1 subunit eta	1	0.999	16	373
sp|Q9ESW8|PGPI_MOUSE	Q9ESW8	PGPI_MOUSE	Pgpep1	209	20.6	Mus musculus OX=10090	1:Experimental evidence at protein level	Pyroglutamyl-peptidase 1	1	0.999	3	32
sp|Q6P542|ABCF1_MOUSE	Q6P542	ABCF1_MOUSE	Abcf1	837	44.3	Mus musculus OX=10090	1:Experimental evidence at protein level	ATP-binding cassette sub-family F member 1	1	0.999	18	208
sp|Q8K0H5|TAF10_MOUSE	Q8K0H5	TAF10_MOUSE	Taf10	218	38.5	Mus musculus OX=10090	1:Experimental evidence at protein level	Transcription initiation factor TFIID subunit 10	0.9963	0.999	1	19
tr|A0A2I3BRW0|A0A2I3BRW0_MOUSE	A0A2I3BRW0	A0A2I3BRW0_MOUSE	Spcs1	102	30.4	Mus musculus OX=10090	1:Experimental evidence at protein level	Signal peptidase complex subunit 1	1	0.999	3	89
sp|P01592|IGJ_MOUSE	P01592	IGJ_MOUSE	Jchain	159	39	Mus musculus OX=10090	1:Experimental evidence at protein level	Immunoglobulin J chain	0.9935	0.999	1	8
sp|Q9DBC0|SELO_MOUSE	Q9DBC0	SELO_MOUSE	Selenoo	667	27.1	Mus musculus OX=10090	1:Experimental evidence at protein level	Protein adenylyltransferase SelO, mitochondrial	1	0.999	7	72
sp|Q8BG60|TXNIP_MOUSE	Q8BG60	TXNIP_MOUSE	Txnip	397	27.2	Mus musculus OX=10090	1:Experimental evidence at protein level	Thioredoxin-interacting protein	1	0.999	4	26
tr|Q8CAP3|Q8CAP3_MOUSE	Q8CAP3	Q8CAP3_MOUSE	Rad23a	362	50.3	Mus musculus OX=10090	1:Experimental evidence at protein level	UV excision repair protein RAD23	1	0.999	8	85
sp|P54726|RD23A_MOUSE	P54726	RD23A_MOUSE	Rad23a	363	50.4	Mus musculus OX=10090	1:Experimental evidence at protein level	UV excision repair protein RAD23 homolog A	0.9999	0.999	8	8
sp|Q64012|RALY_MOUSE	Q64012	RALY_MOUSE	Raly	312	50.3	Mus musculus OX=10090	1:Experimental evidence at protein level	RNA-binding protein Raly	1	0.999	10	91
sp|Q8K4Z3|NNRE_MOUSE	Q8K4Z3	NNRE_MOUSE	Naxe	282	51.1	Mus musculus OX=10090	1:Experimental evidence at protein level	NAD(P)H-hydrate epimerase	1	0.999	5	77
tr|Q9D2W5|Q9D2W5_MOUSE	Q9D2W5	Q9D2W5_MOUSE	Gramd3	432	39.8	Mus musculus OX=10090	1:Experimental evidence at protein level	GRAM domain-containing 3	1	0.999	4	29
tr|A0A0A6YVV8|A0A0A6YVV8_MOUSE	A0A0A6YVV8	A0A0A6YVV8_MOUSE	Mbnl1	387	27.7	Mus musculus OX=10090	1:Experimental evidence at protein level	Muscleblind-like protein 1	0.9999	0.999	4	2
tr|Q8CHF5|Q8CHF5_MOUSE	Q8CHF5	Q8CHF5_MOUSE	Mbnl1	384	29.2	Mus musculus OX=10090	2:Experimental evidence at transcript level	MKIAA0428 protein (Fragment)	0.9998	0.999	5	16
tr|E3VWA1|E3VWA1_MOUSE	E3VWA1	E3VWA1_MOUSE	Slc4a4	1026	37.2	Mus musculus OX=10090	2:Experimental evidence at transcript level	Anion exchange protein	1	0.999	20	68
tr|A0A668KM61|A0A668KM61_MOUSE	A0A668KM61	A0A668KM61_MOUSE	Slc4a4	1111	34.9	Mus musculus OX=10090	1:Experimental evidence at protein level	Anion exchange protein	1	0.999	20	38
tr|A2VDF7|A2VDF7_MOUSE	A2VDF7	A2VDF7_MOUSE	Slc4a4	1057	36.2	Mus musculus OX=10090	2:Experimental evidence at transcript level	Anion exchange protein (Fragment)	1	0.999	18	80
tr|E1AWU4|E1AWU4_MOUSE	E1AWU4	E1AWU4_MOUSE	Slc4a4	1035	0	Mus musculus OX=10090	2:Experimental evidence at transcript level	Anion exchange protein	0.099	0.999	20	509
sp|O88343|S4A4_MOUSE	O88343	S4A4_MOUSE	Slc4a4	1079	0	Mus musculus OX=10090	1:Experimental evidence at protein level	Electrogenic sodium bicarbonate cotransporter 1	0.0869	0.999	19	5
tr|Q3TA61|Q3TA61_MOUSE	Q3TA61	Q3TA61_MOUSE	2310061I04Rik	326	21.8	Mus musculus OX=10090	2:Experimental evidence at transcript level	Chromosome 6 open reading frame 136 (Fragment)	1	0.999	4	29
sp|Q64737|PUR2_MOUSE	Q64737	PUR2_MOUSE	Gart	1010	35.1	Mus musculus OX=10090	1:Experimental evidence at protein level	Trifunctional purine biosynthetic protein adenosine-3	1	0.999	18	227
sp|Q3U7R1|ESYT1_MOUSE	Q3U7R1	ESYT1_MOUSE	Esyt1	1092	47.3	Mus musculus OX=10090	1:Experimental evidence at protein level	Extended synaptotagmin-1	1	0.999	28	320
sp|O35074|PTGIS_MOUSE	O35074	PTGIS_MOUSE	Ptgis	501	39.5	Mus musculus OX=10090	1:Experimental evidence at protein level	Prostacyclin synthase	1	0.999	11	79
sp|Q9D4F2|PLPP6_MOUSE	Q9D4F2	PLPP6_MOUSE	Plpp6	292	33.9	Mus musculus OX=10090	1:Experimental evidence at protein level	Polyisoprenoid diphosphate/phosphate phosphohydrolase PLPP6	1	0.999	4	44
sp|P27661|H2AX_MOUSE	P27661	H2AX_MOUSE	H2ax	143	49.7	Mus musculus OX=10090	1:Experimental evidence at protein level	Histone H2AX	1	0.999	6	55
sp|Q9JJY4|DDX20_MOUSE	Q9JJY4	DDX20_MOUSE	Ddx20	825	30.4	Mus musculus OX=10090	1:Experimental evidence at protein level	Probable ATP-dependent RNA helicase DDX20	1	0.999	5	19
tr|A0A0S3CWK3|A0A0S3CWK3_MOUSE	A0A0S3CWK3	A0A0S3CWK3_MOUSE	Sorbs2	1257	45.7	Mus musculus OX=10090	2:Experimental evidence at transcript level	NArgBP2	1	0.999	26	275
tr|A0A0R4J1W0|A0A0R4J1W0_MOUSE	A0A0R4J1W0	A0A0R4J1W0_MOUSE	Sorbs2	623	64	Mus musculus OX=10090	1:Experimental evidence at protein level	Sorbin and SH3 domain-containing protein 2	1	0.9988	25	23
tr|D3Z080|D3Z080_MOUSE	D3Z080	D3Z080_MOUSE	Sorbs2	707	59.3	Mus musculus OX=10090	1:Experimental evidence at protein level	Sorbin and SH3 domain-containing protein 2	1	0.999	26	10
tr|B2RXQ9|B2RXQ9_MOUSE	B2RXQ9	B2RXQ9_MOUSE	Sorbs2	652	60.4	Mus musculus OX=10090	1:Experimental evidence at protein level	Sorbin and SH3 domain-containing protein 2	0.1248	0.999	26	1
tr|A0A1L7NR37|A0A1L7NR37_MOUSE	A0A1L7NR37	A0A1L7NR37_MOUSE	Sorbs2	717	0	Mus musculus OX=10090	2:Experimental evidence at transcript level	Arg/Abl-binding protein 2	0.0398	0.999	26	2
sp|O08532|CA2D1_MOUSE	O08532	CA2D1_MOUSE	Cacna2d1	1103	36.6	Mus musculus OX=10090	1:Experimental evidence at protein level	Voltage-dependent calcium channel subunit alpha-2/delta-1	1	0.999	13	112
tr|Q14BH8|Q14BH8_MOUSE	Q14BH8	Q14BH8_MOUSE	Cacna2d1	1086	36.5	Mus musculus OX=10090	2:Experimental evidence at transcript level	Cacna2d1 protein	1	0.999	13	4
sp|O08795|GLU2B_MOUSE	O08795	GLU2B_MOUSE	Prkcsh	521	38.4	Mus musculus OX=10090	1:Experimental evidence at protein level	Glucosidase 2 subunit beta	1	0.999	15	226
sp|Q9D3P8|PLRKT_MOUSE	Q9D3P8	PLRKT_MOUSE	Plgrkt	147	54.8	Mus musculus OX=10090	1:Experimental evidence at protein level	Plasminogen receptor (KT)	0.987	0.9989	1	9
sp|Q80TA6|MTMRC_MOUSE	Q80TA6	MTMRC_MOUSE	Mtmr12	747	38.4	Mus musculus OX=10090	1:Experimental evidence at protein level	Myotubularin-related protein 12	1	0.999	12	109
sp|Q6Y5D8|RHG10_MOUSE	Q6Y5D8	RHG10_MOUSE	Arhgap10	786	46.1	Mus musculus OX=10090	1:Experimental evidence at protein level	Rho GTPase-activating protein 10	1	0.999	11	60
sp|Q923D4|SF3B5_MOUSE	Q923D4	SF3B5_MOUSE	Sf3b5	86	55.8	Mus musculus OX=10090	1:Experimental evidence at protein level	Splicing factor 3B subunit 5	1	0.999	4	105
sp|Q9DAK9|PHP14_MOUSE	Q9DAK9	PHP14_MOUSE	Phpt1	124	78.2	Mus musculus OX=10090	1:Experimental evidence at protein level	14 kDa phosphohistidine phosphatase	1	0.999	5	136
sp|Q8VEE1|LMCD1_MOUSE	Q8VEE1	LMCD1_MOUSE	Lmcd1	365	52.1	Mus musculus OX=10090	1:Experimental evidence at protein level	LIM and cysteine-rich domains protein 1	1	0.999	8	93
sp|Q8R3N1|NOP14_MOUSE	Q8R3N1	NOP14_MOUSE	Nop14	860	31.6	Mus musculus OX=10090	1:Experimental evidence at protein level	Nucleolar protein 14	1	0.999	6	28
sp|Q9DB26|PHYD1_MOUSE	Q9DB26	PHYD1_MOUSE	Phyhd1	291	49.3	Mus musculus OX=10090	1:Experimental evidence at protein level	Phytanoyl-CoA dioxygenase domain-containing protein 1	1	0.999	5	43
sp|Q3TXT3|SOSSC_MOUSE	Q3TXT3	SOSSC_MOUSE	Inip	104	18.1	Mus musculus OX=10090	3:Protein inferred from homology	S	1	0.999	1	24
sp|Q01149|CO1A2_MOUSE	Q01149	CO1A2_MOUSE	Col1a2	1372	63.2	Mus musculus OX=10090	1:Experimental evidence at protein level	Collagen alpha-2(I) chain	1	0.999	18	152
sp|Q9JJK5|HERP1_MOUSE	Q9JJK5	HERP1_MOUSE	Herpud1	391	33.6	Mus musculus OX=10090	1:Experimental evidence at protein level	Homocysteine-responsive endoplasmic reticulum-resident ubiquitin-like domain member 1 protein	1	0.999	3	17
sp|P56812|PDCD5_MOUSE	P56812	PDCD5_MOUSE	Pdcd5	126	52.4	Mus musculus OX=10090	1:Experimental evidence at protein level	Programmed cell death protein 5	1	0.999	4	52
sp|O89053|COR1A_MOUSE	O89053	COR1A_MOUSE	Coro1a	461	36.9	Mus musculus OX=10090	1:Experimental evidence at protein level	Coronin-1A	1	0.999	11	133
sp|Q8VCF1|CANT1_MOUSE	Q8VCF1	CANT1_MOUSE	Cant1	403	28.8	Mus musculus OX=10090	2:Experimental evidence at transcript level	Soluble calcium-activated nucleotidase 1	1	0.999	3	13
sp|Q9CVB6|ARPC2_MOUSE	Q9CVB6	ARPC2_MOUSE	Arpc2	300	39.9	Mus musculus OX=10090	1:Experimental evidence at protein level	Actin-related protein 2/3 complex subunit 2	1	0.999	9	182
sp|Q6PDM1|MSL1_MOUSE	Q6PDM1	MSL1_MOUSE	Msl1	616	38.6	Mus musculus OX=10090	1:Experimental evidence at protein level	Male-specific lethal 1 homolog	1	0.9989	1	5
sp|Q8R050|ERF3A_MOUSE	Q8R050	ERF3A_MOUSE	Gspt1	636	42.8	Mus musculus OX=10090	1:Experimental evidence at protein level	Eukaryotic peptide chain release factor GTP-binding subunit ERF3A	1	0.999	10	110
sp|P15105|GLNA_MOUSE	P15105	GLNA_MOUSE	Glul	373	33	Mus musculus OX=10090	1:Experimental evidence at protein level	Glutamine synthetase	1	0.999	8	154
sp|Q8K010|OPLA_MOUSE	Q8K010	OPLA_MOUSE	Oplah	1288	40.1	Mus musculus OX=10090	1:Experimental evidence at protein level	5-oxoprolinase	1	0.999	29	477
sp|Q8K296|MTMR3_MOUSE	Q8K296	MTMR3_MOUSE	Mtmr3	1196	32.7	Mus musculus OX=10090	1:Experimental evidence at protein level	Myotubularin-related protein 3	1	0.999	11	62
sp|Q8VHE0|SEC63_MOUSE	Q8VHE0	SEC63_MOUSE	Sec63	760	38	Mus musculus OX=10090	1:Experimental evidence at protein level	Translocation protein SEC63 homolog	1	0.999	18	192
tr|D3YWT1|D3YWT1_MOUSE	D3YWT1	D3YWT1_MOUSE	Hnrnph3	331	58.3	Mus musculus OX=10090	1:Experimental evidence at protein level	Heterogeneous nuclear ribonucleoprotein H3	1	0.999	8	120
sp|Q9EPU4|CPSF1_MOUSE	Q9EPU4	CPSF1_MOUSE	Cpsf1	1441	33.4	Mus musculus OX=10090	1:Experimental evidence at protein level	Cleavage and polyadenylation specificity factor subunit 1	1	0.999	10	83
tr|Q543M9|Q543M9_MOUSE	Q543M9	Q543M9_MOUSE	Trp53rkb	244	45.9	Mus musculus OX=10090	1:Experimental evidence at protein level	non-specific serine/threonine protein kinase	0.9998	0.999	3	4
sp|P27048|RSMB_MOUSE	P27048	RSMB_MOUSE	Snrpb	231	28.1	Mus musculus OX=10090	1:Experimental evidence at protein level	Small nuclear ribonucleoprotein-associated protein B	1	0.999	3	42
sp|P0C872|JMJD7_MOUSE	P0C872	JMJD7_MOUSE	Jmjd7	316	53.1	Mus musculus OX=10090	1:Experimental evidence at protein level	Bifunctional peptidase and (3S)-lysyl hydroxylase Jmjd7	1	0.999	3	17
sp|P63166|SUMO1_MOUSE	P63166	SUMO1_MOUSE	Sumo1	101	71.3	Mus musculus OX=10090	1:Experimental evidence at protein level	Small ubiquitin-related modifier 1	1	0.999	7	73
sp|Q9EP52|TWSG1_MOUSE	Q9EP52	TWSG1_MOUSE	Twsg1	222	20.7	Mus musculus OX=10090	1:Experimental evidence at protein level	Twisted gastrulation protein homolog 1	0.989	0.9989	1	3
sp|Q8C6I2|SDHF2_MOUSE	Q8C6I2	SDHF2_MOUSE	Sdhaf2	164	53.7	Mus musculus OX=10090	1:Experimental evidence at protein level	Succinate dehydrogenase assembly factor 2, mitochondrial	1	0.999	7	73
sp|P16331|PH4H_MOUSE	P16331	PH4H_MOUSE	Pah	453	59.6	Mus musculus OX=10090	1:Experimental evidence at protein level	Phenylalanine-4-hydroxylase	1	0.999	23	525
sp|P28063|PSB8_MOUSE	P28063	PSB8_MOUSE	Psmb8	276	60.9	Mus musculus OX=10090	1:Experimental evidence at protein level	Proteasome subunit beta type-8	1	0.999	5	38
sp|Q9CR57|RL14_MOUSE	Q9CR57	RL14_MOUSE	Rpl14	217	29.5	Mus musculus OX=10090	1:Experimental evidence at protein level	60S ribosomal protein L14	1	0.999	4	63
sp|Q63850|NUP62_MOUSE	Q63850	NUP62_MOUSE	Nup62	526	21.7	Mus musculus OX=10090	1:Experimental evidence at protein level	Nuclear pore glycoprotein p62	1	0.999	8	64
sp|Q8BMF3|MAON_MOUSE	Q8BMF3	MAON_MOUSE	Me3	604	46.5	Mus musculus OX=10090	1:Experimental evidence at protein level	NADP-dependent malic enzyme, mitochondrial	1	0.999	15	174
sp|Q3TCN2|PLBL2_MOUSE	Q3TCN2	PLBL2_MOUSE	Plbd2	594	26.1	Mus musculus OX=10090	1:Experimental evidence at protein level	Putative phospholipase B-like 2	1	0.999	5	60
tr|D6RH77|D6RH77_MOUSE	D6RH77	D6RH77_MOUSE	Pld1	1074	31.5	Mus musculus OX=10090	1:Experimental evidence at protein level	Phospholipase	1	0.999	7	43
sp|Q08481|PECA1_MOUSE	Q08481	PECA1_MOUSE	Pecam1	727	32	Mus musculus OX=10090	1:Experimental evidence at protein level	Platelet endothelial cell adhesion molecule	1	0.999	8	105
sp|P39053|DYN1_MOUSE	P39053	DYN1_MOUSE	Dnm1	867	36.6	Mus musculus OX=10090	1:Experimental evidence at protein level	Dynamin-1	1	0.9989	8	3
sp|Q9WVQ5|MTNB_MOUSE	Q9WVQ5	MTNB_MOUSE	Apip	241	51	Mus musculus OX=10090	1:Experimental evidence at protein level	Methylthioribulose-1-phosphate dehydratase	1	0.999	5	71
sp|P57016|LAD1_MOUSE	P57016	LAD1_MOUSE	Lad1	528	64.2	Mus musculus OX=10090	1:Experimental evidence at protein level	Ladinin-1	1	0.999	25	413
sp|Q91ZJ5|UGPA_MOUSE	Q91ZJ5	UGPA_MOUSE	Ugp2	508	55.9	Mus musculus OX=10090	1:Experimental evidence at protein level	UTP--glucose-1-phosphate uridylyltransferase	1	0.999	17	289
sp|Q6PHZ2|KCC2D_MOUSE	Q6PHZ2	KCC2D_MOUSE	Camk2d	499	34.3	Mus musculus OX=10090	1:Experimental evidence at protein level	Calcium/calmodulin-dependent protein kinase type II subunit delta	1	0.999	11	138
sp|Q62241|RU1C_MOUSE	Q62241	RU1C_MOUSE	Snrpc	159	36.3	Mus musculus OX=10090	1:Experimental evidence at protein level	U1 small nuclear ribonucleoprotein C	1	0.999	2	37
sp|Q5SSK3|TEFM_MOUSE	Q5SSK3	TEFM_MOUSE	Tefm	364	32.4	Mus musculus OX=10090	1:Experimental evidence at protein level	Transcription elongation factor, mitochondrial	1	0.999	9	75
tr|Q3UH05|Q3UH05_MOUSE	Q3UH05	Q3UH05_MOUSE	Asap2	958	38.2	Mus musculus OX=10090	2:Experimental evidence at transcript level	Arf-GAP with SH3 domain, ANK repeat and PH domain-containing protein 2	1	0.999	6	39
sp|Q811D0|DLG1_MOUSE	Q811D0	DLG1_MOUSE	Dlg1	905	48.6	Mus musculus OX=10090	1:Experimental evidence at protein level	Disks large homolog 1	1	0.999	22	306
sp|Q9R210|TFEB_MOUSE	Q9R210	TFEB_MOUSE	Tfeb	475	34.3	Mus musculus OX=10090	1:Experimental evidence at protein level	Transcription factor EB	1	0.999	5	34
sp|Q91XE8|TM205_MOUSE	Q91XE8	TM205_MOUSE	Tmem205	189	23.1	Mus musculus OX=10090	1:Experimental evidence at protein level	Transmembrane protein 205	1	0.999	2	38
sp|P43136|NR2F6_MOUSE	P43136	NR2F6_MOUSE	Nr2f6	390	37.7	Mus musculus OX=10090	1:Experimental evidence at protein level	Nuclear receptor subfamily 2 group F member 6	1	0.999	3	3
sp|Q8K023|AKC1H_MOUSE	Q8K023	AKC1H_MOUSE	Akr1c18	323	51.1	Mus musculus OX=10090	1:Experimental evidence at protein level	Aldo-keto reductase family 1 member C18	1	0.999	11	76
sp|Q61233|PLSL_MOUSE	Q61233	PLSL_MOUSE	Lcp1	627	59.8	Mus musculus OX=10090	1:Experimental evidence at protein level	Plastin-2	1	0.999	22	306
sp|Q9DBH5|LMAN2_MOUSE	Q9DBH5	LMAN2_MOUSE	Lman2	358	49.2	Mus musculus OX=10090	1:Experimental evidence at protein level	Vesicular integral-membrane protein VIP36	1	0.999	11	111
sp|P62270|RS18_MOUSE	P62270	RS18_MOUSE	Rps18	152	53.3	Mus musculus OX=10090	1:Experimental evidence at protein level	40S ribosomal protein S18	1	0.999	11	175
sp|Q8C7V3|UTP15_MOUSE	Q8C7V3	UTP15_MOUSE	Utp15	528	37.5	Mus musculus OX=10090	1:Experimental evidence at protein level	U3 small nucleolar RNA-associated protein 15 homolog	1	0.999	7	40
sp|Q69ZX6|MOR2A_MOUSE	Q69ZX6	MOR2A_MOUSE	Morc2a	1030	26.1	Mus musculus OX=10090	1:Experimental evidence at protein level	ATPase MORC2A	1	0.999	3	21
sp|Q924C1|XPO5_MOUSE	Q924C1	XPO5_MOUSE	Xpo5	1204	28.5	Mus musculus OX=10090	1:Experimental evidence at protein level	Exportin-5	1	0.999	14	79
tr|G5E8C6|G5E8C6_MOUSE	G5E8C6	G5E8C6_MOUSE	Vill	859	40.4	Mus musculus OX=10090	1:Experimental evidence at protein level	Villin-like protein	1	0.999	20	278
sp|Q69ZU8|ANKR6_MOUSE	Q69ZU8	ANKR6_MOUSE	Ankrd6	712	36.1	Mus musculus OX=10090	1:Experimental evidence at protein level	Ankyrin repeat domain-containing protein 6	1	0.9973	2	12
sp|Q922H2|PDK3_MOUSE	Q922H2	PDK3_MOUSE	Pdk3	415	37.8	Mus musculus OX=10090	1:Experimental evidence at protein level	[Pyruvate dehydrogenase (acetyl-transferring)] kinase isozyme 3, mitochondrial	1	0.999	11	166
tr|Q3V1K7|Q3V1K7_MOUSE	Q3V1K7	Q3V1K7_MOUSE	Slco2b1	693	22.9	Mus musculus OX=10090	1:Experimental evidence at protein level	Solute carrier organic anion transporter family member	1	0.999	5	36
sp|Q9D8M4|RL7L_MOUSE	Q9D8M4	RL7L_MOUSE	Rpl7l1	246	30.1	Mus musculus OX=10090	1:Experimental evidence at protein level	60S ribosomal protein L7-like 1	1	0.999	3	42
sp|Q8BYB9|PGLT1_MOUSE	Q8BYB9	PGLT1_MOUSE	Poglut1	392	32.5	Mus musculus OX=10090	1:Experimental evidence at protein level	Protein O-glucosyltransferase 1	1	0.999	4	21
sp|Q3TCH7|CUL4A_MOUSE	Q3TCH7	CUL4A_MOUSE	Cul4a	759	52.4	Mus musculus OX=10090	1:Experimental evidence at protein level	Cullin-4A	1	0.999	24	185
sp|Q9CQN1|TRAP1_MOUSE	Q9CQN1	TRAP1_MOUSE	Trap1	706	46.1	Mus musculus OX=10090	1:Experimental evidence at protein level	Heat shock protein 75 kDa, mitochondrial	1	0.999	22	512
sp|Q9WUD1|CHIP_MOUSE	Q9WUD1	CHIP_MOUSE	Stub1	304	63.8	Mus musculus OX=10090	1:Experimental evidence at protein level	E3 ubiquitin-protein ligase CHIP	1	0.999	9	107
sp|Q91YR9|PTGR1_MOUSE	Q91YR9	PTGR1_MOUSE	Ptgr1	329	40.1	Mus musculus OX=10090	1:Experimental evidence at protein level	Prostaglandin reductase 1	1	0.999	6	98
sp|Q91VB4|HPS3_MOUSE	Q91VB4	HPS3_MOUSE	Hps3	1002	23.1	Mus musculus OX=10090	2:Experimental evidence at transcript level	BLOC-2 complex member HPS3	1	0.9989	4	7
sp|Q66JZ4|TCAIM_MOUSE	Q66JZ4	TCAIM_MOUSE	TCAIM	499	37.9	Mus musculus OX=10090	1:Experimental evidence at protein level	T-cell activation inhibitor, mitochondrial	1	0.999	7	56
sp|Q8C052|MAP1S_MOUSE	Q8C052	MAP1S_MOUSE	Map1s	973	34.6	Mus musculus OX=10090	1:Experimental evidence at protein level	Microtubule-associated protein 1S	1	0.999	11	105
sp|Q8CES0|NAA30_MOUSE	Q8CES0	NAA30_MOUSE	Naa30	364	26.4	Mus musculus OX=10090	1:Experimental evidence at protein level	N-alpha-acetyltransferase 30	1	0.999	3	27
sp|P97865|PEX7_MOUSE	P97865	PEX7_MOUSE	Pex7	318	4.8	Mus musculus OX=10090	1:Experimental evidence at protein level	Peroxisomal targeting signal 2 receptor	0.9874	0.999	1	15
tr|E9Q3Y4|E9Q3Y4_MOUSE	E9Q3Y4	E9Q3Y4_MOUSE	Lrba	2854	41	Mus musculus OX=10090	1:Experimental evidence at protein level	Lipopolysaccharide-responsive and beige-like anchor protein	1	0.999	54	810
sp|Q6X893|CTL1_MOUSE	Q6X893	CTL1_MOUSE	Slc44a1	653	25.9	Mus musculus OX=10090	1:Experimental evidence at protein level	Choline transporter-like protein 1	1	0.999	6	62
sp|O35690|PHX2B_MOUSE	O35690	PHX2B_MOUSE	Phox2b	314	22	Mus musculus OX=10090	1:Experimental evidence at protein level	Paired mesoderm homeobox protein 2B	0.9981	0.9989	1	6
sp|Q60648|SAP3_MOUSE	Q60648	SAP3_MOUSE	Gm2a	193	33.7	Mus musculus OX=10090	1:Experimental evidence at protein level	Ganglioside GM2 activator	1	0.999	4	82
sp|P58021|TM9S2_MOUSE	P58021	TM9S2_MOUSE	Tm9sf2	662	18.9	Mus musculus OX=10090	1:Experimental evidence at protein level	Transmembrane 9 superfamily member 2	1	0.999	8	96
sp|Q9Z2N8|ACL6A_MOUSE	Q9Z2N8	ACL6A_MOUSE	Actl6a	429	48.5	Mus musculus OX=10090	1:Experimental evidence at protein level	Actin-like protein 6A	1	0.999	9	116
sp|Q80XJ3|TTC28_MOUSE	Q80XJ3	TTC28_MOUSE	Ttc28	2450	34.1	Mus musculus OX=10090	1:Experimental evidence at protein level	Tetratricopeptide repeat protein 28	1	0.999	3	8
sp|Q9R0M6|RAB9A_MOUSE	Q9R0M6	RAB9A_MOUSE	Rab9a	201	24.9	Mus musculus OX=10090	1:Experimental evidence at protein level	Ras-related protein Rab-9A	1	0.999	3	54
sp|P70404|IDHG1_MOUSE	P70404	IDHG1_MOUSE	Idh3g	393	45	Mus musculus OX=10090	1:Experimental evidence at protein level	Isocitrate dehydrogenase [NAD] subunit gamma 1, mitochondrial	1	0.999	7	454
sp|Q9D6R2|IDH3A_MOUSE	Q9D6R2	IDH3A_MOUSE	Idh3a	366	52.2	Mus musculus OX=10090	1:Experimental evidence at protein level	Isocitrate dehydrogenase [NAD] subunit alpha, mitochondrial	1	0.999	12	399
sp|Q5U4C3|SFR19_MOUSE	Q5U4C3	SFR19_MOUSE	Scaf1	1256	20.5	Mus musculus OX=10090	1:Experimental evidence at protein level	Splicing factor, arginine/serine-rich 19	1	0.999	3	10
tr|A2BIN1|A2BIN1_MOUSE	A2BIN1	A2BIN1_MOUSE	Mup10	180	79.4	Mus musculus OX=10090	2:Experimental evidence at transcript level	Major urinary protein 10	1	0.999	15	1145
sp|Q9CY34|UB2FA_MOUSE	Q9CY34	UB2FA_MOUSE	Ube2f	185	58.4	Mus musculus OX=10090	1:Experimental evidence at protein level	NEDD8-conjugating enzyme UBE2F	1	0.999	5	30
sp|Q9QXN5|MIOX_MOUSE	Q9QXN5	MIOX_MOUSE	Miox	285	52.6	Mus musculus OX=10090	1:Experimental evidence at protein level	Inositol oxygenase	1	0.999	10	272
tr|Q3UEI6|Q3UEI6_MOUSE	Q3UEI6	Q3UEI6_MOUSE	Serbp1	386	59.6	Mus musculus OX=10090	2:Experimental evidence at transcript level	HABP4_PAI-RBP1 domain-containing protein	1	0.999	18	536
sp|Q9CY58|PAIRB_MOUSE	Q9CY58	PAIRB_MOUSE	Serbp1	407	51.4	Mus musculus OX=10090	1:Experimental evidence at protein level	Plasminogen activator inhibitor 1 RNA-binding protein	1	0.999	17	11
sp|Q60932|VDAC1_MOUSE	Q60932	VDAC1_MOUSE	Vdac1	296	69.9	Mus musculus OX=10090	1:Experimental evidence at protein level	Voltage-dependent anion-selective channel protein 1	1	0.999	15	2699
sp|P59108|CPNE2_MOUSE	P59108	CPNE2_MOUSE	Cpne2	548	41.7	Mus musculus OX=10090	1:Experimental evidence at protein level	Copine-2	1	0.999	10	40
tr|G3X9Y6|G3X9Y6_MOUSE	G3X9Y6	G3X9Y6_MOUSE	Akr1c19	323	52.3	Mus musculus OX=10090	1:Experimental evidence at protein level	Aldo-keto reductase family 1, member C19	1	0.999	7	156
sp|Q80X41|VRK1_MOUSE	Q80X41	VRK1_MOUSE	Vrk1	440	51.8	Mus musculus OX=10090	1:Experimental evidence at protein level	Serine/threonine-protein kinase VRK1	1	0.999	9	57
sp|Q3UDP0|WDR41_MOUSE	Q3UDP0	WDR41_MOUSE	Wdr41	460	26.1	Mus musculus OX=10090	1:Experimental evidence at protein level	WD repeat-containing protein 41	1	0.999	3	14
sp|P59764|DOCK4_MOUSE	P59764	DOCK4_MOUSE	Dock4	1978	29.6	Mus musculus OX=10090	1:Experimental evidence at protein level	Dedicator of cytokinesis protein 4	1	0.999	8	19
sp|Q9Z0H1|WDR46_MOUSE	Q9Z0H1	WDR46_MOUSE	Wdr46	622	31.5	Mus musculus OX=10090	2:Experimental evidence at transcript level	WD repeat-containing protein 46	1	0.999	8	33
sp|Q8VCN5|CGL_MOUSE	Q8VCN5	CGL_MOUSE	Cth	398	69.8	Mus musculus OX=10090	1:Experimental evidence at protein level	Cystathionine gamma-lyase	1	0.999	13	149
sp|Q6NZB0|DNJC8_MOUSE	Q6NZB0	DNJC8_MOUSE	Dnajc8	253	40.7	Mus musculus OX=10090	1:Experimental evidence at protein level	DnaJ homolog subfamily C member 8	1	0.999	8	92
sp|P07607|TYSY_MOUSE	P07607	TYSY_MOUSE	Tyms	307	59.6	Mus musculus OX=10090	1:Experimental evidence at protein level	Thymidylate synthase	1	0.999	4	11
[truncated: 5,542 more rows]
