# Supplementary material for: Temporal Proteomic and Phosphoproteomic Profiling Deciphers Molecular Dynamics of Acute-to-Chronic Kidney Disease After Ischemia-Reperfusion Injury, With Dock2 Emerging as a Key Regulator
Source: Mol Cell Proteomics. 2026 Jan 12;25(2):101509. doi: 10.1016/j.mcpro.2026.101509 (PMC12915234; doi:10.1016/j.mcpro.2026.101509)
Supplement: Supplemental Table S3 [file mmc3.xlsx]

## Sheet: IRI_1d.vs.Sham
Accession	Gene Symbol	Protein name	ENTREZID	ttestPvalue	threshold
A2AI08	Tprn	Taperin	97031	0.0491677	Up
E9Q1P8	Irf2bp2	Interferon regulatory factor 2-binding protein 2	270110	0.0454028	Up
G3XA59	Lrrc32	Transforming growth factor beta activator LRRC32	434215	0.000763916	Up
O08692	Ngp	Neutrophilic granule protein	18054	0.0387567	Up
O09012	Pex5	Peroxisomal targeting signal 1 receptor	19305	0.0428855	Up
O88551	Cldn1	Claudin-1	12737	0.00257106	Up
O88819	Fut9	4-galactosyl-N-acetylglucosaminide 3-alpha-L-fucosyltransferase 9	14348	0.00725775	Down
O88909	Slc22a8	Organic anion transporter 3	19879	0.00264422	Down
O89001	Cpd	Carboxypeptidase D	12874	0.0369304	Up
O89032	Sh3pxd2a	SH3 and PX domain-containing protein 2A	14218	0.000817299	Up
P01654		Ig kappa chain V-III region PC 2880/PC 1229		0.0340802	Up
P08103	Hck	Tyrosine-protein kinase HCK	15162	0.0213944	Up
P11672	Lcn2	Neutrophil gelatinase-associated lipocalin	16819	0.000502764	Up
P12246	Apcs	Serum amyloid P-component	20219	0.00187944	Up
P19221	F2	Prothrombin	14061	0.0404483	Up
P22777	Serpine1	Plasminogen activator inhibitor 1	18787	5.41362e-05	Up
P27005	S100a8	Protein S100-A8	20201	0.0111856	Up
P28660	Nckap1	Nck-associated protein 1	50884	0.000359207	Down
P28667	Marcksl1	MARCKS-related protein	17357	0.000730516	Up
P31532	Saa4	Serum amyloid A-4 protein	20211	0.0251321	Up
P31725	S100a9	Protein S100-A9	20202	0.0308018	Up
P34928	Apoc1	Apolipoprotein C-I	11812	0.0480439	Up
P43407	Sdc2	Syndecan-2	15529	0.0456411	Down
P47955	Rplp1	60S acidic ribosomal protein P1	56040	0.0426877	Up
P47968	Rpia	Ribose-5-phosphate isomerase	19895	0.00358295	Up
P51437	Camp	Cathelicidin antimicrobial peptide	12796	0.0156042	Up
P51910	Apod	Apolipoprotein D	11815	0.010771	Up
P60840	Ensa	Alpha-endosulfine	56205	0.0459259	Up
P62892	Rpl39	60S ribosomal protein L39	67248	0.0444196	Up
P63154	Crnkl1	Crooked neck-like protein 1	66877	0.0344306	Up
P70196	Traf6	TNF receptor-associated factor 6	22034	0.00715482	Up
Q05186	Rcn1	Reticulocalbin-1	19672	0.000288797	Up
Q0VG18	Smim24	Small integral membrane protein 24	72273	0.00508773	Down
Q3UPR7	Tmem102	Transmembrane protein 102	380705	0.00220038	Up
Q4VAE3	Tmem65	Transmembrane protein 65	74868	0.0167054	Up
Q5F2E7	Nufip2	FMR1-interacting protein NUFIP2	68564	0.00863815	Up
Q5SSI6	Utp18	U3 small nucleolar RNA-associated protein 18 homolog	217109	0.00640485	Up
Q61334	Bcap29	B-cell receptor-associated protein 29	12033	0.0322628	Up
Q61646	Hp	Haptoglobin	15439	0.00166979	Up
Q64339	Isg15	Ubiquitin-like protein ISG15	100038882	0.0272683	Up
Q64674	Srm	Spermidine synthase	20810	0.028052	Up
Q78PG9	Ccdc25	Coiled-coil domain-containing protein 25	67179	0.0217743	Up
Q7TMR0	Prcp	Lysosomal Pro-X carboxypeptidase	72461	0.0225495	Down
Q7TPD2	Fam185a	Protein FAM185A	330050	1.70151e-05	Down
Q80U19	Daam2	Disheveled-associated activator of morphogenesis 2	76441	0.0162091	Down
Q8BHS3	Rbm22	Pre-mRNA-splicing factor RBM22	66810	0.0204521	Up
Q8BJH1	Zc2hc1a	Zinc finger C2HC domain-containing protein 1A	67306	0.000158976	Down
Q8BND5	Qsox1	Sulfhydryl oxidase 1	104009	0.0105143	Up
Q8BR63	Fam177a	Protein FAM177A1	73385	0.0325541	Up
Q8BR90	Rimoc1	RAB7A-interacting MON1-CCZ1 complex subunit 1	106064	0.0422612	Down
Q8BSZ2	Ap3s2	AP-3 complex subunit sigma-2	11778	0.00408364	Up
Q8BU88	Mrpl22	39S ribosomal protein L22, mitochondrial	216767	0.00248856	Down
Q8BXA5	Clptm1l	Lipid scramblase CLPTM1L	218335	0.0306133	Up
Q8BZA9	Tigar	Fructose-2,6-bisphosphatase TIGAR	319801	0.0289397	Up
Q8C4Q6	Aida	Axin interactor, dorsalization-associated protein	108909	0.0137106	Up
Q8CGZ0	Cherp	Calcium homeostasis endoplasmic reticulum protein	27967	0.0231664	Down
Q8K0E8	Fgb	Fibrinogen beta chain	110135	0.00347405	Up
Q8K124	Plekho2	Pleckstrin homology domain-containing family O member 2	102595	0.0059464	Up
Q8K339	Kin	DNA/RNA-binding protein KIN17	16588	0.0354069	Up
Q8K3X4	Irf2bpl	Probable E3 ubiquitin-protein ligase IRF2BPL	238330	0.00193194	Up
Q8R0M8	Slc16a4	Monocarboxylate transporter 5	229699	0.0106322	Down
Q8R121	Serpina10	Protein Z-dependent protease inhibitor	217847	0.0159073	Up
Q8VBW8	Ttc36	Tetratricopeptide repeat protein 36	192653	0.0383648	Down
Q8VCA0	Slc22a19	Solute carrier family 22 member 19	207151	0.0300802	Down
Q8VCM7	Fgg	Fibrinogen gamma chain	99571	0.00105961	Up
Q8VCN5	Cth	Cystathionine gamma-lyase	107869	0.0363351	Down
Q8VCW8	Acsf2	Medium-chain acyl-CoA ligase ACSF2, mitochondrial	264895	0.000175305	Down
Q8VE88	Fam114a2	Protein FAM114A2	67726	0.00279924	Up
Q8VHL1	Setd7	Histone-lysine N-methyltransferase SETD7	73251	0.00596853	Down
Q923B0	Ggact	Gamma-glutamylaminecyclotransferase	223267	0.0316001	Down
Q99LG1	Tmem51	Transmembrane protein 51	214359	0.0463181	Down
Q99LU0	Chmp1b	Charged multivesicular body protein 1B1	67064	0.04083	Up
Q99M15	Pstpip2	Proline-serine-threonine phosphatase-interacting protein 2	19201	0.000361722	Up
Q9CZD3	Gars	Glycine--tRNA ligase	353172	0.0191297	Up
Q9CZX0	Elp3	Elongator complex protein 3	74195	0.00776382	Up
Q9D0A3	Arpin	Arpin	70420	0.00564645	Up
Q9D2R0	Aacs	Acetoacetyl-CoA synthetase	78894	0.00120487	Down
Q9D312	Krt20	Keratin, type I cytoskeletal 20	66809	7.48858e-06	Up
Q9D4F2	Plpp6	Polyisoprenoid diphosphate/phosphate phosphohydrolase PLPP6	74411	0.0340339	Down
Q9D4V7	Rabl3	Rab-like protein 3	67657	0.0456045	Up
Q9D7E4	2310011J03Rik	UPF0449 protein C19orf25 homolog	66374	0.0298603	Up
Q9D832	Dnajb4	DnaJ homolog subfamily B member 4	67035	0.00838696	Up
Q9D8B3	Chmp4b	Charged multivesicular body protein 4b	75608	0.0202964	Up
Q9DBS1	Tmem43	Transmembrane protein 43	74122	0.0188632	Up
Q9DBS2	Tprgl	Tumor protein p63-regulated gene 1-like protein	67808	0.00349151	Down
Q9EPK2	Rp2	Protein XRP2	19889	0.00195759	Up
Q9EPX2	Papln	Papilin	170721	0.0455039	Up
Q9EQ61	Pes1	Pescadillo homolog	64934	0.00294048	Up
Q9ES88	Slc13a2	Solute carrier family 13 member 2	20500	0.0173543	Down
Q9JHI4	Slc13a1	Solute carrier family 13 member 1	55961	0.000812226	Up
Q9JJ00	Plscr1	Phospholipid scramblase 1	22038	0.0033882	Up
Q9QXE2	Poll	DNA polymerase lambda	56626	0.0364965	Down
Q9QYK7	Rnf11	RING finger protein 11	29864	0.0387419	Up
Q9Z126	Pf4	Platelet factor 4	56744	0.0139355	Up
A0A494B9V8	Ptar1	Protein prenyltransferase alpha subunit repeat-containing 1	72351	0.000450452	Down
C6EQG6		ASL1/Ifi205 fusion protein		0.0492878	Up
Q8K403	H2rsp	HAI-2 related small peptide		0.00744223	Up
Q91XL1	Lrg1	Leucine-rich HEV glycoprotein	76905	0.00962807	Up
Q9CRQ7	Rabgap1l	RAB GTPase activating protein 1 like (Fragment)	29809	0.00741858	Down
A0A7N9VSG0	Spata5l1	Ribosome biogenesis protein SPATA5L1	214616	0.0303569	Down
A0JNU3	Aspg	60 kDa lysophospholipase	104816	0.000524369	Down
A1L314	Mpeg1	Macrophage-expressed gene 1 protein	17476	0.000233487	Up
A2AJI0	Map7d1	MAP7 domain-containing protein 1	245877	0.000274318	Up
A6X935	Itih4	Inter alpha-trypsin inhibitor, heavy chain 4	16427	0.00564355	Up
E9PVD2	Itih4	Inter alpha-trypsin inhibitor, heavy chain 4	16427	0.00564355	Up
B2RXR6	Ankrd44	Serine/threonine-protein phosphatase 6 regulatory ankyrin repeat subunit B	329154	0.0121535	Up
D3Z6Q9	Bin2	Bridging integrator 2	668218	0.012507	Up
E9PV24	Fga	Fibrinogen alpha chain	14161	0.00132795	Up
E9Q3C1	C2cd2	C2 domain-containing protein 2	207781	0.010151	Up
E9Q555	Rnf213	E3 ubiquitin-protein ligase RNF213	672511	0.0431994	Up
E9Q8D0	Dnajc21	DnaJ homolog subfamily C member 21	78244	0.000618731	Down
E9Q912	Rap1gds1	Rap1 GTPase-GDP dissociation stimulator 1	229877	0.0338809	Up
O08677	Kng1	Kininogen-1	16644	0.0354866	Up
O08999	Ltbp2	Latent-transforming growth factor beta-binding protein 2	16997	1.65417e-05	Up
O09005	Degs1	Sphingolipid delta(4)-desaturase DES1	13244	0.00161506	Up
O35153	Bet1l	BET1-like protein	54399	0.0383926	Up
O35188	Cx3cl1	Fractalkine	20312	0.0101192	Up
O35218	Cpsf2	Cleavage and polyadenylation specificity factor subunit 2	51786	0.0268911	Down
O35226	Psmd4	26S proteasome non-ATPase regulatory subunit 4	19185	0.0116919	Up
O35326	Srsf5	Serine/arginine-rich splicing factor 5	20384	0.0126752	Up
O35632	Hyal2	Hyaluronidase-2	15587	0.00318037	Up
O54825	Bysl	Bystin	53414	0.00491607	Up
O54916	Reps1	RalBP1-associated Eps domain-containing protein 1	19707	7.5179e-06	Up
O55135	Eif6	Eukaryotic translation initiation factor 6	16418	0.00390706	Up
O55137	Acot1	Acyl-coenzyme A thioesterase 1	26897	0.00293794	Down
O55201	Supt5	Transcription elongation factor SPT5	20924	2.51578e-05	Up
O70303	Cideb	Cell death activator CIDE-B	12684	0.00471948	Down
O70494	Sp3	Transcription factor Sp3	20687	0.00620733	Down
O88342	Wdr1	WD repeat-containing protein 1	22388	0.0224892	Up
O88845	Akap10	A-kinase anchor protein 10, mitochondrial	56697	0.0106281	Up
O88947	F10	Coagulation factor X	14058	0.00896566	Up
O89016	Abcd4	Lysosomal cobalamin transporter ABCD4	19300	0.0459439	Down
O89017	Lgmn	Legumain	19141	0.0145863	Up
O89116	Vti1a	Vesicle transport through interaction with t-SNAREs homolog 1A	53611	0.00445005	Down
P00920	Car2	Carbonic anhydrase 2	12349	0.0269996	Up
P01027	C3	Complement C3	12266	0.00228528	Up
P01029	C4b	Complement C4-B	12268	0.00980426	Up
P01132	Egf	Pro-epidermal growth factor	13645	0.00103527	Down
P02104	Hbb-y	Hemoglobin subunit epsilon-Y2	15135	0.0117757	Up
P03987		Ig gamma-3 chain C region		0.0303408	Up
P05366	Saa1	Serum amyloid A-1 protein	20208	3.60217e-05	Up
P05367	Saa2	Serum amyloid A-2 protein	20209	1.93874e-05	Up
P05480	Src	Proto-oncogene tyrosine-protein kinase Src	20779	0.0150021	Up
Q04736	Yes1	Tyrosine-protein kinase Yes	22612	0.0150021	Up
P39688	Fyn	Tyrosine-protein kinase Fyn	14360	0.0181034	Up
P06683	C9	Complement component C9	12279	0.0355988	Up
P06909	Cfh	Complement factor H	12628	0.00539946	Up
P07141	Csf1	Macrophage colony-stimulating factor 1	12977	5.18929e-05	Up
P07356	Anxa2	Annexin A2	12306	0.00131959	Up
P08071	Ltf	Lactotransferrin	17002	0.0158645	Up
P08226	Apoe	Apolipoprotein E	11816	0.0137187	Up
P09528	Fth1	Ferritin heavy chain	14319	0.000254571	Up
P10605	Ctsb	Cathepsin B	13030	0.00233949	Up
P10649	Gstm1	Glutathione S-transferase Mu 1	14862	0.0212356	Down
P10923	Spp1	Osteopontin	20750	0.0133676	Up
Q3TLP1	Spp1	Osteopontin	20750	0.0138145	Up
P11835	Itgb2	Integrin beta-2	16414	0.00407641	Up
P13516	Scd1	Acyl-CoA desaturase 1	20249	0.0283385	Down
P13595	Ncam1	Neural cell adhesion molecule 1	17967	0.0483022	Down
P14142	Slc2a4	Solute carrier family 2, facilitated glucose transporter member 4	20528	0.0432921	Down
P14602	Hspb1	Heat shock protein beta-1	15507	0.0117332	Up
P14901	Hmox1	Heme oxygenase 1	15368	0.000201567	Up
P15105	Glul	Glutamine synthetase	14645	0.00207793	Down
P15702	Spn	Leukosialin	20737	0.0462882	Down
P15947	Klk1	Kallikrein-1	16612	0.000459069	Up
P16110	Lgals3	Galectin-3	16854	2.80199e-05	Up
P17918	Pcna	Proliferating cell nuclear antigen	18538	0.00542853	Up
P18242	Ctsd	Cathepsin D	13033	0.00123698	Up
P19096	Fasn	Fatty acid synthase	14104	0.0235957	Down
P19182	Ifrd1	Interferon-related developmental regulator 1	15982	0.000268499	Up
P19253	Rpl13a	60S ribosomal protein L13a	22121	0.0235708	Up
P19324	Serpinh1	Serpin H1	12406	0.000815928	Up
P20152	Vim	Vimentin	22352	0.0310854	Up
Q3TFD9	Vim	Vimentin	22352	0.0310854	Up
P11679	Krt8	Keratin, type II cytoskeletal 8	16691	0.00222096	Up
Q8VED5	Krt79	Keratin, type II cytoskeletal 79	223917	0.00354727	Up
Q922U2	Krt5	Keratin, type II cytoskeletal 5	110308	0.00845209	Up
B2RTP7	Krt2	Krt2 protein	16681	0.000111982	Up
P21614	Gc	Vitamin D-binding protein	14473	0.038624	Up
P22682	Cbl	E3 ubiquitin-protein ligase CBL	12402	0.0279059	Up
P23927	Cryab	Alpha-crystallin B chain	12955	0.00413406	Up
P28659	Celf1	CUGBP Elav-like family member 1	13046	0.0430635	Up
P28665	Mug1	Murinoglobulin-1	17836	0.0263304	Up
P29391	Ftl1	Ferritin light chain 1	14325	0.00123252	Up
P30275	Ckmt1	Creatine kinase U-type, mitochondrial	12716	0.0283339	Down
P37804	Tagln	Transgelin	21345	0.010447	Up
P39054	Dnm2	Dynamin-2	13430	0.015719	Up
P39053	Dnm1	Dynamin-1	13429	0.000210842	Up
A0A0J9YUN4	Dnm1	dynamin GTPase	13429	0.000690423	Up
G3X9G4	Dnm2	dynamin GTPase	13430	0.015719	Up
P42128	Foxk1	Forkhead box protein K1	17425	0.0316588	Up
P42227	Stat3	Signal transducer and activator of transcription 3	20848	0.0187499	Up
P46938	Yap1	Transcriptional coactivator YAP1	22601	0.0485767	Up
P49718	Mcm5	DNA replication licensing factor MCM5	17218	0.0229966	Up
P51906	Slc1a1	Excitatory amino acid transporter 3	20510	0.0385811	Down
P52293	Kpna2	Importin subunit alpha-1	16647	0.0227223	Up
P52432	Polr1c	DNA-directed RNA polymerases I and III subunit RPAC1	20016	0.0119325	Up
P52840	Sult1a1	Sulfotransferase 1A1	20887	0.00939739	Down
P54276	Msh6	DNA mismatch repair protein Msh6	17688	0.00101804	Up
P58021	Tm9sf2	Transmembrane 9 superfamily member 2	68059	0.0244707	Up
P58022	Loxl2	Lysyl oxidase homolog 2	94352	3.45536e-06	Up
P59470	Polr3b	DNA-directed RNA polymerase III subunit RPC2	70428	1.38913e-05	Up
P60824	Cirbp	Cold-inducible RNA-binding protein	12696	0.0150812	Up
P61967	Ap1s1	AP-1 complex subunit sigma-1A	11769	0.0118855	Up
P62270	Rps18	40S ribosomal protein S18	20084	0.0223599	Up
P62915	Gtf2b	Transcription initiation factor IIB	229906	0.00287121	Up
P63024	Vamp3	Vesicle-associated membrane protein 3	22319	0.0403948	Up
P70318	Tial1	Nucleolysin TIAR	21843	0.0199812	Up
P70399	Trp53bp1	TP53-binding protein 1	27223	0.00122529	Up
P70677	Casp3	Caspase-3	12367	0.0325157	Down
P81269	Atf1	Cyclic AMP-dependent transcription factor ATF-1	11908	0.00962311	Up
Q01147	Creb1	Cyclic AMP-responsive element-binding protein 1	12912	0.00962311	Up
D3Z2U7	Crem	cAMP-responsive element modulator (Fragment)	12916	0.00962311	Up
P97290	Serping1	Plasma protease C1 inhibitor	12258	0.0184807	Up
P97311	Mcm6	DNA replication licensing factor MCM6	17219	0.0452398	Up
P97333	Nrp1	Neuropilin-1	18186	0.0128644	Up
P97360	Etv6	Transcription factor ETV6	14011	0.021027	Down
P97798	Neo1	Neogenin	18007	0.0348016	Down
P97821	Ctsc	Dipeptidyl peptidase 1	13032	0.0257669	Up
P98083	Shc1	SHC-transforming protein 1	20416	0.00303257	Up
Q00898	Serpina1e	Alpha-1-antitrypsin 1-5	20704	0.0375472	Up
P22599	Serpina1b	Alpha-1-antitrypsin 1-2	20701	0.0263536	Up
Q00897	Serpina1d	Alpha-1-antitrypsin 1-4	20703	0.0306374	Up
P07758	Serpina1a	Alpha-1-antitrypsin 1-1	20700	0.0139986	Up
Q01149	Col1a2	Collagen alpha-2(I) chain	12843	0.0343643	Down
Q01279	Egfr	Epidermal growth factor receptor	13649	0.011898	Up
Q04207	Rela	Transcription factor p65	19697	0.00340358	Up
Q04690	Nf1	Neurofibromin	18015	0.0100816	Down
Q06890	Clu	Clusterin	12759	0.0147403	Up
Q08761	Pros1	Vitamin K-dependent protein S	19128	0.0113697	Up
Q3TBD2	Arhgap45	Rho GTPase-activating protein 45	70719	0.015345	Up
Q3TBT3	Sting1	Stimulator of interferon genes protein	72512	0.0357425	Up
Q3TIX9	Usp39	U4/U6.U5 tri-snRNP-associated protein 2	28035	0.014941	Down
Q3TRM8	Hk3	Hexokinase-3	212032	0.0166347	Down
Q3TYS2	Cybc1	Cytochrome b-245 chaperone 1	217370	1.93123e-05	Up
Q3TZZ7	Esyt2	Extended synaptotagmin-2	52635	0.0241812	Up
Q3U7U3	Fbxo7	F-box only protein 7	69754	0.045906	Down
Q3UW53	Niban1	Protein Niban 1	63913	0.0281562	Up
Q3UZ39	Lrrfip1	Leucine-rich repeat flightless-interacting protein 1	16978	0.0280892	Up
Q505B7	Zbtb8os	Protein archease	67106	0.00612863	Up
Q5F2E8	Taok1	Serine/threonine-protein kinase TAO1	216965	0.00812162	Up
Q5FW60	Mup20	Major urinary protein 20	381530	0.00106945	Up
P04939	Mup3	Major urinary protein 3	17842	0.000810662	Up
Q5RJG1	Nol10	Nucleolar protein 10	217431	0.0473734	Up
Q5SF07	Igf2bp2	Insulin-like growth factor 2 mRNA-binding protein 2	319765	0.0203542	Up
Q5SSK3	Tefm	Transcription elongation factor, mitochondrial	68550	0.0274009	Down
Q5XG71	Utp20	Small subunit processome component 20 homolog	70683	2.43595e-05	Up
Q60590	Orm1	Alpha-1-acid glycoprotein 1	18405	0.00493105	Up
P07361	Orm2	Alpha-1-acid glycoprotein 2	18406	0.00481812	Up
Q60680	Chuk	Inhibitor of nuclear factor kappa-B kinase subunit alpha	12675	0.00154223	Up
Q60715	P4ha1	Prolyl 4-hydroxylase subunit alpha-1	18451	0.0447941	Up
E9Q7B0	P4ha1	procollagen-proline 4-dioxygenase	18451	0.0447941	Up
Q60716	P4ha2	Prolyl 4-hydroxylase subunit alpha-2	18452	0.0423125	Up
Q60790	Rasa3	Ras GTPase-activating protein 3	19414	0.0190802	Up
Q60805	Mertk	Tyrosine-protein kinase Mer	17289	0.00909894	Down
Q60855	Ripk1	Receptor-interacting serine/threonine-protein kinase 1	19766	0.0154876	Up
Q60872	Eif1a	Eukaryotic translation initiation factor 1A	13664	0.00915646	Up
Q61235	Sntb2	Beta-2-syntrophin	20650	0.010857	Up
Q61419	Cmah	Cytidine monophosphate-N-acetylneuraminic acid hydroxylase	12763	0.00472	Down
Q61703	Itih2	Inter-alpha-trypsin inhibitor heavy chain H2	16425	0.00248092	Up
Q61704	Itih3	Inter-alpha-trypsin inhibitor heavy chain H3	16426	0.00145226	Up
Q61735	Cd47	Leukocyte surface antigen CD47	16423	0.0132686	Up
Q61739	Itga6	Integrin alpha-6	16403	0.00553251	Up
Q8CC06	Itga6	Integrin_alpha2 domain-containing protein	16403	0.00553251	Up
Q61749	Eif2b4	Translation initiation factor eIF-2B subunit delta	13667	0.00147974	Up
Q61767	Hsd3b4	NADPH-dependent 3-keto-steroid reductase Hsd3b4	15495	0.0207226	Down
Q61823	Pdcd4	Programmed cell death protein 4	18569	0.010908	Down
Q61881	Mcm7	DNA replication licensing factor MCM7	17220	0.00180419	Up
Q62313	Tgoln1	Trans-Golgi network integral membrane protein 1	22134	0.000442122	Up
Q62351	Tfrc	Transferrin receptor protein 1	22042	0.00902713	Up
Q63ZW7	Patj	InaD-like protein	12695	0.000840182	Up
Q64012	Raly	RNA-binding protein Raly	19383	0.0305323	Up
Q640M1	Utp14a	U3 small nucleolar RNA-associated protein 14 homolog A	72554	2.53236e-06	Up
Q64261	Cdk6	Cyclin-dependent kinase 6	12571	0.0345655	Up
Q64332	Syn2	Synapsin-2	20965	0.00316168	Down
Q64337	Sqstm1	Sequestosome-1	18412	0.00139944	Up
Q64378	Fkbp5	Peptidyl-prolyl cis-trans isomerase FKBP5	14229	0.0150546	Up
Q69Z38	Peak1	Inactive tyrosine-protein kinase PEAK1	244895	0.0474046	Up
Q69Z99	Zfp512	Zinc finger protein 512	269639	0.0113565	Down
Q6DVA0	Lemd2	LEM domain-containing protein 2	224640	0.00123285	Up
Q6KCD5	Nipbl	Nipped-B-like protein	71175	0.0423265	Down
Q6NS46	Pdcd11	Protein RRP5 homolog	18572	0.0253785	Up
Q6NWW9	Fndc3b	Fibronectin type III domain-containing protein 3B	72007	0.00784307	Up
Q6PEB6	Mob4	MOB-like protein phocein	19070	0.000804696	Up
P08752	Gnai2	Guanine nucleotide-binding protein G(i) subunit alpha-2	14678	0.000429565	Down
P18872	Gnao1	Guanine nucleotide-binding protein G(o) subunit alpha	14681	0.0193962	Down
Q6R891	Ppp1r9b	Neurabin-2	217124	0.00728133	Up
Q6TYB5	Fez2	Fasciculation and elongation protein zeta-2	225020	0.000331449	Down
Q6ZPJ0	Tex2	Testis-expressed protein 2	21763	0.0498151	Down
Q6ZQ73	Cand2	Cullin-associated NEDD8-dissociated protein 2	67088	0.0435179	Down
Q71KU9	Fgl1	Fibrinogen-like protein 1	234199	0.0142413	Up
Q75N73	Slc39a14	Metal cation symporter ZIP14	213053	0.0354689	Up
Q7TMY4	Thoc7	THO complex subunit 7 homolog	66231	0.0251122	Up
Q7TPM9	Mtmr10	Myotubularin-related protein 10	233315	0.0104743	Down
Q7TPV4	Mybbp1a	Myb-binding protein 1A	18432	0.00561732	Up
Q7TSH2	Phkb	Phosphorylase b kinase regulatory subunit beta	102093	0.000485178	Down
Q7TSV4	Pgm2	Phosphopentomutase	66681	0.00825109	Up
Q80U04	Pja2	E3 ubiquitin-protein ligase Praja-2	224938	0.00135359	Up
Q3TRI4	Pum1	PUM-HD domain-containing protein	80912	0.00459728	Up
Q80YA7	Dpp8	Dipeptidyl peptidase 8	74388	0.0299384	Down
Q80YX1	Tnc	Tenascin	21923	0.00952028	Up
Q80Z96	Vangl1	Vang-like protein 1	229658	0.0252196	Down
Q810D6	Grwd1	Glutamate-rich WD repeat-containing protein 1	101612	0.00224426	Up
Q811D0	Dlg1	Disks large homolog 1	13383	0.00322338	Up
Q8BG73	Sh3bgrl2	SH3 domain-binding glutamic acid-rich-like protein 2	212531	0.0352705	Down
Q8BGT6	Micall1	MICAL-like protein 1	27008	0.00253929	Up
Q8BH61	F13a1	Coagulation factor XIII A chain	74145	0.0351178	Up
Q8BHJ5	Tbl1xr1	F-box-like/WD repeat-containing protein TBL1XR1	81004	0.000350993	Up
Q8BJU2	Tspan9	Tetraspanin-9	109246	0.010121	Down
Q8BK58	Hspbap1	HSPB1-associated protein 1	66667	0.000611516	Up
Q8BKC5	Ipo5	Importin-5	70572	0.0333554	Up
Q8BKH7	Mapkap1	Target of rapamycin complex 2 subunit MAPKAP1	227743	7.18984e-05	Up
Q8BMD8	Slc25a24	Calcium-binding mitochondrial carrier protein SCaMC-1	229731	0.0135658	Up
Q8BMJ7	Cgrrf1	Cell growth regulator with RING finger domain protein 1	68755	0.0400927	Up
Q8BQ47	Cnpy4	Protein canopy homolog 4	66455	0.000733075	Up
Q8BQM4	Heatr3	HEAT repeat-containing protein 3	234549	0.0150574	Up
Q8BQZ4	Ralgapb	Ral GTPase-activating protein subunit beta	228850	0.0230611	Down
Q8BRK8	Prkaa2	5'-AMP-activated protein kinase catalytic subunit alpha-2	108079	0.000674115	Up
Q8BTU1	Cfap20	Cilia- and flagella-associated protein 20	14894	0.0458478	Down
Q8BTX9	Hsdl1	Inactive hydroxysteroid dehydrogenase-like protein 1	72552	0.035766	Up
Q8BUV8	Gpr107	Protein GPR107	277463	0.0105255	Down
Q8BX70	Vps13c	Intermembrane lipid transfer protein VPS13C	320528	0.0369268	Up
Q8BX80	Engase	Cytosolic endo-beta-N-acetylglucosaminidase	217364	0.000600022	Down
Q8C0E3	Trim47	E3 ubiquitin-protein ligase TRIM47	217333	0.00707479	Up
Q8C129	Lnpep	Leucyl-cystinyl aminopeptidase	240028	0.0132418	Up
Q8C1A3	Mtrr	Methionine synthase reductase	210009	0.000128146	Up
Q8C729	Fam126b	Hyccin 2	213056	0.00117733	Down
Q8C7R4	Uba6	Ubiquitin-like modifier-activating enzyme 6	231380	0.00496118	Down
Q8C9B9	Dido1	Death-inducer obliterator 1	23856	0.00126157	Up
Q8CCB4	Vps53	Vacuolar protein sorting-associated protein 53 homolog	68299	0.000878123	Down
Q8CD15	Riox2	Ribosomal oxygenase 2	67014	0.00477231	Up
Q8CFX1	H6pd	GDH/6PGL endoplasmic bifunctional protein	100198	0.0312405	Up
Q8CI32	Bag5	BAG family molecular chaperone regulator 5	70369	0.0184774	Up
Q8CI33	Cwf19l1	CWF19-like protein 1	72502	0.00125177	Down
Q8CJF7	Ahctf1	Protein ELYS	226747	0.0269523	Up
Q8K182	C8a	Complement component C8 alpha chain	230558	0.00624394	Up
Q8K209	Adgrg1	Adhesion G-protein coupled receptor G1	14766	0.00238378	Up
Q8K274	Fn3krp	Ketosamine-3-kinase	238024	0.00846463	Up
Q8K284	Gtf3c1	General transcription factor 3C polypeptide 1	233863	0.0398261	Up
Q8K2F8	Lsm14a	Protein LSM14 homolog A	67070	0.0441853	Up
Q8K2I1	Fntb	Protein farnesyltransferase subunit beta	110606	0.00915733	Up
Q8K2W3	Txndc11	Thioredoxin domain-containing protein 11	106200	0.0321431	Down
Q8K363	Ddx18	ATP-dependent RNA helicase DDX18	66942	0.00149073	Up
Q8K4K6	Pank1	Pantothenate kinase 1	75735	0.0285925	Down
Q8QZR5	Gpt	Alanine aminotransferase 1	76282	0.0332476	Up
Q8R0G7	Spns1	Protein spinster homolog 1	73658	0.0146709	Up
Q8R0J8	Idnk	Probable gluconokinase	75731	0.00550162	Up
Q8R2Y2	Mcam	Cell surface glycoprotein MUC18	84004	0.0116703	Up
Q8R3L2	Tcf25	Transcription factor 25	66855	0.0328308	Up
Q8R4U7	Luzp1	Leucine zipper protein 1	269593	0.0449628	Down
Q8R5A3	Apbb1ip	Amyloid beta A4 precursor protein-binding family B member 1-interacting protein	54519	5.7983e-05	Up
Q8VBT0	Tmx1	Thioredoxin-related transmembrane protein 1	72736	0.00564984	Up
Q8VBV3	Exosc2	Exosome complex component RRP4	227715	0.0248565	Up
Q8VC57	Kctd5	BTB/POZ domain-containing protein KCTD5	69259	4.58998e-05	Up
Q8VC97	Upb1	Beta-ureidopropionase	103149	0.0484926	Down
Q8VI75	Ipo4	Importin-4	75751	0.00634232	Up
Q91VN6	Ddx41	Probable ATP-dependent RNA helicase DDX41	72935	0.00014438	Up
Q91WL5	Cyp4a12a	Cytochrome P450 4A12A	277753	0.00025403	Up
A2A974	Cyp4a12b	Cytochrome P450 4A12B	13118	0.00656542	Up
Q91WU2	Slc22a7	Solute carrier family 22 member 7	108114	0.0466825	Down
Q91X17	Umod	Uromodulin	22242	0.0205813	Up
Q91X72	Hpx	Hemopexin	15458	0.0104053	Up
Q91YI4	Arrb2	Beta-arrestin-2	216869	0.00161519	Up
Q921E6	Eed	Polycomb protein EED	13626	0.00937932	Down
Q921G6	Lrch4	Leucine-rich repeat and calponin homology domain-containing protein 4	231798	0.0429998	Up
Q921I2	Klhdc4	Kelch domain-containing protein 4	234825	0.0357321	Up
Q922H1	Prmt3	Protein arginine N-methyltransferase 3	71974	0.016555	Up
Q924H7	Wac	WW domain-containing adapter protein with coiled-coil	225131	0.0318102	Up
Q99JX7	Nxf1	Nuclear RNA export factor 1	53319	0.0162124	Up
Q99KD5	Unc45a	Protein unc-45 homolog A	101869	0.014719	Up
Q99KK1	Reep3	Receptor expression-enhancing protein 3	28193	0.00061154	Up
Q99LC8	Eif2b1	Translation initiation factor eIF-2B subunit alpha	209354	0.0304455	Up
Q99LR1	Abhd12	Lysophosphatidylserine lipase ABHD12	76192	0.00655917	Up
Q99MB2	Mtfr1	Mitochondrial fission regulator 1	67472	0.000129154	Down
Q99MD9	Nasp	Nuclear autoantigenic sperm protein	50927	0.0143877	Up
Q99P72	Rtn4	Reticulon-4	68585	0.0110129	Up
Q9CPW2	Fdx2	Ferredoxin-2, mitochondrial	68165	0.00272659	Up
Q9CQL6	Mrpl35	39S ribosomal protein L35, mitochondrial	66223	0.0222802	Up
Q9CR57	Rpl14	60S ribosomal protein L14	67115	0.0264273	Up
Q9CR67	Tmem33	Transmembrane protein 33	67878	0.0114887	Up
Q9CW79	Golga1	Golgin subfamily A member 1	76899	0.0227451	Up
Q9CWR1	Wdr73	WD repeat-containing protein 73	71968	0.00428015	Up
Q9CWZ3	Rbm8a	RNA-binding protein 8A	60365	0.00547519	Up
Q9CYL5	Glipr2	Golgi-associated plant pathogenesis-related protein 1	384009	0.00729471	Up
Q9CZ57	Nsun4	5-methylcytosine rRNA methyltransferase NSUN4	72181	0.0179675	Down
Q9D1R9	Rpl34	60S ribosomal protein L34	68436	0.00182983	Up
Q9D358	Acp1	Low molecular weight phosphotyrosine protein phosphatase	11431	0.0348768	Down
Q9D3S3	Snx29	Sorting nexin-29	74478	0.0160533	Down
Q9D7B1	Dus2	tRNA-dihydrouridine(20) synthase [NAD(P)+]-like	66369	0.0378505	Up
Q9D7S7	Rpl22l1	60S ribosomal protein L22-like 1	68028	0.000827833	Up
Q9D8T2	Gsdmd	Gasdermin-D	69146	0.00312201	Up
Q9D8Z1	Ascc1	Activating signal cointegrator 1 complex subunit 1	69090	0.0111519	Up
Q9D9K3	Aven	Cell death regulator Aven	74268	0.00891618	Down
Q9DAR7	Dcps	m7GpppX diphosphatase	69305	0.00295591	Up
Q9DAU7	Wfdc2	WAP four-disulfide core domain protein 2	67701	0.00518451	Up
Q9DAW6	Prpf4	U4/U6 small nuclear ribonucleoprotein Prp4	70052	0.0164838	Down
Q9DB34	Chmp2a	Charged multivesicular body protein 2a	68953	0.0152606	Up
Q9DBD5	Pelp1	Proline-, glutamic acid- and leucine-rich protein 1	75273	0.0328669	Up
Q9DBN5	Lonp2	Lon protease homolog 2, peroxisomal	66887	0.0300149	Up
Q9DCA5	Brix1	Ribosome biogenesis protein BRX1 homolog	67832	4.57672e-05	Up
Q9EPK6	Sil1	Nucleotide exchange factor SIL1	81500	0.0172976	Down
Q9EPL8	Ipo7	Importin-7	233726	0.0425625	Up
Q9EQK5	Mvp	Major vault protein	78388	0.0245047	Up
Q9EQY0	Ern1	Serine/threonine-protein kinase/endoribonuclease IRE1	78943	0.000623756	Up
Q9ERI5	Jmjd6	Bifunctional arginine demethylase and lysyl-hydroxylase JMJD6	107817	0.0418322	Up
Q9ESU6	Brd4	Bromodomain-containing protein 4	57261	0.00763697	Up
Q9JHP7	Poglut2	Protein O-glucosyltransferase 2	72050	0.0179	Up
Q9JI13	Utp3	Something about silencing protein 10	65961	0.00121815	Up
Q9JIK5	Ddx21	Nucleolar RNA helicase 2	56200	0.0120341	Up
Q9JJ28	Flii	Protein flightless-1 homolog	14248	0.0314048	Up
Q9JJK5	Herpud1	Homocysteine-responsive endoplasmic reticulum-resident ubiquitin-like domain member 1 protein	64209	0.015002	Down
Q9QUJ7	Acsl4	Long-chain-fatty-acid--CoA ligase 4	50790	0.0404656	Up
Q9QUR8	Sema7a	Semaphorin-7A	20361	6.12275e-11	Up
Q9QXD1	Acox2	Peroxisomal acyl-coenzyme A oxidase 2	93732	0.0142619	Down
Q9QXE0	Hacl1	2-hydroxyacyl-CoA lyase 1	56794	0.00954212	Down
Q9QXG2	Chm	Rab proteins geranylgeranyltransferase component A 1	12662	0.0405309	Up
Q8R0W0	Eppk1	Epiplakin	223650	0.00784184	Up
Q9QY30	Abcb11	Bile salt export pump	27413	0.0320182	Down
Q9R1K9	Cetn2	Centrin-2	26370	0.0361741	Up
Q9WTQ5	Akap12	A-kinase anchor protein 12	83397	0.00145881	Up
Q9WV03	Fam50a	Protein FAM50A	108160	0.00113996	Up
Q9WVB0	Rbpms	RNA-binding protein with multiple splicing	19663	0.00147883	Up
Q9WVB4	Slit3	Slit homolog 3 protein	20564	0.000227349	Up
Q9Z0S6	Cldn10	Claudin-10	58187	0.0302648	Down
Q9Z0Z4	Heph	Hephaestin	15203	0.0364251	Down
Q9Z210	Pex11b	Peroxisomal membrane protein 11B	18632	0.00305296	Down
S4R1M9	Osbpl10	Oxysterol-binding protein-related protein 10	74486	0.029639	Up
P06330		Ig heavy chain V region AC38 205.12		0.0156882	Up
A0A087WP46	BC034090	cDNA sequence BC034090	207792	4.69068e-05	Down
A0A087WPF0	R3hdm1	R3H domain-containing 1 (Fragment)	226412	0.0332855	Down
A0A087WR50	Fn1	Fibronectin	14268	0.00788413	Up
Q9Z1Z7		Fibronectin (Fragment)		0.0216571	Up
A0A0A0MQ86	Havcr1	Hepatitis A virus cellular receptor 1 homolog	171283	0.00163729	Up
A0A0A6YWM5	Rab3gap2	Rab3 GTPase-activating protein non-catalytic subunit	98732	0.0484497	Up
A0A0A6YXW7	Uck2	uridine/cytidine kinase (Fragment)	80914	0.0316113	Up
A0A0G2JE00	Magi2	Membrane-associated guanylate kinase, WW and PDZ domain-containing protein 2	50791	0.000281381	Down
A0A0R4IZY2	Cyp2d26	Cytochrome P450	76279	0.0168252	Down
A0A0R4J0E4	Ints7	Integrator complex subunit 7	77065	0.0343946	Up
A0A0R4J0I1	Serpina3k	Serine protease inhibitor A3K	20714	0.0102	Up
G3X8T9	Serpina3n	Serine protease inhibitor A3N	20716	0.00570681	Up
Q03734	Serpina3m	Serine protease inhibitor A3M	20717	0.0224026	Up
A0A0R4J0L5	Cog6	Conserved oligomeric Golgi complex subunit 6	67542	0.0014895	Up
A0A0R4J0M1	Tbcc	Tubulin-specific chaperone C	72726	0.045162	Up
A0A1B0GR18	Mob2	MOB kinase activator 2	101513	2.50237e-05	Up
A0A1B0GR85	2900026A02Rik	RIKEN cDNA 2900026A02 gene	243219	0.0237779	Up
A0A1W2P7Q6	Xpot	Exportin-T	73192	0.00762129	Up
A0A346I7J8	Mela	Putative gag-pol protein	17276	0.0238999	Up
Q05860	Fmn1	Formin-1	14260	0.0157117	Up
A1A540	Igkv10-96	Igk protein	692165	0.0402747	Up
A2AHJ7	Dgkz	Diacylglycerol kinase	104418	0.0237905	Up
A2API8	Pakap	Paralemmin A kinase anchor protein	677884	0.000131367	Up
B1AWE0	Clta	Clathrin light chain	12757	0.0409168	Up
B7ZNH7	Col14a1	Collagen alpha-1(XIV) chain	12818	0.00442583	Up
Q80X19	Col14a1	Collagen alpha-1(XIV) chain	12818	0.00442583	Up
D3YWS8	Leng8	Leukocyte receptor cluster member 8 homolog	232798	0.0203316	Down
D3YY49	Lipo2	Lipase	101055671	0.000560771	Down
E9PYY6	Mfsd4b5	Major facilitator superfamily domain-containing 4B5	215928	0.00900617	Down
E9Q3R9	Zbtb21	Zinc finger and BTB domain-containing 21	114565	0.00011665	Up
Q9DAE1	Nfxl1	PHD domain-containing protein	100978	5.33534e-05	Down
E9Q8L9	Rab11fip1	Rab11 family-interacting protein 1	75767	0.00666837	Up
Q3UL40	Tacc2	TACC_C domain-containing protein (Fragment)	57752	0.0436699	Up
F2Z3U3	Raph1	Ras association (RalGDS/AF-6) and pleckstrin homology domains 1	77300	0.00124123	Up
F8VPK0	Ttc37	Tetratricopeptide repeat domain 37	218343	0.00401182	Up
G3X8Q5	Cp	Ceruloplasmin	12870	0.00271389	Up
Q61147	Cp	Ceruloplasmin	12870	0.00353919	Up
G5E8B1	Ptpn13	Tyrosine-protein phosphatase non-receptor type 13	19249	0.00314311	Up
Q14B01	Rnf113a2	Ring finger protein 113A2	66381	0.000157514	Down
Q3TCI2	Amfr	E3 ubiquitin-protein ligase AMFR	23802	0.000773332	Down
Q3TGQ4	Secisbp2	Ribosomal_L7Ae domain-containing protein	75420	0.0162492	Down
Q3TJ95	Cltb	Clathrin light chain	74325	0.00661278	Up
Q3TYL9	Cnp	2',3'-cyclic-nucleotide 3'-phosphodiesterase	12799	0.00654041	Up
Q3U0C4	Gda	Guanine deaminase	14544	0.0131122	Up
O89054	Actb	Cytoskeletal beta-actin (Fragment)	11461	0.0325042	Up
Q3UE54	Cd14	Monocyte differentiation antigen CD14	12475	0.00529377	Up
Q61037	Tsc2	Tuberin	22084	0.00486737	Up
Q3UN82	Pcolce	Procollagen C-endopeptidase enhancer 1	18542	0.0312265	Up
Q3UWJ1	Pank3	Pantothenate kinase 3	211347	0.000154221	Down
Q3V1K7	Slco2b1	Solute carrier organic anion transporter family member	101488	0.0330625	Down
Q5U452	Trp53rka	non-specific serine/threonine protein kinase	381406	0.011047	Down
Q543M9	Trp53rkb	non-specific serine/threonine protein kinase	76367	0.00445437	Down
P63242	Eif5a	Eukaryotic translation initiation factor 5A-1	276770	0.00641406	Up
Q6DFZ1	Gbf1	Golgi-specific brefeldin A-resistance factor 1	107338	0.0344646	Down
Q6PGF5	Bms1	BMS1 homolog, ribosome assembly protein (Yeast)	213895	0.0279721	Up
Q6YIY0		Gag protein		0.0198378	Up
F8TZM2		Polyprotein (Fragment)		0.00897101	Up
Q6ZWQ9	Myl12a	Myosin, light chain 12A, regulatory, non-sarcomeric	67268	0.00306347	Up
Q6ZWY8	Tmsb10	Thymosin beta-10	19240	0.0196895	Up
Q7M754	Gm5409	Try10-like trypsinogen	386551	0.0151192	Up
Q792Z1	Try10	Trypsin 10	436522	0.0151192	Up
Q9ES07	Slc15a2	Solute carrier family 15 member 2	57738	0.027041	Down
Q80T83	Vcpip1	ubiquitinyl hydrolase 1 (Fragment)	70675	0.00348034	Up
Q8BPF4		GLOBIN domain-containing protein		0.0247653	Up
Q91VB8	Hba-a1	Alpha globin 1	15122	0.0247653	Up
Q8BVF6	Pvr	Poliovirus receptor	52118	0.00206062	Up
Q91W06	Tcirg1	V-type proton ATPase subunit a	27060	0.0209073	Up
Q9CXU6	Mup11	Lipocln_cytosolic_FA-bd_dom domain-containing protein	100039028	0.000436214	Up
A2BIN1	Mup10	Major urinary protein 10	100039008	0.000596324	Up
B8JI96	Mup14	Major urinary protein 14 (Fragment)	100039116	0.000436214	Up
A2CEK6	Mup13	Major urinary protein 11	100039089	0.000502829	Up
P11591	Mup5	Major urinary protein 5	17844	0.0169085	Up
Q8C1Z0	Mcm4	DNA replication licensing factor MCM4	17217	0.0249284	Up
Q9QXS8	Nat8f5	Probable N-acetyltransferase CML5	69049	0.000806751	Up
Q8BG94	Commd7	COMM domain-containing protein 7	99311	0.00202512	Up
Q9CPZ8	Cmc1	COX assembly mitochondrial protein homolog	67899	0.0191374	Up
Q6TCG2	Paqr9	Membrane progesterone receptor epsilon	75552	0.0303696	Down
Q8C7K6	Pcyox1l	Prenylcysteine oxidase-like	240334	0.0440128	Up
Q9D081	Alg14	UDP-N-acetylglucosamine transferase subunit ALG14 homolog	66789	0.0235617	Down
Q6PGA0	Rcor3	REST corepressor 3	214742	0.00232137	Down
Q9D8L0	2310030G06Rik	Uncharacterized protein C11orf52 homolog	66952	0.0192306	Down
Q8BJZ3	Tmbim1	Protein lifeguard 3	69660	0.000346851	Up
Q8BH01	Tmco3	Transmembrane and coiled-coil domain-containing protein 3	234076	0.000514914	Down
Q9CQ04	Ogfod2	2-oxoglutarate and iron-dependent oxygenase domain-containing protein 2	66627	0.0109613	Up
Q9ESD1	Prss8	Prostasin	76560	0.0152619	Down
P08905	Lyz2	Lysozyme C-2	17105	0.0373746	Down
Q9CQ28	Dph6	Diphthine--ammonia ligase	66632	0.000160845	Up
B7ZWH9	Ldc1	Gm853 protein	332942	0.00425977	Down
Q6A058	Armcx2	Armadillo repeat-containing X-linked protein 2	67416	0.0218398	Up
A2AS89	Agmat	Agmatinase, mitochondrial	75986	0.0174527	Down
O35522	Psmb9	Proteasome subunit beta type-9	16912	0.0317866	Up
Q8CI15	Sphk1	Sphingosine kinase 1	20698	0.0418416	Up
Q9DAC7	Ttc32	Tetratricopeptide repeat protein 32	75516	3.83935e-05	Down
Q925N4	Cldn16	Claudin-16	114141	5.79942e-07	Down
Q3UWW2	Sec14l3	SEC14-like 3 (Fragment)	380683	0.0426435	Down
Q91X85	Flvcr2	Feline leukemia virus subgroup C receptor-related protein 2	217721	0.00843215	Down
Q921L7	Hemk1	MTRF1L release factor glutamine methyltransferase	69536	4.93059e-05	Down
Q9R0M8	Slc35a2	UDP-galactose translocator	22232	0.00111113	Up
P28798	Grn	Progranulin	14824	0.000447499	Up
Q9Z1B5	Mad2l1	Mitotic spindle assembly checkpoint protein MAD2A	56150	0.000674995	Down
E9PX92	Tmem139	Transmembrane protein 139	109218	1.14523e-05	Down
P60898	Polr2i	DNA-directed RNA polymerase II subunit RPB9	69920	0.00674415	Up
Q9D8X0	Manbal	Protein MANBAL	69161	0.0262614	Down
Q9JI48	Plac8	Placenta-specific gene 8 protein	231507	0.00452531	Up
Q8C6B9	Rps19bp1	Active regulator of SIRT1	66538	2.83013e-05	Up
P60334	Cdo1	Cysteine dioxygenase type 1	12583	0.0240615	Down
P35456	Plaur	Urokinase plasminogen activator surface receptor	18793	0.00507573	Up
Q99J21	Mcoln1	Mucolipin-1	94178	0.00626959	Up

## Sheet: IRI_3d.vs.Sham
Accession	Gene Symbol	Protein name	ENTREZID	ttestPvalue	threshold
Q9D312	Krt20	Keratin, type I cytoskeletal 20	66809	0.00629767	Up
G5E897	Poglut3	Protein O-glucosyltransferase 3	68304	0.000219885	Up
O55026	Entpd2	Ectonucleoside triphosphate diphosphohydrolase 2	12496	0.0443268	Up
P05367	Saa2	Serum amyloid A-2 protein	20209	0.0200527	Up
Q03145	Epha2	Ephrin type-A receptor 2	13836	0.0141307	Up
Q61830	Mrc1	Macrophage mannose receptor 1	17533	0.00033396	Up
Q9ERL7	Gmfg	Glia maturation factor gamma	63986	0.0313124	Up
P97310	Mcm2	DNA replication licensing factor MCM2	17216	0.000141799	Up
Q5SSE9	Abca13	ATP-binding cassette sub-family A member 13	268379	0.00084828	Up
A0A0A0MQ86	Havcr1	Hepatitis A virus cellular receptor 1 homolog	171283	0.00394682	Up
P07214	Sparc	SPARC	20692	9.2822e-08	Up
A0A7N9VR94	Ahnak2	AHNAK nucleoprotein 2	100041194	0.00784574	Up
Q91YX0	Themis2	Protein THEMIS2	230787	0.001388	Up
P11672	Lcn2	Neutrophil gelatinase-associated lipocalin	16819	0.00332886	Up
P52431	Pold1	DNA polymerase delta catalytic subunit	18971	0.00110652	Up
E9PVX6	Mki67	Proliferation marker protein Ki-67	17345	0.000831208	Up
A2APM1	Cd44	CD44 antigen	12505	2.63631e-06	Up
A0A0A0MQM7	Matn2	Matrilin-2	17181	0.000717789	Up
Q6PEB6	Mob4	MOB-like protein phocein	19070	2.69222e-06	Up
Q8K327	Champ1	Chromosome alignment-maintaining phosphoprotein 1	101994	0.00721542	Up
P51437	Camp	Cathelicidin antimicrobial peptide	12796	0.0270459	Up
Q9JJ80	Rpf2	Ribosome production factor 2 homolog	67239	0.00792788	Up
Q3UN82	Pcolce	Procollagen C-endopeptidase enhancer 1	18542	2.04497e-05	Up
Q91XA2	Golm1	Golgi membrane protein 1	105348	0.00203521	Up
P12246	Apcs	Serum amyloid P-component	20219	0.00271405	Up
P62313	Lsm6	U6 snRNA-associated Sm-like protein LSm6	78651	0.00329662	Up
Q8CD91	Smoc2	SPARC-related modular calcium-binding protein 2	64074	0.00337605	Up
P62862	Fau	40S ribosomal protein S30	14109	0.0101891	Up
Q91YK2	Rrp1b	Ribosomal RNA processing protein 1 homolog B	72462	0.000104617	Up
P22682	Cbl	E3 ubiquitin-protein ligase CBL	12402	0.000544759	Up
A0A5F8MPH5	Sytl2	Synaptotagmin-like protein 2	83671	0.00521331	Up
P70315	Was	Actin nucleation-promoting factor WAS	22376	0.0140813	Up
D3Z2E7	Ifi207	Interferon-activated gene 207	226691	0.0393592	Up
O35690	Phox2b	Paired mesoderm homeobox protein 2B	18935	0.00016752	Up
Q8BQ47	Cnpy4	Protein canopy homolog 4	66455	3.38257e-05	Up
A1L314	Mpeg1	Macrophage-expressed gene 1 protein	17476	0.00677441	Up
P70399	Trp53bp1	TP53-binding protein 1	27223	7.52983e-05	Up
A0A0R4J0H7	Ncapd2	Condensin complex subunit 1	68298	7.49108e-05	Up
P11440	Cdk1	Cyclin-dependent kinase 1	12534	0.000798011	Up
A2A863	Itgb4	Integrin beta-4	192897	7.58865e-05	Up
A2AAY5	Sh3pxd2b	SH3 and PX domain-containing protein 2B	268396	0.000432336	Up
Q6GU68	Islr	Immunoglobulin superfamily containing leucine-rich repeat protein	26968	0.00596294	Up
Q8K1X4	Nckap1l	Nck-associated protein 1-like	105855	0.0459534	Up
Q9WVB4	Slit3	Slit homolog 3 protein	20564	4.77476e-06	Up
P26883	Fkbp1a	Peptidyl-prolyl cis-trans isomerase FKBP1A	14225	0.00381209	Up
P0C0A3	Chmp6	Charged multivesicular body protein 6	208092	0.0153505	Up
Q62192	Cd180	CD180 antigen	17079	0.000736373	Up
Q9WUA6	Akt3	RAC-gamma serine/threonine-protein kinase	23797	0.00389243	Up
Q9EQ28	Pold3	DNA polymerase delta subunit 3	67967	0.0305697	Up
Q921C5	Bicd2	Protein bicaudal D homolog 2	76895	0.00140719	Up
Q921G8	Tubgcp2	Gamma-tubulin complex component 2	74237	0.000158223	Up
O88551	Cldn1	Claudin-1	12737	0.00171129	Up
Q6TKP2	Npcd	Neuronal pentraxin with chromo domain	504193	4.70474e-05	Up
Q5XG71	Utp20	Small subunit processome component 20 homolog	70683	4.15141e-07	Up
P48025	Syk	Tyrosine-protein kinase SYK	20963	0.00363274	Up
Q9EQY0	Ern1	Serine/threonine-protein kinase/endoribonuclease IRE1	78943	0.00267727	Up
Q8K2X3	Stn1	CST complex subunit STN1	108689	0.000953844	Up
Q61805	Lbp	Lipopolysaccharide-binding protein	16803	0.000703671	Up
Q09200	B4galnt1	Beta-1,4 N-acetylgalactosaminyltransferase 1	14421	0.0218825	Up
Q9DB40	Med27	Mediator of RNA polymerase II transcription subunit 27	68975	0.000255507	Up
Q8CE33	Klhl11	Kelch-like protein 11	217194	0.00214299	Up
P58242	Smpdl3b	Acid sphingomyelinase-like phosphodiesterase 3b	100340	0.000396062	Up
Q2EMV9	Parp14	Protein mono-ADP-ribosyltransferase PARP14	547253	8.67057e-05	Up
Q8R5A3	Apbb1ip	Amyloid beta A4 precursor protein-binding family B member 1-interacting protein	54519	0.0177235	Up
Q8BH43	Wasf2	Actin-binding protein WASF2	242687	0.0147088	Up
Q921K8	Tcaf2	TRPM8 channel-associated factor 2	232748	0.0130103	Up
Q923X1	Adgrl4	Adhesion G protein-coupled receptor L4	170757	0.000519804	Up
O89032	Sh3pxd2a	SH3 and PX domain-containing protein 2A	14218	7.62723e-05	Up
Q8CG70	P3h3	Prolyl 3-hydroxylase 3	14789	0.000244633	Up
O88207	Col5a1	Collagen alpha-1(V) chain	12831	0.00198381	Up
A6H5X4	Phf11d	PHD finger protein 11	219132	0.00104226	Up
A0A1B0GR18	Mob2	MOB kinase activator 2	101513	0.000419576	Up
Q9Z1B7	Mapk13	Mitogen-activated protein kinase 13	26415	1.17174e-05	Up
Q9Z127	Slc7a5	Large neutral amino acids transporter small subunit 1	20539	6.66675e-05	Up
P30204	Msr1	Macrophage scavenger receptor types I and II	20288	0.00251028	Up
Q8R2G6	Ccdc80	Coiled-coil domain-containing protein 80	67896	0.0097305	Up
Q64729	Tgfbr1	TGF-beta receptor type-1	21812	9.55128e-06	Up
Q6PGG2	Gmip	GEM-interacting protein	78816	0.0197811	Up
Q8VDP3	Mical1	[F-actin]-monooxygenase MICAL1	171580	0.000191117	Up
Q8BKX6	Smg1	Serine/threonine-protein kinase SMG1	233789	0.032247	Up
A0A0A6YXW7	Uck2	uridine/cytidine kinase (Fragment)	80914	8.71705e-05	Up
A0A338P7C9	Tmem181a	Transmembrane protein 181A	77106	0.0170528	Up
Q8BZN6	Dock10	Dedicator of cytokinesis protein 10	210293	0.0322727	Up
Q5SWD9	Tsr1	Pre-rRNA-processing protein TSR1 homolog	104662	1.55422e-06	Up
P56477	Irf5	Interferon regulatory factor 5	27056	0.000344313	Up
Q9QY24	Zbp1	Z-DNA-binding protein 1	58203	0.018237	Up
Q76KJ5	Cd3eap	DNA-directed RNA polymerase I subunit RPA34	70333	1.0872e-07	Up
Q6PAQ4	Rexo4	RNA exonuclease 4	227656	0.000168349	Up
Q9QZL0	Ripk3	Receptor-interacting serine/threonine-protein kinase 3	56532	0.000178771	Up
Q3UTK2	Cyp1b1	Cytochrome P450 1B1	13078	0.0165139	Up
Q8R127	Sccpdh	Saccharopine dehydrogenase-like oxidoreductase	109232	5.96218e-05	Up
P11247	Mpo	Myeloperoxidase	17523	0.000626339	Up
Q3UMQ8	Naf1	H/ACA ribonucleoprotein complex non-core subunit NAF1	234344	0.000754998	Up
Q8C156	Ncaph	Condensin complex subunit 2	215387	0.000122628	Up
P97386	Lig3	DNA ligase 3	16882	0.00137349	Up
Q99LY2	Gdpd3	Lysophospholipase D GDPD3	68616	0.00098062	Up
P63300	Selenow	Selenoprotein W	20364	7.78304e-05	Up
Q01721	Gas1	Growth arrest-specific protein 1	14451	0.0214462	Up
P30558	F2r	Proteinase-activated receptor 1	14062	0.000152217	Up
Q9JKC7	Ap4m1	AP-4 complex subunit mu-1	11781	3.66401e-05	Up
P37913	Lig1	DNA ligase 1	16881	0.00227472	Up
Q3TYD2	Nf1	NF1 (Fragment)	18015	0.0333433	Up
Q9Z0H7	Bcl10	B-cell lymphoma/leukemia 10	12042	0.00834393	Up
Q62084	Ppp1r14b	Protein phosphatase 1 regulatory subunit 14B	18938	0.000169026	Up
P61226	Rap2b	Ras-related protein Rap-2b	74012	0.02282	Up
Q9CZ69	Cmtm6	CKLF-like MARVEL transmembrane domain-containing protein 6	67213	0.00193736	Up
P60605	Ube2g2	Ubiquitin-conjugating enzyme E2 G2	22213	0.0228055	Up
Q8K135	AU040320	Dyslexia-associated protein KIAA0319-like protein	100317	0.00628542	Up
P49769	Psen1	Presenilin-1	19164	0.00403455	Up
Q3TYS2	Cybc1	Cytochrome b-245 chaperone 1	217370	0.000756266	Up
P11157	Rrm2	Ribonucleoside-diphosphate reductase subunit M2	20135	0.00343227	Up
Q62312	Tgfbr2	TGF-beta receptor type-2	21813	0.020509	Up
Q8K262	Plac9	Placenta-specific protein 9	211623	0.0150641	Up
Q9CQ86	Mien1	Migration and invasion enhancer 1	103742	5.51196e-05	Up
Q6ZQK4	Ppp2r5c	MKIAA0044 protein (Fragment)	26931	0.0107467	Up
Q7TMK6	Hook2	Protein Hook homolog 2	170833	0.0361616	Up
Q8C0S1	Dis3l	DIS3-like exonuclease 1	213550	0.00287586	Up
Q8BV49	Ifi209	Pyrin and HIN domain-containing protein 1	236312	0.00649272	Up
P11214	Plat	Tissue-type plasminogen activator	18791	0.00269477	Up
P63271	Supt4a	Transcription elongation factor SPT4-A	20922	4.46722e-05	Up
Q8BZ20	Parp12	Protein mono-ADP-ribosyltransferase PARP12	243771	0.000115158	Up
Q9JI13	Utp3	Something about silencing protein 10	65961	4.13659e-05	Up
Q9DBW3	Natd1	Protein NATD1	24083	6.77084e-05	Up
P15307	Rel	Proto-oncogene c-Rel	19696	0.000373939	Up
Q5U4C3	Scaf1	Splicing factor, arginine/serine-rich 19	233208	2.43349e-05	Up
Q8BGH7	Cdc42se2	CDC42 small effector protein 2	72729	0.000233455	Up
Q99PU5	Acsbg1	Long-chain-fatty-acid--CoA ligase ACSBG1	94180	0.0044638	Up
P12960	Cntn1	Contactin-1	12805	0.0013065	Up
A0A140T8N9	Igkv6-32	Immunoglobulin kappa variable 6-32 (Fragment)	434039	0.000101101	Up
Q9D2Y9	Elovl7	Elongation of very long chain fatty acids protein 7	74559	0.000171403	Up
O88508	Dnmt3a	DNA (cytosine-5)-methyltransferase 3A	13435	0.00501487	Up
P31996	Cd68	Macrosialin	12514	0.000556969	Up
Q8BQP8	Rab11fip4	Rab11 family-interacting protein 4	268451	0.0012902	Up
Q9D8T2	Gsdmd	Gasdermin-D	69146	2.26545e-06	Up
Q5PRF0	Heatr5a	HEAT repeat-containing protein 5A	320487	0.0077193	Up
Q91XB0	Trex1	Three-prime repair exonuclease 1	22040	0.00082368	Up
Q8K284	Gtf3c1	General transcription factor 3C polypeptide 1	233863	7.17325e-06	Up
Q9CYD3	Crtap	Cartilage-associated protein	56693	0.00195026	Up
Q8R3V5	Sh3glb2	Endophilin-B2	227700	0.000249301	Up
Q6P1H1	Cyb561a3	Lysosomal membrane ascorbate-dependent ferrireductase CYB561A3	225912	0.00648155	Up
Q91YK7	Fcrls	Fc receptor-like S, scavenger receptor	80891	0.0456568	Up
P70279	Surf6	Surfeit locus protein 6	20935	0.00369421	Up
Q3U182	Crtc2	CREB-regulated transcription coactivator 2	74343	0.00356431	Up
Q5DU00	Dcdc2a	Doublecortin domain-containing protein 2	195208	0.0153029	Up
Q61144	Psen2	Presenilin-2	19165	0.000354282	Up
Q8CH02	Sugp1	SURP and G-patch domain-containing protein 1	70616	0.00193974	Up
Q3TNE5	Irgm2	IRG-type G domain-containing protein	54396	0.00149303	Up
O70458	Osmr	Oncostatin-M-specific receptor subunit beta	18414	0.000431742	Up
Q7TMY7	Ipo8	Importin-8	320727	0.00157682	Up
Q99LT0	Dpy30	Protein dpy-30 homolog	66310	0.00885271	Up
A0A1B0GRQ7	Trak1	Trafficking kinesin-binding protein 1	67095	1.21971e-05	Up
P97406	D17H6S56E-5	Envelope protein	110956	1.65166e-05	Up
Q3UHN9	Ndst1	Bifunctional heparan sulfate N-deacetylase/N-sulfotransferase 1	15531	0.000124552	Up
Q8CDM8	Fhip2a	FHF complex subunit HOOK interacting protein 2A	226252	0.000150117	Up
P22777	Serpine1	Plasminogen activator inhibitor 1	18787	0.0178663	Up
P35456	Plaur	Urokinase plasminogen activator surface receptor	18793	0.0114295	Up
Q9D1T5	Prr15	Proline-rich protein 15	78004	0.0030607	Up
Q3TBD2	Arhgap45	Rho GTPase-activating protein 45	70719	0.00209031	Up
P58022	Loxl2	Lysyl oxidase homolog 2	94352	3.15515e-06	Up
Q80V94	Ap4e1	AP-4 complex subunit epsilon-1	108011	0.000851243	Up
Q8BJZ3	Tmbim1	Protein lifeguard 3	69660	6.10551e-05	Up
O70230	Zfp143	Zinc finger protein 143	20841	0.00161154	Up
Q80WB5	Wdyhv1	Protein N-terminal glutamine amidohydrolase	76773	6.60748e-05	Up
P61600	Naa20	N-alpha-acetyltransferase 20	67877	4.02356e-05	Up
B1AV60	Nhs	NHS actin-remodeling regulator	195727	2.12621e-05	Up
Q8VD58	Evi2b	Protein EVI2B	216984	0.00246486	Up
Q8C8N2	Scai	Protein SCAI	320271	0.0214655	Up
Q9JJX7	Tdp2	Tyrosyl-DNA phosphodiesterase 2	56196	0.00071659	Up
Q91X43	Sh3d19	SH3 domain-containing protein 19	27059	0.000123402	Up
Q5SXA9	Wwc1	Protein KIBRA	211652	0.00157347	Up
Q8BZ00	Slc9a9	Sodium/hydrogen exchanger 9	331004	0.00265442	Up
Q99JT6	Tlcd1	TLC domain-containing protein 1	68385	4.27324e-05	Up
Q8BYW1	Arhgap25	Rho GTPase-activating protein 25	232201	0.000116041	Up
Q69Z38	Peak1	Inactive tyrosine-protein kinase PEAK1	244895	0.0403723	Up
Q8C0N2	Gpat3	Glycerol-3-phosphate acyltransferase 3	231510	0.000235486	Up
Q640M1	Utp14a	U3 small nucleolar RNA-associated protein 14 homolog A	72554	8.28201e-05	Up
Q924Z6	Xpo6	Exportin-6	74204	3.52204e-05	Up
Q91WD0	Gpr108	Protein GPR108	78308	0.01675	Up
O35654	Pold2	DNA polymerase delta subunit 2	18972	9.59302e-05	Up
Q8CJ26	Nradd	Death domain-containing membrane protein NRADD	67169	0.00566568	Up
Q3TN34	Micall2	MICAL-like protein 2	231830	1.49135e-05	Up
Q9CQA5	Med4	Mediator of RNA polymerase II transcription subunit 4	67381	0.0250864	Up
P56390	Cks2	Cyclin-dependent kinases regulatory subunit 2	66197	0.000946534	Up
A0A0G2JGI1	Nexn	Nexilin	68810	1.72325e-05	Up
Q2VPQ9	Meaf6	Chromatin modification-related protein MEAF6	70088	1.31469e-05	Up
Q8BG94	Commd7	COMM domain-containing protein 7	99311	0.00182764	Up
Q6PAL7	Ahdc1	Transcription factor Gibbin	230793	0.0366711	Up
Q9ESJ0	Xpo4	Exportin-4	57258	0.00155846	Up
P07607	Tyms	Thymidylate synthase	22171	0.000683992	Up
Q8VC57	Kctd5	BTB/POZ domain-containing protein KCTD5	69259	5.32471e-07	Up
O08648	Map3k4	Mitogen-activated protein kinase kinase kinase 4	26407	3.15324e-05	Up
Q91WE6	Cdkal1	Threonylcarbamoyladenosine tRNA methylthiotransferase	68916	1.99159e-05	Up
Q8R0F5	Rbmx2	RNA-binding motif protein, X-linked 2	209003	0.000894518	Up
Q9QXL8	Nme7	Nucleoside diphosphate kinase 7	171567	0.000250477	Up
Q80V86	Ints8	Integrator complex subunit 8	72656	0.000225092	Up
Q91YE7	Rbm5	RNA-binding protein 5	83486	0.00170346	Up
P04202	Tgfb1	Transforming growth factor beta-1 proprotein	21803	0.0063586	Up
Q8BK58	Hspbap1	HSPB1-associated protein 1	66667	0.00386944	Up
P25206	Mcm3	DNA replication licensing factor MCM3	17215	0.000971542	Up
P0C913	1500009L16Rik	Overexpressed in colon carcinoma 1 protein homolog	69784	0.00140324	Up
Q9D856	Slc39a5	Zinc transporter ZIP5	72002	0.00126803	Up
P04184	Tk1	Thymidine kinase, cytosolic	21877	0.00178324	Up
Q9Z1E3	Nfkbia	NF-kappa-B inhibitor alpha	18035	0.000165773	Up
P97814	Pstpip1	Proline-serine-threonine phosphatase-interacting protein 1	19200	9.68126e-05	Up
Q3V1H1	Ckap2	Cytoskeleton-associated protein 2	80986	0.0319877	Up
P14234	Fgr	Tyrosine-protein kinase Fgr	14191	0.00233702	Up
P58462	Foxp1	Forkhead box protein P1	108655	0.000787538	Up
Q9Z100	Cpxm1	Probable carboxypeptidase X1	56264	0.00426218	Up
A2RSX7	Tyw5	tRNA wybutosine-synthesizing protein 5	68736	5.45688e-05	Up
Q8CFE6	Slc38a2	Sodium-coupled neutral amino acid symporter 2	67760	7.41246e-05	Up
Q80YX1	Tnc	Tenascin	21923	0.000421641	Up
Q8K1C9	Lrrc41	Leucine-rich repeat-containing protein 41	230654	0.00602302	Up
Q9DBY5	Cbx6	Chromobox protein homolog 6	494448	0.00135423	Up
Q9CZ82	Med18	Mediator of RNA polymerase II transcription subunit 18	67219	0.000240007	Up
Q9D1P2	Kat8	Histone acetyltransferase KAT8	67773	0.00139455	Up
Q9DAA6	Exosc1	Exosome complex component CSL4	66583	0.000167897	Up
O35613	Daxx	Death domain-associated protein 6	13163	3.41375e-05	Up
A0A1L1STC6	Syne1	Nesprin-1	64009	0.00534616	Up
P15261	Ifngr1	Interferon gamma receptor 1	15979	0.0160356	Up
Q8BHJ9	Slu7	Pre-mRNA-splicing factor SLU7	193116	6.68089e-05	Up
Q80ZJ1	Rap2a	Ras-related protein Rap-2a	76108	0.00520762	Up
Q80ZM5	H1f10	H1 histone family, member X	243529	0.000118522	Up
Q5DTG0	Atp8a1	Phospholipid-transporting ATPase (Fragment)	11980	0.0405263	Up
Q9WUU9	Mcm3ap	Germinal-center associated nuclear protein	54387	0.0112623	Up
A2AJT4	Pnisr	Arginine/serine-rich protein PNISR	66625	0.00368621	Up
Q3UZH2	Mcm3	DNA replication licensing factor MCM3	17215	0.00011993	Up
Q61576	Fkbp10	Peptidyl-prolyl cis-trans isomerase FKBP10	14230	0.0273605	Up
Q923W1	Tgs1	Trimethylguanosine synthase	116940	1.70003e-06	Up
Q9WVH4	Foxo3	Forkhead box protein O3	56484	0.00659534	Up
Q8BJW5	Nol11	Nucleolar protein 11	68979	0.0131765	Up
Q8VEH5	Epm2aip1	EPM2A-interacting protein 1	77781	0.000386776	Up
Q9CQS5	Riok2	Serine/threonine-protein kinase RIO2	67045	1.93862e-06	Up
Q6NSQ9	G6pc3	Glucose-6-phosphatase 3	68401	2.26524e-05	Up
Q62073	Map3k7	Mitogen-activated protein kinase kinase kinase 7	26409	2.57778e-08	Up
P26618	Pdgfra	Platelet-derived growth factor receptor alpha	18595	0.00417909	Up
Q9D0R4	Ddx56	Probable ATP-dependent RNA helicase DDX56	52513	4.92764e-05	Up
A0A2I3BPN6	Taf4	TATA-box-binding protein-associated factor 4	228980	1.80497e-06	Up
Q9Z148	Ehmt2	Histone-lysine N-methyltransferase EHMT2	110147	5.76439e-07	Up
P35601	Rfc1	Replication factor C subunit 1	19687	0.000574067	Up
P17918	Pcna	Proliferating cell nuclear antigen	18538	3.03884e-05	Up
Q8BR65	Suds3	Sin3 histone deacetylase corepressor complex component SDS3	71954	2.53311e-05	Up
Q61881	Mcm7	DNA replication licensing factor MCM7	17220	0.0151094	Up
Q8VD76	Gtf2h3	General transcription factor IIH subunit 3	209357	0.00237072	Up
A2A716	Osbpl7	Oxysterol-binding protein	71240	0.000281141	Up
Q60954	Meis1	Homeobox protein Meis1	17268	0.00132494	Up
Q8K2A7	Ints10	Integrator complex subunit 10	70885	0.00112001	Up
P26323	Fli1	Friend leukemia integration 1 transcription factor	14247	0.00274495	Up
Q91YI4	Arrb2	Beta-arrestin-2	216869	0.000743429	Up
P11591	Mup5	Major urinary protein 5	17844	0.000962919	Up
Q8BZX4	Srek1	Splicing regulatory glutamine/lysine-rich protein 1	218543	0.000158153	Up
X5J4H8		IgG1 heavy chain VDJ region (Fragment)		0.00932989	Up
A0A1B0GS75	Ifitm6	Interferon-induced transmembrane protein 6	213002	0.00702584	Up
Q3TBT3	Sting1	Stimulator of interferon genes protein	72512	0.0302365	Up
Q8K2H6	Anapc10	Anaphase-promoting complex subunit 10	68999	1.70358e-05	Up
Q3UHC2	Lrrk1	Leucine-rich repeat serine/threonine-protein kinase 1	233328	0.00197583	Up
P97821	Ctsc	Dipeptidyl peptidase 1	13032	0.00552885	Up
Q8CG19	Ltbp1	Latent-transforming growth factor beta-binding protein 1	268977	0.0460686	Up
Q8BLH7	Hirip3	HIRA-interacting protein 3	233876	0.00313319	Up
Q6NWW9	Fndc3b	Fibronectin type III domain-containing protein 3B	72007	0.00150772	Up
Q9Z130	Hnrnpdl	Heterogeneous nuclear ribonucleoprotein D-like	50926	0.000351957	Up
Q5PSV9	Mdc1	Mediator of DNA damage checkpoint protein 1	240087	0.00154414	Up
Q8R121	Serpina10	Protein Z-dependent protease inhibitor	217847	0.000195229	Up
E5RKB6	Stab1	FELE-1	192187	0.00144108	Up
O08692	Ngp	Neutrophilic granule protein	18054	0.0206064	Up
A2CEK6	Mup13	Major urinary protein 11	100039089	0.0108771	Up
Q8C3Y4	Kntc1	Kinetochore-associated protein 1	208628	0.0468537	Up
O35954	Pitpnm1	Membrane-associated phosphatidylinositol transfer protein 1	18739	0.000128916	Up
Q8C4J7	Tbl3	Transducin beta-like protein 3	213773	0.0137163	Up
Q3UDK1	Trafd1	TRAF-type zinc finger domain-containing protein 1	231712	2.34055e-06	Up
F8TZM2		Polyprotein (Fragment)		0.00115337	Up
P37889	Fbln2	Fibulin-2	14115	0.000201499	Up
Q7TND5	Rpf1	Ribosome production factor 1	70285	4.53458e-07	Up
Q8BKY2	Col3a1	Collagen type III alpha 1 chain	12825	0.0342811	Up
Q3UH72	Col3a1	Collagen type III alpha 1 chain	12825	0.0342811	Up
Q62356	Fstl1	Follistatin-related protein 1	14314	0.00827444	Up
Q61646	Hp	Haptoglobin	15439	0.0022412	Up
P49718	Mcm5	DNA replication licensing factor MCM5	17218	0.000444798	Up
Q9DAU7	Wfdc2	WAP four-disulfide core domain protein 2	67701	0.000975577	Up
Q5DTU0	Afap1l2	Actin filament-associated protein 1-like 2	226250	0.00223729	Up
Q8BZR9	Ncbp3	Nuclear cap-binding protein subunit 3	66874	0.00940597	Up
Q9WVJ9	Efemp2	EGF-containing fibulin-like extracellular matrix protein 2	58859	0.0223852	Up
Q8K479	C1qtnf5	Complement C1q tumor necrosis factor-related protein 5	235312	0.00714739	Up
Q9CXU6	Mup11	Lipocln_cytosolic_FA-bd_dom domain-containing protein	100039028	0.0117654	Up
B8JI96	Mup14	Major urinary protein 14 (Fragment)	100039116	0.0117654	Up
Q3TYM7	Pphln1	Periphilin-1	223828	0.0389638	Up
Q3U1U4	Gm49368	Predicted gene, 49368	118261720	0.00582452	Up
A0A8V5KX73	Myo9b	Unconventional myosin-IXb	17925	0.0434909	Up
Q99LJ6	Gpx7	Glutathione peroxidase 7	67305	0.00140028	Up
Q99NH0	Ankrd17	Ankyrin repeat domain-containing protein 17	81702	0.000749693	Up
P10923	Spp1	Osteopontin	20750	0.00993418	Up
Q64441	Cyp24a1	1,25-dihydroxyvitamin D(3) 24-hydroxylase, mitochondrial	13081	0.0396336	Up
Q9CY34	Ube2f	NEDD8-conjugating enzyme UBE2F	67921	0.00636836	Up
Q61093	Cybb	Cytochrome b-245 heavy chain	13058	0.0011975	Up
Q8CD26	Slc35e1	Solute carrier family 35 member E1	270066	0.0446318	Up
Q3V0J1	Tmem237	Transmembrane protein 237	381259	0.00469384	Up
Q9DBD5	Pelp1	Proline-, glutamic acid- and leucine-rich protein 1	75273	0.00225152	Up
P05622	Pdgfrb	Platelet-derived growth factor receptor beta	18596	0.0360687	Up
Q32NY4	Cnnm3	Metal transporter CNNM3	94218	0.0365549	Up
P97377	Cdk2	Cyclin-dependent kinase 2	12566	0.0133239	Up
Q7TMA2	Zfp503	Zinc finger protein 503	218820	0.0462895	Up
P08071	Ltf	Lactotransferrin	17002	0.0480331	Up
Q5UAK0	Mier1	Mesoderm induction early response protein 1	71148	0.011315	Up
P34928	Apoc1	Apolipoprotein C-I	11812	0.0438284	Up
D3Z5I1	Zc3hav1	Zinc finger CCCH-type antiviral protein 1	78781	0.00560008	Up
E9PUR0	Ankhd1	Ankyrin repeat and KH domain-containing 1	108857	0.000591073	Up
Q3TLP1	Spp1	Osteopontin	20750	0.00834308	Up
P54227	Stmn1	Stathmin	16765	0.000110412	Up
Q9WV91	Ptgfrn	Prostaglandin F2 receptor negative regulator	19221	0.0233871	Up
Q9DBE9	Ftsj3	pre-rRNA 2'-O-ribose RNA methyltransferase FTSJ3	56095	0.00505009	Up
Q8CHW4	Eif2b5	Translation initiation factor eIF-2B subunit epsilon	224045	0.0236936	Up
P55288	Cdh11	Cadherin-11	12552	0.00270531	Up
Q3UZA1	Rcsd1	CapZ-interacting protein	226594	0.00639043	Up
Q9CWX9	Ddx47	Probable ATP-dependent RNA helicase DDX47	67755	0.00677577	Up
Q8C4Q6	Aida	Axin interactor, dorsalization-associated protein	108909	0.00332419	Up
Q64112	Ifit2	Interferon-induced protein with tetratricopeptide repeats 2	15958	0.0363355	Up
P01831	Thy1	Thy-1 membrane glycoprotein	21838	0.000677414	Up
Q9Z0H1	Wdr46	WD repeat-containing protein 46	57315	0.0221156	Up
Q5DTS4	Rbm6	MKIAA4015 protein (Fragment)	19654	0.000351113	Up
F6VRP8	Lgals3bp	Galectin-3-binding protein (Fragment)	19039	0.0182077	Up
Q9CQ48	Nudcd2	NudC domain-containing protein 2	52653	0.0392191	Up
A2BIN1	Mup10	Major urinary protein 10	100039008	0.0061958	Up
A0A0N4SVC2	Tra2a	Transformer-2 protein homolog alpha	101214	0.0147458	Up
Q91X17	Umod	Uromodulin	22242	0.000774228	Up
A9XX86	Mgl2	Macrophage galactose N-acetyl-galactosamine specific lectin 2 isoform i	216864	0.00068144	Up
Q9Z2B9	Rps6ka4	Ribosomal protein S6 kinase alpha-4	56613	0.0100078	Up
Q8CES0	Naa30	N-alpha-acetyltransferase 30	70646	0.0122749	Up
Q9QXC1	Fetub	Fetuin-B	59083	0.0357315	Up
Q9D7S9	Chmp5	Charged multivesicular body protein 5	76959	0.0154466	Up
P63323	Rps12	40S ribosomal protein S12	20042	0.00141315	Up
Q99LR1	Abhd12	Lysophosphatidylserine lipase ABHD12	76192	0.000597123	Up
Q8R3C0	Mcmbp	Mini-chromosome maintenance complex-binding protein	210711	0.0366691	Up
P97376	Frg1	Protein FRG1	14300	0.00692667	Up
O08691	Arg2	Arginase-2, mitochondrial	11847	0.0346601	Up
P51910	Apod	Apolipoprotein D	11815	0.00827671	Up
P52293	Kpna2	Importin subunit alpha-1	16647	0.00614592	Up
A0A1G5SK64	OTTMUSWSBG00059284	Immunity related GTPase family D		0.0327939	Up
P98086	C1qa	Complement C1q subcomponent subunit A	12259	0.0232993	Up
Q05186	Rcn1	Reticulocalbin-1	19672	2.76352e-05	Up
Q9DBV4	Mxra8	Matrix remodeling-associated protein 8	74761	0.024673	Up
Q8R3Y8	Irf2bp1	Interferon regulatory factor 2-binding protein 1	272359	0.015684	Up
P58058	Nadk	NAD kinase	192185	0.0470548	Up
Q3UW53	Niban1	Protein Niban 1	63913	8.04467e-06	Up
Q8BZH4	Pogz	Pogo transposable element with ZNF domain	229584	0.0301939	Up
Q9Z266	Snapin	SNARE-associated protein Snapin	20615	0.00934601	Up
Q8BP71	Rbfox2	RNA binding protein fox-1 homolog 2	93686	0.0100822	Up
Q99KU1	Dhdds	Dehydrodolichyl diphosphate synthase complex subunit Dhdds	67422	0.0185324	Up
Q8CI75	Dis3l2	DIS3-like exonuclease 2	208718	0.0343189	Up
Q8C1Z0	Mcm4	DNA replication licensing factor MCM4	17217	0.00500553	Up
Q8K403	H2rsp	HAI-2 related small peptide		0.00872544	Up
P16879	Fes	Tyrosine-protein kinase Fes/Fps	14159	0.0166195	Up
Q6ZWY8	Tmsb10	Thymosin beta-10	19240	0.00456972	Up
Q8BQM4	Heatr3	HEAT repeat-containing protein 3	234549	0.00608399	Up
O88947	F10	Coagulation factor X	14058	0.0172983	Up
P0C872	Jmjd7	Bifunctional peptidase and (3S)-lysyl hydroxylase Jmjd7	433466	0.035315	Up
O54794	Aqp7	Aquaporin-7	11832	0.0406048	Up
V9GX43	Celf2	CUGBP Elav-like family member 2 (Fragment)	14007	0.0197363	Up
A2CF65	Clec10a	C-type lectin domain family 10 member A (Fragment)	17312	0.0261178	Up
Q99KA4	Igh-VJ558	Igh protein	16061	0.0230541	Up
Q9CQ10	Chmp3	Charged multivesicular body protein 3	66700	0.0299886	Up
P29788	Vtn	Vitronectin	22370	0.0415022	Up
Q08761	Pros1	Vitamin K-dependent protein S	19128	0.0187541	Up
P04939	Mup3	Major urinary protein 3	17842	0.0273152	Up
Q6YIY0		Gag protein		0.00198176	Up
Q8C7K6	Pcyox1l	Prenylcysteine oxidase-like	240334	0.0174268	Up
Q9D0F6	Rfc5	Replication factor C subunit 5	72151	0.0120396	Up
Q8BYB9	Poglut1	Protein O-glucosyltransferase 1	224143	0.0457662	Up
Q8K4Q8	Colec12	Collectin-12	140792	0.001107	Up
Q91W96	Anapc4	Anaphase-promoting complex subunit 4	52206	0.0111083	Up
P97311	Mcm6	DNA replication licensing factor MCM6	17219	0.000920525	Up
Q8BR63	Fam177a	Protein FAM177A1	73385	0.0254735	Up
Q3UM18	Lsg1	Large subunit GTPase 1 homolog	224092	0.00169216	Up
P31266	Rbpj	Recombining binding protein suppressor of hairless	19664	0.0128759	Up
Q3URR4	Sgsh	SPHM sulfohydrolase (Fragment)	27029	0.016877	Up
Q9EQQ2	Yipf5	Protein YIPF5	67180	0.0183169	Up
Q8BPU7	Elmo1	Engulfment and cell motility protein 1	140580	0.0268752	Up
Q9EQ61	Pes1	Pescadillo homolog	64934	0.00202379	Up
Q80YQ8	Rmnd5a	E3 ubiquitin-protein ligase RMND5A	68477	0.0389355	Up
Q99JP6	Homer3	Homer protein homolog 3	26558	0.0108877	Up
O35955	Psmb10	Proteasome subunit beta type-10	19171	0.0282836	Up
Q9D6I7	Dipk1a	Divergent protein kinase domain 1A	67266	0.0199487	Up
Q3V1T4	P3h1	Prolyl 3-hydroxylase 1	56401	0.0243096	Up
Q9QWL7	Krt17	Keratin, type I cytoskeletal 17	16667	0.0137827	Up
E9QJX9	Stat2	Signal transducer and activator of transcription	20847	0.00233152	Up
Q9JL61	Rfx5	DNA-binding protein Rfx5	53970	0.018812	Up
P0DOV2	Ifi204	Interferon-activable protein 204	15951	0.000664239	Up
Q60716	P4ha2	Prolyl 4-hydroxylase subunit alpha-2	18452	0.00263517	Up
Q61753	Phgdh	D-3-phosphoglycerate dehydrogenase	236539	0.00717527	Up
P61294	Rab6b	Ras-related protein Rab-6B	270192	0.0243472	Up
Q4KMM3	Oxr1	Oxidation resistance protein 1	170719	0.03319	Up
Q8BMD8	Slc25a24	Calcium-binding mitochondrial carrier protein SCaMC-1	229731	0.0005297	Up
Q99LU0	Chmp1b	Charged multivesicular body protein 1B1	67064	0.033238	Up
O08911	Mapk12	Mitogen-activated protein kinase 12	29857	0.00456393	Up
O09005	Degs1	Sphingolipid delta(4)-desaturase DES1	13244	0.000425912	Up
Q9Z0W3	Nup160	Nuclear pore complex protein Nup160	59015	0.0358998	Up
Q9DBS1	Tmem43	Transmembrane protein 43	74122	0.0364254	Up
Q8CAS9	Parp9	Protein mono-ADP-ribosyltransferase PARP9	80285	0.031176	Up
Q9JJT9	Phax	Phosphorylated adapter RNA export protein	56698	0.0396818	Up
Q8K124	Plekho2	Pleckstrin homology domain-containing family O member 2	102595	2.768e-05	Up
Q61183	Papola	Poly(A) polymerase alpha	18789	0.00835909	Up
C6EQG6		ASL1/Ifi205 fusion protein		0.00437254	Up
Q8CHU3	Epn2	Epsin-2	13855	0.00287797	Up
Q8BXN9	Tmem87a	Transmembrane protein 87A	211499	0.0277627	Up
Q8CI15	Sphk1	Sphingosine kinase 1	20698	0.0309006	Up
Q9Z110	Aldh18a1	Delta-1-pyrroline-5-carboxylate synthase	56454	0.0107777	Up
P11835	Itgb2	Integrin beta-2	16414	0.000219646	Up
Q91VW3	Sh3bgrl3	SH3 domain-binding glutamic acid-rich-like protein 3	73723	0.0045065	Up
P97346	Nxn	Nucleoredoxin	18230	0.0100544	Up
A0A1B0GR85	2900026A02Rik	RIKEN cDNA 2900026A02 gene	243219	0.0173525	Up
Q8K1T1	Lrrc25	Leucine-rich repeat-containing protein 25	211228	0.00577911	Up
Q9D6K7	Ttc33	Tetratricopeptide repeat protein 33	67515	0.00336244	Up
Q9CWS4	Ints11	Integrator complex subunit 11	71957	0.0345255	Up
Q3TJ95	Cltb	Clathrin light chain	74325	0.00211811	Up
P13864	Dnmt1	DNA (cytosine-5)-methyltransferase 1	13433	0.00554655	Up
O35153	Bet1l	BET1-like protein	54399	0.0358307	Up
Q9JI48	Plac8	Placenta-specific gene 8 protein	231507	0.000927963	Up
Q6A058	Armcx2	Armadillo repeat-containing X-linked protein 2	67416	0.0208324	Up
Q8VDD9	Phip	PH-interacting protein	83946	0.0324715	Up
Q99ME9	Gtpbp4	GTP-binding protein 4	69237	0.00786911	Up
Q5SF07	Igf2bp2	Insulin-like growth factor 2 mRNA-binding protein 2	319765	1.00269e-05	Up
Q9QYY0	Gab1	GRB2-associated-binding protein 1	14388	0.0146326	Up
Q5M8N0	Cnrip1	CB1 cannabinoid receptor-interacting protein 1	380686	0.0328983	Up
B2RR83	Ythdc2	3'-5' RNA helicase YTHDC2	240255	0.0435393	Up
P08103	Hck	Tyrosine-protein kinase HCK	15162	0.00542632	Up
O55098	Stk10	Serine/threonine-protein kinase 10	20868	0.0347798	Up
Q99LH2	Ptdss1	Phosphatidylserine synthase 1	19210	0.0435392	Up
Q922K9	Frk	Tyrosine-protein kinase FRK	14302	0.0137563	Up
A0A0G2JDZ4	Myl10	Myosin regulatory light chain 10	59310	0.00674111	Up
P18608	Hmgn1	Non-histone chromosomal protein HMG-14	15312	0.00431668	Up
Q9CVD2	Atxn3	Ataxin-3	110616	0.0048505	Up
Q8R4R6	Nup35	Nucleoporin NUP35	69482	0.0112721	Up
Q9ERI5	Jmjd6	Bifunctional arginine demethylase and lysyl-hydroxylase JMJD6	107817	0.03473	Up
Q9D945	Llph	Protein LLP homolog	66225	0.0396465	Up
Q8CD15	Riox2	Ribosomal oxygenase 2	67014	0.019619	Up
Q689Z5	Sbno1	Protein strawberry notch homolog 1	243272	0.0407687	Up
P05366	Saa1	Serum amyloid A-1 protein	20208	0.0316425	Up
Q6ZPF4	Fmnl3	Formin-like protein 3	22379	0.00174791	Up
P47713	Pla2g4a	Cytosolic phospholipase A2	18783	0.0322394	Up
Q8BMI3	Gga3	ADP-ribosylation factor-binding protein GGA3	260302	0.0133321	Up
D3YVW2	Golim4	Golgi integral membrane protein 4	73124	0.0303318	Up
Q9D281	Fam114a1	Protein Noxp20	68303	0.0193859	Up
Q6NVF0	Ocrl	Inositol polyphosphate 5-phosphatase OCRL	320634	0.00497961	Up
Q64449	Mrc2	C-type mannose receptor 2	17534	0.0141786	Up
Q8R5M8	Cadm1	Cell adhesion molecule 1	54725	0.0442264	Up
D3Z6Q9	Bin2	Bridging integrator 2	668218	0.00144053	Up
O70309	Itgb5	Integrin beta-5	16419	0.0342786	Up
D3YTL5	Capg	Macrophage-capping protein (Fragment)	12332	0.00171028	Up
E9QMH7	Ikbip	Inhibitor of nuclear factor kappa-B kinase-interacting protein	67454	0.0280122	Up
Q3UHH1	Zswim8	Zinc finger SWIM domain-containing protein 8	268721	0.0466555	Up
Q8BFU1	Slc39a9	Zinc transporter ZIP9	328133	0.0413078	Up
P55194	Sh3bp1	SH3 domain-binding protein 1	20401	0.0161265	Up
Q9ES52	Inpp5d	Phosphatidylinositol 3,4,5-trisphosphate 5-phosphatase 1	16331	0.0194647	Up
P43275	H1f1	Histone H1.1	80838	0.00130194	Up
P59808	Sash1	SAM and SH3 domain-containing protein 1	70097	0.0378474	Up
Q8K0E8	Fgb	Fibrinogen beta chain	110135	0.00141143	Up
G4W8R2	Nexn	Nexilin alpha	68810	0.000136529	Up
P19324	Serpinh1	Serpin H1	12406	3.63184e-06	Up
Q80XC3	Usp6nl	USP6 N-terminal-like protein	98910	0.0170966	Up
Q06890	Clu	Clusterin	12759	0.000428919	Up
Q9D8P7	Gtf3c6	General transcription factor 3C polypeptide 6	67371	0.0490829	Up
Q8VI75	Ipo4	Importin-4	75751	0.000877742	Up
Q2M4I8	Sirpa	Ptpns1	19261	0.0142832	Up
Q9WU40	Lemd3	Inner nuclear membrane protein Man1	380664	0.00244946	Up
Q3UGS4	Mcrip1	Mapk-regulated corepressor-interacting protein 1	192173	1.29473e-06	Up
Q8C3W1	2310022B05Rik	Uncharacterized protein C1orf198 homolog	69551	0.0109543	Up
Q9D6J3	Yju2	Splicing factor YJU2	72886	0.0460515	Up
Q6PGF5	Bms1	BMS1 homolog, ribosome assembly protein (Yeast)	213895	0.0355815	Up
G3X8U3	2210016F16Rik	Queuosine salvage protein	70153	0.0257044	Up
A6X935	Itih4	Inter alpha-trypsin inhibitor, heavy chain 4	16427	0.00300204	Up
E9PVD2	Itih4	Inter alpha-trypsin inhibitor, heavy chain 4	16427	0.00300204	Up
Q9Z1Z7		Fibronectin (Fragment)		6.77367e-05	Up
P07361	Orm2	Alpha-1-acid glycoprotein 2	18406	0.00199022	Up
Q04207	Rela	Transcription factor p65	19697	0.00933929	Up
P49710	Hcls1	Hematopoietic lineage cell-specific protein	15163	0.000595736	Up
Q9JHP7	Poglut2	Protein O-glucosyltransferase 2	72050	0.00438231	Up
Q8VD75	Hip1	Huntingtin-interacting protein 1	215114	0.0100102	Up
Q3UPU3	Ubr2	E3 ubiquitin-protein ligase	224826	0.0290817	Up
Q64345	Ifit3	Interferon-induced protein with tetratricopeptide repeats 3	15959	0.0126885	Up
Q07797	Lgals3bp	Galectin-3-binding protein	19039	0.000355244	Up
Q9QZ85	Iigp1	Interferon-inducible GTPase 1	60440	0.0216879	Up
P16110	Lgals3	Galectin-3	16854	0.00471584	Up
Q60590	Orm1	Alpha-1-acid glycoprotein 1	18405	0.00171295	Up
Q9ESU6	Brd4	Bromodomain-containing protein 4	57261	0.000328005	Up
P62257	Ube2h	Ubiquitin-conjugating enzyme E2 H	22214	0.036579	Up
Q3UBX0	Tmem109	Transmembrane protein 109	68539	0.0102458	Up
P70202	Lxn	Latexin	17035	0.00138014	Up
O88840	Fbn1	Mutant fibrillin-1	14118	0.0125791	Up
Q99MQ1	Bicc1	Protein bicaudal C homolog 1	83675	0.00476028	Up
Q6P2L7	Golm2	Protein GOLM2	319996	0.0419314	Up
Q921G6	Lrch4	Leucine-rich repeat and calponin homology domain-containing protein 4	231798	0.011004	Up
Q9D823	Rpl37	60S ribosomal protein L37	67281	0.0301685	Up
Q61213	Mela	human endogenous retrovirus K endopeptidase	17276	0.0399902	Up
Q8K363	Ddx18	ATP-dependent RNA helicase DDX18	66942	0.00412824	Up
Q62193	Rpa2	Replication protein A 32 kDa subunit	19891	0.00270286	Up
Q91WG2	Rabep2	Rab GTPase-binding effector protein 2	70314	0.013678	Up
P54923	Adprh	ADP-ribosylhydrolase ARH1	11544	0.0206639	Up
Q08943	Ssrp1	FACT complex subunit SSRP1	20833	0.0132051	Up
Q3TRI4	Pum1	PUM-HD domain-containing protein	80912	0.0128398	Up
Q6PGH2	Jpt2	Jupiter microtubule associated homolog 2	52009	0.0111997	Up
P97352	S100a13	Protein S100-A13	20196	0.0376118	Up
Q8BTW3	Exosc6	Exosome complex component MTR3	72544	0.0404382	Up
P46662	Nf2	Merlin	18016	0.000511116	Up
Q64674	Srm	Spermidine synthase	20810	0.00451397	Up
Q7TQ95	Lnpk	Endoplasmic reticulum junction formation protein lunapark	69605	0.00478528	Up
F6T2Z7	Cald1	Caldesmon 1 (Fragment)	109624	0.00160082	Up
Q9CX80	Cygb	Cytoglobin	114886	0.00266378	Up
P27048	Snrpb	Small nuclear ribonucleoprotein-associated protein B	20638	0.0376461	Up
Q9JHU9	Isyna1	Inositol-3-phosphate synthase 1	71780	0.00175973	Up
A6P3E4	Mapk8	Stress-activated protein kinase JNK	26419	0.0239772	Up
Q62148	Aldh1a2	Retinal dehydrogenase 2	19378	0.0251559	Up
A0A087WR50	Fn1	Fibronectin	14268	0.000254265	Up
P30681	Hmgb2	High mobility group protein B2	97165	0.00157421	Up
Q9JJA4	Wdr12	Ribosome biogenesis protein WDR12	57750	0.0249769	Up
Q3UJ44	Capg	Macrophage-capping protein	12332	0.000209342	Up
Q80V26	Bpnt2	Golgi-resident adenosine 3',5'-bisphosphate 3'-phosphatase	242291	0.0454292	Up
O88895	Hdac3	Histone deacetylase 3	15183	0.0219173	Up
Q9WTU6	Mapk9	Mitogen-activated protein kinase 9	26420	0.0289569	Up
Q8C094	Mapk9	Stress-activated protein kinase JNK (Fragment)	26420	0.0289569	Up
Q8C0E3	Trim47	E3 ubiquitin-protein ligase TRIM47	217333	0.010774	Up
Q80XU3	Nucks1	Nuclear ubiquitous casein and cyclin-dependent kinase substrate 1	98415	0.00535341	Up
Q99MD9	Nasp	Nuclear autoantigenic sperm protein	50927	0.000545126	Up
P97822	Anp32e	Acidic leucine-rich nuclear phosphoprotein 32 family member E	66471	0.0283346	Up
Q3ULW8	Parp3	Protein mono-ADP-ribosyltransferase PARP3	235587	0.0200532	Up
Q9DBX6	Cyp2s1	Cytochrome P450 2S1	74134	0.00827525	Up
O35286	Dhx15	ATP-dependent RNA helicase DHX15	13204	0.015537	Up
P14602	Hspb1	Heat shock protein beta-1	15507	0.000762026	Up
P0DOV1	Ifi211	Interferon-activable protein 205-B	381308	0.00482448	Up
Q8CGE8	Ifi205	Interferon-activable protein 205-A	226695	0.00482448	Up
A0A1Z3MI21	Ifi205	Ifi205	226695	0.00482448	Up
E9Q414	Apob	Apolipoprotein B-100	238055	0.0383532	Up
Q91WN1	Dnajc9	DnaJ homolog subfamily C member 9	108671	0.0366979	Up
B2RXR6	Ankrd44	Serine/threonine-protein phosphatase 6 regulatory ankyrin repeat subunit B	329154	0.0022812	Up
Q6P5D8	Smchd1	Structural maintenance of chromosomes flexible hinge domain-containing protein 1	74355	0.029944	Up
Q9EQW9	iba1	Ionized calcium binding adapter molecule 1		0.0284495	Up
Q9JKK1	Stx6	Syntaxin-6	58244	0.0267619	Up
B2RTP7	Krt2	Krt2 protein	16681	0.000741481	Up
P16045	Lgals1	Galectin-1	16852	0.000283052	Up
P28667	Marcksl1	MARCKS-related protein	17357	0.00592908	Up
Q5RL79	Krtcap2	Keratinocyte-associated protein 2	66059	0.0234573	Up
P20152	Vim	Vimentin	22352	0.00619144	Up
Q3TFD9	Vim	Vimentin	22352	0.00619144	Up
P19253	Rpl13a	60S ribosomal protein L13a	22121	0.0138382	Up
Q921X9	Pdia5	Protein disulfide-isomerase A5	72599	0.00800522	Up
Q9DBT5	Ampd2	AMP deaminase 2	109674	0.0107096	Up
P60060	Sec61g	Protein transport protein Sec61 subunit gamma	20335	0.00858005	Up
Q80Y14	Glrx5	Glutaredoxin-related protein 5, mitochondrial	73046	0.00352807	Up
Q99K85	Psat1	Phosphoserine aminotransferase	107272	0.0352812	Up
Q9D2V8	Mfsd10	Major facilitator superfamily domain-containing protein 10	68294	0.0486875	Up
Q8BHL5	Elmo2	Engulfment and cell motility protein 2	140579	0.0122018	Up
Q8R323	Rfc3	Replication factor C subunit 3	69263	0.00322219	Up
Q3TPK8	Rbms1	RNA binding motif single stranded interacting protein 1 (Fragment)	56878	0.0267048	Up
Q9D3P8	Plgrkt	Plasminogen receptor (KT)	67759	0.0279258	Up
P60824	Cirbp	Cold-inducible RNA-binding protein	12696	0.0149159	Up
A0A0G2JDV9	Anxa3	Annexin (Fragment)	11745	0.000204106	Up
Q99LE6	Abcf2	ATP-binding cassette sub-family F member 2	27407	0.0051812	Up
Q8R349	Cdc16	Cell division cycle protein 16 homolog	69957	0.0129617	Up
O35945	Aldh1a7	Aldehyde dehydrogenase, cytosolic 1	26358	2.0813e-05	Up
P82198	Tgfbi	Transforming growth factor-beta-induced protein ig-h3	21810	0.00048854	Up
Q505B7	Zbtb8os	Protein archease	67106	0.00303685	Up
A2BGI8	Ppih	Peptidyl-prolyl cis-trans isomerase (Fragment)	66101	0.00125082	Up
Q3UE54	Cd14	Monocyte differentiation antigen CD14	12475	0.00107446	Up
Q9D1C9	Rrp7a	Ribosomal RNA-processing protein 7 homolog A	74778	0.0312378	Up
Q8BKG3	Ptk7	Inactive tyrosine-protein kinase 7	71461	0.000212529	Up
P08207	S100a10	Protein S100-A10	20194	0.025842	Up
Q921F2	Tardbp	TAR DNA-binding protein 43	230908	0.0183406	Up
Q8BLD4	Tardbp	TAR DNA-binding protein 43	230908	0.0183406	Up
E9PUF7	Arhgef1	Rho guanine nucleotide exchange factor 1	16801	0.00311362	Up
Q61712	Dnajc1	DnaJ homolog subfamily C member 1	13418	0.0328621	Up
Q62009	Postn	Periostin	50706	0.000709416	Up
Q8K3G5	Vrk3	Inactive serine/threonine-protein kinase VRK3	101568	5.7171e-05	Up
P06800	Ptprc	Receptor-type tyrosine-protein phosphatase C	19264	0.000476337	Up
Q05860	Fmn1	Formin-1	14260	0.030562	Up
P14901	Hmox1	Heme oxygenase 1	15368	0.00928391	Up
Q9R0E1	Plod3	Multifunctional procollagen lysine hydroxylase and glycosyltransferase LH3	26433	0.044885	Up
E9QB01	Ncam1	Neural cell adhesion molecule 1	17967	0.0285632	Up
P18242	Ctsd	Cathepsin D	13033	0.00414373	Up
Q8C129	Lnpep	Leucyl-cystinyl aminopeptidase	240028	0.00181985	Up
Q8VE88	Fam114a2	Protein FAM114A2	67726	0.000199344	Up
Q9CR95	Necap1	Adaptin ear-binding coat-associated protein 1	67602	0.0132109	Up
Q9JJF3	Riox1	Ribosomal oxygenase 1	71952	0.0350698	Up
Q80X41	Vrk1	Serine/threonine-protein kinase VRK1	22367	0.00132562	Up
Q6ZPY7	Kdm3b	Lysine-specific demethylase 3B	277250	0.0155139	Up
P11688	Itga5	Integrin alpha-5	16402	0.000199669	Up
Q9EQK5	Mvp	Major vault protein	78388	0.00190716	Up
Q9WVA4	Tagln2	Transgelin-2	21346	0.0251545	Up
P83741	Wnk1	Serine/threonine-protein kinase WNK1	232341	0.00185712	Up
P32261	Serpinc1	Antithrombin-III	11905	0.00210749	Up
Q924C1	Xpo5	Exportin-5	72322	0.0375308	Up
P13439	Umps	Uridine 5'-monophosphate synthase	22247	0.000169656	Up
P36371	Tap2	Antigen peptide transporter 2	21355	0.00571837	Up
Q6UIL4	Ahnak	AHNAK (Fragment)	66395	0.00311009	Up
P07356	Anxa2	Annexin A2	12306	0.0121461	Up
P98083	Shc1	SHC-transforming protein 1	20416	0.0422956	Up
Q8BT06	Cd63	Tetraspanin	12512	0.0238652	Up
Q64261	Cdk6	Cyclin-dependent kinase 6	12571	0.0339277	Up
Q9ET54	Palld	Palladin	72333	0.000237439	Up
K0BWC3	Palld	Palladin isoform	72333	0.000237439	Up
P47811	Mapk14	Mitogen-activated protein kinase 14	26416	0.0371153	Up
Q64012	Raly	RNA-binding protein Raly	19383	0.0374667	Up
Q91W39	Ncoa5	Nuclear receptor coactivator 5	228869	0.0257712	Up
Q61735	Cd47	Leukocyte surface antigen CD47	16423	0.000674381	Up
Q9WV03	Fam50a	Protein FAM50A	108160	0.0355652	Up
P28798	Grn	Progranulin	14824	0.000306891	Up
Q69ZS7	Hbs1l	HBS1-like protein	56422	0.00454702	Up
Q922M3	Kctd10	BTB/POZ domain-containing adapter for CUL3-mediated RhoA degradation protein 3	330171	0.0468744	Up
Q8K2V6	Ipo11	Importin-11	76582	0.0312098	Up
Q62426	Cstb	Cystatin-B	13014	0.00185337	Up
P63024	Vamp3	Vesicle-associated membrane protein 3	22319	0.00632952	Up
Q9CYG7	Tomm34	Mitochondrial import receptor subunit TOM34	67145	0.00908112	Up
P63242	Eif5a	Eukaryotic translation initiation factor 5A-1	276770	0.0444259	Up
P10107	Anxa1	Annexin A1	16952	0.0112132	Up
P97765	Wbp2	WW domain-binding protein 2	22378	0.00306481	Up
Q3TZZ7	Esyt2	Extended synaptotagmin-2	52635	0.00656761	Up
P70429	Evl	Ena/VASP-like protein	14026	0.00120785	Up
Q5SUA5	Myo1g	Unconventional myosin-Ig	246177	0.00770314	Up
F8VQ05	Fryl	FRY-like transcription coactivator	72313	0.00648363	Up
P99027	Rplp2	60S acidic ribosomal protein P2	67186	0.00705354	Up
Q5FWI3	Cemip2	Cell surface hyaluronidase	83921	0.0448708	Up
Q8CJ53	Trip10	Cdc42-interacting protein 4	106628	0.015142	Up
P97290	Serping1	Plasma protease C1 inhibitor	12258	0.00402266	Up
Q3U0C4	Gda	Guanine deaminase	14544	0.048571	Up
E9PV24	Fga	Fibrinogen alpha chain	14161	0.00124334	Up
P62717	Rpl18a	60S ribosomal protein L18a	76808	0.0024677	Up
P01901	H2-K1	H-2 class I histocompatibility antigen, K-B alpha chain	14972	0.00110683	Up
O89086	Rbm3	RNA-binding protein 3	19652	0.00400265	Up
Q7TSS2	Ube2q1	Ubiquitin-conjugating enzyme E2 Q1	70093	0.0400632	Up
A2AI08	Tprn	Taperin	97031	0.0496783	Up
O35226	Psmd4	26S proteasome non-ATPase regulatory subunit 4	19185	0.0048397	Up
Q9JJR8	Tmem9b	Transmembrane protein 9B	56786	0.00398856	Up
Q99P72	Rtn4	Reticulon-4	68585	0.00172068	Up
P11679	Krt8	Keratin, type II cytoskeletal 8	16691	0.00279175	Up
Q9CZH7	Mxra7	Matrix-remodeling-associated protein 7	67622	0.0383393	Up
P59279	Rab2b	Ras-related protein Rab-2B	76338	0.0082184	Up
P31532	Saa4	Serum amyloid A-4 protein	20211	0.00480544	Up
P30677	Gna14	Guanine nucleotide-binding protein subunit alpha-14	14675	0.0193748	Up
Q566J0	Rbm10	Rbm10 protein (Fragment)	236732	0.0290798	Up
P53026	Rpl10a	60S ribosomal protein L10a	19896	0.0156491	Up
Q69ZQ2	Isy1	Pre-mRNA-splicing factor ISY1 homolog	57905	0.049565	Up
Q6NWV3	Ift122	Intraflagellar transport protein 122 homolog	81896	0.00318822	Up
O89001	Cpd	Carboxypeptidase D	12874	0.0262293	Up
Q9CXE7	Tmed5	Transmembrane emp24 domain-containing protein 5	73130	0.00893803	Up
Q99K41	Emilin1	EMILIN-1	100952	0.000390278	Up
Q9CWP6	Mospd2	Motile sperm domain-containing protein 2	76763	0.0402214	Up
Q61704	Itih3	Inter-alpha-trypsin inhibitor heavy chain H3	16426	0.00368755	Up
Q8VED5	Krt79	Keratin, type II cytoskeletal 79	223917	0.00636074	Up
Q9CXR1	Dhrs7	Dehydrogenase/reductase SDR family member 7	66375	0.00139421	Up
Q9D706	Rpap3	RNA polymerase II-associated protein 3	71919	0.00189171	Up
F2Z3U3	Raph1	Ras association (RalGDS/AF-6) and pleckstrin homology domains 1	77300	0.00109426	Up
P62892	Rpl39	60S ribosomal protein L39	67248	0.0185695	Up
Q8CD10	Micu2	Calcium uptake protein 2, mitochondrial	68514	0.00192265	Up
A2A6J7	Lsp1	Lymphocyte-specific protein 1	16985	0.000400782	Up
P19973	Lsp1	Lymphocyte-specific protein 1	16985	0.000400782	Up
P05784	Krt18	Keratin, type I cytoskeletal 18	16668	0.00574337	Up
Q8K4P0	Wdr33	pre-mRNA 3' end processing protein WDR33	74320	0.0200976	Up
P56873	Znrd2	Protein ZNRD2	56390	0.00304631	Up
P26645	Marcks	Myristoylated alanine-rich C-kinase substrate	17118	0.00389131	Up
Q91V12	Acot7	Cytosolic acyl coenzyme A thioester hydrolase	70025	0.0331716	Up
Q60715	P4ha1	Prolyl 4-hydroxylase subunit alpha-1	18451	0.0121821	Up
E9Q7B0	P4ha1	procollagen-proline 4-dioxygenase	18451	0.0121821	Up
O35639	Anxa3	Annexin A3	11745	0.00102811	Up
Q60972	Rbbp4	Histone-binding protein RBBP4	19646	0.00188917	Up
Q60973	Rbbp7	Histone-binding protein RBBP7	245688	0.00188917	Up
Q8BND5	Qsox1	Sulfhydryl oxidase 1	104009	0.015877	Up
Q91XC8	Dap	Death-associated protein 1	223453	0.00305615	Up
A0A1L1SSJ7	Glb1	Beta-galactosidase	12091	0.0393937	Up
Q3UQ28	Pxdn	Peroxidasin homolog	69675	0.002613	Up
P62962	Pfn1	Profilin-1	18643	0.000737448	Up
Q3T9E4	Tgtp1	T-cell-specific guanine nucleotide triphosphate-binding protein 2	21822	0.0115985	Up
P28653	Bgn	Biglycan	12111	0.0140719	Up
Q05CR3	Plec	Plec1 protein (Fragment)	18810	0.000352047	Up
Q8K2F0	Brd3	Bromodomain-containing protein 3	67382	0.0253084	Up
Q99J36	Thumpd1	THUMP domain-containing protein 1	233802	0.0350871	Up
A0A5F8MPW1	Agt	Angiotensinogen	11606	0.00791855	Up
P23927	Cryab	Alpha-crystallin B chain	12955	0.013427	Up
Q922U2	Krt5	Keratin, type II cytoskeletal 5	110308	0.00843549	Up
Q810V0	Mphosph10	U3 small nucleolar ribonucleoprotein protein MPP10	67973	0.000629166	Up
Q91Z67	Srgap2	SLIT-ROBO Rho GTPase-activating protein 2	14270	0.0107133	Up
Q8BK63	Csnk1a1	Casein kinase I isoform alpha	93687	0.00214236	Up
Q3U844	Csnk1a1	Protein kinase domain-containing protein	93687	0.00214236	Up
Q3TCN2	Plbd2	Putative phospholipase B-like 2	71772	0.00730501	Up
Q61599	Arhgdib	Rho GDP-dissociation inhibitor 2	11857	0.0003327	Up
Q91X72	Hpx	Hemopexin	15458	0.00193011	Up
Q8C845	Efhd2	EF-hand domain-containing protein D2	27984	0.0057804	Up
P12265	Gusb	Beta-glucuronidase	110006	0.00172159	Up
P47955	Rplp1	60S acidic ribosomal protein P1	56040	0.0157646	Up
P25911	Lyn	Tyrosine-protein kinase Lyn	17096	0.017442	Up
O89053	Coro1a	Coronin-1A	12721	0.0104263	Up
Q8BVF6	Pvr	Poliovirus receptor	52118	0.00162321	Up
P36916	Gnl1	Guanine nucleotide-binding protein-like 1	14670	0.0471005	Up
G5E8B1	Ptpn13	Tyrosine-protein phosphatase non-receptor type 13	19249	0.021083	Up
Q80ZW2	Them6	Protein THEM6	223626	4.34586e-06	Up
Q78PG9	Ccdc25	Coiled-coil domain-containing protein 25	67179	0.000939652	Up
Q8BVL3	Snx17	Sorting nexin-17	266781	0.00710148	Up
O89054	Actb	Cytoskeletal beta-actin (Fragment)	11461	0.0286584	Up
A0A0R4J0L5	Cog6	Conserved oligomeric Golgi complex subunit 6	67542	0.000526397	Up
P70318	Tial1	Nucleolysin TIAR	21843	0.012346	Up
Q8BFQ4	Wdr82	WD repeat-containing protein 82	77305	0.0487553	Up
P07310	Ckm	Creatine kinase M-type	12715	0.00525018	Up
Q9JMH6	Txnrd1	Thioredoxin reductase 1, cytoplasmic	50493	0.0248489	Up
Q91XV3	Basp1	Brain acid soluble protein 1	70350	0.00515063	Up
Q8CH25	Sltm	SAFB-like transcription modulator	66660	0.00107405	Up
D3YYR5	P2rx4	ATP receptor	18438	0.00622627	Up
P20918	Plg	Plasminogen	18815	0.0192662	Up
Q02105	C1qc	Complement C1q subcomponent subunit C	12262	0.00626331	Up
Q08879	Fbln1	Fibulin-1	14114	0.000215711	Up
P06683	C9	Complement component C9	12279	0.0112793	Up
Q6ZWQ9	Myl12a	Myosin, light chain 12A, regulatory, non-sarcomeric	67268	0.00218286	Up
B1ARU4	Macf1	Microtubule-actin cross-linking factor 1, isoforms 1/2/3/4	11426	0.00623675	Up
Q8VBT0	Tmx1	Thioredoxin-related transmembrane protein 1	72736	0.000143571	Up
Q921I9	Exosc4	Exosome complex component RRP41	109075	0.0467663	Up
Q921M7	Cyrib	CYFIP-related Rac1 interactor B	223601	0.0285207	Up
A0A171KXD3	Prmt1	Protein arginine N-methyltransferase 1	15469	0.00282196	Up
Q8R5J9	Arl6ip5	PRA1 family protein 3	65106	0.0240154	Up
Q9D7S7	Rpl22l1	60S ribosomal protein L22-like 1	68028	3.21063e-08	Up
P62852	Rps25	40S ribosomal protein S25	75617	0.0420959	Up
P63154	Crnkl1	Crooked neck-like protein 1	66877	0.00452216	Up
Q9D1R9	Rpl34	60S ribosomal protein L34	68436	0.00355897	Up
Q9Z2T6	Krt85	Keratin, type II cuticular Hb5	53622	0.0143369	Up
E9Q8L9	Rab11fip1	Rab11 family-interacting protein 1	75767	0.0166221	Up
D3YXJ5	Lratd2	LRAT domain-containing 1	399603	0.0279224	Up
E9Q0F0	Krt78	Keratin 78	332131	0.0156818	Up
P62855	Rps26	40S ribosomal protein S26	27370	0.011557	Up
Q9R1Q8	Tagln3	Transgelin-3	56370	0.00430861	Up
P52875	Tmem165	Transmembrane protein 165	21982	0.000661743	Up
Q01149	Col1a2	Collagen alpha-2(I) chain	12843	0.00110119	Up
Q8K2I1	Fntb	Protein farnesyltransferase subunit beta	110606	0.000454062	Up
Q8VE18	Smg8	Nonsense-mediated mRNA decay factor SMG8	74133	0.00267275	Up
Q8VD04	Gripap1	GRIP1-associated protein 1	54645	7.27947e-05	Up
Q8CJF7	Ahctf1	Protein ELYS	226747	0.0426034	Up
Q62465	Vat1	Synaptic vesicle membrane protein VAT-1 homolog	26949	0.00167564	Up
Q8BH97	Rcn3	Reticulocalbin-3	52377	0.0055242	Up
Q8K297	Colgalt1	Procollagen galactosyltransferase 1	234407	0.00212374	Up
E9PWE8	Dpysl3	Dihydropyrimidinase-related protein 3	22240	0.00214186	Up
Q9CR57	Rpl14	60S ribosomal protein L14	67115	0.0121862	Up
O54824	Il16	Pro-interleukin-16	16170	0.039859	Up
O55201	Supt5	Transcription elongation factor SPT5	20924	5.27356e-05	Up
Q8BXA5	Clptm1l	Lipid scramblase CLPTM1L	218335	0.0167803	Up
Q8BH60	Gopc	Golgi-associated PDZ and coiled-coil motif-containing protein	94221	0.0291447	Up
Q63961	Eng	Endoglin	13805	0.011179	Up
P35821	Ptpn1	Tyrosine-protein phosphatase non-receptor type 1	19246	0.00116584	Up
Q9WTQ5	Akap12	A-kinase anchor protein 12	83397	0.000186265	Up
Q99LI7	Cstf3	Cleavage stimulation factor subunit 3	228410	0.0129569	Up
Q9QX47	Son	Protein SON	20658	0.00837127	Up
Q9R233	Tapbp	Tapasin	21356	0.000262019	Up
O08573	Lgals9	Galectin-9	16859	0.0302061	Up
Q8BQ46	Taf15	TAF15 RNA polymerase II, TATA box binding protein (TBP)-associated factor	70439	0.000830617	Up
Q9WV32	Arpc1b	Actin-related protein 2/3 complex subunit 1B	11867	0.000557135	Up
P63073	Eif4e	Eukaryotic translation initiation factor 4E	13684	0.00135459	Up
C0HKD8	Mfap1a	Microfibrillar-associated protein 1A	67532	0.0355877	Up
P09528	Fth1	Ferritin heavy chain	14319	0.00583863	Up
Q9CXW4	Rpl11	60S ribosomal protein L11	67025	0.0190159	Up
Q640N1	Aebp1	Adipocyte enhancer-binding protein 1	11568	0.00458766	Up
P11087	Col1a1	Collagen alpha-1(I) chain	12842	0.0390105	Up
Q3TYL9	Cnp	2',3'-cyclic-nucleotide 3'-phosphodiesterase	12799	0.000935729	Up
Q3UZ28	Acin1	SAP domain-containing protein	56215	0.0253653	Up
P08030	Aprt	Adenine phosphoribosyltransferase	11821	0.0184919	Up
Q9ERL9	Gucy1a1	Guanylate cyclase soluble subunit alpha-1	60596	0.000355459	Up
O89017	Lgmn	Legumain	19141	0.00309751	Up
Q5F2E7	Nufip2	FMR1-interacting protein NUFIP2	68564	0.035798	Up
Q9Z0S9	Rabac1	Prenylated Rab acceptor protein 1	14470	0.0137716	Up
Q3UV17	Krt76	Keratin, type II cytoskeletal 2 oral	77055	0.0203044	Up
A0A0R4IZY9	Dus3l	tRNA-dihydrouridine(47) synthase [NAD(P)(+)]	224907	0.0452988	Up
Q3UXJ3	Hnrnpll	RRM domain-containing protein (Fragment)	72692	0.00930305	Up
Q9JHK5	Plek	Pleckstrin	56193	0.00109208	Up
Q9EQU5	Set	Protein SET	56086	0.00605305	Up
P26516	Psmd7	26S proteasome non-ATPase regulatory subunit 7	17463	0.00624941	Up
P07758	Serpina1a	Alpha-1-antitrypsin 1-1	20700	0.000235338	Up
Q8BM72	Hspa13	Heat shock 70 kDa protein 13	110920	0.0120593	Up
Q9CQ43	Dut	Deoxyuridine 5'-triphosphate nucleotidohydrolase	110074	0.000312107	Up
Q61749	Eif2b4	Translation initiation factor eIF-2B subunit delta	13667	2.11241e-05	Up
Q6PD26	Pigs	GPI transamidase component PIG-S	276846	0.0115863	Up
Q71FD7	Fblim1	Filamin-binding LIM protein 1	74202	0.00424312	Up
P37804	Tagln	Transgelin	21345	0.00172267	Up
O35206	Col15a1	Collagen alpha-1(XV) chain	12819	0.000633238	Up
Q62241	Snrpc	U1 small nuclear ribonucleoprotein C	20630	0.00110706	Up
Q61823	Pdcd4	Programmed cell death protein 4	18569	0.000834831	Up
Q8CBG9	Rnf170	E3 ubiquitin-protein ligase RNF170	77733	0.0273038	Up
Q8CI51	Pdlim5	PDZ and LIM domain protein 5	56376	0.00296059	Up
P61965	Wdr5	WD repeat-containing protein 5	140858	0.0155814	Up
Q91W06	Tcirg1	V-type proton ATPase subunit a	27060	0.00807343	Up
Q6SKR2	N6amt1	Methyltransferase N6AMT1	67768	0.0132867	Up
Q9JJ00	Plscr1	Phospholipid scramblase 1	22038	0.000695946	Up
Q8C306		Palladin, cytoskeletal associated protein (Fragment)		8.94125e-05	Up
Q3TIR3	Ric8a	Synembryn-A	101489	0.0400799	Up
Q8BWW9	Pkn2	Serine/threonine-protein kinase N2	109333	0.0481475	Up
P15947	Klk1	Kallikrein-1	16612	0.0284215	Up
A0A0R4J049	Prmt5	Protein arginine N-methyltransferase 5	27374	0.0424078	Up
Q9CQH0	Pdzk1ip1	PDZK1-interacting protein 1	67182	0.0133785	Up
P62305	Snrpe	Small nuclear ribonucleoprotein E	20643	0.0401465	Up
P61967	Ap1s1	AP-1 complex subunit sigma-1A	11769	0.0375525	Up
Q6NZF1	Zc3h11a	Zinc finger CCCH domain-containing protein 11A	70579	0.0206121	Up
Q07813	Bax	Apoptosis regulator BAX	12028	0.0150244	Up
P01898	H2-Q10	H-2 class I histocompatibility antigen, Q10 alpha chain	15007	0.00721201	Up
G3X8T9	Serpina3n	Serine protease inhibitor A3N	20716	0.00200475	Up
Q8VCM7	Fgg	Fibrinogen gamma chain	99571	0.0145538	Up
Q9DBN5	Lonp2	Lon protease homolog 2, peroxisomal	66887	0.0237121	Up
P31001	Des	Desmin	13346	0.0285915	Up
Q99KG3	Rbm10	RNA-binding protein 10	236732	0.0374907	Up
Q2L4X1	Bzw2	eIF5-mimic protein 1	66912	0.0177629	Up
O88271	Cfdp1	Craniofacial development protein 1	23837	0.000327258	Up
Q8C7V3	Utp15	U3 small nucleolar RNA-associated protein 15 homolog	105372	0.0146139	Up
O08784	Tcof1	Treacle protein	21453	0.000927651	Up
O88845	Akap10	A-kinase anchor protein 10, mitochondrial	56697	0.0156459	Up
P39054	Dnm2	Dynamin-2	13430	0.0456747	Up
G3X9G4	Dnm2	dynamin GTPase	13430	0.0456747	Up
Q9Z0Z4	Heph	Hephaestin	15203	0.000332239	Up
A0A2I3BRW0	Spcs1	Signal peptidase complex subunit 1	69019	0.00667705	Up
Q61490	Alcam	CD166 antigen	11658	0.0327319	Up
Q8CBA2	Slfn5	Schlafen family member 5	327978	0.00177979	Up
Q8CHQ0	Fbxo4	F-box only protein 4	106052	0.0180726	Up
Q08024	Cbfb	Core-binding factor subunit beta	12400	0.00971812	Up
P10605	Ctsb	Cathepsin B	13030	0.00594659	Up
Q8BK67	Rcc2	Protein RCC2	108911	0.012211	Up
Q9JIK5	Ddx21	Nucleolar RNA helicase 2	56200	0.0132099	Up
Q61462	Cyba	Cytochrome b-245 light chain	13057	0.00932867	Up
A0A0R4J0I1	Serpina3k	Serine protease inhibitor A3K	20714	0.00102644	Up
P56959	Fus	RNA-binding protein FUS	233908	0.000876417	Up
O35309	Nmi	N-myc-interactor	64685	0.00359732	Up
Q9JLV6	Pnkp	Bifunctional polynucleotide phosphatase/kinase	59047	0.0223324	Up
Q8VCY6	Utp6	U3 small nucleolar RNA-associated protein 6 homolog	216987	0.00458008	Up
P28665	Mug1	Murinoglobulin-1	17836	0.00792389	Up
Q61937	Npm1	Nucleophosmin	18148	9.75136e-05	Up
Q9D0L8	Rnmt	mRNA cap guanine-N7 methyltransferase	67897	0.00740896	Up
Q9CR26	Vta1	Vacuolar protein sorting-associated protein VTA1 homolog	66201	0.0370166	Up
O35114	Scarb2	Lysosome membrane protein 2	12492	0.00885729	Up
O70194	Eif3d	Eukaryotic translation initiation factor 3 subunit D	55944	0.0474695	Up
Q9CRA0	Art4	Ecto-ADP-ribosyltransferase 4	109978	0.0447498	Up
Q3TE85	Hmga1	High mobility group protein HMG-I/HMG-Y	15361	0.00420152	Up
Q3U7R1	Esyt1	Extended synaptotagmin-1	23943	0.00171296	Up
O35900	Lsm2	U6 snRNA-associated Sm-like protein LSm2	27756	0.00156129	Up
A3KGS3	Ralgapa2	Ral GTPase-activating protein subunit alpha-2	241694	0.00100919	Up
Q3UU96	Cdc42bpa	Serine/threonine-protein kinase MRCK alpha	226751	0.00157749	Up
Q9DCV7	Krt7	Keratin, type II cytoskeletal 7	110310	0.00963157	Up
Q6IRU2	Tpm4	Tropomyosin alpha-4 chain	326618	0.0297185	Up
Q62189	Snrpa	U1 small nuclear ribonucleoprotein A	53607	0.0190195	Up
A0A0R4J139	Msrb3	Peptide-methionine (R)-S-oxide reductase	320183	0.0117736	Up
Q8VEE4	Rpa1	Replication protein A 70 kDa DNA-binding subunit	68275	0.00358714	Up
A0A4P3APB9	Mapkapk2	non-specific serine/threonine protein kinase	17164	0.0124832	Up
Q8K2Q9	Shtn1	Shootin-1	71653	0.0274057	Up
Q9WTM5	Ruvbl2	RuvB-like 2	20174	0.00642821	Up
E0CYE6	Pip4p1	Phosphatidylinositol-4,5-bisphosphate 4-phosphatase (Fragment)	219024	0.0134818	Up
P42227	Stat3	Signal transducer and activator of transcription 3	20848	0.0200784	Up
P25799	Nfkb1	Nuclear factor NF-kappa-B p105 subunit	18033	0.0389755	Up
Q60855	Ripk1	Receptor-interacting serine/threonine-protein kinase 1	19766	0.00819341	Up
Q8VCH8	Ubxn4	UBX domain-containing protein 4	67812	0.00369678	Up
Q9JK42	Pdk2	[Pyruvate dehydrogenase (acetyl-transferring)] kinase isozyme 2, mitochondrial	18604	0.0344397	Up
Q9EQH2	Erap1	Endoplasmic reticulum aminopeptidase 1	80898	0.0076196	Up
P84099	Rpl19	60S ribosomal protein L19	19921	0.0307891	Up
Q61107	Gbp3	Guanylate-binding protein 4	55932	0.00271126	Up
O35074	Ptgis	Prostacyclin synthase	19223	0.0463982	Up
Q99LB6	Mat2b	Methionine adenosyltransferase 2 subunit beta	108645	3.58984e-05	Up
B1AWE0	Clta	Clathrin light chain	12757	0.00227328	Up
Q9DC23	Dnajc10	DnaJ homolog subfamily C member 10	66861	0.00551058	Up
Q8K209	Adgrg1	Adhesion G-protein coupled receptor G1	14766	0.00238193	Up
Q9D6T0	Nosip	Nitric oxide synthase-interacting protein	66394	0.0190533	Up
Q3TNH0	Tmpo	Thymopoietin	21917	0.000305476	Up
Q3U955	Tmpo	Lamina-associated polypeptide 2	21917	0.000305476	Up
Q03958	Pfdn6	Prefoldin subunit 6	14976	0.0327811	Up
E9Q394	Akap13	A-kinase anchor protein 13	75547	0.0368296	Up
Q61581	Igfbp7	Insulin-like growth factor-binding protein 7	29817	0.000440305	Up
Q07456	Ambp	Protein AMBP	11699	0.0239993	Up
Q91VE0	Slc27a4	Long-chain fatty acid transport protein 4	26569	0.03914	Up
B2RQC6	Cad	CAD protein	69719	0.0221893	Up
Q922H1	Prmt3	Protein arginine N-methyltransferase 3	71974	0.00843797	Up
Q8BKC5	Ipo5	Importin-5	70572	0.0127191	Up
Q9D0R8	Lsm12	Protein LSM12	268490	0.0170239	Up
H3BLL4	Hnrnpk	Heterogeneous nuclear ribonucleoprotein K	15387	0.000366652	Up
Q3UMW7	Mapkapk3	MAP kinase-activated protein kinase 3	102626	0.0179721	Up
Q60710	Samhd1	Deoxynucleoside triphosphate triphosphohydrolase SAMHD1	56045	0.0272748	Up
Q91VE6	Nifk	MKI67 FHA domain-interacting nucleolar phosphoprotein	67949	0.000860937	Up
P19221	F2	Prothrombin	14061	0.0039393	Up
P51410	Rpl9	60S ribosomal protein L9	20005	0.0474042	Up
Q60872	Eif1a	Eukaryotic translation initiation factor 1A	13664	0.0246661	Up
A0A2R8W6R6	Prph	Peripherin	19132	0.0191941	Up
P0C0S6	H2az1	Histone H2A.Z	51788	0.00802032	Up
B8JJN0	Gm20547	Complement factor B		0.0239925	Up
P26450	Pik3r1	Phosphatidylinositol 3-kinase regulatory subunit alpha	18708	0.0126682	Up
P46735	Myo1b	Unconventional myosin-Ib	17912	0.00370842	Up
E9Q580	Myo1b	Unconventional myosin-Ib	17912	0.00370842	Up
P14685	Psmd3	26S proteasome non-ATPase regulatory subunit 3	22123	0.0228371	Up
Q60875	Arhgef2	Rho guanine nucleotide exchange factor 2	16800	0.0300268	Up
Q6P5B0	Rrp12	RRP12-like protein	107094	0.000328374	Up
G3UXW9	Gps1	COP9 signalosome complex subunit 1	209318	0.0148751	Up
P15864	H1f2	Histone H1.2	50708	0.0130595	Up
Q8BTM8	Flna	Filamin-A	192176	0.000536391	Up
Q6KAM8	Flna	MFLJ00343 protein (Fragment)	192176	0.000536391	Up
P27641	Xrcc5	X-ray repair cross-complementing protein 5	22596	0.015126	Up
Q9DCD2	Xab2	Pre-mRNA-splicing factor SYF1	67439	0.000936647	Up
Q9WUU7	Ctsz	Cathepsin Z	64138	0.0371771	Up
Q7TQH0	Atxn2l	Ataxin-2-like protein	233871	0.0401973	Up
Q3TGG2	Atxn2l	Ataxin-2-like protein	233871	0.0401973	Up
Q60854	Serpinb6a	Serpin B6	20719	0.00299501	Up
P62254	Ube2g1	Ubiquitin-conjugating enzyme E2 G1	67128	0.0145855	Up
Q922U1	Prpf3	U4/U6 small nuclear ribonucleoprotein Prp3	70767	0.032138	Up
P28740	Kif2a	Kinesin-like protein KIF2A	16563	0.044132	Up
Q9CYN2	Spcs2	Signal peptidase complex subunit 2	66624	0.00691238	Up
E9Q718	Plod2	procollagen-lysine 5-dioxygenase	26432	0.0392779	Up
Q99LI8	Hgs	Hepatocyte growth factor-regulated tyrosine kinase substrate	15239	0.00289011	Up
Q9D787	Ppil2	RING-type E3 ubiquitin-protein ligase PPIL2	66053	0.00468728	Up
Q9Z2U1	Psma5	Proteasome subunit alpha type-5	26442	0.000143321	Up
Q9D832	Dnajb4	DnaJ homolog subfamily B member 4	67035	0.00865256	Up
O88522	Ikbkg	NF-kappa-B essential modulator	16151	0.0443994	Up
P55284	Cdh5	Cadherin-5	12562	0.0147738	Up
P97496	Smarcc1	SWI/SNF complex subunit SMARCC1	20588	0.0057334	Up
Q6ZWV3	Rpl10	60S ribosomal protein L10	110954	0.0067426	Up
P09602	Hmgn2	Non-histone chromosomal protein HMG-17	15331	0.0468272	Up
Q9R0P4	1110004F10Rik	Small acidic protein	56372	0.000966091	Up
Q80UG5	Septin9	Septin-9	53860	0.00122632	Up
E9Q6H8	Plekha5	Pleckstrin homology domain-containing, family A member 5	109135	0.00543349	Up
Q9EPX2	Papln	Papilin	170721	0.000158158	Up
P51432	Plcb3	1-phosphatidylinositol 4,5-bisphosphate phosphodiesterase beta-3	18797	0.0394309	Up
P06909	Cfh	Complement factor H	12628	0.00260825	Up
Q31167	H2-D1	H-2D cell surface glycoprotein (Fragment)	14964	0.00053793	Up
Q9QXE7	Tbl1x	F-box-like/WD repeat-containing protein TBL1X	21372	0.000789556	Up
Q9D8X2	Ccdc124	Coiled-coil domain-containing protein 124	234388	0.0307692	Up
A0A0J9YVA6	Septin11	Septin-11 (Fragment)	52398	0.00155542	Up
P97371	Psme1	Proteasome activator complex subunit 1	19186	0.0242253	Up
Q9CZD3	Gars	Glycine--tRNA ligase	353172	0.0282053	Up
E9PWW9	Rsf1	Remodeling and spacing factor 1	233532	0.0325711	Up
Q6P5H2	Nes	Nestin	18008	0.0025608	Up
Q99020	Hnrnpab	Heterogeneous nuclear ribonucleoprotein A/B	15384	0.00150939	Up
Q6PGC1	Dhx29	ATP-dependent RNA helicase DHX29	218629	0.0471094	Up
P70698	Ctps	CTP synthase 1	51797	0.000659229	Up
Q6PCN7	Hltf	Helicase-like transcription factor	20585	0.00695979	Up
Q9CQI7	Snrpb2	U2 small nuclear ribonucleoprotein B''	20639	0.0297757	Up
Q3U2P1	Sec24a	Protein transport protein Sec24A	77371	0.0360687	Up
A2AA71	Sec24a	Protein transport protein Sec24A	77371	0.0360687	Up
P99024	Tubb5	Tubulin beta-5 chain	22154	0.00520592	Up
Q9CQN6	Tmem14c	Transmembrane protein 14C	66154	0.0251671	Up
O88342	Wdr1	WD repeat-containing protein 1	22388	0.0405659	Up
P28656	Nap1l1	Nucleosome assembly protein 1-like 1	53605	0.00122428	Up
Q01279	Egfr	Epidermal growth factor receptor	13649	0.0132041	Up
P63254	Crip1	Cysteine-rich protein 1	12925	0.00159164	Up
Q3TL33	Calu	Calumenin	12321	0.00450477	Up
Q920B9	Supt16	FACT complex subunit SPT16	114741	0.00760958	Up
Q9JKB3	Ybx3	Y-box-binding protein 3	56449	0.00104942	Up
Q68G78	Ybx3	Csda protein	56449	0.00104942	Up
Q6NZB0	Dnajc8	DnaJ homolog subfamily C member 8	68598	0.0271394	Up
P62843	Rps15	40S ribosomal protein S15	20054	0.00034983	Up
Q61739	Itga6	Integrin alpha-6	16403	0.00895297	Up
Q8CC06	Itga6	Integrin_alpha2 domain-containing protein	16403	0.00895297	Up
Q3V340	Adap2	Arf-GAP with dual PH domain-containing protein 2	216991	0.0144917	Up
P28659	Celf1	CUGBP Elav-like family member 1	13046	0.0164023	Up
P43406	Itgav	Integrin alpha-V	16410	0.00554186	Up
E9Q1P8	Irf2bp2	Interferon regulatory factor 2-binding protein 2	270110	0.0341543	Up
Q9Z0E6	Gbp2	Guanylate-binding protein 2	14469	0.0255399	Up
Q99J77	Nans	Sialic acid synthase	94181	0.0259366	Up
Q8CFX1	H6pd	GDH/6PGL endoplasmic bifunctional protein	100198	0.00532556	Up
Q6PAJ1	Bcr	Breakpoint cluster region protein	110279	0.0294327	Up
Q9D8B3	Chmp4b	Charged multivesicular body protein 4b	75608	0.0408899	Up
P58021	Tm9sf2	Transmembrane 9 superfamily member 2	68059	0.0296349	Up
E9PUQ9	Piezo1	Piezo-type mechanosensitive ion channel component	234839	0.0410531	Up
Q8BG73	Sh3bgrl2	SH3 domain-binding glutamic acid-rich-like protein 2	212531	0.0175105	Up
Q8BTV2	Cpsf7	Cleavage and polyadenylation specificity factor subunit 7	269061	0.0465542	Up
P51125	Cast	Calpastatin	12380	0.00327358	Up
B2RUF0	Ybx2	Y box protein 2	53422	0.00133646	Up
P01887	B2m	Beta-2-microglobulin	12010	0.0136683	Up
Q8BH35	C8b	Complement component C8 beta chain	110382	0.0163762	Up
P25976	Ubtf	Nucleolar transcription factor 1	21429	7.78254e-06	Up
A2AWT6	Ubtf	Nucleolar transcription factor 1	21429	7.78254e-06	Up
P27661	H2ax	Histone H2AX	15270	0.0135419	Up
Q8CI43	Myl6b	Myosin light chain 6B	216459	0.00494703	Up
P62751	Rpl23a	60S ribosomal protein L23a	268449	0.00797129	Up
Q3UX10	Tubal3	Tubulin alpha chain-like 3	238463	0.0011285	Up
Q7TPV4	Mybbp1a	Myb-binding protein 1A	18432	0.0185908	Up
Q924H7	Wac	WW domain-containing adapter protein with coiled-coil	225131	0.03091	Up
P60898	Polr2i	DNA-directed RNA polymerase II subunit RPB9	69920	0.00648113	Up
O35643	Ap1b1	AP-1 complex subunit beta-1	11764	0.00128437	Up
E9QA16	Cald1	Caldesmon 1	109624	4.43942e-05	Up
E9QA15	Cald1	Caldesmon 1	109624	4.43942e-05	Up
Q8BMC4	Nop9	Nucleolar protein 9	67842	0.0286157	Up
Q9Z0N2	Eif2s3y	Eukaryotic translation initiation factor 2 subunit 3, Y-linked	26908	0.0161024	Up
Q3UMT1	Ppp1r12c	Protein phosphatase 1 regulatory subunit 12C	232807	0.00738413	Up
F6XWD4	Ppp1r12c	Protein phosphatase 1 regulatory subunit 12C (Fragment)	232807	0.00738413	Up
Q3U9G9	Lbr	Delta(14)-sterol reductase LBR	98386	0.041193	Up
A3KFU5	Pabpc4	Polyadenylate-binding protein	230721	0.0149978	Up
P63166	Sumo1	Small ubiquitin-related modifier 1	22218	0.010822	Up
Q3UMU9	Hdgfl2	Hepatoma-derived growth factor-related protein 2	15193	0.00582815	Up
Q3V4D5	Naa10	N-terminal amino-acid N(alpha)-acetyltransferase NatA	56292	0.0365125	Up
Q8K2F8	Lsm14a	Protein LSM14 homolog A	67070	0.0319173	Up
A0A1B0GSG5	Rnh1	Ribonuclease inhibitor	107702	0.0123131	Up
O89103	Cd93	Complement component C1q receptor	17064	0.0157935	Up
Q7TNV0	Dek	Protein DEK	110052	0.00295616	Up
A0A0R4J1E3	Dbn1	Drebrin	56320	0.00601249	Up
Q9QYS9	Qk	KH domain-containing RNA-binding protein QKI	19317	0.0220479	Up
Q8BX02	Kank2	KN motif and ankyrin repeat domain-containing protein 2	235041	0.00300504	Up
A0A0R4J0E4	Ints7	Integrator complex subunit 7	77065	0.00195878	Up
Q9Z1N5	Ddx39b	Spliceosome RNA helicase Ddx39b	53817	0.0176835	Up
O89110	Casp8	Caspase-8	12370	0.0216994	Up
Q8R332	Nupl1	Nucleoporin p58/p45	71844	0.0172575	Up
Q9QUM0	Itga2b	Integrin alpha-IIb	16399	0.00947599	Up
Q9DBG9	Tax1bp3	Tax1-binding protein 3	76281	0.000732903	Up
P49312	Hnrnpa1	Heterogeneous nuclear ribonucleoprotein A1	15382	0.00290997	Up
Q811D0	Dlg1	Disks large homolog 1	13383	0.0136187	Up
Q6P5F9	Xpo1	Exportin-1	103573	0.0154106	Up
Q9CZX0	Elp3	Elongator complex protein 3	74195	0.0156008	Up
Q69ZN7	Myof	Myoferlin	226101	0.0315906	Up
P09405	Ncl	Nucleolin	17975	0.00351695	Up
P06339	H2-T23	H-2 class I histocompatibility antigen, D-37 alpha chain	15040	0.00388573	Up
Q8BTI8	Srrm2	Serine/arginine repetitive matrix protein 2	75956	0.00156175	Up
Q3TUE1	Fubp1	Far upstream element-binding protein 1	51886	0.0131125	Up
P06802	Enpp1	Ectonucleotide pyrophosphatase/phosphodiesterase family member 1	18605	0.0481061	Up
Q61211	Eif2d	Eukaryotic translation initiation factor 2D	16865	0.0485138	Up
Q61033	Tmpo	Lamina-associated polypeptide 2, isoforms alpha/zeta	21917	0.0103418	Up
Q8BVG4	Dpp9	Dipeptidyl peptidase 9	224897	0.0164108	Up
Q8CGP5	H2ac10	Histone H2A type 1-F	319173	0.00506843	Up
Q8K1B8	Fermt3	Fermitin family homolog 3	108101	0.0432835	Up
Q03734	Serpina3m	Serine protease inhibitor A3M	20717	0.0473633	Up
P47968	Rpia	Ribose-5-phosphate isomerase	19895	0.0161913	Up
Q9Z1Q9	Vars	Valine--tRNA ligase	22321	0.00306264	Up
Q3U0V1	Khsrp	Far upstream element-binding protein 2	16549	0.0231996	Up
Q61151	Ppp2r5e	Serine/threonine-protein phosphatase 2A 56 kDa regulatory subunit epsilon isoform	26932	0.0427777	Up
Q7TPD0	Ints3	Integrator complex subunit 3	229543	0.000957891	Up
Q9CX86	Hnrnpa0	Heterogeneous nuclear ribonucleoprotein A0	77134	0.0116235	Up
P24547	Impdh2	Inosine-5'-monophosphate dehydrogenase 2	23918	0.00191784	Up
O55131	Septin7	Septin-7	235072	0.000128599	Up
P62631	Eef1a2	Elongation factor 1-alpha 2	13628	0.0275674	Up
E9Q317	Sap18	Histone deacetylase complex subunit SAP18	20220	0.0113004	Up
Q8BMK4	Ckap4	Cytoskeleton-associated protein 4	216197	0.039159	Up
Q04899	Cdk18	Cyclin-dependent kinase 18	18557	0.00264895	Up
P62702	Rps4x	40S ribosomal protein S4, X isoform	20102	0.0154656	Up
Q9CQW9	Ifitm3	Interferon-induced transmembrane protein 3	66141	0.000335441	Up
P54728	Rad23b	UV excision repair protein RAD23 homolog B	19359	0.00812953	Up
Q99JX6	Anxa6	Annexin	11749	0.00261147	Up
P14824	Anxa6	Annexin A6	11749	0.00261147	Up
Q62186	Ssr4	Translocon-associated protein subunit delta	20832	3.87708e-05	Up
O88811	Stam2	Signal transducing adapter molecule 2	56324	0.0246321	Up
Q3UAS2	Capza1	F-actin-capping protein subunit alpha	12340	0.00937925	Up
Q3UJV2	Capza1	F-actin-capping protein subunit alpha	12340	0.00937925	Up
Q8BGF9	Slc25a44	Solute carrier family 25 member 44	229517	1.84159e-05	Up
Q9JK48	Sh3glb1	Endophilin-B1	54673	0.000136953	Up
P70168	Kpnb1	Importin subunit beta-1	16211	0.00211826	Up
Q8VE37	Rcc1	Regulator of chromosome condensation	100088	0.0012747	Up
Q6PDH0	Phldb1	Pleckstrin homology-like domain family B member 1	102693	0.0499633	Up
Q6A028	Swap70	Switch-associated protein 70	20947	0.0111735	Up
P54823	Ddx6	Probable ATP-dependent RNA helicase DDX6	13209	0.0086591	Up
P18654	Rps6ka3	Ribosomal protein S6 kinase alpha-3	110651	0.00942756	Up
P26039	Tln1	Talin-1	21894	0.0191132	Up
Q3TBC3	Tln1	I/LWEQ domain-containing protein (Fragment)	21894	0.0191132	Up
Q61879	Myh10	Myosin-10	77579	0.00541266	Up
Q8VDW0	Ddx39a	ATP-dependent RNA helicase DDX39A	68278	0.0495676	Up
P46718	Pdcd2	Programmed cell death protein 2	18567	0.00357303	Up
Q8VEK3	Hnrnpu	Heterogeneous nuclear ribonucleoprotein U	51810	0.0058552	Up
P62911	Rpl32	60S ribosomal protein L32	19951	0.00421777	Up
Q3UGP8	Alg10b	Putative Dol-P-Glc:Glc(2)Man(9)GlcNAc(2)-PP-Dol alpha-1,2-glucosyltransferase	380959	0.0164424	Up
P60843	Eif4a1	Eukaryotic initiation factor 4A-I	13681	0.0139642	Up
Q9D1D4	Tmed10	Transmembrane emp24 domain-containing protein 10	68581	0.00163818	Up
Q6NXL1	Sec24d	Sec24-related gene family, member D (S. cerevisiae)	69608	0.0233201	Up
A0A384DV79	Hmga1	High mobility group protein HMG-I/HMG-Y	15361	0.0340369	Up
Q9Z0M5	Lipa	Lysosomal acid lipase/cholesteryl ester hydrolase	16889	0.014467	Up
Q8K4X7	Agpat4	1-acyl-sn-glycerol-3-phosphate acyltransferase delta	68262	0.0310239	Up
O35887	Calu	Calumenin	12321	0.000145117	Up
Q99KW3	Triobp	TRIO and F-actin-binding protein	110253	0.0419431	Up
P62242	Rps8	40S ribosomal protein S8	20116	0.0140279	Up
Q80XI4	Pip4k2b	Phosphatidylinositol 5-phosphate 4-kinase type-2 beta	108083	0.0443606	Up
Q9ERF3	Wdr61	SKI8 subunit of superkiller complex protein	66317	0.0210344	Up
Q3UDK4	Anxa6	Annexin	11749	0.0026049	Up
Q9CVB6	Arpc2	Actin-related protein 2/3 complex subunit 2	76709	0.0128915	Up
P02104	Hbb-y	Hemoglobin subunit epsilon-Y2	15135	0.0490036	Up
P08113	Hsp90b1	Endoplasmin	22027	0.000122736	Up
P14206	Rpsa	40S ribosomal protein SA	16785	0.043006	Up
Q3UE37	Ube2z	Ubiquitin-conjugating enzyme E2 Z	268470	0.00373693	Up
Q8C1B7	Septin11	Septin-11	52398	0.00405818	Up
Q3TJD7	Pdlim7	PDZ and LIM domain protein 7	67399	0.00835162	Up
Q61235	Sntb2	Beta-2-syntrophin	20650	0.0454871	Up
Q99K48	Nono	Non-POU domain-containing octamer-binding protein	53610	0.000879864	Up
Q9DAW9	Cnn3	Calponin-3	71994	0.000513614	Up
Q99PL5	Rrbp1	Ribosome-binding protein 1	81910	0.0232163	Up
P62320	Snrpd3	Small nuclear ribonucleoprotein Sm D3	67332	0.000544024	Up
Q8VDD5	Myh9	Myosin-9	17886	0.0324571	Up
P36552	Cpox	Oxygen-dependent coproporphyrinogen-III oxidase, mitochondrial	12892	0.0318018	Up
P81117	Nucb2	Nucleobindin-2	53322	0.010418	Up
P46061	Rangap1	Ran GTPase-activating protein 1	19387	0.0168263	Up
Q8K2T1	Nmral1	NmrA-like family domain-containing protein 1	67824	0.0408222	Up
Q60680	Chuk	Inhibitor of nuclear factor kappa-B kinase subunit alpha	12675	0.0218041	Up
Q8BJS4	Sun2	SUN domain-containing protein 2	223697	0.0200595	Up
Q9ESP1	Sdf2l1	Stromal cell-derived factor 2-like protein 1	64136	0.025172	Up
Q9D0B6	Pbdc1	Protein PBDC1	67683	0.0306411	Up
Q6PF93	Pik3c3	Phosphatidylinositol 3-kinase catalytic subunit type 3	225326	0.0011518	Up
P97372	Psme2	Proteasome activator complex subunit 2	19188	0.000790514	Up
Q99KC8	Vwa5a	von Willebrand factor A domain-containing protein 5A	67776	0.0123923	Up
P62984	Uba52	Ubiquitin-60S ribosomal protein L40	22186	0.0056556	Up
Q3TAB9	Atg7	Ubiquitin-like modifier-activating enzyme ATG7	74244	0.00887459	Up
Q8BGF6	Elmod2	ELMO domain-containing protein 2	244548	0.0141917	Up
P62849	Rps24	40S ribosomal protein S24	20088	0.000186549	Up
P20029	Hspa5	Endoplasmic reticulum chaperone BiP	14828	0.0048193	Up
Q6PDG5	Smarcc2	SWI/SNF complex subunit SMARCC2	68094	0.00974241	Up
Q3V1Z5	Rps4l	40S ribosomal protein S4	66184	0.0233998	Up
Q6URW6	Myh14	Myosin-14	71960	0.000392612	Up
P62309	Snrpg	Small nuclear ribonucleoprotein G	68011	0.0179797	Up
O08807	Prdx4	Peroxiredoxin-4	53381	0.000698421	Up
A0A0A6YVV8	Mbnl1	Muscleblind-like protein 1	56758	0.0221428	Up
Q8CHF5	Mbnl1	MKIAA0428 protein (Fragment)	56758	0.0221428	Up
P10630	Eif4a2	Eukaryotic initiation factor 4A-II	13682	0.00899711	Up
O09167	Rpl21	60S ribosomal protein L21	19933	0.00563075	Up
Q8BGT7	Smndc1	Survival of motor neuron-related-splicing factor 30	76479	1.82075e-05	Up
Q8CHD8	Rab11fip3	Rab11 family-interacting protein 3	215445	0.0120319	Up
Q61703	Itih2	Inter-alpha-trypsin inhibitor heavy chain H2	16425	0.00155029	Up
Q9JKV1	Adrm1	Proteasomal ubiquitin receptor ADRM1	56436	0.0353506	Up
Q78IS1	Tmed3	Transmembrane emp24 domain-containing protein 3	66111	0.00586928	Up
Q8C052	Map1s	Microtubule-associated protein 1S	270058	0.0034219	Up
Q3TW36	Skiv2l	SKIV2L	108077	0.000414224	Up
Q8VE19	Mios	GATOR complex protein MIOS	252875	0.00157738	Up
Q9D1P0	Mrpl13	39S ribosomal protein L13, mitochondrial	68537	0.0449378	Up
Q9Z2X1	Hnrnpf	Heterogeneous nuclear ribonucleoprotein F	98758	0.00929777	Up
Q3UYL7	Anxa7	Annexin	11750	0.0359006	Up
P61202	Cops2	COP9 signalosome complex subunit 2	12848	0.032486	Up
P24369	Ppib	Peptidyl-prolyl cis-trans isomerase B	19035	0.00147451	Up
Q9CXI5	Manf	Mesencephalic astrocyte-derived neurotrophic factor	74840	0.0132346	Up
O09159	Man2b1	Lysosomal alpha-mannosidase	17159	0.00649236	Up
E9Q634	Myo1e	Unconventional myosin-Ie	71602	0.00234335	Up
Q8C166	Cpne1	Copine-1	266692	0.00915989	Up
P62137	Ppp1ca	Serine/threonine-protein phosphatase PP1-alpha catalytic subunit	19045	0.0197672	Up
Q3TIX9	Usp39	U4/U6.U5 tri-snRNP-associated protein 2	28035	0.00726509	Up
Q9JMG7	Hdgfl3	Hepatoma-derived growth factor-related protein 3	29877	0.000228583	Up
O55222	Ilk	Integrin-linked protein kinase	16202	0.0146102	Up
P39061	Col18a1	Collagen alpha-1(XVIII) chain	12822	0.00113024	Up
Q9CWL8	Ctnnbl1	Beta-catenin-like protein 1	66642	0.0164713	Up
Q61655	Ddx19a	ATP-dependent RNA helicase DDX19A	13680	0.0202947	Up
A2API8	Pakap	Paralemmin A kinase anchor protein	677884	0.000239764	Up
Q9CWW6	Pin4	Peptidyl-prolyl cis-trans isomerase NIMA-interacting 4	69713	0.00376589	Up
Q3URR8	Nubpl	Iron-sulfur protein NUBPL	76826	0.00627643	Down
Q9JJA0	Gstz1	Brain cDNA, clone MNCb-6148, similar to Mus musculus glutathione transferase zeta 1 (maleylacetoacetate isomerase) (Gstz1), mRNA	14874	0.00516345	Down
P56392	Cox7a1	Cytochrome c oxidase subunit 7A1, mitochondrial	12865	0.0182966	Down
Q99J99	Mpst	3-mercaptopyruvate sulfurtransferase	246221	0.0294317	Down
O88735	Map7	Ensconsin	17761	0.0062726	Down
Q8BH95	Echs1	Enoyl-CoA hydratase, mitochondrial	93747	0.0306045	Down
Q8K0H1	Slc47a1	Multidrug and toxin extrusion protein 1	67473	0.00834525	Down
A2A690	Tanc2	Protein TANC2	77097	0.00247622	Down
Q9CPY7	Lap3	Cytosol aminopeptidase	66988	0.0275555	Down
Q9EPL9	Acox3	Peroxisomal acyl-coenzyme A oxidase 3	80911	0.030237	Down
A0PJE6	Pccb	Pccb protein (Fragment)	66904	0.000159145	Down
Q99MN9	Pccb	Propionyl-CoA carboxylase beta chain, mitochondrial	66904	0.000159145	Down
L7N466	Mthfsl	5-formyltetrahydrofolate cyclo-ligase	100039707	0.00342449	Down
B1AXH1	Nhsl2	NHS-like protein 2	100042480	0.00107464	Down
B1AR13	Cisd3	CDGSH iron-sulfur domain-containing protein 3, mitochondrial	217149	0.0164453	Down
Q8JZS0	Lin7a	Protein lin-7 homolog A	108030	0.00962992	Down
Q9Z0X1	Aifm1	Apoptosis-inducing factor 1, mitochondrial	26926	0.000192111	Down
Q3TIV3	Parp1	Poly [ADP-ribose] polymerase	11545	0.0419951	Down
P0C8K7	Smim1	Small integral membrane protein 1	68859	0.00330758	Down
Q921H9	Coa7	Cytochrome c oxidase assembly factor 7	69893	0.00349661	Down
P35486	Pdha1	Pyruvate dehydrogenase E1 component subunit alpha, somatic form, mitochondrial	18597	0.0242996	Down
A0A2R8VHB6	Epb41l1	Band 4.1-like protein 1 (Fragment)	13821	0.0100873	Down
G3XA48	Idi1	isopentenyl-diphosphate Delta-isomerase	319554	0.0198303	Down
Q99KB8	Hagh	Hydroxyacylglutathione hydrolase, mitochondrial	14651	0.00983948	Down
Q64442	Sord	Sorbitol dehydrogenase	20322	0.00613198	Down
Q3TDK6	Rogdi	Protein rogdi homolog	66049	0.00946779	Down
Q60597	Ogdh	2-oxoglutarate dehydrogenase complex component E1	18293	0.000760617	Down
Q8CGA3	Slc43a2	Large neutral amino acids transporter small subunit 4	215113	0.0029607	Down
Q9EQF5	Dpys	Dihydropyrimidinase	64705	0.0387593	Down
O89116	Vti1a	Vesicle transport through interaction with t-SNAREs homolog 1A	53611	0.00341752	Down
Q91ZH7	Abhd3	Phospholipase ABHD3	106861	0.000694488	Down
Q8C863	Itch	E3 ubiquitin-protein ligase Itchy	16396	0.0166772	Down
P53612	Rabggtb	Geranylgeranyl transferase type-2 subunit beta	19352	0.0223291	Down
P47857	Pfkm	ATP-dependent 6-phosphofructokinase, muscle type	18642	0.00474263	Down
Q3UNZ8	Cryzl2	Quinone oxidoreductase-like protein 2	226527	0.0436017	Down
O88986	Gcat	2-amino-3-ketobutyrate coenzyme A ligase, mitochondrial	26912	0.00390666	Down
Q99KR7	Ppif	Peptidyl-prolyl cis-trans isomerase F, mitochondrial	105675	0.0429917	Down
Q3UFF7	Lyplal1	Lysophospholipase-like protein 1	226791	0.0181559	Down
H7BX01	Opa1	Dynamin-like 120 kDa protein, mitochondrial	74143	0.00486002	Down
Q9D924	Isca1	Iron-sulfur cluster assembly 1 homolog, mitochondrial	69046	0.0194365	Down
Q8CEI1	Bola3	BolA-like protein 3	78653	0.0485909	Down
O08966	Slc22a1	Solute carrier family 22 member 1	20517	0.0307704	Down
E9Q1Q9	Khk	Ketohexokinase	16548	0.0107123	Down
Q3ULB1	Tes	Testin	21753	0.0179087	Down
Q3UU56	Gm29609	Predicted gene 29609	115482680	0.00421785	Down
Q9D6Z0	Alkbh7	Alpha-ketoglutarate-dependent dioxygenase alkB homolog 7, mitochondrial	66400	0.031693	Down
Q9DCQ2	Aspdh	Aspartate dehydrogenase domain-containing protein	68352	0.0478356	Down
Q9DCG6	Pbld1	Phenazine biosynthesis-like domain-containing protein 1	68371	0.00481375	Down
Q9EPJ9	Arfgap1	ADP-ribosylation factor GTPase-activating protein 1	228998	0.0432973	Down
A0A286YDU2	Atxn2	Ataxin-2 (Fragment)	20239	0.00286133	Down
O70250	Pgam2	Phosphoglycerate mutase 2	56012	0.0125165	Down
P15327	Bpgm	Bisphosphoglycerate mutase	12183	0.00881878	Down
Q921G7	Etfdh	Electron transfer flavoprotein-ubiquinone oxidoreductase, mitochondrial	66841	0.0334562	Down
Q9WV69	Dmtn	Dematin	13829	0.00410373	Down
Q9DB77	Uqcrc2	Cytochrome b-c1 complex subunit 2, mitochondrial	67003	0.00230038	Down
Q62507	Coch	Cochlin	12810	0.0374859	Down
Q8BYM8	Cars2	Probable cysteine--tRNA ligase, mitochondrial	71941	0.0473188	Down
P97823	Lypla1	Acyl-protein thioesterase 1	18777	0.00774575	Down
Q925N0	Sfxn5	Sideroflexin-5	94282	0.0160059	Down
Q8C561	Lmbrd2	G-protein coupled receptor-associated protein LMBRD2	320506	0.0433846	Down
Q8BK30	Ndufv3	NADH dehydrogenase [ubiquinone] flavoprotein 3, mitochondrial	78330	0.0113003	Down
O88428	Papss2	Bifunctional 3'-phosphoadenosine 5'-phosphosulfate synthase 2	23972	0.000167736	Down
A0A0B4J1J2	Igkv5-43	Immunoglobulin kappa chain variable 5-43 (Fragment)	381783	0.0181454	Down
Q9ESW4	Agk	Acylglycerol kinase, mitochondrial	69923	9.01494e-05	Down
Q61072	Adam9	Disintegrin and metalloproteinase domain-containing protein 9	11502	0.00292402	Down
Q9CR59	Gadd45gip1	Growth arrest and DNA damage-inducible proteins-interacting protein 1	102060	0.0284157	Down
Q8VIM4	Bsnd	Barttin	140475	0.0126011	Down
Q3U422	Ndufv3	NADH dehydrogenase [ubiquinone] flavoprotein 3, mitochondrial	78330	0.000383319	Down
Q8R3P0	Aspa	Aspartoacylase	11484	0.0202543	Down
P35290	Rab24	Ras-related protein Rab-24	19336	0.000361003	Down
Q8QZT1	Acat1	Acetyl-CoA acetyltransferase, mitochondrial	110446	0.00182626	Down
A0A087WQV1	Pccb	Propionyl-CoA carboxylase beta chain, mitochondrial (Fragment)	66904	0.0390449	Down
Q99JY0	Hadhb	Trifunctional enzyme subunit beta, mitochondrial	231086	0.0143965	Down
O35988	Sdc4	Syndecan-4	20971	0.037255	Down
Q3TAJ4	Slc4a1	Anion exchange protein	20533	0.046597	Down
Q8CFJ7	Slc25a45	Solute carrier family 25 member 45	107375	0.00579019	Down
Q80U19	Daam2	Disheveled-associated activator of morphogenesis 2	76441	0.00696145	Down
Q9DCL4	Mettl15	12S rRNA N4-methylcytidine methyltransferase	76894	0.0194965	Down
Q80TT4	Tomm70a	MKIAA0719 protein (Fragment)	28185	0.0159809	Down
Q8BIF0	Cd99l2	CD99 antigen-like protein 2	171486	0.0478038	Down
Q9CQM5	Txndc17	Thioredoxin domain-containing protein 17	52700	0.00653664	Down
O09174	Amacr	Alpha-methylacyl-CoA racemase	17117	0.00113564	Down
Q3TMH2	Scrn3	Secernin-3	74616	0.0150778	Down
Q9WV38	Slc2a5	Solute carrier family 2, facilitated glucose transporter member 5	56485	0.00156948	Down
Q9DCI9	Mrpl32	39S ribosomal protein L32, mitochondrial	75398	0.00161851	Down
Q9DBA6	Tysnd1	Peroxisomal leader peptide-processing protease	71767	0.00831286	Down
Q8BMS1	Hadha	Trifunctional enzyme subunit alpha, mitochondrial	97212	0.0238618	Down
Q3URS9	Ccdc51	Mitochondrial potassium channel	66658	0.00627761	Down
Q8C5W3	Tbcel	Tubulin-specific chaperone cofactor E-like protein	272589	0.0330145	Down
Q504M2	Pdp2	Pyruvate dehydrogenase phosphatase catalytic subunit 2	382051	0.00487331	Down
Q8CBY0	Gatc	Glutamyl-tRNA(Gln) amidotransferase subunit C, mitochondrial	384281	0.00717239	Down
Q4ZJN1	C1qtnf9	Complement C1q and tumor necrosis factor-related protein 9	239126	0.00656844	Down
Q9CQ62	Decr1	2,4-dienoyl-CoA reductase [(3E)-enoyl-CoA-producing], mitochondrial	67460	0.00743076	Down
O55060	Tpmt	Thiopurine S-methyltransferase	22017	0.0190046	Down
P10649	Gstm1	Glutathione S-transferase Mu 1	14862	0.0125523	Down
A0A6I8MWZ8	Mtx1	Metaxin-1	17827	0.00901132	Down
P43137	Reg1	Lithostathine-1	19692	0.000143513	Down
Q99K67	Aass	Alpha-aminoadipic semialdehyde synthase, mitochondrial	30956	0.0151741	Down
O88736	Hsd17b7	3-keto-steroid reductase/17-beta-hydroxysteroid dehydrogenase 7	15490	0.0220983	Down
Q8BWM0	Ptges2	Prostaglandin E synthase 2	96979	0.0321599	Down
Q9QXZ6	Slco1a1	Solute carrier organic anion transporter family member 1A1	28248	0.0497539	Down
Q9Z239	Fxyd1	Phospholemman	56188	0.0224275	Down
P03911	ND4	NADH-ubiquinone oxidoreductase chain 4	17719	0.00891202	Down
P41216	Acsl1	Long-chain-fatty-acid--CoA ligase 1	14081	0.00409437	Down
A0A1B0GRV0	Bpnt1	3'(2'),5'-bisphosphate nucleotidase 1	23827	4.07993e-05	Down
Q9Z0S1	Bpnt1	3'(2'),5'-bisphosphate nucleotidase 1	23827	4.07993e-05	Down
Q8BJZ4	Mrps35	28S ribosomal protein S35, mitochondrial	232536	0.0208055	Down
P47934	Crat	Carnitine O-acetyltransferase	12908	0.00556093	Down
Q5M8N4	Sdr39u1	Epimerase family protein SDR39U1	654795	0.0320131	Down
Q3TLP5	Echdc2	Enoyl-CoA hydratase domain-containing protein 2, mitochondrial	52430	0.000382293	Down
Q62351	Tfrc	Transferrin receptor protein 1	22042	0.0470862	Down
Q924D0	Rtn4ip1	Reticulon-4-interacting protein 1, mitochondrial	170728	0.002913	Down
Q7TNE1	Sugct	Succinate--hydroxymethylglutarate CoA-transferase	192136	0.00616551	Down
Q04646	Fxyd2	Sodium/potassium-transporting ATPase subunit gamma	11936	0.00198678	Down
D3YWM4	Pcca	Propionyl-CoA carboxylase alpha chain, mitochondrial (Fragment)	110821	0.00112312	Down
Q9ET72		Na/Ca exchanger (Fragment)		0.0367341	Down
P38647	Hspa9	Stress-70 protein, mitochondrial	15526	0.0017058	Down
O88441	Mtx2	Metaxin-2	53375	0.0471029	Down
Q8K2C6	Sirt5	NAD-dependent protein deacylase sirtuin-5, mitochondrial	68346	0.00749668	Down
Q8JZQ2	Afg3l2	AFG3-like protein 2	69597	0.000821776	Down
Q8C0K5	Slc25a16	Solute carrier family 25 member 16	73132	0.00670373	Down
Q3THF9	Coq10b	Coenzyme Q-binding protein COQ10 homolog B, mitochondrial	67876	0.0408808	Down
A0A1Y7VJZ2	Gstz1	maleylacetoacetate isomerase	14874	0.00173682	Down
O88533	Ddc	Aromatic-L-amino-acid decarboxylase	13195	0.0159703	Down
Q99KI0	Aco2	Aconitate hydratase, mitochondrial	11429	0.00240005	Down
Q9D687	Slc6a19	Sodium-dependent neutral amino acid transporter B(0)AT1	74338	0.0125038	Down
Q91YP0	L2hgdh	L-2-hydroxyglutarate dehydrogenase, mitochondrial	217666	0.0319727	Down
Q60994	Adipoq	Adiponectin	11450	0.035758	Down
Q8VE95	C030006K11Rik	UPF0598 protein C8orf82 homolog	223665	0.0126265	Down
Q9EQX4	Aif1l	Allograft inflammatory factor 1-like	108897	0.0126876	Down
Q9Z1W8	Atp12a	Potassium-transporting ATPase alpha chain 2	192113	0.00456788	Down
P45952	Acadm	Medium-chain specific acyl-CoA dehydrogenase, mitochondrial	11364	0.000330263	Down
Q9WUB6	Clcnkb	Chloride channel protein ClC-Kb	56365	0.0148285	Down
P14246	Slc2a2	Solute carrier family 2, facilitated glucose transporter member 2	20526	0.0343147	Down
Q9CWX2	Ndufaf1	Complex I intermediate-associated protein 30, mitochondrial	69702	0.00667605	Down
Q9JJW0	Pxmp4	Peroxisomal membrane protein 4	59038	0.0368746	Down
Q9Z1J3	Nfs1	Cysteine desulfurase	18041	0.0118101	Down
Q9D051	Pdhb	Pyruvate dehydrogenase E1 component subunit beta, mitochondrial	68263	0.0128804	Down
A0A0R4J0P7	Slc22a18	Solute carrier family 22 member 18	18400	0.00206231	Down
Q8BMS4	Coq3	Ubiquinone biosynthesis O-methyltransferase, mitochondrial	230027	0.0108565	Down
Q9CR62	Slc25a11	Mitochondrial 2-oxoglutarate/malate carrier protein	67863	0.00906051	Down
Q9JIY7	Nat8	N-acetyltransferase 8	68396	0.00362418	Down
Q9DBK0	Acot12	Acetyl-coenzyme A thioesterase	74156	0.00757459	Down
Q8C0T7	Mfsd9	Major facilitator superfamily domain-containing protein 9	211798	0.0111671	Down
Q9DB15	Mrpl12	39S ribosomal protein L12, mitochondrial	56282	0.0461942	Down
P22361	Hnf1a	Hepatocyte nuclear factor 1-alpha	21405	0.0114047	Down
E9Q3V2	Slc35a3	UDP-N-acetylglucosamine transporter (Fragment)	229782	0.0434441	Down
B2RRF0	Ptprk	protein-tyrosine-phosphatase	19272	0.00158636	Down
O35459	Ech1	Delta(3,5)-Delta(2,4)-dienoyl-CoA isomerase, mitochondrial	51798	0.0156574	Down
Q07417	Acads	Short-chain specific acyl-CoA dehydrogenase, mitochondrial	11409	0.0259451	Down
Q5U5V2	Hykk	Hydroxylysine kinase	235386	0.00284581	Down
Q60866	Pter	Phosphotriesterase-related protein	19212	0.000654574	Down
Q9DCU9	Hoga1	4-hydroxy-2-oxoglutarate aldolase, mitochondrial	67432	0.00739546	Down
Q8R0Y6	Aldh1l1	Cytosolic 10-formyltetrahydrofolate dehydrogenase	107747	0.00212222	Down
P54071	Idh2	Isocitrate dehydrogenase [NADP], mitochondrial	269951	6.46247e-05	Down
Q9QYR9	Acot2	Acyl-coenzyme A thioesterase 2, mitochondrial	171210	0.00322017	Down
D3Z0R1	Tpmt	Thiopurine S-methyltransferase (Fragment)	22017	0.0164472	Down
P19258	Mpv17	Protein Mpv17	17527	0.00388642	Down
Q9WUB7	Clcnka	Chloride channel protein ClC-Ka	12733	0.013969	Down
Q9JMG2	C1galt1c1	C1GALT1-specific chaperone 1	59048	0.00563167	Down
Q9D404	Oxsm	3-oxoacyl-[acyl-carrier-protein] synthase, mitochondrial	71147	7.48035e-05	Down
Q8CFY5	Cox10	Protoheme IX farnesyltransferase, mitochondrial	70383	0.00606912	Down
Q8C6I2	Sdhaf2	Succinate dehydrogenase assembly factor 2, mitochondrial	66072	0.0487162	Down
Q8R3L5	Slco3a1	Solute carrier organic anion transporter family member 3A1	108116	0.0236673	Down
Q91ZA3	Pcca	Propionyl-CoA carboxylase alpha chain, mitochondrial	110821	0.000420942	Down
Q91XC9	Pex16	Peroxisomal membrane protein PEX16	18633	0.0366142	Down
P35505	Fah	Fumarylacetoacetase	14085	0.0077133	Down
Q91WT9	Cbs	Cystathionine beta-synthase	12411	0.00126807	Down
Q8VDN2	Atp1a1	Sodium/potassium-transporting ATPase subunit alpha-1	11928	3.38387e-05	Down
Q8CEE7	Rdh13	Retinol dehydrogenase 13	108841	0.00530606	Down
Q9D172	Gatd3a	Glutamine amidotransferase-like class 1 domain-containing protein 3, mitochondrial	28295	0.00043032	Down
Q8K2L8	Trappc12	Trafficking protein particle complex subunit 12	217449	0.0184289	Down
Q6ZQ49	Atp1a2	Sodium/potassium-transporting ATPase subunit alpha (Fragment)	98660	0.000290305	Down
A0A0G2JGX4	Atp1a3	Sodium/potassium-transporting ATPase subunit alpha	232975	0.000290305	Down
Q64436	Atp4a	Potassium-transporting ATPase alpha chain 1	11944	3.82671e-05	Down
P17710	Hk1	Hexokinase-1	15275	0.00014289	Down
P11930	Nudt19	Acyl-coenzyme A diphosphatase NUDT19	110959	0.0294916	Down
O54909	Rdh16	Retinol dehydrogenase 16	19683	0.0126948	Down
Q61578	Fdxr	NADPH:adrenodoxin oxidoreductase, mitochondrial	14149	0.00620049	Down
O88833	Cyp4a10	Cytochrome P450 4A10	13117	0.00742871	Down
Q9CQR4	Acot13	Acyl-coenzyme A thioesterase 13	66834	0.0412618	Down
Q9Z2J0	Slc23a1	Solute carrier family 23 member 1	20522	0.0123265	Down
Q3ULD5	Mccc2	Methylcrotonoyl-CoA carboxylase beta chain, mitochondrial	78038	0.0177135	Down
Q3U186	Rars2	Probable arginine--tRNA ligase, mitochondrial	109093	0.00355254	Down
Q91WT7	Akr1c14	3-alpha-hydroxysteroid dehydrogenase type 1	105387	0.010643	Down
Q9JIZ0	Nat8f1	Probable N-acetyltransferase CML1	66116	0.0178771	Down
Q32Q92	Acot6	Acyl-coenzyme A thioesterase 6	217700	0.000708086	Down
Q3ULJ0	Gpd1l	Glycerol-3-phosphate dehydrogenase 1-like protein	333433	0.000469314	Down
Q9QXE0	Hacl1	2-hydroxyacyl-CoA lyase 1	56794	0.00183829	Down
Q64FW2	Retsat	All-trans-retinol 13,14-reductase	67442	0.000103905	Down
Q9CPW9	Metap1d	Methionine aminopeptidase 1D, mitochondrial	66559	0.00184688	Down
Q8CFA2	Amt	Aminomethyltransferase, mitochondrial	434437	0.000565242	Down
P15105	Glul	Glutamine synthetase	14645	0.0309387	Down
P04627	Araf	Serine/threonine-protein kinase A-Raf	11836	0.00944631	Down
P50171	H2-Ke6	(3R)-3-hydroxyacyl-CoA dehydrogenase	14979	0.000360471	Down
Q80X73	Pelo	Protein pelota homolog	105083	0.0164742	Down
Q9DCZ4	Apoo	MICOS complex subunit Mic26	68316	0.00547363	Down
Q9D7L8	Tmigd1	Transmembrane and immunoglobulin domain-containing protein 1	66601	0.00933359	Down
E9Q3Y4	Lrba	Lipopolysaccharide-responsive and beige-like anchor protein	80877	0.0214684	Down
P97742	Cpt1a	Carnitine O-palmitoyltransferase 1, liver isoform	12894	0.000644424	Down
Q3U3J1	Bckdha	2-oxoisovalerate dehydrogenase subunit alpha	12039	0.0075637	Down
Q9JHI5	Ivd	Isovaleryl-CoA dehydrogenase, mitochondrial	56357	0.00572714	Down
P12658	Calb1	Calbindin	12307	0.0177858	Down
O88338	Cdh16	Cadherin-16	12556	0.0493041	Down
Q6TCG2	Paqr9	Membrane progesterone receptor epsilon	75552	0.00111956	Down
Q8BZZ3	Wwp1	NEDD4-like E3 ubiquitin-protein ligase WWP1	107568	0.0212489	Down
E9PUY9	Eci2	Enoyl-CoA delta isomerase 2 (Fragment)	23986	0.000389272	Down
Q8C729	Fam126b	Hyccin 2	213056	0.0409745	Down
A0A0N4SVL0	Eif4g3	Eukaryotic translation initiation factor 4 gamma 3	230861	0.00601769	Down
A0A0R4J1V0	Pdzk1	Na(+)/H(+) exchange regulatory cofactor NHE-RF3	59020	0.0391265	Down
Q8BWN8	Acot4	Peroxisomal succinyl-coenzyme A thioesterase	171282	0.000461393	Down
Q9QYR7	Acot3	Acyl-coenzyme A thioesterase 3	171281	0.000391659	Down
G3X975	Cars2	cysteine--tRNA ligase	71941	0.0479324	Down
Q8R104	Sirt3	NAD-dependent protein deacetylase sirtuin-3	64384	0.0283508	Down
Q8CI78	Rmnd1	Required for meiotic nuclear division protein 1 homolog	66084	0.0130411	Down
Q7TQG1	Plekha6	Pleckstrin homology domain-containing family A member 6	240753	0.0235143	Down
Q91YL7	Cwh43	PGAP2-interacting protein	231293	0.00459882	Down
P18894	Dao	D-amino-acid oxidase	13142	0.00564108	Down
Q61767	Hsd3b4	NADPH-dependent 3-keto-steroid reductase Hsd3b4	15495	0.00561922	Down
P30275	Ckmt1	Creatine kinase U-type, mitochondrial	12716	0.00367159	Down
Q9ERS2	Ndufa13	NADH dehydrogenase [ubiquinone] 1 alpha subcomplex subunit 13	67184	0.0164321	Down
Q99LY9	Ndufs5	NADH dehydrogenase [ubiquinone] iron-sulfur protein 5	595136	0.00577761	Down
Q9QYG0	Ndrg2	Protein NDRG2	29811	0.0387759	Down
Q99NB1	Acss1	Acetyl-coenzyme A synthetase 2-like, mitochondrial	68738	0.00415473	Down
B1ART1	Vps13d	Vacuolar protein sorting 13D	230895	0.0263515	Down
Q8R1P3	Gpm6a	Gpm6a protein	234267	0.0415506	Down
Q9NYQ2	Hao2	2-Hydroxyacid oxidase 2	56185	0.0154335	Down
A0A1Y7VMN0	Rock2	Rho-associated protein kinase 2 (Fragment)	19878	0.0335541	Down
Q6P3A8	Bckdhb	2-oxoisovalerate dehydrogenase subunit beta, mitochondrial	12040	0.00140058	Down
Q9ERT9	Ppp1r1a	Protein phosphatase 1 regulatory subunit 1A	58200	0.0282481	Down
Q9CQN7	Mrpl41	39S ribosomal protein L41, mitochondrial	107733	0.00415331	Down
Q05DG8	Slc22a18	Slc22a18 protein	18400	0.00936561	Down
O88909	Slc22a8	Organic anion transporter 3	19879	0.016894	Down
O55137	Acot1	Acyl-coenzyme A thioesterase 1	26897	0.000963428	Down
Q8VCN5	Cth	Cystathionine gamma-lyase	107869	0.0161457	Down
Q9R0A0	Pex14	Peroxisomal membrane protein PEX14	56273	0.00346526	Down
Q8CHT0	Aldh4a1	Delta-1-pyrroline-5-carboxylate dehydrogenase, mitochondrial	212647	0.000612488	Down
Q99MR8	Mccc1	Methylcrotonoyl-CoA carboxylase subunit alpha, mitochondrial	72039	0.000368685	Down
Q5IRJ6	Slc30a9	Zinc transporter 9	109108	0.020972	Down
Q9QYI4	Dnajb12	DnaJ homolog subfamily B member 12	56709	0.0211645	Down
P58802	Tbc1d10a	TBC1 domain family member 10A	103724	0.00985432	Down
A0A494BBE3	Reep5	Receptor expression-enhancing protein 5 (Fragment)	13476	0.0493519	Down
A0A0N4SWD1	Suclg2	Succinate--CoA ligase [GDP-forming] subunit beta, mitochondrial (Fragment)	20917	0.0120952	Down
Q8BMF3	Me3	NADP-dependent malic enzyme, mitochondrial	109264	0.00827774	Down
A0A1L1SQP8	Fxyd2	FXYD domain-containing ion transport regulator	11936	0.0182657	Down
Q9JKZ2	Slc5a3	Sodium/myo-inositol cotransporter	53881	0.0220831	Down
P61148	Fgf1	Fibroblast growth factor 1	14164	0.00145585	Down
Q9CY16	Mrps28	28S ribosomal protein S28, mitochondrial	66230	0.0155267	Down
Q91ZV4	Mogat1	2-acylglycerol O-acyltransferase 1	68393	1.24675e-05	Down
Q8VCA0	Slc22a19	Solute carrier family 22 member 19	207151	0.0284195	Down
Q9D273	Mmab	Corrinoid adenosyltransferase MMAB	77697	0.0122486	Down
D3YYM4	Wdr72	WD repeat-containing protein 72	546144	0.0318255	Down
Q3TV47	Atp1b1	Sodium/potassium-transporting ATPase subunit beta	11931	0.0198643	Down
A0A0A6YX05	Atp1b1	Sodium/potassium-transporting ATPase subunit beta (Fragment)	11931	0.0198643	Down
Q9CT71	Pccb	CoA carboxyltransferase C-terminal domain-containing protein (Fragment)	66904	0.00710267	Down
P13516	Scd1	Acyl-CoA desaturase 1	20249	0.00803504	Down
P58044	Idi1	Isopentenyl-diphosphate Delta-isomerase 1	319554	0.0216748	Down
Q811I0	Atpaf1	ATP synthase mitochondrial F1 complex assembly factor 1	230649	0.0497441	Down
Q9DBC0	Selenoo	Protein adenylyltransferase SelO, mitochondrial	223776	0.0366519	Down
Q8BQZ4	Ralgapb	Ral GTPase-activating protein subunit beta	228850	0.0365618	Down
B9EJ86	Osbpl8	Oxysterol-binding protein-related protein 8	237542	0.0341196	Down
Q9D5T0	Atad1	Outer mitochondrial transmembrane helix translocase	67979	0.00129993	Down
A2AP89	Vinac1	Vinculin/alpha-catenin family member 1	668894	9.77944e-05	Down
U5JE43		Immmunoglobulin heavy chain variable region (Fragment)		0.0152244	Down
Q78JN3	Eci3	Enoyl-CoA delta isomerase 3, peroxisomal	69123	0.0496592	Down
Q8BU88	Mrpl22	39S ribosomal protein L22, mitochondrial	216767	0.0225179	Down
P99025	Gchfr	GTP cyclohydrolase 1 feedback regulatory protein	320415	0.014751	Down
Q80XN0	Bdh1	D-beta-hydroxybutyrate dehydrogenase, mitochondrial	71911	0.000299938	Down
A0A571BEI2	Aak1	AP2-associated protein kinase 1 (Fragment)	269774	0.0371853	Down
A2ATU0	Dhtkd1	2-oxoadipate dehydrogenase complex component E1	209692	0.000422948	Down
P51658	Hsd17b2	Estradiol 17-beta-dehydrogenase 2	15486	0.00331964	Down
Q9D328	Tmem35a	Novel acetylcholine receptor chaperone	67564	0.0355433	Down
Q9CQB2	Mcrip2	MAPK regulated corepressor interacting protein 2	68241	0.00260452	Down
Q9D0K1	Pex13	Peroxisomal membrane protein PEX13	72129	0.0197238	Down
Q3UF49	Atp1a1	Cation_ATPase_C domain-containing protein (Fragment)	11928	0.0136087	Down
B9EJI9	Tmem229a	Transmembrane protein 229A	319832	0.0224309	Down
Q8VBW8	Ttc36	Tetratricopeptide repeat protein 36	192653	0.00842013	Down
Q0VG18	Smim24	Small integral membrane protein 24	72273	0.00122748	Down
Q62283	Tspan7	Tetraspanin-7	21912	0.0267203	Down
A0A0R4J1J1	Pnkd	Probable hydrolase PNKD	56695	0.00674724	Down
Q8K1A5	Tmem41b	Transmembrane protein 41B	233724	0.0192189	Down
A2APV2	Fmnl2	Formin-like protein 2	71409	0.000741854	Down
Q91X85	Flvcr2	Feline leukemia virus subgroup C receptor-related protein 2	217721	0.00283723	Down
Q6NS82	Retreg2	Reticulophagy regulator 2	227298	0.0367347	Down
O55126	Nipsnap2	Protein NipSnap homolog 2	14467	0.00484462	Down
Q5SWT3	Slc25a35	Solute carrier family 25 member 35	71998	0.0110245	Down
E9PYY6	Mfsd4b5	Major facilitator superfamily domain-containing 4B5	215928	0.000624863	Down
Q9D2R0	Aacs	Acetoacetyl-CoA synthetase	78894	0.000243787	Down
A0A1B0GX27	Bcat2	Branched-chain-amino-acid aminotransferase	12036	0.000311679	Down
Q3TRM8	Hk3	Hexokinase-3	212032	0.0477173	Down
Q91WC3	Acsl6	Long-chain-fatty-acid--CoA ligase 6	216739	0.0026342	Down
Q91YN0	D6Wsu163e	Protein C12orf4 homolog	28040	0.000880685	Down
Q9D7P6	Iscu	Iron-sulfur cluster assembly enzyme ISCU	66383	0.0374829	Down
P28660	Nckap1	Nck-associated protein 1	50884	0.0173355	Down
G3UY75	Ptprd	protein-tyrosine-phosphatase	19266	0.00265025	Down
Q9D8L0	2310030G06Rik	Uncharacterized protein C11orf52 homolog	66952	0.0286602	Down
Q06138	Cab39	Calcium-binding protein 39	12283	0.048819	Down
Q9JJL8	Sars2	Serine--tRNA ligase, mitochondrial	71984	0.00112375	Down
P14142	Slc2a4	Solute carrier family 2, facilitated glucose transporter member 4	20528	0.0047378	Down
Q9Z0S6	Cldn10	Claudin-10	58187	0.00756217	Down
Q8VC97	Upb1	Beta-ureidopropionase	103149	0.0182776	Down
Q80XK1	Cyp2a5	Cytochrome P450 (Fragment)	13087	0.00693344	Down
P15392	Cyp2a4	Cytochrome P450 2A4	13086	0.00693344	Down
A2APY7	Ndufaf5	Arginine-hydroxylase NDUFAF5, mitochondrial	69487	0.000197026	Down
A0A0R4J050	Acy1	N-acyl-aliphatic-L-amino acid amidohydrolase	109652	0.00450797	Down
Q91YD9	Wasl	Actin nucleation-promoting factor WASL	73178	0.0436438	Down
Q9QXD1	Acox2	Peroxisomal acyl-coenzyme A oxidase 2	93732	0.00175834	Down
A2AQ50	Slc12a1	Solute carrier family 12 member 1	20495	0.00316016	Down
Q71RI9	Kyat3	Kynurenine--oxoglutarate transaminase 3	229905	0.0144698	Down
Q499F6	Kcnj10	Kcnj10 protein (Fragment)	16513	0.000534385	Down
Q69ZU8	Ankrd6	Ankyrin repeat domain-containing protein 6	140577	0.0264911	Down
Q9QYH6	Maged1	Melanoma-associated antigen D1	94275	0.0214356	Down
Q80V03	Adck5	Uncharacterized aarF domain-containing protein kinase 5	268822	0.0103523	Down
Q9CR37	Ppdpf	Pancreatic progenitor cell differentiation and proliferation factor	66496	0.0203855	Down
Q91YY4	Atpaf2	ATP synthase mitochondrial F1 complex assembly factor 2	246782	0.000908181	Down
Q3TA61	2310061I04Rik	Chromosome 6 open reading frame 136 (Fragment)	69662	0.0111914	Down
Q9CR10	Oxld1	Oxidoreductase-like domain-containing protein 1	66431	0.00066181	Down
Q924X2	Cpt1b	Carnitine O-palmitoyltransferase 1, muscle isoform	12895	0.00096743	Down
G3X9J1	Slc8a1	Sodium/calcium exchanger 1	20541	0.000621201	Down
Q8BXB3	Slc8a1	J domain-containing protein (Fragment)	20541	0.000621201	Down
Q3UUY6	Prom2	Prominin-2	192212	0.0142557	Down
Q61585	G0s2	G0/G1 switch protein 2	14373	0.0131592	Down
P59158	Slc12a3	Solute carrier family 12 member 3	20497	0.000667874	Down
Q6QI06	Rictor	Rapamycin-insensitive companion of mTOR	78757	0.000227923	Down
Q9QZX7	Srr	Serine racemase	27364	0.000168163	Down
Q9D7N6	Mrpl30	39S ribosomal protein L30, mitochondrial	107734	0.00625837	Down
P11714	Cyp2d9	Cytochrome P450 2D9	13105	0.0171868	Down
Q91VF2	Hnmt	Histamine N-methyltransferase	140483	0.00696702	Down
Q8R3Q2	Ppp6r2	Serine/threonine-protein phosphatase 6 regulatory subunit 2	71474	0.032436	Down
A2ALS5	Rap1gap	Rap1 GTPase-activating protein 1	110351	0.0152852	Down
P52840	Sult1a1	Sulfotransferase 1A1	20887	0.00497505	Down
Q7TSH2	Phkb	Phosphorylase b kinase regulatory subunit beta	102093	0.00566559	Down
E9Q5K4	Cyp2c23	Cytochrome P450 2C44	226143	0.0205238	Down
Q60991	Cyp7b1	Cytochrome P450 7B1	13123	0.00318392	Down
E9PX92	Tmem139	Transmembrane protein 139	109218	0.0285802	Down
Q8C3K5	Tmem72	Transmembrane protein 72	319776	0.0261441	Down
A8Y5H7	Sec14l1	SEC14-like protein 1	74136	0.0273965	Down
A0A7N9VSG0	Spata5l1	Ribosome biogenesis protein SPATA5L1	214616	0.000409271	Down
A2A468	Ncoa3	Nuclear receptor coactivator	17979	0.000156469	Down
Q8BXN7	Ppm1k	Protein phosphatase 1K, mitochondrial	243382	0.0170186	Down
Q99MB2	Mtfr1	Mitochondrial fission regulator 1	67472	0.0140134	Down
A0A571BD95	Ube4b	Ubiquitin conjugation factor E4 B	63958	0.00884638	Down
Q8VC12	Uroc1	Urocanate hydratase	243537	7.98271e-05	Down
Q9Z306	Slc22a4	Solute carrier family 22 member 4	30805	0.0359188	Down
A2ALS7	Rap1gap	Rap1 GTPase-activating protein 1 (Fragment)	110351	0.00231019	Down
U5NGE1	Irgb2-b1	Immunity-related GTPase family member b2-b1 tandem		0.0114138	Down
A0JNU3	Aspg	60 kDa lysophospholipase	104816	0.00776037	Down
Q9D1G3	Hhatl	Protein-cysteine N-palmitoyltransferase HHAT-like protein	74770	0.0281634	Down
Q5NBU8	Xaf1	XIAP-associated factor 1	327959	0.0192757	Down
P60334	Cdo1	Cysteine dioxygenase type 1	12583	0.00192924	Down
Q64332	Syn2	Synapsin-2	20965	0.000939511	Down
P01132	Egf	Pro-epidermal growth factor	13645	0.000875505	Down
P23589	Car5a	Carbonic anhydrase 5A, mitochondrial	12352	0.0334165	Down
Q9JJK5	Herpud1	Homocysteine-responsive endoplasmic reticulum-resident ubiquitin-like domain member 1 protein	64209	0.00251776	Down
Q3U9H3	Bad	Bcl2-associated agonist of cell death	12015	0.00103732	Down
A2NW55		E8 variable heavy chain (Fragment)		0.00222132	Down
Q9D114	Hddc3	Guanosine-3',5'-bis(diphosphate) 3'-pyrophosphohydrolase MESH1	68695	0.00965607	Down
Q9CRB8	Mtfp1	Mitochondrial fission process protein 1	67900	0.0259386	Down
Q9CRQ7	Rabgap1l	RAB GTPase activating protein 1 like (Fragment)	29809	0.00741858	Down
Q921L7	Hemk1	MTRF1L release factor glutamine methyltransferase	69536	4.93059e-05	Down
Q3TH73	Ttyh2	Protein tweety homolog 2	117160	0.00182608	Down
Q5SVL6	Rap1gap2	Rap1 GTPase-activating protein 2	380711	0.018683	Down
Q9WU22	Ptpn4	Tyrosine-protein phosphatase non-receptor type 4	19258	0.00165757	Down
Q8BQU3	Sdhaf3	Succinate dehydrogenase assembly factor 3, mitochondrial	71238	2.55227e-06	Down
D3YTP3	Mtx3	Metaxin	382793	0.000414625	Down
A0A087WP46	BC034090	cDNA sequence BC034090	207792	4.69068e-05	Down
A0A494B9V8	Ptar1	Protein prenyltransferase alpha subunit repeat-containing 1	72351	0.000450452	Down
Q3TZ57	Magix	PDZ domain-containing protein (Fragment)	54634	0.0080179	Down
D3Z5K8	Shank2	SH3 and multiple ankyrin repeat domains protein 2	210274	4.95198e-07	Down
Q925N4	Cldn16	Claudin-16	114141	5.79942e-07	Down
Q7TN98	Cpeb4	Cytoplasmic polyadenylation element-binding protein 4	67579	7.90298e-06	Down
Q8CHT1	Ngef	Ephexin-1	53972	0.000450094	Down
Q9DAC7	Ttc32	Tetratricopeptide repeat protein 32	75516	3.83935e-05	Down
D3YY49	Lipo2	Lipase	101055671	0.000560771	Down
Q3UWW2	Sec14l3	SEC14-like 3 (Fragment)	380683	0.000237579	Down
O70303	Cideb	Cell death activator CIDE-B	12684	0.00471948	Down
P49429	Hpd	4-hydroxyphenylpyruvate dioxygenase	15445	0.018942	Down

## Sheet: IRI_7d.vs.Sham
Accession	Gene Symbol	Protein name	ENTREZID	ttestPvalue	threshold
Q8VCI0	Plbd1	Phospholipase B-like 1	66857	0.0077239	Up
Q9ERL7	Gmfg	Glia maturation factor gamma	63986	0.000506498	Up
A0A7N9VR94	Ahnak2	AHNAK nucleoprotein 2	100041194	0.00146314	Up
P62862	Fau	40S ribosomal protein S30	14109	0.0334404	Up
Q3TB82	Plekhf1	Pleckstrin homology domain-containing family F member 1	72287	0.000117115	Up
A0A0A0MQM7	Matn2	Matrilin-2	17181	0.014067	Up
Q8JZQ5	Aoc1	Amiloride-sensitive amine oxidase [copper-containing]	76507	0.00152138	Up
Q8K327	Champ1	Chromosome alignment-maintaining phosphoprotein 1	101994	0.00335171	Up
O88551	Cldn1	Claudin-1	12737	0.00534746	Up
E9Q2M9	Wdfy4	WD repeat- and FYVE domain-containing protein 4	545030	0.0444472	Up
A1L314	Mpeg1	Macrophage-expressed gene 1 protein	17476	0.0334797	Up
Q8BQ47	Cnpy4	Protein canopy homolog 4	66455	0.00805536	Up
Q62192	Cd180	CD180 antigen	17079	0.000773679	Up
Q3U0J8	Tbc1d2b	TBC1 domain family member 2B	67016	0.0134092	Up
O35929	Rem1	GTP-binding protein REM 1	19700	0.00302336	Up
P62313	Lsm6	U6 snRNA-associated Sm-like protein LSm6	78651	0.0034394	Up
P07214	Sparc	SPARC	20692	0.00218934	Up
Q3UN82	Pcolce	Procollagen C-endopeptidase enhancer 1	18542	0.0101015	Up
P26883	Fkbp1a	Peptidyl-prolyl cis-trans isomerase FKBP1A	14225	0.000439162	Up
Q9JJ80	Rpf2	Ribosome production factor 2 homolog	67239	0.0137308	Up
P48025	Syk	Tyrosine-protein kinase SYK	20963	0.0276414	Up
A2AAY5	Sh3pxd2b	SH3 and PX domain-containing protein 2B	268396	0.00214043	Up
P22682	Cbl	E3 ubiquitin-protein ligase CBL	12402	0.0166227	Up
Q9WUA6	Akt3	RAC-gamma serine/threonine-protein kinase	23797	3.88275e-05	Up
Q8VDP3	Mical1	[F-actin]-monooxygenase MICAL1	171580	0.00462276	Up
Q6PGG2	Gmip	GEM-interacting protein	78816	0.000229138	Up
Q923X1	Adgrl4	Adhesion G protein-coupled receptor L4	170757	0.0171806	Up
O35405	Pld3	5'-3' exonuclease PLD3	18807	0.0345988	Up
Q9JHU2	Palmd	Palmdelphin	114301	0.00769756	Up
Q9CRB6	Tppp3	Tubulin polymerization-promoting protein family member 3	67971	0.00334143	Up
Q8BVF7	Aph1a	Gamma-secretase subunit APH-1A	226548	0.0434069	Up
A0A0A0MQ86	Havcr1	Hepatitis A virus cellular receptor 1 homolog	171283	0.00044598	Up
P97310	Mcm2	DNA replication licensing factor MCM2	17216	0.0110461	Up
Q8K2X3	Stn1	CST complex subunit STN1	108689	0.00590669	Up
Q8C5L3	Cnot2	CCR4-NOT transcription complex subunit 2	72068	0.0280682	Up
P70315	Was	Actin nucleation-promoting factor WAS	22376	0.0107159	Up
Q9Z2M6	Ubl3	Ubiquitin-like protein 3	24109	3.31702e-05	Up
Q6GU68	Islr	Immunoglobulin superfamily containing leucine-rich repeat protein	26968	0.0400074	Up
Q61805	Lbp	Lipopolysaccharide-binding protein	16803	0.038469	Up
Q09200	B4galnt1	Beta-1,4 N-acetylgalactosaminyltransferase 1	14421	0.00690642	Up
P11672	Lcn2	Neutrophil gelatinase-associated lipocalin	16819	0.0348055	Up
P61226	Rap2b	Ras-related protein Rap-2b	74012	0.0114865	Up
Q921C5	Bicd2	Protein bicaudal D homolog 2	76895	0.00743753	Up
Q2EMV9	Parp14	Protein mono-ADP-ribosyltransferase PARP14	547253	0.0160633	Up
Q921G8	Tubgcp2	Gamma-tubulin complex component 2	74237	0.00663669	Up
A2APM1	Cd44	CD44 antigen	12505	0.0389766	Up
P49769	Psen1	Presenilin-1	19164	3.46115e-05	Up
Q9QY23	Pkp3	Plakophilin-3	56460	3.82077e-05	Up
A0A1B0GR18	Mob2	MOB kinase activator 2	101513	0.00055345	Up
Q7TMY4	Thoc7	THO complex subunit 7 homolog	66231	0.00359818	Up
Q9Z1B7	Mapk13	Mitogen-activated protein kinase 13	26415	0.0115091	Up
Q8C8N2	Scai	Protein SCAI	320271	0.000176599	Up
P52431	Pold1	DNA polymerase delta catalytic subunit	18971	0.0209593	Up
Q9CQ86	Mien1	Migration and invasion enhancer 1	103742	0.0019773	Up
Q9QZZ6	Dpt	Dermatopontin	56429	0.0148222	Up
P97386	Lig3	DNA ligase 3	16882	3.70052e-05	Up
O35601	Fyb	FYN-binding protein 1	23880	0.000668502	Up
Q8BKX6	Smg1	Serine/threonine-protein kinase SMG1	233789	0.0160078	Up
Q9EP52	Twsg1	Twisted gastrulation protein homolog 1	65960	0.00181338	Up
Q8CG70	P3h3	Prolyl 3-hydroxylase 3	14789	0.0200535	Up
Q9JKC7	Ap4m1	AP-4 complex subunit mu-1	11781	0.000365339	Up
D3YUD3	Inpp4a	phosphatidylinositol-3,4-bisphosphate 4-phosphatase	269180	0.00798556	Up
Q9QY24	Zbp1	Z-DNA-binding protein 1	58203	0.00113001	Up
Q6P1H1	Cyb561a3	Lysosomal membrane ascorbate-dependent ferrireductase CYB561A3	225912	0.00676517	Up
A2AJI0	Map7d1	MAP7 domain-containing protein 1	245877	0.00354656	Up
Q3U1F9	Pag1	Phosphoprotein associated with glycosphingolipid-enriched microdomains 1	94212	7.76277e-06	Up
Q9R1E0	Foxo1	Forkhead box protein O1	56458	8.13609e-05	Up
P60605	Ube2g2	Ubiquitin-conjugating enzyme E2 G2	22213	0.011436	Up
A6H5X4	Phf11d	PHD finger protein 11	219132	0.0343103	Up
Q69Z38	Peak1	Inactive tyrosine-protein kinase PEAK1	244895	0.00543568	Up
Q8BZ36	Rint1	RAD50-interacting protein 1	72772	0.0141432	Up
Q3UK78	Pcgf5	Polycomb group RING finger protein 5	76073	0.0267806	Up
Q921R8	Slc41a3	Solute carrier family 41 member 3	71699	0.0136862	Up
P83887	Tubg1	Tubulin gamma-1 chain	103733	0.000386185	Up
Q9JI08	Bin3	Bridging integrator 3	57784	0.0141278	Up
Q8BGH7	Cdc42se2	CDC42 small effector protein 2	72729	0.000570832	Up
Q3TIV9	Ap1s2	AP complex subunit sigma	108012	0.00892626	Up
Q9EPT5	Slco2a1	Solute carrier organic anion transporter family member 2A1	24059	0.00614616	Up
P58242	Smpdl3b	Acid sphingomyelinase-like phosphodiesterase 3b	100340	0.0168007	Up
Q2WFW2	Fcna	Splicing variant form of ficolin A (Fragment)	14133	7.00695e-07	Up
Q921E2	Rab31	Ras-related protein Rab-31	106572	0.0298428	Up
P26187	Mgmt	Methylated-DNA--protein-cysteine methyltransferase	17314	0.000148969	Up
Q9R1W5	Calcrl	Calcitonin gene-related peptide type 1 receptor	54598	4.4064e-06	Up
Q2YDW2	Msto1	Protein misato homolog 1	229524	2.15048e-05	Up
P97813	Pld2	Phospholipase D2	18806	1.44226e-05	Up
A0A087WRI8	2310022A10Rik	RIKEN cDNA 2310022A10 gene	66367	0.00631347	Up
Q3UD01	Atxn7l3b	Ataxin-7-like protein 3B	382423	0.000642093	Up
Q3TYD2	Nf1	NF1 (Fragment)	18015	0.020005	Up
Q61070	Ei24	Etoposide-induced protein 2.4	13663	0.000274586	Up
Q8BYW1	Arhgap25	Rho GTPase-activating protein 25	232201	4.37335e-05	Up
Q60790	Rasa3	Ras GTPase-activating protein 3	19414	0.0366033	Up
Q8R034	Anapc13	Anaphase-promoting complex subunit 13	69010	0.00230198	Up
Q920P5	Ak5	Adenylate kinase isoenzyme 5	229949	0.0410371	Up
Q8BZ20	Parp12	Protein mono-ADP-ribosyltransferase PARP12	243771	0.0024498	Up
P70426	Rit1	GTP-binding protein Rit1	19769	0.002634	Up
P63271	Supt4a	Transcription elongation factor SPT4-A	20922	2.39435e-05	Up
P54276	Msh6	DNA mismatch repair protein Msh6	17688	0.00485521	Up
B1ATI9	Gas7	Growth arrest-specific protein 7	14457	0.0140238	Up
Q8K284	Gtf3c1	General transcription factor 3C polypeptide 1	233863	0.00548674	Up
Q5DU00	Dcdc2a	Doublecortin domain-containing protein 2	195208	0.0267066	Up
Q99LG4	Ttc5	Tetratricopeptide repeat protein 5	219022	0.000317879	Up
Q91VV4	Dennd2d	DENN domain-containing protein 2D	72121	0.0100075	Up
O88508	Dnmt3a	DNA (cytosine-5)-methyltransferase 3A	13435	0.00332887	Up
Q99PU5	Acsbg1	Long-chain-fatty-acid--CoA ligase ACSBG1	94180	0.00372584	Up
Q62084	Ppp1r14b	Protein phosphatase 1 regulatory subunit 14B	18938	0.000691264	Up
Q9CY19	Plin2	Perilipin	11520	0.000231078	Up
Q8K262	Plac9	Placenta-specific protein 9	211623	0.0168007	Up
Q9ER38	Tor3a	Torsin-3A	30935	0.000347981	Up
Q3TBD2	Arhgap45	Rho GTPase-activating protein 45	70719	0.00944279	Up
A0A140T8N9	Igkv6-32	Immunoglobulin kappa variable 6-32 (Fragment)	434039	0.00225194	Up
Q4QQM4	Trp53i11	Tumor protein p53-inducible protein 11	277414	0.0127277	Up
A0A338P7C9	Tmem181a	Transmembrane protein 181A	77106	0.0359498	Up
Q64729	Tgfbr1	TGF-beta receptor type-1	21812	0.00474416	Up
Q01721	Gas1	Growth arrest-specific protein 1	14451	0.000658146	Up
Q8CIG9	Fbxl8	F-box/LRR-repeat protein 8	50788	0.0252236	Up
Q3UHN9	Ndst1	Bifunctional heparan sulfate N-deacetylase/N-sulfotransferase 1	15531	0.0183984	Up
Q91XA2	Golm1	Golgi membrane protein 1	105348	0.00264201	Up
Q80ZM5	H1f10	H1 histone family, member X	243529	0.00580876	Up
Q2VPQ9	Meaf6	Chromatin modification-related protein MEAF6	70088	0.000154793	Up
Q8BQP8	Rab11fip4	Rab11 family-interacting protein 4	268451	1.91694e-05	Up
P42337	Pik3ca	Phosphatidylinositol 4,5-bisphosphate 3-kinase catalytic subunit alpha isoform	18706	4.69188e-06	Up
Q9DBW3	Natd1	Protein NATD1	24083	0.0041938	Up
Q99JT6	Tlcd1	TLC domain-containing protein 1	68385	0.00200796	Up
Q3UK10	B9d2	B9 domain-containing protein 2	232987	0.00111897	Up
A0A1L1STC6	Syne1	Nesprin-1	64009	0.000276151	Up
Q3TYS2	Cybc1	Cytochrome b-245 chaperone 1	217370	0.00879986	Up
Q80TA1	Selenoi	Ethanolaminephosphotransferase 1	28042	0.0110919	Up
Q7TS68	Nsun6	tRNA (cytosine(72)-C(5))-methyltransferase NSUN6	74455	0.00720412	Up
O70479	Tnfaip1	BTB/POZ domain-containing adapter for CUL3-mediated RhoA degradation protein 2	21927	8.06553e-06	Up
Q9QXH4	Itgax	Integrin alpha-X	16411	5.69985e-05	Up
Q6TKP2	Npcd	Neuronal pentraxin with chromo domain	504193	0.0282451	Up
Q91VR7	Map1lc3a	Microtubule-associated proteins 1A/1B light chain 3A	66734	0.000121659	Up
Q9Z0H7	Bcl10	B-cell lymphoma/leukemia 10	12042	4.87052e-06	Up
Q91WE6	Cdkal1	Threonylcarbamoyladenosine tRNA methylthiotransferase	68916	0.000702619	Up
Q61592	Gas6	Growth arrest-specific protein 6	14456	0.000876597	Up
Q5SWD9	Tsr1	Pre-rRNA-processing protein TSR1 homolog	104662	0.0123346	Up
P0C913	1500009L16Rik	Overexpressed in colon carcinoma 1 protein homolog	69784	0.000267039	Up
Q3LAC4	Prex2	Phosphatidylinositol 3,4,5-trisphosphate-dependent Rac exchanger 2 protein	109294	0.00195633	Up
Q80W37	Snupn	Snurportin-1	66069	0.00206653	Up
Q9QZI9	Serinc3	Serine incorporator 3	26943	0.000125461	Up
Q8VD66	Abhd4	(Lyso)-N-acylphosphatidylethanolamine lipase	105501	0.000114007	Up
Q8BUH8	Senp7	Sentrin-specific protease 7	66315	0.00163849	Up
Q9D7W5	Med8	Mediator of RNA polymerase II transcription subunit 8	80509	0.00127918	Up
Q9CYD3	Crtap	Cartilage-associated protein	56693	0.000299387	Up
P22777	Serpine1	Plasminogen activator inhibitor 1	18787	0.0186046	Up
P58196	Plscr4	Phospholipid scramblase 4	235527	0.00106484	Up
P26618	Pdgfra	Platelet-derived growth factor receptor alpha	18595	0.00817143	Up
Q80ZJ1	Rap2a	Ras-related protein Rap-2a	76108	0.00253032	Up
Q99LL5	Pwp1	Periodic tryptophan protein 1 homolog	103136	6.79115e-05	Up
Q8R3V5	Sh3glb2	Endophilin-B2	227700	3.94364e-06	Up
Q9WVH4	Foxo3	Forkhead box protein O3	56484	0.000180054	Up
Q9Z100	Cpxm1	Probable carboxypeptidase X1	56264	0.00959301	Up
Q8CIC2	Nupl2	Nucleoporin NUP42	231042	0.00270185	Up
Q7TMI3	Uhrf2	E3 ubiquitin-protein ligase UHRF2	109113	0.000936566	Up
P63248	Pkia	cAMP-dependent protein kinase inhibitor alpha	18767	0.000255998	Up
P15306	Thbd	Thrombomodulin	21824	0.000688496	Up
P52800	Efnb2	Ephrin-B2	13642	0.000176713	Up
A0A0G2JGI1	Nexn	Nexilin	68810	0.00175433	Up
Q9D2L1	Arsk	Arylsulfatase K	77041	0.0283696	Up
Q924W7	Denn2b	DENN domain-containing protein 2B	76954	2.20593e-06	Up
A0A2I3BR72	Robo2	Roundabout homolog 2	268902	0.00156055	Up
Q8BK58	Hspbap1	HSPB1-associated protein 1	66667	8.03123e-08	Up
Q5DTG0	Atp8a1	Phospholipid-transporting ATPase (Fragment)	11980	0.000748939	Up
Q3UG98	Nat9	Alpha/beta-tubulin-N-acetyltransferase 9	66176	0.00390527	Up
Q8C0P5	Coro2a	Coronin-2A	107684	2.12923e-05	Up
Q9D1T5	Prr15	Proline-rich protein 15	78004	0.00491194	Up
Q923B6	Steap4	Metalloreductase STEAP4	117167	8.07589e-05	Up
Q99J21	Mcoln1	Mucolipin-1	94178	0.00746521	Up
P11247	Mpo	Myeloperoxidase	17523	6.69523e-06	Up
Q8CJH3	Plxnb1	Plexin-B1	235611	0.0105477	Up
Q61190	Il10rb	Interleukin-10 receptor subunit beta	16155	0.000468822	Up
O70458	Osmr	Oncostatin-M-specific receptor subunit beta	18414	0.00418273	Up
P0C673	Igsf11	Immunoglobulin superfamily member 11	207683	0.0111484	Up
Q9QUR8	Sema7a	Semaphorin-7A	20361	0.000199147	Up
Q9QY73	Tmem59	Transmembrane protein 59	56374	0.00058401	Up
O35216	Cenpa	Histone H3-like centromeric protein A	12615	2.14562e-05	Up
Q6ZPW1	Zfp512b	MKIAA1196 protein (Fragment)	269401	1.27242e-06	Up
Q9ESX4	Zcchc17	Zinc finger CCHC domain-containing protein 17	619605	0.000130536	Up
Q8K2A1	Gulp1	PTB domain-containing engulfment adapter protein 1	70676	6.56904e-05	Up
O55187	Cbx4	E3 SUMO-protein ligase CBX4	12418	0.00475604	Up
Q8R0F5	Rbmx2	RNA-binding motif protein, X-linked 2	209003	0.000172544	Up
Q8BKY8	Mterf2	Transcription termination factor 2, mitochondrial	74238	8.48393e-05	Up
Q9D2D7	Zfp687	Zinc finger protein 687	78266	0.000917788	Up
Q04744	Emx2	Homeobox protein EMX2	13797	0.000254052	Up
Q9DB42	Zfp593	Zinc finger protein 593	68040	0.00194423	Up
Q9QZL0	Ripk3	Receptor-interacting serine/threonine-protein kinase 3	56532	0.00290066	Up
Q7TQJ8	Wtip	Wilms tumor protein 1-interacting protein	101543	0.00276109	Up
O35613	Daxx	Death domain-associated protein 6	13163	4.57411e-06	Up
Q6NSU3	Glt8d1	Glycosyltransferase 8 domain-containing protein 1	76485	0.00204343	Up
Q9CWR1	Wdr73	WD repeat-containing protein 73	71968	3.49307e-05	Up
Q9CPZ6	Ormdl3	ORM1-like protein 3	66612	0.000218889	Up
Q9Z148	Ehmt2	Histone-lysine N-methyltransferase EHMT2	110147	0.000207173	Up
P30204	Msr1	Macrophage scavenger receptor types I and II	20288	0.0030574	Up
Q9JM51	Ptges	Prostaglandin E synthase	64292	5.23594e-06	Up
Q6PAQ4	Rexo4	RNA exonuclease 4	227656	0.023822	Up
J7I1C3	Rif1	Rif1	51869	3.90674e-05	Up
Q8VD58	Evi2b	Protein EVI2B	216984	0.000879537	Up
Q9WVM3	Anapc7	Anaphase-promoting complex subunit 7	56317	0.0315247	Up
Q9DAA6	Exosc1	Exosome complex component CSL4	66583	0.00103964	Up
Q8VC57	Kctd5	BTB/POZ domain-containing protein KCTD5	69259	9.24509e-06	Up
Q8BJZ3	Tmbim1	Protein lifeguard 3	69660	0.00758172	Up
Q8BVR6	Rspry1	RING finger and SPRY domain-containing protein 1	67610	0.00142751	Up
P35991	Btk	Tyrosine-protein kinase BTK	12229	0.00165308	Up
Q6ZPY2	Smg5	Nonsense-mediated mRNA decay factor SMG5	229512	0.00442646	Up
A0A2I3BPN6	Taf4	TATA-box-binding protein-associated factor 4	228980	2.50732e-05	Up
Q9CQ28	Dph6	Diphthine--ammonia ligase	66632	0.00518725	Up
Q00560	Il6st	Interleukin-6 receptor subunit beta	16195	0.00085592	Up
Q06335	Aplp2	Amyloid beta precursor like protein 2	11804	0.00205262	Up
Q9CQI4	Iftap	Intraflagellar transport-associated protein	68170	9.30198e-05	Up
O35654	Pold2	DNA polymerase delta subunit 2	18972	0.000641724	Up
Q8CHP6	Phc3	Polyhomeotic-like protein 3	241915	0.0136314	Up
P15655	Fgf2	Fibroblast growth factor 2	14173	0.000146961	Up
Q8K1C9	Lrrc41	Leucine-rich repeat-containing protein 41	230654	0.00468874	Up
Q3UWR0	Dnmt3a	PWWP domain-containing protein (Fragment)	13435	0.03969	Up
Q99M15	Pstpip2	Proline-serine-threonine phosphatase-interacting protein 2	19201	0.00479857	Up
B2RQE8	Arhgap42	Rho GTPase-activating protein 42	71544	0.00573848	Up
P58022	Loxl2	Lysyl oxidase homolog 2	94352	0.00168296	Up
Q5DTX6	Jcad	Junctional cadherin 5-associated protein	240185	0.000955114	Up
Q9DBM1	Gpatch1	G patch domain-containing protein 1	67471	0.000517117	Up
Q8BG07	Pld4	5'-3' exonuclease PLD4	104759	0.000978606	Up
Q91WB4	Plekhf2	Pleckstrin homology domain-containing family F member 2	71801	0.00478423	Up
Q6NSQ9	G6pc3	Glucose-6-phosphatase 3	68401	0.00784288	Up
Q8BH47	Sec22a	Vesicle-trafficking protein SEC22a	317717	0.00194299	Up
Q61576	Fkbp10	Peptidyl-prolyl cis-trans isomerase FKBP10	14230	0.00758397	Up
Q6P1Y8	Inpp4b	Type II inositol 3,4-bisphosphate 4-phosphatase	234515	0.0127261	Up
Q9Z2D8	Mbd3	Methyl-CpG-binding domain protein 3	17192	0.00244224	Up
Q9Z1E3	Nfkbia	NF-kappa-B inhibitor alpha	18035	0.000251549	Up
A2A716	Osbpl7	Oxysterol-binding protein	71240	8.13895e-05	Up
Q80U30	Clec16a	Protein CLEC16A	74374	3.47057e-05	Up
Q3TMW1	Ccdc102a	Coiled-coil domain-containing protein 102A	234582	0.00124079	Up
Q99KA4	Igh-VJ558	Igh protein	16061	0.0304091	Up
Q8R5K2	Usp33	Ubiquitin carboxyl-terminal hydrolase 33	170822	0.00423194	Up
Q8BR65	Suds3	Sin3 histone deacetylase corepressor complex component SDS3	71954	5.25956e-06	Up
Q3TBT3	Sting1	Stimulator of interferon genes protein	72512	0.00448208	Up
Q9WV89	Stxbp4	Syntaxin-binding protein 4	20913	0.00138747	Up
Q8BG50	Tmem169	Transmembrane protein 169	271711	0.0133869	Up
P15533	Trim30a	Tripartite motif-containing protein 30A	20128	5.76855e-05	Up
Q8K479	C1qtnf5	Complement C1q tumor necrosis factor-related protein 5	235312	0.00315581	Up
Q8N9S3	Ahsa2	Activator of 90 kDa heat shock protein ATPase homolog 2	268390	0.00633378	Up
Q6NWW9	Fndc3b	Fibronectin type III domain-containing protein 3B	72007	0.00394767	Up
P39053	Dnm1	Dynamin-1	13429	0.00465428	Up
A0A8V5KX73	Myo9b	Unconventional myosin-IXb	17925	0.00675153	Up
Q9Z130	Hnrnpdl	Heterogeneous nuclear ribonucleoprotein D-like	50926	0.00584819	Up
Q8K207	1700025G04Rik	Uncharacterized protein C1orf21 homolog	69399	0.00235363	Up
Q8CG19	Ltbp1	Latent-transforming growth factor beta-binding protein 1	268977	0.0183789	Up
E5RKB6	Stab1	FELE-1	192187	0.0114817	Up
A0A498U6I0	H2-Eb1	H-2 class II histocompatibility antigen, I-A beta chain (Fragment)	14969	0.0186588	Up
Q8R121	Serpina10	Protein Z-dependent protease inhibitor	217847	0.00027067	Up
A2ALK8	Ptpn3	Tyrosine-protein phosphatase non-receptor type 3	545622	0.00850324	Up
P25206	Mcm3	DNA replication licensing factor MCM3	17215	0.00821661	Up
F8TZM2		Polyprotein (Fragment)		0.0062508	Up
O35954	Pitpnm1	Membrane-associated phosphatidylinositol transfer protein 1	18739	0.0160187	Up
P27870	Vav1	Proto-oncogene vav	22324	0.0386738	Up
Q8BZR9	Ncbp3	Nuclear cap-binding protein subunit 3	66874	0.0240957	Up
Q3UZH2	Mcm3	DNA replication licensing factor MCM3	17215	0.0357834	Up
P17918	Pcna	Proliferating cell nuclear antigen	18538	0.0019499	Up
Q8BTZ4	Anapc5	Anaphase-promoting complex subunit 5	59008	0.0288462	Up
A2CF65	Clec10a	C-type lectin domain family 10 member A (Fragment)	17312	0.0239509	Up
Q8C050	Rps6ka5	Ribosomal protein S6 kinase alpha-5	73086	0.00759409	Up
Q9WV91	Ptgfrn	Prostaglandin F2 receptor negative regulator	19221	0.00120571	Up
Q8CD26	Slc35e1	Solute carrier family 35 member E1	270066	0.0281768	Up
P29533	Vcam1	Vascular cell adhesion protein 1	22329	0.0225201	Up
Q5UAK0	Mier1	Mesoderm induction early response protein 1	71148	0.00433	Up
Q3UZA1	Rcsd1	CapZ-interacting protein	226594	0.00208431	Up
B9EKT6	Iqgap3	IQ motif containing GTPase activating protein 3	404710	0.00683306	Up
Q8R3Y8	Irf2bp1	Interferon regulatory factor 2-binding protein 1	272359	0.0388856	Up
Q5DTU0	Afap1l2	Actin filament-associated protein 1-like 2	226250	0.021208	Up
Q5SVQ0	Kat7	Histone acetyltransferase KAT7	217127	0.00199259	Up
P37889	Fbln2	Fibulin-2	14115	0.00530669	Up
A9XX86	Mgl2	Macrophage galactose N-acetyl-galactosamine specific lectin 2 isoform i	216864	0.0111636	Up
Q7TND5	Rpf1	Ribosome production factor 1	70285	0.000802099	Up
Q99LJ6	Gpx7	Glutathione peroxidase 7	67305	0.00650336	Up
A0A1G5SK64	OTTMUSWSBG00059284	Immunity related GTPase family D		0.00790559	Up
Q3V0J1	Tmem237	Transmembrane protein 237	381259	0.014971	Up
Q99NH0	Ankrd17	Ankyrin repeat domain-containing protein 17	81702	0.0421652	Up
Q9D7S9	Chmp5	Charged multivesicular body protein 5	76959	0.00188647	Up
Q8CES0	Naa30	N-alpha-acetyltransferase 30	70646	0.00482316	Up
Q8BP71	Rbfox2	RNA binding protein fox-1 homolog 2	93686	0.0232493	Up
Q8C4J7	Tbl3	Transducin beta-like protein 3	213773	0.0140563	Up
Q9Z2B9	Rps6ka4	Ribosomal protein S6 kinase alpha-4	56613	0.0070954	Up
Q8VDG5	Ppcs	Phosphopantothenate--cysteine ligase	106564	0.0183997	Up
Q8BZH4	Pogz	Pogo transposable element with ZNF domain	229584	0.0035008	Up
Q6P549	Inppl1	Phosphatidylinositol 3,4,5-trisphosphate 5-phosphatase 2	16332	0.00916122	Up
Q9CWX9	Ddx47	Probable ATP-dependent RNA helicase DDX47	67755	0.00319347	Up
H3BIZ8	Syngr2	Synaptogyrin-2	20973	0.00239123	Up
Q99LC8	Eif2b1	Translation initiation factor eIF-2B subunit alpha	209354	0.0128967	Up
P55288	Cdh11	Cadherin-11	12552	0.0369355	Up
Q9CY34	Ube2f	NEDD8-conjugating enzyme UBE2F	67921	0.0153231	Up
Q9DBD5	Pelp1	Proline-, glutamic acid- and leucine-rich protein 1	75273	0.00039498	Up
O70591	Pfdn2	Prefoldin subunit 2	18637	0.0327144	Up
Q7TPD1	Fbxo11	F-box only protein 11	225055	0.0196333	Up
Q9WVJ9	Efemp2	EGF-containing fibulin-like extracellular matrix protein 2	58859	0.0193294	Up
Q61881	Mcm7	DNA replication licensing factor MCM7	17220	0.0170166	Up
P48410	Abcd1	ATP-binding cassette sub-family D member 1	11666	0.0220236	Up
Q99LR1	Abhd12	Lysophosphatidylserine lipase ABHD12	76192	0.00126144	Up
P14434	H2-Aa	H-2 class II histocompatibility antigen, A-B alpha chain	14960	0.0490894	Up
Q4KMM3	Oxr1	Oxidation resistance protein 1	170719	0.00272301	Up
F6VRP8	Lgals3bp	Galectin-3-binding protein (Fragment)	19039	0.049994	Up
P70665	Siae	Sialate O-acetylesterase	22619	0.0173831	Up
Q9D6H2	Hspb11	Intraflagellar transport protein 25 homolog	72938	0.021761	Up
Q3U1G5	Isg20l2	Interferon-stimulated 20 kDa exonuclease-like 2	229504	0.00488765	Up
Q8VDV3	Rab3il1	Guanine nucleotide exchange factor for Rab-3A	74760	0.0261356	Up
Q80W47	Wipi2	WD repeat domain phosphoinositide-interacting protein 2	74781	0.0375462	Up
Q8BG60	Txnip	Thioredoxin-interacting protein	56338	0.0137877	Up
Q9WTX8	Mad1l1	Mitotic spindle assembly checkpoint protein MAD1	17120	0.00695662	Up
P97377	Cdk2	Cyclin-dependent kinase 2	12566	0.0312964	Up
Q9JKY0	Cnot9	CCR4-NOT transcription complex subunit 9	58184	0.024728	Up
O70309	Itgb5	Integrin beta-5	16419	0.00745479	Up
Q9DBE9	Ftsj3	pre-rRNA 2'-O-ribose RNA methyltransferase FTSJ3	56095	0.0375725	Up
Q921W0	Chmp1a	Charged multivesicular body protein 1a	234852	0.00342444	Up
A0A0B4J1G1	Fcgr2b	Fc receptor, IgG, low affinity IIb	14130	0.0118907	Up
Q9Z266	Snapin	SNARE-associated protein Snapin	20615	0.00701236	Up
Q5DTS4	Rbm6	MKIAA4015 protein (Fragment)	19654	0.00921035	Up
Q8R0V5	Ido2	Indoleamine 2,3-dioxygenase 2	209176	0.0170147	Up
Q99LJ1	Fuca1	Tissue alpha-L-fucosidase	71665	0.0150628	Up
P63323	Rps12	40S ribosomal protein S12	20042	1.8447e-05	Up
Q99JP6	Homer3	Homer protein homolog 3	26558	0.0031498	Up
Q8R0G7	Spns1	Protein spinster homolog 1	73658	0.022088	Up
Q9DBS1	Tmem43	Transmembrane protein 43	74122	0.00276225	Up
Q61183	Papola	Poly(A) polymerase alpha	18789	0.0026352	Up
Q8K4Q8	Colec12	Collectin-12	140792	0.00276849	Up
Q8C4Q6	Aida	Axin interactor, dorsalization-associated protein	108909	0.0159442	Up
P58058	Nadk	NAD kinase	192185	0.018647	Up
Q6PCM2	Ints6	Integrator complex subunit 6	18130	0.02793	Up
Q8K124	Plekho2	Pleckstrin homology domain-containing family O member 2	102595	0.00313191	Up
Q8BTJ4	Enpp4	Bis(5'-adenosyl)-triphosphatase enpp4	224794	0.0289931	Up
Q9JM96	Cdc42ep4	Cdc42 effector protein 4	56699	0.00521402	Up
Q545Y5	Cd74	CD74 antigen (Invariant polypeptide of major histocompatibility complex, class II antigen-associated)	16149	0.010292	Up
P05622	Pdgfrb	Platelet-derived growth factor receptor beta	18596	0.0270198	Up
Q9D6K7	Ttc33	Tetratricopeptide repeat protein 33	67515	0.00599641	Up
A0A0A0MQ89	Actr5	Actin-related protein 5	109275	0.0107725	Up
P08071	Ltf	Lactotransferrin	17002	0.00427744	Up
Q80YQ2	Med23	Mediator of RNA polymerase II transcription subunit 23	70208	0.0156206	Up
Q9QYK7	Rnf11	RING finger protein 11	29864	0.0450126	Up
A0A0J9YUN4	Dnm1	dynamin GTPase	13429	0.0044209	Up
Q9CQ10	Chmp3	Charged multivesicular body protein 3	66700	0.0306997	Up
Q8BXN9	Tmem87a	Transmembrane protein 87A	211499	0.00676596	Up
Q9CYN9	Atp6ap2	Renin receptor	70495	0.0155966	Up
P61793	Lpar1	Lysophosphatidic acid receptor 1	14745	0.0214219	Up
P23708	Nfya	Nuclear transcription factor Y subunit alpha	18044	0.0234931	Up
Q6R891	Ppp1r9b	Neurabin-2	217124	0.00135889	Up
Q99LJ5	Cmtm3	CKLF-like MARVEL transmembrane domain-containing protein 3	68119	0.0157293	Up
P59808	Sash1	SAM and SH3 domain-containing protein 1	70097	0.015844	Up
Q8BN21	Vrk2	Serine/threonine-protein kinase VRK2	69922	0.0168749	Up
Q3UW53	Niban1	Protein Niban 1	63913	0.0127113	Up
C6EQG6		ASL1/Ifi205 fusion protein		0.0110245	Up
F6X2V9	Lsm14a	Protein LSM14 homolog A (Fragment)	67070	0.0312964	Up
Q9CSU0	Rprd1b	Regulation of nuclear pre-mRNA domain-containing protein 1B	70470	0.0256869	Up
Q8CHU3	Epn2	Epsin-2	13855	0.00959237	Up
O55098	Stk10	Serine/threonine-protein kinase 10	20868	0.00914446	Up
E9Q912	Rap1gds1	Rap1 GTPase-GDP dissociation stimulator 1	229877	0.000273115	Up
Q7TQK4	Exosc3	Exosome complex component RRP40	66362	0.0314178	Up
Q9D8M7	Phf10	PHD finger protein 10	72057	0.0110502	Up
A0A1B0GR85	2900026A02Rik	RIKEN cDNA 2900026A02 gene	243219	0.0164677	Up
Q8BYB9	Poglut1	Protein O-glucosyltransferase 1	224143	0.0350643	Up
Q69ZF7	Cnnm4	Metal transporter CNNM4	94220	0.0274444	Up
Q6YIY0		Gag protein		0.0128661	Up
Q921G6	Lrch4	Leucine-rich repeat and calponin homology domain-containing protein 4	231798	8.63314e-05	Up
Q5SF07	Igf2bp2	Insulin-like growth factor 2 mRNA-binding protein 2	319765	0.00830364	Up
Q8C7P1	Klhl9	BTB domain-containing protein	242521	0.0328118	Up
Q3TFD2	Lpcat1	Lysophosphatidylcholine acyltransferase 1	210992	0.0148417	Up
D3YTL5	Capg	Macrophage-capping protein (Fragment)	12332	0.0163117	Up
Q9JI48	Plac8	Placenta-specific gene 8 protein	231507	0.00255818	Up
Q8CAS9	Parp9	Protein mono-ADP-ribosyltransferase PARP9	80285	0.0273966	Up
Q99LH2	Ptdss1	Phosphatidylserine synthase 1	19210	0.0316548	Up
Q9ES52	Inpp5d	Phosphatidylinositol 3,4,5-trisphosphate 5-phosphatase 1	16331	0.0299961	Up
Q05186	Rcn1	Reticulocalbin-1	19672	0.00504002	Up
Q9CX80	Cygb	Cytoglobin	114886	0.00921144	Up
Q3TJ69	Serpinb9b	SERPIN domain-containing protein	20706	0.0493449	Up
Q8VCF1	Cant1	Soluble calcium-activated nucleotidase 1	76025	0.0406216	Up
P16879	Fes	Tyrosine-protein kinase Fes/Fps	14159	0.0180816	Up
O70209	Pdlim3	PDZ and LIM domain protein 3	53318	0.00915751	Up
Q91VW3	Sh3bgrl3	SH3 domain-binding glutamic acid-rich-like protein 3	73723	0.00694993	Up
Q9CVD2	Atxn3	Ataxin-3	110616	0.00363046	Up
A0A0G2JDZ4	Myl10	Myosin regulatory light chain 10	59310	0.0224298	Up
Q8C7K6	Pcyox1l	Prenylcysteine oxidase-like	240334	0.0383569	Up
Q91VU7	Pus7	Pseudouridylate synthase 7 homolog	78697	0.0497682	Up
Q80XC2	Trmt61a	tRNA (adenine(58)-N(1))-methyltransferase catalytic subunit TRMT61A	328162	0.0282467	Up
Q8BMD8	Slc25a24	Calcium-binding mitochondrial carrier protein SCaMC-1	229731	0.00876704	Up
Q8BGB5	Limd2	LIM domain-containing protein 2	67803	0.0101039	Up
Q9DAU7	Wfdc2	WAP four-disulfide core domain protein 2	67701	0.0382679	Up
P55194	Sh3bp1	SH3 domain-binding protein 1	20401	0.00702091	Up
Q9EQW9	iba1	Ionized calcium binding adapter molecule 1		0.0296367	Up
Q6NVF0	Ocrl	Inositol polyphosphate 5-phosphatase OCRL	320634	0.00420921	Up
Q8K003	Tma7	Translation machinery-associated protein 7	66167	0.0191745	Up
P18828	Sdc1	Syndecan-1	20969	0.0441832	Up
Q8R5M8	Cadm1	Cell adhesion molecule 1	54725	0.0201054	Up
P97346	Nxn	Nucleoredoxin	18230	0.028454	Up
Q8BQM4	Heatr3	HEAT repeat-containing protein 3	234549	0.0280988	Up
Q64261	Cdk6	Cyclin-dependent kinase 6	12571	0.0187857	Up
P08103	Hck	Tyrosine-protein kinase HCK	15162	0.0130705	Up
P41234	Abca2	ATP-binding cassette sub-family A member 2	11305	0.032176	Up
P0DOV2	Ifi204	Interferon-activable protein 204	15951	0.00181303	Up
E9QJX9	Stat2	Signal transducer and activator of transcription	20847	0.0488849	Up
V9GX43	Celf2	CUGBP Elav-like family member 2 (Fragment)	14007	0.0498741	Up
Q3UH05	Asap2	Arf-GAP with SH3 domain, ANK repeat and PH domain-containing protein 2	211914	0.0205747	Up
Q91W96	Anapc4	Anaphase-promoting complex subunit 4	52206	0.0050418	Up
P0DOV1	Ifi211	Interferon-activable protein 205-B	381308	0.0149143	Up
Q8CGE8	Ifi205	Interferon-activable protein 205-A	226695	0.0149143	Up
A0A1Z3MI21	Ifi205	Ifi205	226695	0.0149143	Up
Q60716	P4ha2	Prolyl 4-hydroxylase subunit alpha-2	18452	0.00876601	Up
Q8BHL3	Tbc1d10b	TBC1 domain family member 10B	68449	0.022829	Up
P11835	Itgb2	Integrin beta-2	16414	0.0272893	Up
Q8R5A6	Tbc1d22a	TBC1 domain family member 22A	223754	0.04555	Up
Q505B7	Zbtb8os	Protein archease	67106	0.00037212	Up
O35153	Bet1l	BET1-like protein	54399	0.0454678	Up
Q9D8P7	Gtf3c6	General transcription factor 3C polypeptide 6	67371	0.0406034	Up
Q9D2V8	Mfsd10	Major facilitator superfamily domain-containing protein 10	68294	0.011165	Up
Q8BHI7	Elovl5	Elongation of very long chain fatty acids protein 5	68801	0.0483833	Up
Q9D4H1	Exoc2	Exocyst complex component 2	66482	0.000258025	Up
Q80Y14	Glrx5	Glutaredoxin-related protein 5, mitochondrial	73046	0.0278974	Up
E9QN31	Nop2	Probable 28S rRNA (cytosine-C(5))-methyltransferase	110109	0.0474534	Up
Q3UBX0	Tmem109	Transmembrane protein 109	68539	0.000721171	Up
Q9Z0L8	Ggh	Gamma-glutamyl hydrolase	14590	0.0320918	Up
Q80XC3	Usp6nl	USP6 N-terminal-like protein	98910	0.0348349	Up
Q8BHL5	Elmo2	Engulfment and cell motility protein 2	140579	0.0215936	Up
A0A2I3BRX9	Ralgapa1	Ral GTPase-activating protein subunit alpha-1	56784	0.0179208	Up
Q8VDG3	Parn	Poly(A)-specific ribonuclease PARN	74108	0.0220749	Up
Q61024	Asns	Asparagine synthetase [glutamine-hydrolyzing]	27053	0.0477989	Up
Q921F2	Tardbp	TAR DNA-binding protein 43	230908	0.0175519	Up
Q8BLD4	Tardbp	TAR DNA-binding protein 43	230908	0.0175519	Up
P70202	Lxn	Latexin	17035	0.00685598	Up
Q8K3K8	Optn	Optineurin	71648	0.014377	Up
Q3UIR3	Dtx3l	E3 ubiquitin-protein ligase DTX3L	209200	0.0143125	Up
P49710	Hcls1	Hematopoietic lineage cell-specific protein	15163	0.0114286	Up
Q6ZWY8	Tmsb10	Thymosin beta-10	19240	0.000756063	Up
P10923	Spp1	Osteopontin	20750	0.0281108	Up
Q8R4R6	Nup35	Nucleoporin NUP35	69482	0.0101302	Up
Q64449	Mrc2	C-type mannose receptor 2	17534	0.00842799	Up
D3YVW2	Golim4	Golgi integral membrane protein 4	73124	0.0436942	Up
Q9CPW5	Ssr2	Translocon-associated protein subunit beta	66256	0.0203466	Up
Q3V1T4	P3h1	Prolyl 3-hydroxylase 1	56401	0.0397388	Up
Q6PGG6	Gnl3l	Guanine nucleotide-binding protein-like 3-like protein	237107	0.0265056	Up
Q9D823	Rpl37	60S ribosomal protein L37	67281	0.0120137	Up
G4W8R2	Nexn	Nexilin alpha	68810	0.00147454	Up
P34928	Apoc1	Apolipoprotein C-I	11812	0.017646	Up
Q8VD75	Hip1	Huntingtin-interacting protein 1	215114	0.00675784	Up
H3BKC5	Lsm5	U6 snRNA-associated Sm-like protein LSm5 (Fragment)	66373	0.0381668	Up
Q922V4	Plrg1	Pleiotropic regulator 1	53317	0.0345161	Up
Q9ESU6	Brd4	Bromodomain-containing protein 4	57261	0.000282046	Up
Q3UGS4	Mcrip1	Mapk-regulated corepressor-interacting protein 1	192173	0.000617803	Up
P70429	Evl	Ena/VASP-like protein	14026	0.00666155	Up
Q9D7P7	Clic3	Chloride intracellular channel protein 3	69454	0.0110827	Up
E9PVA8	Gcn1	eIF-2-alpha kinase activator GCN1	231659	0.0163143	Up
Q80U44	Zfyve16	Zinc finger FYVE domain-containing protein 16	218441	0.0193665	Up
Q3UPU3	Ubr2	E3 ubiquitin-protein ligase	224826	0.019479	Up
Q9D281	Fam114a1	Protein Noxp20	68303	0.0345871	Up
Q99N57	Raf1	RAF proto-oncogene serine/threonine-protein kinase	110157	0.032102	Up
Q8K296	Mtmr3	Myotubularin-related protein 3	74302	0.000643354	Up
Q07797	Lgals3bp	Galectin-3-binding protein	19039	0.0328266	Up
Q8VC85	Lsm1	U6 snRNA-associated Sm-like protein LSm1	67207	0.0208621	Up
Q9Z110	Aldh18a1	Delta-1-pyrroline-5-carboxylate synthase	56454	0.0443213	Up
Q8R1K4	Phykpl	5-phosphohydroxy-L-lysine phospho-lyase	72947	0.0203717	Up
P52293	Kpna2	Importin subunit alpha-1	16647	0.00900781	Up
P97760	Polr2c	DNA-directed RNA polymerase II subunit RPB3	20021	0.0181585	Up
Q8K3X4	Irf2bpl	Probable E3 ubiquitin-protein ligase IRF2BPL	238330	0.00459701	Up
Q61753	Phgdh	D-3-phosphoglycerate dehydrogenase	236539	0.0364448	Up
E9Q5K9	Ythdc1	YTH domain-containing protein 1	231386	0.0158194	Up
Q9JHP7	Poglut2	Protein O-glucosyltransferase 2	72050	0.00456499	Up
A0A0B4J1I0	Igkv1-110	Immunoglobulin kappa variable 1-110 (Fragment)	381777	0.0189866	Up
P01901	H2-K1	H-2 class I histocompatibility antigen, K-B alpha chain	14972	0.014582	Up
P60060	Sec61g	Protein transport protein Sec61 subunit gamma	20335	0.0100715	Up
Q8C3W1	2310022B05Rik	Uncharacterized protein C1orf198 homolog	69551	0.00512741	Up
E9PVP3	Mpdu1	Mannose-P-dolichol utilization defect 1 protein	24070	0.0345678	Up
Q8K403	H2rsp	HAI-2 related small peptide		0.00973989	Up
P32261	Serpinc1	Antithrombin-III	11905	0.021546	Up
Q9QZ85	Iigp1	Interferon-inducible GTPase 1	60440	0.0313943	Up
Q3ULW8	Parp3	Protein mono-ADP-ribosyltransferase PARP3	235587	0.0203102	Up
Q8BXL7	Arfrp1	ADP-ribosylation factor-related protein 1	76688	0.0143341	Up
P62305	Snrpe	Small nuclear ribonucleoprotein E	20643	0.0114267	Up
P35283	Rab12	Ras-related protein Rab-12	19328	0.030872	Up
Q7TQ95	Lnpk	Endoplasmic reticulum junction formation protein lunapark	69605	0.0136392	Up
Q61213	Mela	human endogenous retrovirus K endopeptidase	17276	0.0421279	Up
P62915	Gtf2b	Transcription initiation factor IIB	229906	0.00224115	Up
E9PUF7	Arhgef1	Rho guanine nucleotide exchange factor 1	16801	0.000628957	Up
P06800	Ptprc	Receptor-type tyrosine-protein phosphatase C	19264	0.024444	Up
Q99MQ1	Bicc1	Protein bicaudal C homolog 1	83675	0.004398	Up
Q99MP8	Brap	BRCA1-associated protein	72399	0.0236515	Up
Q80V26	Bpnt2	Golgi-resident adenosine 3',5'-bisphosphate 3'-phosphatase	242291	0.0337889	Up
A6P3E4	Mapk8	Stress-activated protein kinase JNK	26419	0.0210708	Up
P36916	Gnl1	Guanine nucleotide-binding protein-like 1	14670	0.000510581	Up
Q62009	Postn	Periostin	50706	0.0087897	Up
Q8CD10	Micu2	Calcium uptake protein 2, mitochondrial	68514	0.000496777	Up
Q3UL40	Tacc2	TACC_C domain-containing protein (Fragment)	57752	0.0426618	Up
Q5FWI3	Cemip2	Cell surface hyaluronidase	83921	0.0261228	Up
Q8BMQ2	Gtf3c4	General transcription factor 3C polypeptide 4	269252	0.0301103	Up
Q3UE54	Cd14	Monocyte differentiation antigen CD14	12475	0.00429749	Up
P43275	H1f1	Histone H1.1	80838	0.0216102	Up
Q3TRI4	Pum1	PUM-HD domain-containing protein	80912	0.0173958	Up
Q8VD04	Gripap1	GRIP1-associated protein 1	54645	0.0229302	Up
P36371	Tap2	Antigen peptide transporter 2	21355	0.0384117	Up
Q91W97	Hkdc1	Hexokinase HKDC1	216019	0.0057622	Up
Q9ET54	Palld	Palladin	72333	0.00307604	Up
K0BWC3	Palld	Palladin isoform	72333	0.00307604	Up
Q8K0E3	Slc5a11	Sodium/myo-inositol cotransporter 2	233836	0.0498347	Up
Q5SFM8	Rbm27	RNA-binding protein 27	225432	0.0192079	Up
Q9D706	Rpap3	RNA polymerase II-associated protein 3	71919	0.00013392	Up
Q3U8W9	Hnrnpr	Heterogeneous nuclear ribonucleoprotein R	74326	0.0252724	Up
Q8C129	Lnpep	Leucyl-cystinyl aminopeptidase	240028	0.00219071	Up
O54824	Il16	Pro-interleukin-16	16170	0.011057	Up
B2RTP7	Krt2	Krt2 protein	16681	0.00296889	Up
Q9Z0Z4	Heph	Hephaestin	15203	0.0311014	Up
Q9QYY0	Gab1	GRB2-associated-binding protein 1	14388	0.0359367	Up
P14602	Hspb1	Heat shock protein beta-1	15507	0.00129568	Up
P13595	Ncam1	Neural cell adhesion molecule 1	17967	0.0170617	Up
Q8K363	Ddx18	ATP-dependent RNA helicase DDX18	66942	0.0222339	Up
Q9CXR1	Dhrs7	Dehydrogenase/reductase SDR family member 7	66375	0.0208367	Up
Q5SSH8	Cyb5d2	Neuferricin	192986	0.0444368	Up
P14131	Rps16	40S ribosomal protein S16	20055	0.015147	Up
G5E8B1	Ptpn13	Tyrosine-protein phosphatase non-receptor type 13	19249	0.0202749	Up
Q3TLP1	Spp1	Osteopontin	20750	0.040562	Up
Q9WTU6	Mapk9	Mitogen-activated protein kinase 9	26420	0.0395391	Up
Q8C094	Mapk9	Stress-activated protein kinase JNK (Fragment)	26420	0.0395391	Up
Q9DBT5	Ampd2	AMP deaminase 2	109674	0.0209381	Up
P0C605	Prkg1	cGMP-dependent protein kinase 1	19091	0.00140209	Up
Q61103	Dpf2	Zinc finger protein ubi-d4	19708	0.0319515	Up
O09005	Degs1	Sphingolipid delta(4)-desaturase DES1	13244	0.0318851	Up
E9QB01	Ncam1	Neural cell adhesion molecule 1	17967	0.0286032	Up
P47811	Mapk14	Mitogen-activated protein kinase 14	26416	0.0323231	Up
P07310	Ckm	Creatine kinase M-type	12715	0.0280636	Up
Q9EPX2	Papln	Papilin	170721	0.00529604	Up
P99027	Rplp2	60S acidic ribosomal protein P2	67186	0.0228968	Up
P01898	H2-Q10	H-2 class I histocompatibility antigen, Q10 alpha chain	15007	0.00466187	Up
Q9WUD1	Stub1	E3 ubiquitin-protein ligase CHIP	56424	0.00114765	Up
P70268	Pkn1	Serine/threonine-protein kinase N1	320795	0.0171498	Up
Q3UJ44	Capg	Macrophage-capping protein	12332	0.0210635	Up
A2BGI8	Ppih	Peptidyl-prolyl cis-trans isomerase (Fragment)	66101	0.034912	Up
Q8BVW0	Ganc	Neutral alpha-glucosidase C	76051	0.00987405	Up
P11679	Krt8	Keratin, type II cytoskeletal 8	16691	0.0337924	Up
Q8VBV3	Exosc2	Exosome complex component RRP4	227715	0.0437284	Up
E9PWE8	Dpysl3	Dihydropyrimidinase-related protein 3	22240	0.0341673	Up
Q8CIM3	D2hgdh	D-2-hydroxyglutarate dehydrogenase, mitochondrial	98314	0.038479	Up
Q99PU8	Dhx30	ATP-dependent RNA helicase DHX30	72831	0.0383943	Up
Q9D710	Tmx2	Thioredoxin-related transmembrane protein 2	66958	0.00441298	Up
F8VQ05	Fryl	FRY-like transcription coactivator	72313	0.0120903	Up
P54227	Stmn1	Stathmin	16765	0.00575877	Up
A2A6J7	Lsp1	Lymphocyte-specific protein 1	16985	0.0108604	Up
P19973	Lsp1	Lymphocyte-specific protein 1	16985	0.0108604	Up
A0A286YCI8	Sorbs1	Sorbin and SH3 domain-containing protein 1	20411	0.0384454	Up
A0A668KL65	Sorbs1	Sorbin and SH3 domain-containing protein 1 (Fragment)	20411	0.0384454	Up
E9QNA7	Sorbs1	Sorbin and SH3 domain-containing protein 1	20411	0.0384454	Up
Q9ERL9	Gucy1a1	Guanylate cyclase soluble subunit alpha-1	60596	0.00110607	Up
Q8VED2	Bloc1s4	Biogenesis of lysosome-related organelles complex 1 subunit 4	117197	0.0463509	Up
Q60710	Samhd1	Deoxynucleoside triphosphate triphosphohydrolase SAMHD1	56045	0.0438454	Up
P39688	Fyn	Tyrosine-protein kinase Fyn	14360	0.00796302	Up
Q9CWZ3	Rbm8a	RNA-binding protein 8A	60365	0.0297364	Up
Q60715	P4ha1	Prolyl 4-hydroxylase subunit alpha-1	18451	0.0392384	Up
E9Q7B0	P4ha1	procollagen-proline 4-dioxygenase	18451	0.0392384	Up
Q9R087	Gpc6	Glypican-6	23888	0.022276	Up
A0A5F8MPW1	Agt	Angiotensinogen	11606	0.0074364	Up
Q69ZS7	Hbs1l	HBS1-like protein	56422	0.00377523	Up
Q91W39	Ncoa5	Nuclear receptor coactivator 5	228869	0.0393719	Up
Q63850	Nup62	Nuclear pore glycoprotein p62	18226	0.00624949	Up
Q8K0H5	Taf10	Transcription initiation factor TFIID subunit 10	24075	0.0423879	Up
Q8CCN5	Bcas3	BCAS3 microtubule associated cell migration factor	192197	0.0219281	Up
P97371	Psme1	Proteasome activator complex subunit 1	19186	0.0031145	Up
Q61599	Arhgdib	Rho GDP-dissociation inhibitor 2	11857	0.0195457	Up
Q61490	Alcam	CD166 antigen	11658	0.00807718	Up
P16054	Prkce	Protein kinase C epsilon type	18754	0.0364698	Up
Q64012	Raly	RNA-binding protein Raly	19383	0.0129908	Up
O35900	Lsm2	U6 snRNA-associated Sm-like protein LSm2	27756	0.0240645	Up
Q5RL79	Krtcap2	Keratinocyte-associated protein 2	66059	0.0330409	Up
P08905	Lyz2	Lysozyme C-2	17105	0.00745626	Up
E0CYE6	Pip4p1	Phosphatidylinositol-4,5-bisphosphate 4-phosphatase (Fragment)	219024	0.00471075	Up
Q62193	Rpa2	Replication protein A 32 kDa subunit	19891	0.0168067	Up
O70370	Ctss	Cathepsin S	13040	0.0343779	Up
D3YYR5	P2rx4	ATP receptor	18438	0.00064515	Up
Q3T9E4	Tgtp1	T-cell-specific guanine nucleotide triphosphate-binding protein 2	21822	0.0348938	Up
Q8VED5	Krt79	Keratin, type II cytoskeletal 79	223917	0.0309173	Up
Q8C845	Efhd2	EF-hand domain-containing protein D2	27984	0.0163515	Up
Q91XV3	Basp1	Brain acid soluble protein 1	70350	0.0142374	Up
Q61233	Lcp1	Plastin-2	18826	0.0299889	Up
P63024	Vamp3	Vesicle-associated membrane protein 3	22319	0.00295673	Up
Q3TZZ7	Esyt2	Extended synaptotagmin-2	52635	0.0396318	Up
E9Q0F0	Krt78	Keratin 78	332131	0.0483145	Up
Q9R233	Tapbp	Tapasin	21356	0.0116529	Up
Q9CR26	Vta1	Vacuolar protein sorting-associated protein VTA1 homolog	66201	0.0121604	Up
Q60520	Sin3a	Paired amphipathic helix protein Sin3a	20466	0.0272447	Up
Q8R349	Cdc16	Cell division cycle protein 16 homolog	69957	0.0186808	Up
Q99MD9	Nasp	Nuclear autoantigenic sperm protein	50927	0.000851062	Up
Q7TSS2	Ube2q1	Ubiquitin-conjugating enzyme E2 Q1	70093	0.0499464	Up
Q8R5J9	Arl6ip5	PRA1 family protein 3	65106	0.0208215	Up
Q8CJF7	Ahctf1	Protein ELYS	226747	0.0220577	Up
P61967	Ap1s1	AP-1 complex subunit sigma-1A	11769	0.00854237	Up
Q9WU40	Lemd3	Inner nuclear membrane protein Man1	380664	0.00968775	Up
A4FU62	Iglv2	LOC207685 protein (Fragment)	110612	0.00171663	Up
Q3UUU4	Septin6	Septin	56526	0.047709	Up
Q8C306		Palladin, cytoskeletal associated protein (Fragment)		0.00916145	Up
Q8VIJ6	Sfpq	Splicing factor, proline- and glutamine-rich	71514	0.0187512	Up
Q9Z1Z7		Fibronectin (Fragment)		0.00446955	Up
Q8K3G5	Vrk3	Inactive serine/threonine-protein kinase VRK3	101568	0.00427605	Up
Q00915	Rbp1	Retinol-binding protein 1	19659	0.0176854	Up
Q62426	Cstb	Cystatin-B	13014	0.0044916	Up
Q8BQ46	Taf15	TAF15 RNA polymerase II, TATA box binding protein (TBP)-associated factor	70439	0.00457997	Up
Q921X9	Pdia5	Protein disulfide-isomerase A5	72599	0.0287585	Up
Q61823	Pdcd4	Programmed cell death protein 4	18569	0.0149463	Up
Q64674	Srm	Spermidine synthase	20810	0.0112467	Up
Q8CIH5	Plcg2	1-phosphatidylinositol 4,5-bisphosphate phosphodiesterase gamma-2	234779	0.0182315	Up
A0A075B5P4	Ighg1	Ig gamma-1 chain C region secreted form (Fragment)	16017	0.0422394	Up
O89001	Cpd	Carboxypeptidase D	12874	0.0239797	Up
Q8R3B1	Plcd1	1-phosphatidylinositol 4,5-bisphosphate phosphodiesterase delta-1	18799	0.0146444	Up
Q8VE18	Smg8	Nonsense-mediated mRNA decay factor SMG8	74133	0.000552	Up
P57716	Ncstn	Nicastrin	59287	0.0449166	Up
P46412	Gpx3	Glutathione peroxidase 3	14778	0.0156695	Up
Q8CH25	Sltm	SAFB-like transcription modulator	66660	0.00445454	Up
E9QJW0	Mgst1	glutathione transferase	56615	0.00791482	Up
Q8K2F0	Brd3	Bromodomain-containing protein 3	67382	0.0238623	Up
P63254	Crip1	Cysteine-rich protein 1	12925	0.0154564	Up
Q80UU2	Rpp38	Ribonuclease P protein subunit p38	227522	0.00824686	Up
Q8BM72	Hspa13	Heat shock 70 kDa protein 13	110920	0.00430013	Up
F6T2Z7	Cald1	Caldesmon 1 (Fragment)	109624	0.0173731	Up
Q8VE88	Fam114a2	Protein FAM114A2	67726	0.0299298	Up
Q8CI75	Dis3l2	DIS3-like exonuclease 2	208718	0.00426716	Up
P19253	Rpl13a	60S ribosomal protein L13a	22121	6.82455e-05	Up
Q922U2	Krt5	Keratin, type II cytoskeletal 5	110308	0.0403513	Up
Q9Z0S9	Rabac1	Prenylated Rab acceptor protein 1	14470	0.00662886	Up
Q60854	Serpinb6a	Serpin B6	20719	0.0188189	Up
E9PVA6	Git2	ARF GTPase-activating protein GIT2	26431	0.0352194	Up
P39054	Dnm2	Dynamin-2	13430	0.0154496	Up
G3X9G4	Dnm2	dynamin GTPase	13430	0.0154496	Up
Q8BKG3	Ptk7	Inactive tyrosine-protein kinase 7	71461	0.0225287	Up
A0A4P3APB9	Mapkapk2	non-specific serine/threonine protein kinase	17164	0.00122707	Up
Q9CWP6	Mospd2	Motile sperm domain-containing protein 2	76763	0.0309509	Up
P04104	Krt1	Keratin, type II cytoskeletal 1	16678	0.00271677	Up
Q6IFZ6	Krt77	Keratin, type II cytoskeletal 1b	406220	0.00271677	Up
P63154	Crnkl1	Crooked neck-like protein 1	66877	0.00518256	Up
Q60972	Rbbp4	Histone-binding protein RBBP4	19646	0.00872603	Up
Q60973	Rbbp7	Histone-binding protein RBBP7	245688	0.00872603	Up
P30681	Hmgb2	High mobility group protein B2	97165	0.0231719	Up
Q61462	Cyba	Cytochrome b-245 light chain	13057	6.43897e-05	Up
Q3UQ28	Pxdn	Peroxidasin homolog	69675	0.00225522	Up
P42227	Stat3	Signal transducer and activator of transcription 3	20848	0.0222896	Up
Q6UIL4	Ahnak	AHNAK (Fragment)	66395	0.0281743	Up
A0A0E4B366	HC	MAb 44B1 heavy chain		0.0156428	Up
Q62189	Snrpa	U1 small nuclear ribonucleoprotein A	53607	0.00231316	Up
Q9CXE7	Tmed5	Transmembrane emp24 domain-containing protein 5	73130	0.0105443	Up
O08528	Hk2	Hexokinase-2	15277	0.0342954	Up
Q8R3E3	Wipi1	WD repeat domain phosphoinositide-interacting protein 1	52639	0.0109139	Up
A0A0R4J0S1	Cdc42ep1	Cdc42 effector protein 1	104445	0.0181463	Up
Q6X893	Slc44a1	Choline transporter-like protein 1	100434	0.00429864	Up
Q69ZQ2	Isy1	Pre-mRNA-splicing factor ISY1 homolog	57905	0.0451631	Up
P01887	B2m	Beta-2-microglobulin	12010	0.0298424	Up
Q62465	Vat1	Synaptic vesicle membrane protein VAT-1 homolog	26949	0.00272172	Up
Q921M7	Cyrib	CYFIP-related Rac1 interactor B	223601	0.0331887	Up
P11688	Itga5	Integrin alpha-5	16402	0.0336145	Up
Q61164	Ctcf	Transcriptional repressor CTCF	13018	0.0193347	Up
O89020	Afm	Afamin	280662	0.0201503	Up
Q9R1Q8	Tagln3	Transgelin-3	56370	0.0184937	Up
D3Z7U4	Mecp2	Methyl-CpG-binding protein 2	17257	0.0131252	Up
P62717	Rpl18a	60S ribosomal protein L18a	76808	0.00153758	Up
Q9CQI7	Snrpb2	U2 small nuclear ribonucleoprotein B''	20639	0.00259889	Up
Q8VCN6	Cd99	CD99 antigen	673094	0.0390795	Up
P62962	Pfn1	Profilin-1	18643	0.016009	Up
O35226	Psmd4	26S proteasome non-ATPase regulatory subunit 4	19185	0.0100433	Up
Q3UXJ3	Hnrnpll	RRM domain-containing protein (Fragment)	72692	0.00932884	Up
Q8VH51	Rbm39	RNA-binding protein 39	170791	0.0319227	Up
P56959	Fus	RNA-binding protein FUS	233908	0.0117112	Up
Q7TSE6	Stk38l	Serine/threonine-protein kinase 38-like	232533	0.0381697	Up
O55201	Supt5	Transcription elongation factor SPT5	20924	0.00184142	Up
P25911	Lyn	Tyrosine-protein kinase Lyn	17096	0.037656	Up
P27048	Snrpb	Small nuclear ribonucleoprotein-associated protein B	20638	0.00552144	Up
Q8CHH9	Septin8	Septin-8	20362	0.0383816	Up
Q6PDH0	Phldb1	Pleckstrin homology-like domain family B member 1	102693	0.000549218	Up
Q91V12	Acot7	Cytosolic acyl coenzyme A thioester hydrolase	70025	0.00600693	Up
P53026	Rpl10a	60S ribosomal protein L10a	19896	0.0312476	Up
Q99J77	Nans	Sialic acid synthase	94181	0.0320866	Up
P46471	Psmc2	26S proteasome regulatory subunit 7	19181	0.00730623	Up
Q8BVQ9	Psmc2	26S proteasome regulatory subunit 7	19181	0.00730623	Up
Q8K0E8	Fgb	Fibrinogen beta chain	110135	0.0353022	Up
P46735	Myo1b	Unconventional myosin-Ib	17912	0.0187802	Up
E9Q580	Myo1b	Unconventional myosin-Ib	17912	0.0187802	Up
Q8BIQ5	Cstf2	Cleavage stimulation factor subunit 2	108062	0.0233396	Up
Q3TC91	Cpsf3	Cleavage and polyadenylation specific factor 3	54451	0.0111297	Up
Q9QXK7	Cpsf3	Cleavage and polyadenylation specificity factor subunit 3	54451	0.0111297	Up
Q6A068	Cdc5l	Cell division cycle 5-like protein	71702	0.0452121	Up
P16045	Lgals1	Galectin-1	16852	0.0106981	Up
P28658	Atxn10	Ataxin-10	54138	0.0244535	Up
P37804	Tagln	Transgelin	21345	0.00443246	Up
Q3TIR3	Ric8a	Synembryn-A	101489	0.033425	Up
P47955	Rplp1	60S acidic ribosomal protein P1	56040	0.00266629	Up
P63030	Mpc1	Mitochondrial pyruvate carrier 1	55951	0.00197026	Up
P59279	Rab2b	Ras-related protein Rab-2B	76338	0.0184897	Up
B1AZI6	Thoc2	THO complex subunit 2	331401	0.0362898	Up
Q99K51	Pls3	Plastin-3	102866	0.0396499	Up
Q61147	Cp	Ceruloplasmin	12870	0.0416467	Up
O35639	Anxa3	Annexin A3	11745	0.00228425	Up
Q8CBA2	Slfn5	Schlafen family member 5	327978	0.0266729	Up
Q9JJR8	Tmem9b	Transmembrane protein 9B	56786	0.037628	Up
Q9CWL0	Cpsf3	Cleavage and polyadenylation specific factor 3	54451	0.0133601	Up
A0A0R4J0L5	Cog6	Conserved oligomeric Golgi complex subunit 6	67542	0.0142232	Up
Q9CXW4	Rpl11	60S ribosomal protein L11	67025	0.0443383	Up
Q6PCN7	Hltf	Helicase-like transcription factor	20585	0.00455886	Up
Q8K2C8	Gpat4	Glycerol-3-phosphate acyltransferase 4	102247	5.76327e-05	Up
Q61107	Gbp3	Guanylate-binding protein 4	55932	0.00249854	Up
P26450	Pik3r1	Phosphatidylinositol 3-kinase regulatory subunit alpha	18708	0.00334789	Up
P97333	Nrp1	Neuropilin-1	18186	0.000582229	Up
Q7TSV4	Pgm2	Phosphopentomutase	66681	0.00354482	Up
Q6DFW4	Nop58	Nucleolar protein 58	55989	0.00624177	Up
O09110	Map2k3	Dual specificity mitogen-activated protein kinase kinase 3	26397	0.00737143	Up
Q99PV0	Prpf8	Pre-mRNA-processing-splicing factor 8	192159	0.048398	Up
Q9CQZ1	Hsbp1	Heat shock factor-binding protein 1	68196	0.0342402	Up
Q9JLV6	Pnkp	Bifunctional polynucleotide phosphatase/kinase	59047	0.0151041	Up
Q99LD8	Ddah2	N(G),N(G)-dimethylarginine dimethylaminohydrolase 2	51793	0.0269705	Up
Q61033	Tmpo	Lamina-associated polypeptide 2, isoforms alpha/zeta	21917	0.0140284	Up
P01592	Jchain	Immunoglobulin J chain	16069	0.00391013	Up
A0A0G2JDV9	Anxa3	Annexin (Fragment)	11745	0.0206978	Up
Q6ZQ08	Cnot1	CCR4-NOT transcription complex subunit 1	234594	0.0043424	Up
Q9WTQ5	Akap12	A-kinase anchor protein 12	83397	0.00440828	Up
O35350	Capn1	Calpain-1 catalytic subunit	12333	0.00829363	Up
A0A023J6I7	COX2	Cytochrome c oxidase subunit 2	17709	0.0165631	Up
S4R1M9	Osbpl10	Oxysterol-binding protein-related protein 10	74486	0.0105778	Up
P27641	Xrcc5	X-ray repair cross-complementing protein 5	22596	0.0022752	Up
G3UXW9	Gps1	COP9 signalosome complex subunit 1	209318	0.0330976	Up
Q9WV32	Arpc1b	Actin-related protein 2/3 complex subunit 1B	11867	0.0286266	Up
Q6PAJ1	Bcr	Breakpoint cluster region protein	110279	0.0405885	Up
Q9JMH6	Txnrd1	Thioredoxin reductase 1, cytoplasmic	50493	0.00468331	Up
Q6IRU2	Tpm4	Tropomyosin alpha-4 chain	326618	0.0131343	Up
Q9CXW3	Cacybp	Calcyclin-binding protein	12301	0.0177821	Up
Q8CI95	Osbpl11	Oxysterol-binding protein-related protein 11	106326	0.0359761	Up
Q8VBT0	Tmx1	Thioredoxin-related transmembrane protein 1	72736	0.0183019	Up
Q91W53	Golga7	Golgin subfamily A member 7	57437	0.0203245	Up
Q3UMW7	Mapkapk3	MAP kinase-activated protein kinase 3	102626	0.00907897	Up
P05480	Src	Proto-oncogene tyrosine-protein kinase Src	20779	0.013831	Up
Q04736	Yes1	Tyrosine-protein kinase Yes	22612	0.013831	Up
Q71FD7	Fblim1	Filamin-binding LIM protein 1	74202	0.00196037	Up
O08583	Alyref	THO complex subunit 4	21681	0.0142286	Up
Q8R323	Rfc3	Replication factor C subunit 3	69263	0.0450513	Up
Q05CR3	Plec	Plec1 protein (Fragment)	18810	0.0128993	Up
O54983	Crym	Ketimine reductase mu-crystallin	12971	0.00778631	Up
Q8K2Q9	Shtn1	Shootin-1	71653	0.0179536	Up
P22437	Ptgs1	Prostaglandin G/H synthase 1	19224	0.0280728	Up
O08529	Capn2	Calpain-2 catalytic subunit	12334	0.0113373	Up
Q91VE0	Slc27a4	Long-chain fatty acid transport protein 4	26569	0.0431228	Up
Q99JX6	Anxa6	Annexin	11749	0.0129188	Up
P14824	Anxa6	Annexin A6	11749	0.0129188	Up
Q9CPQ3	Tomm22	Mitochondrial import receptor subunit TOM22 homolog	223696	0.0471831	Up
Q920B9	Supt16	FACT complex subunit SPT16	114741	0.0092717	Up
Q31167	H2-D1	H-2D cell surface glycoprotein (Fragment)	14964	0.0126106	Up
P21958	Tap1	Antigen peptide transporter 1	21354	0.0168209	Up
Q3TE85	Hmga1	High mobility group protein HMG-I/HMG-Y	15361	0.026687	Up
O54774	Ap3d1	AP-3 complex subunit delta-1	11776	0.0412997	Up
P49312	Hnrnpa1	Heterogeneous nuclear ribonucleoprotein A1	15382	0.0140706	Up
Q04207	Rela	Transcription factor p65	19697	0.0356907	Up
Q8K2F8	Lsm14a	Protein LSM14 homolog A	67070	0.0145301	Up
A0A0R4J0I1	Serpina3k	Serine protease inhibitor A3K	20714	0.0219812	Up
Q80UG5	Septin9	Septin-9	53860	0.0255757	Up
Q3UDK4	Anxa6	Annexin	11749	0.0184727	Up
Q9JKV1	Adrm1	Proteasomal ubiquitin receptor ADRM1	56436	0.00820519	Up
Q91Z96	Bmp2k	BMP-2-inducible protein kinase	140780	0.00475333	Up
P26369	U2af2	Splicing factor U2AF 65 kDa subunit	22185	0.024481	Up
Q8BI84	Mia3	Transport and Golgi organization protein 1 homolog	338366	0.0145475	Up
P46718	Pdcd2	Programmed cell death protein 2	18567	0.000926944	Up
Q9EQH2	Erap1	Endoplasmic reticulum aminopeptidase 1	80898	0.0155521	Up
Q3TNH0	Tmpo	Thymopoietin	21917	0.0279275	Up
Q3U955	Tmpo	Lamina-associated polypeptide 2	21917	0.0279275	Up
Q9DC23	Dnajc10	DnaJ homolog subfamily C member 10	66861	0.00479582	Up
P15535	B4galt1	Beta-1,4-galactosyltransferase 1	14595	0.0257095	Up
P26516	Psmd7	26S proteasome non-ATPase regulatory subunit 7	17463	0.00719724	Up
Q8VEE1	Lmcd1	LIM and cysteine-rich domains protein 1	30937	0.0154246	Up
F8VPK0	Ttc37	Tetratricopeptide repeat domain 37	218343	0.00415741	Up
Q99P72	Rtn4	Reticulon-4	68585	0.0142418	Up
Q9D4J1	Efhd1	EF-hand domain-containing protein D1	98363	0.0414882	Up
P99024	Tubb5	Tubulin beta-5 chain	22154	0.00415445	Up
Q9QUM0	Itga2b	Integrin alpha-IIb	16399	0.0196359	Up
Q3UGP8	Alg10b	Putative Dol-P-Glc:Glc(2)Man(9)GlcNAc(2)-PP-Dol alpha-1,2-glucosyltransferase	380959	0.00303636	Up
P26645	Marcks	Myristoylated alanine-rich C-kinase substrate	17118	0.00987881	Up
Q9QX47	Son	Protein SON	20658	0.0270898	Up
O08797	Serpinb9	SPI6	20723	0.00893141	Up
O35344	Kpna3	Importin subunit alpha-4	16648	0.00320423	Up
Q8C0L6	Paox	Peroxisomal N(1)-acetyl-spermine/spermidine oxidase	212503	0.0409514	Up
P12265	Gusb	Beta-glucuronidase	110006	0.0133016	Up
Q9ERF3	Wdr61	SKI8 subunit of superkiller complex protein	66317	0.0117882	Up
Q8K2I1	Fntb	Protein farnesyltransferase subunit beta	110606	0.00159517	Up
E9PUQ9	Piezo1	Piezo-type mechanosensitive ion channel component	234839	0.03852	Up
P07356	Anxa2	Annexin A2	12306	0.0349224	Up
Q9DD18	Dtd1	D-aminoacyl-tRNA deacylase 1	66044	0.00183432	Up
E9QA16	Cald1	Caldesmon 1	109624	0.0235317	Up
E9QA15	Cald1	Caldesmon 1	109624	0.0235317	Up
P16110	Lgals3	Galectin-3	16854	0.0373503	Up
A0A087WR50	Fn1	Fibronectin	14268	0.000820996	Up
P06339	H2-T23	H-2 class I histocompatibility antigen, D-37 alpha chain	15040	0.0153591	Up
Q80T83	Vcpip1	ubiquitinyl hydrolase 1 (Fragment)	70675	0.0177265	Up
P09055	Itgb1	Integrin beta-1	16412	0.0174602	Up
P06330		Ig heavy chain V region AC38 205.12		0.0142976	Up
Q9EQU5	Set	Protein SET	56086	0.0216052	Up
Q8K274	Fn3krp	Ketosamine-3-kinase	238024	0.00274787	Up
Q6TYB5	Fez2	Fasciculation and elongation protein zeta-2	225020	0.042799	Up
O88569	Hnrnpa2b1	Heterogeneous nuclear ribonucleoproteins A2/B1	53379	0.0085124	Up
H3BLL4	Hnrnpk	Heterogeneous nuclear ribonucleoprotein K	15387	0.0139705	Up
B2RQG2	Phf3	PHD finger protein 3	213109	0.0256476	Up
Q9CWJ9	Atic	Bifunctional purine biosynthesis protein ATIC	108147	0.0080763	Up
Q9D832	Dnajb4	DnaJ homolog subfamily B member 4	67035	0.0177834	Up
P51125	Cast	Calpastatin	12380	0.0234356	Up
P56376	Acyp1	Acylphosphatase-1	66204	0.0491032	Up
Q9DAR7	Dcps	m7GpppX diphosphatase	69305	0.0499364	Up
Q922U1	Prpf3	U4/U6 small nuclear ribonucleoprotein Prp3	70767	0.039261	Up
Q60648	Gm2a	Ganglioside GM2 activator	14667	0.0348491	Up
Q8CHQ0	Fbxo4	F-box only protein 4	106052	0.0394189	Up
Q9D6T0	Nosip	Nitric oxide synthase-interacting protein	66394	0.0205544	Up
O54962	Banf1	Barrier-to-autointegration factor	23825	0.00185241	Up
P35821	Ptpn1	Tyrosine-protein phosphatase non-receptor type 1	19246	0.00224951	Up
P24638	Acp2	Lysosomal acid phosphatase	11432	0.0191935	Up
Q08091	Cnn1	Calponin-1	12797	0.00776214	Up
E9Q8L9	Rab11fip1	Rab11 family-interacting protein 1	75767	0.0490492	Up
P18654	Rps6ka3	Ribosomal protein S6 kinase alpha-3	110651	0.0462777	Up
O09043	Napsa	Napsin-A	16541	0.00626682	Up
Q3TIX9	Usp39	U4/U6.U5 tri-snRNP-associated protein 2	28035	0.00867754	Up
Q8CI51	Pdlim5	PDZ and LIM domain protein 5	56376	0.00309747	Up
P14206	Rpsa	40S ribosomal protein SA	16785	0.0296651	Up
Q8BVU0	Lrch3	DISP complex protein LRCH3	70144	0.0347777	Up
P15864	H1f2	Histone H1.2	50708	0.00377447	Up
Q6PNC0	Dmxl1	DmX-like protein 1	240283	0.0160563	Up
O08532	Cacna2d1	Voltage-dependent calcium channel subunit alpha-2/delta-1	12293	0.0130956	Up
Q14BH8	Cacna2d1	Cacna2d1 protein	12293	0.0130956	Up
O08784	Tcof1	Treacle protein	21453	0.00645519	Up
Q9DCC4	Pycrl	Pyrroline-5-carboxylate reductase 3	66194	0.0454048	Up
O35309	Nmi	N-myc-interactor	64685	0.0137751	Up
P28667	Marcksl1	MARCKS-related protein	17357	0.0124521	Up
Q8BXA5	Clptm1l	Lipid scramblase CLPTM1L	218335	0.0229246	Up
Q8CHD8	Rab11fip3	Rab11 family-interacting protein 3	215445	0.004731	Up
Q3U0V1	Khsrp	Far upstream element-binding protein 2	16549	0.0269416	Up
O55131	Septin7	Septin-7	235072	0.025002	Up
Q9CQ73	Pkp2	Plakophilin-2	67451	0.00848697	Up
D3YXK2	Safb	Scaffold attachment factor B1	224903	0.0132473	Up
Q8R0X7	Sgpl1	Sphingosine-1-phosphate lyase 1	20397	0.0151094	Up
P20029	Hspa5	Endoplasmic reticulum chaperone BiP	14828	0.00156064	Up
Q8K209	Adgrg1	Adhesion G-protein coupled receptor G1	14766	0.019569	Up
Q08879	Fbln1	Fibulin-1	14114	0.0416694	Up
P18242	Ctsd	Cathepsin D	13033	0.00206588	Up
Q9CYN2	Spcs2	Signal peptidase complex subunit 2	66624	0.0433745	Up
P58871	Tnks1bp1	182 kDa tankyrase-1-binding protein	228140	0.00716424	Up
Q63810	Ppp3r1	Calcineurin subunit B type 1	19058	0.0348465	Up
E9PWQ3	Col6a3	Collagen, type VI, alpha 3	12835	0.0313687	Up
A0A087WS16	Col6a3	Collagen, type VI, alpha 3	12835	0.0313687	Up
Q9Z0I9	Col6a3	Collagen alpha3(VI) (Fragment)	12835	0.0313687	Up
P62751	Rpl23a	60S ribosomal protein L23a	268449	0.0151436	Up
O55222	Ilk	Integrin-linked protein kinase	16202	0.0263107	Up
O88271	Cfdp1	Craniofacial development protein 1	23837	0.0129779	Up
P57784	Snrpa1	U2 small nuclear ribonucleoprotein A'	68981	0.0389657	Up
P51150	Rab7	Ras-related protein Rab-7a	19349	0.0166199	Up
Q9EST5	Anp32b	Acidic leucine-rich nuclear phosphoprotein 32 family member B	67628	0.00540856	Up
O89103	Cd93	Complement component C1q receptor	17064	0.0220191	Up
P04117	Fabp4	Fatty acid-binding protein, adipocyte	11770	0.0091061	Up
Q8R0J7	Vps37b	Vacuolar protein sorting-associated protein 37B	330192	0.0118514	Up
Q9JJ00	Plscr1	Phospholipid scramblase 1	22038	0.00481422	Up
Q91Z40	Gbp7	Guanylate-binding protein 7	229900	0.0217229	Up
O89017	Lgmn	Legumain	19141	0.0092791	Up
Q6A026	Pds5a	Sister chromatid cohesion protein PDS5 homolog A	71521	0.0332374	Up
Q811D0	Dlg1	Disks large homolog 1	13383	0.00364947	Up
Q60855	Ripk1	Receptor-interacting serine/threonine-protein kinase 1	19766	0.0330417	Up
A1L366	Rad21	RAD21 homolog (S. pombe)	19357	0.0257436	Up
A0A1B0GSG5	Rnh1	Ribonuclease inhibitor	107702	0.00668092	Up
Q9D8M4	Rpl7l1	60S ribosomal protein L7-like 1	66229	0.0180746	Up
Q9ERU3	Zfp422	Zinc finger protein 22	67255	0.028966	Up
P97372	Psme2	Proteasome activator complex subunit 2	19188	0.0161317	Up
Q8BPB0	Mob1b	MOB kinase activator 1B	68473	0.0154732	Up
O89079	Cope	Coatomer subunit epsilon	59042	0.0215788	Up
Q8VDR9	Dock6	Dedicator of cytokinesis protein 6	319899	0.00452424	Up
Q9D0R8	Lsm12	Protein LSM12	268490	0.0164481	Up
Q9CXI5	Manf	Mesencephalic astrocyte-derived neurotrophic factor	74840	0.0105472	Up
Q9QXE7	Tbl1x	F-box-like/WD repeat-containing protein TBL1X	21372	0.0189879	Up
Q9R0P4	1110004F10Rik	Small acidic protein	56372	0.00288763	Up
Q6A028	Swap70	Switch-associated protein 70	20947	0.0149347	Up
A0A0R4J0E4	Ints7	Integrator complex subunit 7	77065	0.0155531	Up
F8WHP8	Atp5j2	ATP synthase subunit f, mitochondrial	57423	0.0277699	Up
Q6ZWX2	Tmsb4x	Thymosin beta	19241	0.0323826	Up
Q810B6	Ankfy1	Rabankyrin-5	11736	0.00418087	Up
Q99K48	Nono	Non-POU domain-containing octamer-binding protein	53610	0.0284931	Up
P48024	Eif1	Eukaryotic translation initiation factor 1	20918	0.00362945	Up
Q3TKT4	Smarca4	Transcription activator BRG1	20586	0.0232026	Up
A0A0R4J1E3	Dbn1	Drebrin	56320	0.00473736	Up
P17047	Lamp2	Lysosome-associated membrane glycoprotein 2	16784	0.0262315	Up
Q64727	Vcl	Vinculin	22330	0.0025134	Up
P00405	COX2	Cytochrome c oxidase subunit 2	17709	0.0100266	Up
O88811	Stam2	Signal transducing adapter molecule 2	56324	0.000499703	Up
P56812	Pdcd5	Programmed cell death protein 5	56330	0.0103497	Up
P28798	Grn	Progranulin	14824	0.0371084	Up
Q9CX86	Hnrnpa0	Heterogeneous nuclear ribonucleoprotein A0	77134	0.0331755	Up
P62192	Psmc1	26S proteasome regulatory subunit 4	19179	0.00250273	Up
Q3TEA8	Hp1bp3	Heterochromatin protein 1-binding protein 3	15441	0.0489974	Up
Q9QXA5	Lsm4	U6 snRNA-associated Sm-like protein LSm4	50783	0.00378666	Up
Q00PI9	Hnrnpul2	Heterogeneous nuclear ribonucleoprotein U-like protein 2	68693	0.0352935	Up
Q8C7E9	Cstf2t	Cleavage stimulation factor subunit 2 tau variant	83410	0.0168272	Up
Q3TMF4	Nras	GTPase NRas	18176	0.0306837	Up
A0A0N4SVX9	Dysf	Dysferlin	26903	0.0168683	Up
Q8BH60	Gopc	Golgi-associated PDZ and coiled-coil motif-containing protein	94221	0.0497011	Up
Q9CQW9	Ifitm3	Interferon-induced transmembrane protein 3	66141	0.00663528	Up
Q61686	Cbx5	Chromobox protein homolog 5	12419	0.013718	Up
P62984	Uba52	Ubiquitin-60S ribosomal protein L40	22186	0.0271133	Up
Q9QYB5	Add3	Gamma-adducin	27360	0.000341868	Up
Q05DT0	Add3	Add3 protein (Fragment)	27360	0.000341868	Up
P0C0S6	H2az1	Histone H2A.Z	51788	0.034855	Up
Q3UAS2	Capza1	F-actin-capping protein subunit alpha	12340	0.0355862	Up
Q3UJV2	Capza1	F-actin-capping protein subunit alpha	12340	0.0355862	Up
Q7TPD0	Ints3	Integrator complex subunit 3	229543	0.0363508	Up
Q9D187	Ciao2b	Cytosolic iron-sulfur assembly component 2B	68523	0.0332533	Up
O35465	Fkbp8	Peptidyl-prolyl cis-trans isomerase FKBP8	14232	0.0473464	Up
Q9CVB6	Arpc2	Actin-related protein 2/3 complex subunit 2	76709	0.0391544	Up
Q8VE37	Rcc1	Regulator of chromosome condensation	100088	0.0011965	Up
P62702	Rps4x	40S ribosomal protein S4, X isoform	20102	0.0196576	Up
A0A2I3BRM6	Hnrnpc	Heterogeneous nuclear ribonucleoproteins C1/C2 (Fragment)	15381	0.0203045	Up
P61965	Wdr5	WD repeat-containing protein 5	140858	0.00201448	Up
Q6ZQ61	Matr3	MKIAA0723 protein (Fragment)	17184	0.0145455	Up
Q9Z2U1	Psma5	Proteasome subunit alpha type-5	26442	0.00636881	Up
P32067	Ssb	Lupus La protein homolog	20823	0.0463205	Up
Q7TMM9	Tubb2a	Tubulin beta-2A chain	22151	0.0135115	Up
Q9CWF2	Tubb2b	Tubulin beta-2B chain	73710	0.0135115	Up
Q9D8B1	Aig1	Androgen-induced gene 1 protein	66253	0.0349121	Up
Q5SUF2	Luc7l3	Luc7-like protein 3	67684	0.0284934	Up
Q78PG9	Ccdc25	Coiled-coil domain-containing protein 25	67179	0.0110241	Up
P58252	Eef2	Elongation factor 2	13629	0.0304842	Up
Q8K0U4	Hspa12a	Heat shock 70 kDa protein 12A	73442	0.036358	Up
Q61081	Cdc37	Hsp90 co-chaperone Cdc37	12539	0.00558088	Up
Q61655	Ddx19a	ATP-dependent RNA helicase DDX19A	13680	0.0151355	Up
A2RSY6	Trmt1l	TRMT1-like protein	98685	0.0132243	Up
Q8BH35	C8b	Complement component C8 beta chain	110382	0.0423755	Up
Q9DCZ4	Apoo	MICOS complex subunit Mic26	68316	0.00631256	Up
Q9JKX6	Nudt5	ADP-sugar pyrophosphatase	53893	0.0266777	Up
O70423	Aoc3	Membrane primary amine oxidase	11754	0.0467607	Up
Q91VJ4	Stk38	Serine/threonine-protein kinase 38	106504	0.00796107	Up
Q3TJD7	Pdlim7	PDZ and LIM domain protein 7	67399	0.0148762	Up
P29351	Ptpn6	Tyrosine-protein phosphatase non-receptor type 6	15170	0.0319933	Up
P61089	Ube2n	Ubiquitin-conjugating enzyme E2 N	93765	0.00174204	Up
P35290	Rab24	Ras-related protein Rab-24	19336	0.00545093	Down
Q8K0H1	Slc47a1	Multidrug and toxin extrusion protein 1	67473	0.0474457	Down
Q6PDB7	Ces2b	Carboxylic ester hydrolase	234669	0.0218344	Down
Q923I7	Slc5a2	Sodium/glucose cotransporter 2	246787	0.0378453	Down
Q99M01	Fars2	Phenylalanine--tRNA ligase, mitochondrial	69955	0.0173382	Down
A2AHJ7	Dgkz	Diacylglycerol kinase	104418	0.00343248	Down
P15532	Nme1	Nucleoside diphosphate kinase A	18102	0.000775256	Down
Q9D2R0	Aacs	Acetoacetyl-CoA synthetase	78894	0.00267787	Down
Q6R0H7	Gnas	Guanine nucleotide-binding protein G(s) subunit alpha isoforms XLas	14683	0.0411333	Down
Q9Z1J3	Nfs1	Cysteine desulfurase	18041	0.0214198	Down
Q9DB77	Uqcrc2	Cytochrome b-c1 complex subunit 2, mitochondrial	67003	0.00624812	Down
Q8C863	Itch	E3 ubiquitin-protein ligase Itchy	16396	0.0242554	Down
O88533	Ddc	Aromatic-L-amino-acid decarboxylase	13195	0.014818	Down
Q9CQX2	Cyb5b	Cytochrome b5 type B	66427	0.0134532	Down
Q8VCF0	Mavs	Mitochondrial antiviral-signaling protein	228607	0.0412578	Down
P21126	Ubl4a	Ubiquitin-like protein 4A	27643	0.00448555	Down
Q8BKC5	Ipo5	Importin-5	70572	0.0266408	Down
P97742	Cpt1a	Carnitine O-palmitoyltransferase 1, liver isoform	12894	0.0159464	Down
Q8BQZ4	Ralgapb	Ral GTPase-activating protein subunit beta	228850	0.0229947	Down
O09172	Gclm	Glutamate--cysteine ligase regulatory subunit	14630	0.0245306	Down
Q3TNA1	Xylb	Xylulose kinase	102448	0.0454096	Down
E9Q1Q9	Khk	Ketohexokinase	16548	0.0124134	Down
Q3UU56	Gm29609	Predicted gene 29609	115482680	0.0339828	Down
Q8BHE8	Maip1	m-AAA protease-interacting protein 1, mitochondrial	68115	0.00260661	Down
A0A0R4J107	Apeh	Acylamino-acid-releasing enzyme (Fragment)	235606	0.00738473	Down
Q8VHG0	Fmo4	Dimethylaniline monooxygenase [N-oxide-forming] 4	226564	0.0121653	Down
Q5U5V2	Hykk	Hydroxylysine kinase	235386	0.0109183	Down
Q8JZU2	Slc25a1	Tricarboxylate transport protein, mitochondrial	13358	0.0393891	Down
A0A1S6GWG9	Man2c1	alpha-mannosidase	73744	0.0441258	Down
P13516	Scd1	Acyl-CoA desaturase 1	20249	0.00577136	Down
A2A974	Cyp4a12b	Cytochrome P450 4A12B	13118	0.0332682	Down
Q3U452		ATP synthase subunit alpha		0.0372297	Down
Q3TDK6	Rogdi	Protein rogdi homolog	66049	0.0365549	Down
Q9D483	Polr3c	DNA-directed RNA polymerase III subunit RPC3	74414	0.0443939	Down
Q9DCG6	Pbld1	Phenazine biosynthesis-like domain-containing protein 1	68371	0.017101	Down
Q8K157	Galm	Galactose mutarotase	319625	7.04697e-05	Down
D3Z7X0	Acad12	Acyl-Coenzyme A dehydrogenase family, member 12	338350	0.0466985	Down
Q8CFA2	Amt	Aminomethyltransferase, mitochondrial	434437	0.0062192	Down
Q9DBF1	Aldh7a1	Alpha-aminoadipic semialdehyde dehydrogenase	110695	0.00311981	Down
Q925N0	Sfxn5	Sideroflexin-5	94282	0.0257127	Down
Q69ZU8	Ankrd6	Ankyrin repeat domain-containing protein 6	140577	0.00568575	Down
Q8VHQ9	Acot11	Acyl-coenzyme A thioesterase 11	329910	0.0166519	Down
O88456	Capns1	Calpain small subunit 1	12336	8.78881e-05	Down
Q9D3S3	Snx29	Sorting nexin-29	74478	0.015204	Down
Q9CYV5	Tmem135	Transmembrane protein 135	72759	0.00557857	Down
P97865	Pex7	Peroxisomal targeting signal 2 receptor	18634	0.0161352	Down
Q3URR8	Nubpl	Iron-sulfur protein NUBPL	76826	0.0146291	Down
Q8C570	Rae1	mRNA export factor	66679	8.98747e-05	Down
Q921H9	Coa7	Cytochrome c oxidase assembly factor 7	69893	0.0103536	Down
Q3U186	Rars2	Probable arginine--tRNA ligase, mitochondrial	109093	0.0108411	Down
P57016	Lad1	Ladinin-1	16763	0.00346597	Down
Q91WR5	Akr1c21	Aldo-keto reductase family 1 member C21	77337	0.0437405	Down
Q91X52	Dcxr	L-xylulose reductase	67880	0.0332649	Down
Q99J99	Mpst	3-mercaptopyruvate sulfurtransferase	246221	0.0380995	Down
Q99KI0	Aco2	Aconitate hydratase, mitochondrial	11429	0.0162289	Down
Q80TT4	Tomm70a	MKIAA0719 protein (Fragment)	28185	0.00938544	Down
Q8K4H1	Afmid	Kynurenine formamidase	71562	0.0150093	Down
A8Y5H7	Sec14l1	SEC14-like protein 1	74136	0.000588779	Down
Q61072	Adam9	Disintegrin and metalloproteinase domain-containing protein 9	11502	0.0129401	Down
P46460	Nsf	Vesicle-fusing ATPase	18195	0.00220631	Down
O35988	Sdc4	Syndecan-4	20971	0.0217464	Down
Q8R5L1	C1qbp	Complement component 1 Q subcomponent-binding protein, mitochondrial	12261	0.000949062	Down
Q9EPA7	Nmnat1	Nicotinamide/nicotinic acid mononucleotide adenylyltransferase 1	66454	0.0428538	Down
Q60991	Cyp7b1	Cytochrome P450 7B1	13123	0.0354226	Down
Q9QYF9	Ndrg3	Protein NDRG3	29812	0.00985551	Down
Q925N2	Sfxn2	Sideroflexin-2	94279	0.00268087	Down
B2RXQ2	Ppfia1	Ppfia1 protein	233977	0.0314243	Down
P49222	Epb42	Protein 4.2	13828	0.0171836	Down
P38647	Hspa9	Stress-70 protein, mitochondrial	15526	0.0110379	Down
Q8R1T4	Slc35a3	UDP-N-acetylglucosamine transporter	229782	0.0169366	Down
Q8BU88	Mrpl22	39S ribosomal protein L22, mitochondrial	216767	0.00750637	Down
Q8BJZ4	Mrps35	28S ribosomal protein S35, mitochondrial	232536	0.0371811	Down
P53612	Rabggtb	Geranylgeranyl transferase type-2 subunit beta	19352	0.0259889	Down
Q9QZS5	Sgk2	Serine/threonine-protein kinase Sgk2	27219	0.00192141	Down
Q91ZH7	Abhd3	Phospholipase ABHD3	106861	0.0193235	Down
Q91VM9	Ppa2	Inorganic pyrophosphatase 2, mitochondrial	74776	0.0161723	Down
D3Z636	Ppa2	inorganic diphosphatase	74776	0.0161723	Down
P61922	Abat	4-aminobutyrate aminotransferase, mitochondrial	268860	0.000976118	Down
Q9WUR9	Ak4	Adenylate kinase 4, mitochondrial	11639	0.0268451	Down
Q9D0M3	Cyc1	Cytochrome c1, heme protein, mitochondrial	66445	0.00411667	Down
P11862	Gas2	Growth arrest-specific protein 2	14453	0.0240346	Down
Q9JHI5	Ivd	Isovaleryl-CoA dehydrogenase, mitochondrial	56357	0.0108016	Down
Q3TGQ4	Secisbp2	Ribosomal_L7Ae domain-containing protein	75420	0.0357113	Down
Q8K154	Ugt2b34	UDP-glucuronosyltransferase	100727	0.0241077	Down
Q9CXW2	Mrps22	28S ribosomal protein S22, mitochondrial	64655	0.0114199	Down
O88735	Map7	Ensconsin	17761	0.0151741	Down
Q8R1G2	Cmbl	Carboxymethylenebutenolidase homolog	69574	0.0117531	Down
J3KMM6	Ecsit	Evolutionarily conserved-signaling intermediate in Toll pathway, mitochondrial (Fragment)	26940	0.00221499	Down
Q99PL6	Ubxn6	UBX domain-containing protein 6	66530	0.0470095	Down
Q80XK1	Cyp2a5	Cytochrome P450 (Fragment)	13087	0.0179176	Down
P15392	Cyp2a4	Cytochrome P450 2A4	13086	0.0179176	Down
Q8CHT0	Aldh4a1	Delta-1-pyrroline-5-carboxylate dehydrogenase, mitochondrial	212647	0.0118726	Down
Q8CHK3	Mboat7	Lysophospholipid acyltransferase 7	77582	0.0114584	Down
Q3UH66	Wnk2	Serine/threonine-protein kinase WNK2	75607	0.0391422	Down
Q3TUH1	Tamm41	Phosphatidate cytidylyltransferase, mitochondrial	68971	0.00441552	Down
Q9QXD1	Acox2	Peroxisomal acyl-coenzyme A oxidase 2	93732	0.0215717	Down
P50171	H2-Ke6	(3R)-3-hydroxyacyl-CoA dehydrogenase	14979	9.63227e-05	Down
Q922Q1	Mtarc2	Mitochondrial amidoxime reducing component 2	67247	0.0104142	Down
E0CYR6	Nat8f7	N-acetyltransferase family 8 member 7	100043497	0.000872686	Down
A0A0R4J157	Nat8f3	N-acetyltransferase family 8 member 3	93674	0.000872686	Down
E9QLL2	Dnm3	dynamin GTPase	103967	0.00612733	Down
A0A1B0GRV0	Bpnt1	3'(2'),5'-bisphosphate nucleotidase 1	23827	0.00344763	Down
Q9Z0S1	Bpnt1	3'(2'),5'-bisphosphate nucleotidase 1	23827	0.00344763	Down
A2A8Z1	Osbpl9	Oxysterol-binding protein-related protein 9	100273	0.0405665	Down
Q8VC52	Rbpms2	RNA-binding protein with multiple splicing 2	71973	0.00116702	Down
Q921G7	Etfdh	Electron transfer flavoprotein-ubiquinone oxidoreductase, mitochondrial	66841	0.0328737	Down
Q3UQ84	Tars2	Threonine--tRNA ligase, mitochondrial	71807	0.0238327	Down
Q8C0K5	Slc25a16	Solute carrier family 25 member 16	73132	0.0270957	Down
Q924X2	Cpt1b	Carnitine O-palmitoyltransferase 1, muscle isoform	12895	0.00906039	Down
O54909	Rdh16	Retinol dehydrogenase 16	19683	0.0020193	Down
Q99JB7	Amn	Protein amnionless	93835	0.0243675	Down
Q99LB7	Sardh	Sarcosine dehydrogenase, mitochondrial	192166	0.00282051	Down
Q9JLB4	Cubn	Cubilin	65969	0.0300384	Down
Q91YD9	Wasl	Actin nucleation-promoting factor WASL	73178	0.0369289	Down
Q8K2B3	Sdha	Succinate dehydrogenase [ubiquinone] flavoprotein subunit, mitochondrial	66945	0.00352616	Down
Q9D023	Mpc2	Mitochondrial pyruvate carrier 2	70456	0.0436803	Down
Q9CX12	Cars2	tRNA-synt_1e domain-containing protein	71941	0.0320216	Down
P41216	Acsl1	Long-chain-fatty-acid--CoA ligase 1	14081	0.0110896	Down
Q9WV68	Decr2	Peroxisomal 2,4-dienoyl-CoA reductase [(3E)-enoyl-CoA-producing]	26378	0.0270224	Down
Q9JIY7	Nat8	N-acetyltransferase 8	68396	0.00534731	Down
Q80U19	Daam2	Disheveled-associated activator of morphogenesis 2	76441	0.019548	Down
Q8CAP3	Rad23a	UV excision repair protein RAD23	19358	0.0425204	Down
P54726	Rad23a	UV excision repair protein RAD23 homolog A	19358	0.0425204	Down
Q3URS9	Ccdc51	Mitochondrial potassium channel	66658	0.0140236	Down
Q5IRJ6	Slc30a9	Zinc transporter 9	109108	0.000383988	Down
Q0VG18	Smim24	Small integral membrane protein 24	72273	0.00487875	Down
O54833	Csnk2a2	Casein kinase II subunit alpha'	13000	0.0446234	Down
A6H6A9	Rabgap1l	Rab GTPase-activating protein 1-like	29809	0.00365268	Down
Q9QZS3	Numb	Protein numb homolog	18222	0.0368761	Down
P62897	Cycs	Cytochrome c, somatic	13063	0.000529501	Down
A2AQ50	Slc12a1	Solute carrier family 12 member 1	20495	0.0480415	Down
P35505	Fah	Fumarylacetoacetase	14085	0.00302722	Down
E9PV44	Atpif1	ATP synthase F1 subunit epsilon	11983	0.0318817	Down
Q3UFF7	Lyplal1	Lysophospholipase-like protein 1	226791	0.0191079	Down
Q99LX5	2310033P09Rik	Multiple myeloma tumor-associated protein 2 homolog	67862	0.0003562	Down
Q99LY9	Ndufs5	NADH dehydrogenase [ubiquinone] iron-sulfur protein 5	595136	0.0130798	Down
Q9WV69	Dmtn	Dematin	13829	0.00926556	Down
P15105	Glul	Glutamine synthetase	14645	0.0424203	Down
Q9JIZ0	Nat8f1	Probable N-acetyltransferase CML1	66116	0.0224481	Down
A0A0A6YX18	Atp6v1h	V-type proton ATPase subunit H	108664	0.00655798	Down
Q8BMS4	Coq3	Ubiquinone biosynthesis O-methyltransferase, mitochondrial	230027	0.0264965	Down
Q9CQM5	Txndc17	Thioredoxin domain-containing protein 17	52700	0.0043504	Down
Q8VCN5	Cth	Cystathionine gamma-lyase	107869	0.032467	Down
P03888	ND1	NADH-ubiquinone oxidoreductase chain 1	17716	0.00346254	Down
A8DUQ5	Hbb-b1	Beta-globin	15129	0.0128805	Down
Q8R2U0	Seh1l	Nucleoporin SEH1	72124	0.00795977	Down
Q9QYI4	Dnajb12	DnaJ homolog subfamily B member 12	56709	0.0161568	Down
Q8CFZ5	Slc22a12	Solute carrier family 22 member 12	20521	0.0160164	Down
Q3TW96	Uap1l1	UDP-N-acetylhexosamine pyrophosphorylase-like protein 1	227620	0.00968934	Down
Q9QYR9	Acot2	Acyl-coenzyme A thioesterase 2, mitochondrial	171210	0.000609731	Down
Q9Z2G9	Htatip2	Oxidoreductase HTATIP2	53415	0.00653108	Down
Q9DBK0	Acot12	Acetyl-coenzyme A thioesterase	74156	0.00505282	Down
Q8CGA3	Slc43a2	Large neutral amino acids transporter small subunit 4	215113	0.00624937	Down
Q8QZW3	Fam151a	Protein FAM151A	230579	0.0378341	Down
Q9EPU0	Upf1	Regulator of nonsense transcripts 1	19704	0.00893845	Down
Q9CWS5		GLOBIN domain-containing protein		0.0103287	Down
Q6PDI5	Ecpas	Proteasome adapter and scaffold protein ECM29	230249	0.000127664	Down
A0A3B2WBE1	Epb41l3	Band 4.1-like protein 3 (Fragment)	13823	0.0141378	Down
A0A3B2WD96	Epb41l3	Band 4.1-like protein 3	13823	0.0141378	Down
A7YY80	Epb41l3	130kDa Protein 4.1B MEF cell isoform	13823	0.0141378	Down
Q9D404	Oxsm	3-oxoacyl-[acyl-carrier-protein] synthase, mitochondrial	71147	0.00381697	Down
Q9DBX3	Susd2	Sushi domain-containing protein 2	71733	0.0208162	Down
A0A087WQV1	Pccb	Propionyl-CoA carboxylase beta chain, mitochondrial (Fragment)	66904	0.0208822	Down
P0C8K7	Smim1	Small integral membrane protein 1	68859	0.0135908	Down
G3X8Y3	Naa15	N-alpha-acetyltransferase 15, NatA auxiliary subunit	74838	5.48353e-06	Down
Q8BGY7	Fam210a	Protein FAM210A	108654	0.0027661	Down
Q9D6J5	Ndufb8	NADH dehydrogenase [ubiquinone] 1 beta subcomplex subunit 8, mitochondrial	67264	0.0464331	Down
Q9EPJ9	Arfgap1	ADP-ribosylation factor GTPase-activating protein 1	228998	0.0459267	Down
Q9JJK5	Herpud1	Homocysteine-responsive endoplasmic reticulum-resident ubiquitin-like domain member 1 protein	64209	0.0489063	Down
Q99MR8	Mccc1	Methylcrotonoyl-CoA carboxylase subunit alpha, mitochondrial	72039	0.00174492	Down
P53657	Pklr	Pyruvate kinase PKLR	18770	0.0130154	Down
P98197	Atp11a	Phospholipid-transporting ATPase IH	50770	0.014422	Down
O88576	Slc6a18	Sodium-dependent neutral amino acid transporter B(0)AT3	22598	0.0141002	Down
Q9DCU6	Mrpl4	39S ribosomal protein L4, mitochondrial	66163	0.0154726	Down
P10649	Gstm1	Glutathione S-transferase Mu 1	14862	0.00855977	Down
Q3TL44	Nlrx1	NLR family member X1	270151	0.0305721	Down
O88833	Cyp4a10	Cytochrome P450 4A10	13117	0.00861684	Down
Q5SWT3	Slc25a35	Solute carrier family 25 member 35	71998	0.0390338	Down
Q9WUB7	Clcnka	Chloride channel protein ClC-Ka	12733	0.00982161	Down
Q8CIW6	Slc26a6	Solute carrier family 26 member 6	171429	0.0383443	Down
E9Q8D0	Dnajc21	DnaJ homolog subfamily C member 21	78244	0.0151014	Down
Q99KR3	Lactb2	Endoribonuclease LACTB2	212442	0.0413581	Down
Q921N7	Tmem70	Transmembrane protein 70, mitochondrial	70397	0.00781156	Down
P22361	Hnf1a	Hepatocyte nuclear factor 1-alpha	21405	0.0199249	Down
Q3U3J1	Bckdha	2-oxoisovalerate dehydrogenase subunit alpha	12039	0.00904991	Down
Q8K3M1	Rdh16f2	Cis-retinol/3alpha hydroxysterol short-chain dehydrogenase-like protein	216454	0.0349	Down
Q9D172	Gatd3a	Glutamine amidotransferase-like class 1 domain-containing protein 3, mitochondrial	28295	0.00283033	Down
Q91VA0	Acsm1	Acyl-coenzyme A synthetase ACSM1, mitochondrial	117147	0.0476645	Down
Q99J94	Slco1a6	Solute carrier organic anion transporter family member 1A6	28254	0.0310626	Down
Q9R097	Spint1	Kunitz-type protease inhibitor 1	20732	0.0346995	Down
G3X939	Slc9a3	Sodium/hydrogen exchanger 3	105243	0.0282373	Down
Q8CFD4	Snx8	Sorting nexin-8	231834	0.00729527	Down
Q6DYE8	Enpp3	Ectonucleotide pyrophosphatase/phosphodiesterase family member 3	209558	0.0148132	Down
Q8BZZ3	Wwp1	NEDD4-like E3 ubiquitin-protein ligase WWP1	107568	0.0298694	Down
P18894	Dao	D-amino-acid oxidase	13142	0.00715572	Down
P15327	Bpgm	Bisphosphoglycerate mutase	12183	0.00638118	Down
A0A338P7A1	Nit2	Omega-amidase NIT2 (Fragment)	52633	0.000492632	Down
Q3ULF4	Spg7	Paraplegin	234847	0.0437461	Down
Q3V009	Tmed1	Transmembrane emp24 domain-containing protein 1	17083	0.0215598	Down
Q7TNE1	Sugct	Succinate--hydroxymethylglutarate CoA-transferase	192136	0.00671692	Down
P97823	Lypla1	Acyl-protein thioesterase 1	18777	0.0114621	Down
O35459	Ech1	Delta(3,5)-Delta(2,4)-dienoyl-CoA isomerase, mitochondrial	51798	0.00593912	Down
Q91WT8	Rbm47	RNA-binding protein 47	245945	0.03855	Down
Q9CPW3	Mrpl54	39S ribosomal protein L54, mitochondrial	66047	0.00888907	Down
Q9CPW9	Metap1d	Methionine aminopeptidase 1D, mitochondrial	66559	0.00836758	Down
U5JE43		Immmunoglobulin heavy chain variable region (Fragment)		0.0193551	Down
O54749	Cyp2j5	Cytochrome P450 2J5	13109	0.0286121	Down
Q8K2I3	Fmo2	Dimethylaniline monooxygenase [N-oxide-forming] 2	55990	0.0355158	Down
O89116	Vti1a	Vesicle transport through interaction with t-SNAREs homolog 1A	53611	0.00159823	Down
Q9CT71	Pccb	CoA carboxyltransferase C-terminal domain-containing protein (Fragment)	66904	0.00743171	Down
Q9JKF6	Nectin1	Nectin-1	58235	0.00547008	Down
E9PYD1	Fam98c	Family with sequence similarity 98, member C	73833	0.000210223	Down
Q9R0A0	Pex14	Peroxisomal membrane protein PEX14	56273	0.0293898	Down
Q8BYM8	Cars2	Probable cysteine--tRNA ligase, mitochondrial	71941	0.0138867	Down
P16675	Ctsa	Lysosomal protective protein	19025	0.0254425	Down
O55137	Acot1	Acyl-coenzyme A thioesterase 1	26897	7.9398e-05	Down
Q8VC97	Upb1	Beta-ureidopropionase	103149	0.0427181	Down
Q9QZD8	Slc25a10	Mitochondrial dicarboxylate carrier	27376	0.0270678	Down
Q9D5T0	Atad1	Outer mitochondrial transmembrane helix translocase	67979	0.000889165	Down
Q91X85	Flvcr2	Feline leukemia virus subgroup C receptor-related protein 2	217721	0.0281134	Down
Q32Q92	Acot6	Acyl-coenzyme A thioesterase 6	217700	0.0115317	Down
A0A0N4SVL0	Eif4g3	Eukaryotic translation initiation factor 4 gamma 3	230861	0.0134745	Down
O88736	Hsd17b7	3-keto-steroid reductase/17-beta-hydroxysteroid dehydrogenase 7	15490	0.0032844	Down
Q80TA6	Mtmr12	Myotubularin-related protein 12	268783	0.00940159	Down
P59158	Slc12a3	Solute carrier family 12 member 3	20497	0.0108233	Down
Q9NYQ2	Hao2	2-Hydroxyacid oxidase 2	56185	0.0167264	Down
P60521	Gabarapl2	Gamma-aminobutyric acid receptor-associated protein-like 2	93739	0.0165387	Down
P49182	Serpind1	Heparin cofactor 2	15160	0.0383447	Down
Q3TAS6	Emc10	ER membrane protein complex subunit 10	69683	0.00337998	Down
A2AP89	Vinac1	Vinculin/alpha-catenin family member 1	668894	0.0375767	Down
P82343	Renbp	N-acylglucosamine 2-epimerase	19703	0.00563363	Down
Q8R0P4	Aamdc	Mth938 domain-containing protein	66273	0.00966373	Down
V6BQR3	Epb41l3	60kDa 4.1B MEF cell isoform (Fragment)	13823	0.0113883	Down
P97470	Ppp4c	Serine/threonine-protein phosphatase 4 catalytic subunit	56420	0.0443419	Down
Q9R112	Sqor	Sulfide:quinone oxidoreductase, mitochondrial	59010	0.00813978	Down
Q9DBR3	Armc8	Armadillo repeat-containing protein 8	74125	0.0441606	Down
A0A0A6YXV0	Apeh	Acylamino-acid-releasing enzyme (Fragment)	235606	0.0374835	Down
O55125	Nipsnap1	Protein NipSnap homolog 1	18082	0.0278625	Down
E9QM38	Slc12a2	Solute carrier family 12 member 2	20496	0.026896	Down
Q8BWN8	Acot4	Peroxisomal succinyl-coenzyme A thioesterase	171282	0.0128467	Down
Q91W43	Gldc	Glycine dehydrogenase (decarboxylating), mitochondrial	104174	0.0211653	Down
Q8BXR9	Osbpl6	Oxysterol-binding protein-related protein 6	99031	0.0344968	Down
Q99J56	Derl1	Derlin-1	67819	0.0246875	Down
Q9QYR7	Acot3	Acyl-coenzyme A thioesterase 3	171281	0.0072941	Down
Q9Z1P6	Ndufa7	NADH dehydrogenase [ubiquinone] 1 alpha subcomplex subunit 7	66416	0.0024533	Down
Q9JMG2	C1galt1c1	C1GALT1-specific chaperone 1	59048	0.000866339	Down
O35678	Mgll	Monoglyceride lipase	23945	0.0311236	Down
Q3UNZ8	Cryzl2	Quinone oxidoreductase-like protein 2	226527	0.016037	Down
D3Z0R1	Tpmt	Thiopurine S-methyltransferase (Fragment)	22017	0.00551871	Down
Q8CHP5	Pym1	Partner of Y14 and mago	78428	0.00760513	Down
Q8R104	Sirt3	NAD-dependent protein deacetylase sirtuin-3	64384	0.0228586	Down
Q9CQB2	Mcrip2	MAPK regulated corepressor interacting protein 2	68241	0.020448	Down
Q9D273	Mmab	Corrinoid adenosyltransferase MMAB	77697	0.0334351	Down
Q8VCM8	Ncln	Nicalin	103425	0.0498175	Down
P85094	Isoc2a	Isochorismatase domain-containing protein 2A	664994	0.0233224	Down
Q91ZV4	Mogat1	2-acylglycerol O-acyltransferase 1	68393	0.00262307	Down
D3YWR0	Gramd1b	Protein Aster-B	235283	0.0303566	Down
A2AIL4	Ndufaf6	NADH dehydrogenase (ubiquinone) complex I, assembly factor 6	76947	0.0488269	Down
Q9WVT6	Car14	Carbonic anhydrase 14	23831	0.0493243	Down
Q3ULB1	Tes	Testin	21753	0.00110085	Down
A2APY7	Ndufaf5	Arginine-hydroxylase NDUFAF5, mitochondrial	69487	0.0176422	Down
Q9CWU9	Nup37	Nucleoporin Nup37	69736	0.0490507	Down
Q8C0T7	Mfsd9	Major facilitator superfamily domain-containing protein 9	211798	0.00272153	Down
Q8VBW8	Ttc36	Tetratricopeptide repeat protein 36	192653	0.0111112	Down
Q5YD48	A1cf	APOBEC1 complementation factor	69865	0.0184727	Down
P26443	Glud1	Glutamate dehydrogenase 1, mitochondrial	14661	0.0159396	Down
Q91YL7	Cwh43	PGAP2-interacting protein	231293	0.00644939	Down
Q9CSZ8	Mrpl45	Tim44 domain-containing protein (Fragment)	67036	0.00930383	Down
P58802	Tbc1d10a	TBC1 domain family member 10A	103724	0.00835653	Down
Q8VHX6	Flnc	Filamin-C	68794	0.0307248	Down
A0A0R4J1V0	Pdzk1	Na(+)/H(+) exchange regulatory cofactor NHE-RF3	59020	0.0248724	Down
Q3ULD5	Mccc2	Methylcrotonoyl-CoA carboxylase beta chain, mitochondrial	78038	0.00678758	Down
Q91VA6	Poldip2	Polymerase delta-interacting protein 2	67811	0.0354078	Down
Q9DCU9	Hoga1	4-hydroxy-2-oxoglutarate aldolase, mitochondrial	67432	0.000723052	Down
Q9DBC0	Selenoo	Protein adenylyltransferase SelO, mitochondrial	223776	0.0275755	Down
B9EJ86	Osbpl8	Oxysterol-binding protein-related protein 8	237542	0.0389537	Down
P01132	Egf	Pro-epidermal growth factor	13645	0.0443207	Down
Q60865	Caprin1	Caprin-1	53872	0.00202533	Down
Q9JI78	Ngly1	Peptide-N(4)-(N-acetyl-beta-glucosaminyl)asparagine amidase	59007	0.0355393	Down
Q91X97	Ncald	Neurocalcin-delta	52589	0.0305147	Down
O88413	Tulp3	Tubby-related protein 3	22158	0.0417091	Down
Q9ESG4	Cltrn	Collectrin	57394	0.0107394	Down
Q8JZM0	Tfb1m	Dimethyladenosine transferase 1, mitochondrial	224481	0.0276333	Down
A2A7S7	Yars	Tyrosine--tRNA ligase	107271	3.8091e-06	Down
Q62351	Tfrc	Transferrin receptor protein 1	22042	0.00876467	Down
Q61767	Hsd3b4	NADPH-dependent 3-keto-steroid reductase Hsd3b4	15495	0.0113782	Down
P04627	Araf	Serine/threonine-protein kinase A-Raf	11836	0.00231079	Down
Q9D7L8	Tmigd1	Transmembrane and immunoglobulin domain-containing protein 1	66601	0.00509932	Down
Q9QZU9	Ube2l6	Ubiquitin/ISG15-conjugating enzyme E2 L6	56791	0.0411062	Down
O88587	Comt	Catechol O-methyltransferase	12846	0.0202234	Down
A2ATU0	Dhtkd1	2-oxoadipate dehydrogenase complex component E1	209692	0.00244329	Down
Q9CR59	Gadd45gip1	Growth arrest and DNA damage-inducible proteins-interacting protein 1	102060	0.00147183	Down
Q62507	Coch	Cochlin	12810	0.0307982	Down
Q9CZJ2	Hspa12b	Heat shock 70 kDa protein 12B	72630	0.0287232	Down
A0A0R4J050	Acy1	N-acyl-aliphatic-L-amino acid amidohydrolase	109652	0.00265638	Down
Q91YN0	D6Wsu163e	Protein C12orf4 homolog	28040	0.00239137	Down
Q6NS46	Pdcd11	Protein RRP5 homolog	18572	0.0257072	Down
Q9JKW0	Arl6ip1	ADP-ribosylation factor-like protein 6-interacting protein 1	54208	0.00690951	Down
Q80V03	Adck5	Uncharacterized aarF domain-containing protein kinase 5	268822	0.0140662	Down
Q3TBW2	Mrpl10	39S ribosomal protein L10, mitochondrial	107732	0.045029	Down
Q99NB1	Acss1	Acetyl-coenzyme A synthetase 2-like, mitochondrial	68738	0.000361845	Down
Q9QYH6	Maged1	Melanoma-associated antigen D1	94275	0.0250173	Down
Q9D826	Pipox	Peroxisomal sarcosine oxidase	19193	0.0306388	Down
Q80TZ3	Dnajc6	Putative tyrosine-protein phosphatase auxilin	72685	0.00683726	Down
Q91YY4	Atpaf2	ATP synthase mitochondrial F1 complex assembly factor 2	246782	0.000131329	Down
B1AVZ0	Uprt	Uracil phosphoribosyltransferase homolog	331487	0.0406172	Down
B2RY51	Trip11	Thyroid hormone receptor interactor 11	109181	0.00754553	Down
Q07417	Acads	Short-chain specific acyl-CoA dehydrogenase, mitochondrial	11409	0.00129001	Down
A0A494BBE3	Reep5	Receptor expression-enhancing protein 5 (Fragment)	13476	0.0216224	Down
A0A1Y7VM80	Inf2	Inverted formin-2 (Fragment)	70435	0.0290736	Down
Q91WN3	Slc7a13	Solute carrier family 7 member 13	74087	0.0100465	Down
P46062	Sipa1	Signal-induced proliferation-associated protein 1	20469	0.0245616	Down
Q8BGC0	Htatsf1	HIV Tat-specific factor 1 homolog	72459	0.0302296	Down
Q00977	Gjb2	Gap junction beta-2 protein	14619	0.0154263	Down
Q9WTK3	Gpaa1	Glycosylphosphatidylinositol anchor attachment 1 protein	14731	0.0344698	Down
O54750	Cyp2j6	Cytochrome P450 2J6	13110	0.0179376	Down
Q6DFV7	Ncoa7	Nuclear receptor coactivator 7	211329	0.0120814	Down
Q9Z0V8	Timm17a	Mitochondrial import inner membrane translocase subunit Tim17-A	21854	0.0246932	Down
O88712	Ctbp1	C-terminal-binding protein 1	13016	0.0241293	Down
P56546	Ctbp2	C-terminal-binding protein 2	13017	0.0285361	Down
Q03249	Galt	Galactose-1-phosphate uridylyltransferase	14430	0.00117862	Down
Q8R3L5	Slco3a1	Solute carrier organic anion transporter family member 3A1	108116	0.0213044	Down
Q80VE5	Tbc1d22b	TBC1 domain family, member 22B	381085	0.0158686	Down
P29387	Gnb4	Guanine nucleotide-binding protein subunit beta-4	14696	0.000414339	Down
Q9CPS6	Hint3	Adenosine 5'-monophosphoramidase HINT3	66847	0.0267898	Down
Q91VF2	Hnmt	Histamine N-methyltransferase	140483	0.00823335	Down
Q923B0	Ggact	Gamma-glutamylaminecyclotransferase	223267	0.0420731	Down
G3X975	Cars2	cysteine--tRNA ligase	71941	0.0100339	Down
Q9DBB4	Naa16	N-alpha-acetyltransferase 16, NatA auxiliary subunit	66897	0.00118576	Down
Q9WTS2	Fut8	Alpha-(1,6)-fucosyltransferase	53618	0.00208316	Down
Q6PDI6	Mindy2	Ubiquitin carboxyl-terminal hydrolase MINDY-2	235461	0.0390802	Down
Q8JZV7	Amdhd2	N-acetylglucosamine-6-phosphate deacetylase	245847	0.034282	Down
Q8VDC1	Fyco1	FYVE and coiled-coil domain-containing protein 1	17281	0.00753429	Down
P00397	COX1	Cytochrome c oxidase subunit 1	17708	0.0452566	Down
Q49B93	Slc5a12	Sodium-coupled monocarboxylate transporter 2	241612	0.0347344	Down
A2A690	Tanc2	Protein TANC2	77097	0.0474741	Down
E9Q6M5	Slc22a26	Solute carrier family 22 (organic cation transporter), member 26	236149	0.0318306	Down
Q8C3X4	Guf1	Translation factor Guf1, mitochondrial	231279	0.00920283	Down
E9PZL5	Oxnad1	Oxidoreductase NAD-binding domain-containing protein 1 (Fragment)	218885	0.0428167	Down
Q811I0	Atpaf1	ATP synthase mitochondrial F1 complex assembly factor 1	230649	0.00232005	Down
Q8BQU3	Sdhaf3	Succinate dehydrogenase assembly factor 3, mitochondrial	71238	0.036715	Down
Q9JIM1	Slc29a1	Equilibrative nucleoside transporter 1	63959	0.000154535	Down
A0A7N9VSG0	Spata5l1	Ribosome biogenesis protein SPATA5L1	214616	0.00175496	Down
Q9DAC7	Ttc32	Tetratricopeptide repeat protein 32	75516	0.0395375	Down
Q920Q8	Ivns1abp	Influenza virus NS1A-binding protein homolog	117198	0.0441137	Down
Q3UWW2	Sec14l3	SEC14-like 3 (Fragment)	380683	0.0295863	Down
Q9Z2H2	Rgs6	Regulator of G-protein signaling 6	50779	0.020542	Down
P30545	Adra2b	Alpha-2B adrenergic receptor	11552	0.0198676	Down
U5NGE1	Irgb2-b1	Immunity-related GTPase family member b2-b1 tandem		0.0181829	Down
A2AWP8	Arhgef10l	Rho guanine nucleotide exchange factor 10-like protein	72754	0.0489192	Down
Q8C033	Arhgef10	Rho guanine nucleotide exchange factor 10	234094	0.0489192	Down
Q08857	Cd36	Platelet glycoprotein 4	12491	0.0179986	Down
Q9QXS8	Nat8f5	Probable N-acetyltransferase CML5	69049	0.0121716	Down
Q9JI90	Rnf14	E3 ubiquitin-protein ligase RNF14	56736	0.0362283	Down
B1AVD1	Xpnpep2	Xaa-Pro aminopeptidase 2	170745	0.00114174	Down
B8JJG7	Tfg	Trk-fused gene (Fragment)	21787	0.0127643	Down
P00848	ATP6	ATP synthase subunit a	17705	0.0369619	Down
Q9WU56	Pus1	Pseudouridylate synthase 1 homolog	56361	0.000185126	Down
Q91XD7	Creld1	Protein disulfide isomerase Creld1	171508	0.0029817	Down
A0A087WP46	BC034090	cDNA sequence BC034090	207792	0.00204174	Down
Q3THF9	Coq10b	Coenzyme Q-binding protein COQ10 homolog B, mitochondrial	67876	0.00792284	Down
Q921E6	Eed	Polycomb protein EED	13626	0.017124	Down
O89016	Abcd4	Lysosomal cobalamin transporter ABCD4	19300	0.000456172	Down
Q9CXY9	Pigk	GPI-anchor transamidase	329777	0.000494164	Down
Q9Z126	Pf4	Platelet factor 4	56744	0.00064383	Down
Q8C3X2	Ccdc90b	Coiled-coil domain-containing protein 90B, mitochondrial	66365	0.00964247	Down
Q03160	Grb7	Growth factor receptor-bound protein 7	14786	0.022546	Down
Q8BJM7	Tyw1	S-adenosyl-L-methionine-dependent tRNA 4-demethylwyosine synthase TYW1	100929	5.41501e-05	Down
P70206	Plxna1	Plexin-A1	18844	0.00173813	Down
Q9D9K3	Aven	Cell death regulator Aven	74268	0.00891618	Down
P56528	Cd38	ADP-ribosyl cyclase/cyclic ADP-ribose hydrolase 1	12494	0.000778192	Down
Q8VCE1	Dnajc28	DnaJ homolog subfamily C member 28	246738	0.00241983	Down
Q9CRQ7	Rabgap1l	RAB GTPase activating protein 1 like (Fragment)	29809	0.00741858	Down
Q921L7	Hemk1	MTRF1L release factor glutamine methyltransferase	69536	4.93059e-05	Down
Q91W10	Slc39a8	Metal cation symporter ZIP8	67547	0.000733879	Down
Q99MD6	Txnrd3	Thioredoxin reductase 3	232223	0.00148235	Down
Q9WU22	Ptpn4	Tyrosine-protein phosphatase non-receptor type 4	19258	0.00165757	Down
A2AKG8	Focad	Focadhesin	230393	0.000312028	Down
E9PX92	Tmem139	Transmembrane protein 139	109218	1.14523e-05	Down
Q6PGA0	Rcor3	REST corepressor 3	214742	0.00232137	Down
B7ZWH9	Ldc1	Gm853 protein	332942	0.00425977	Down
D3Z5K8	Shank2	SH3 and multiple ankyrin repeat domains protein 2	210274	4.95198e-07	Down
Q99N11	Dusp22	Dual specificity protein phosphatase 22	105352	0.00538199	Down
Q8CF89	Tab1	TGF-beta-activated kinase 1 and MAP3K7-binding protein 1	66513	0.00038614	Down
Q925N4	Cldn16	Claudin-16	114141	5.79942e-07	Down
Q9Z306	Slc22a4	Solute carrier family 22 member 4	30805	0.00765294	Down
E9PY16	Adap1	ArfGAP with dual PH domains 1	231821	0.00139547	Down
Q9ER73	Elp4	Elongator complex protein 4	77766	0.000223201	Down
Q6ZQ82	Arhgap26	Rho GTPase-activating protein 26	71302	0.000613394	Down
Q80YA7	Dpp8	Dipeptidyl peptidase 8	74388	7.00161e-05	Down
A2A8U2	Tmem201	Transmembrane protein 201	230917	0.0209361	Down
A2AKQ0	Slc35d1	UDP-glucuronic acid/UDP-N-acetylgalactosamine transporter	242585	0.000970576	Down
O70303	Cideb	Cell death activator CIDE-B	12684	0.00471948	Down
Q8R2N1	Aqp3	Aquaporin-3	11828	0.00479861	Down
P35288	Rab23	Ras-related protein Rab-23	19335	0.001921	Down
Q6P7V9	Smc4	Structural maintenance of chromosomes protein	70099	0.000163271	Down
Q6TCG2	Paqr9	Membrane progesterone receptor epsilon	75552	3.03879e-05	Down
Q64339	Isg15	Ubiquitin-like protein ISG15	100038882	0.0451902	Down
Q8BRH4	Kmt2c	Histone-lysine N-methyltransferase 2C	231051	0.00341959	Down
Q8C9S4	Ccdc186	Coiled-coil domain-containing protein 186	213993	0.00126289	Down

## Sheet: IRI_28d.vs.Sham
Accession	Gene Symbol	Protein name	ENTREZID	ttestPvalue	threshold
Q8VCI0	Plbd1	Phospholipase B-like 1	66857	0.0483615	Up
A0A7N9VR94	Ahnak2	AHNAK nucleoprotein 2	100041194	0.000225029	Up
G5E897	Poglut3	Protein O-glucosyltransferase 3	68304	0.0266705	Up
Q3U0J8	Tbc1d2b	TBC1 domain family member 2B	67016	0.00262132	Up
P62862	Fau	40S ribosomal protein S30	14109	0.0391898	Up
Q61830	Mrc1	Macrophage mannose receptor 1	17533	0.0152487	Up
Q99LQ1	Mbip	MAP3K12-binding inhibitory protein 1	217588	0.000137801	Up
A0A0A0MQ86	Havcr1	Hepatitis A virus cellular receptor 1 homolog	171283	0.0455969	Up
Q8JZQ5	Aoc1	Amiloride-sensitive amine oxidase [copper-containing]	76507	0.000399556	Up
Q8BH43	Wasf2	Actin-binding protein WASF2	242687	0.026752	Up
Q8K1X4	Nckap1l	Nck-associated protein 1-like	105855	0.00203225	Up
Q3TB82	Plekhf1	Pleckstrin homology domain-containing family F member 1	72287	3.20018e-05	Up
Q5SSE9	Abca13	ATP-binding cassette sub-family A member 13	268379	0.000363202	Up
Q9ERL7	Gmfg	Glia maturation factor gamma	63986	0.000346297	Up
P07214	Sparc	SPARC	20692	1.21692e-05	Up
E9Q2M9	Wdfy4	WD repeat- and FYVE domain-containing protein 4	545030	0.00172771	Up
D3Z2E7	Ifi207	Interferon-activated gene 207	226691	2.68574e-06	Up
Q3UN82	Pcolce	Procollagen C-endopeptidase enhancer 1	18542	0.00065627	Up
A2AAY5	Sh3pxd2b	SH3 and PX domain-containing protein 2B	268396	0.00250656	Up
Q8CD91	Smoc2	SPARC-related modular calcium-binding protein 2	64074	0.0144952	Up
A0A0A0MQM7	Matn2	Matrilin-2	17181	0.000973094	Up
A1L314	Mpeg1	Macrophage-expressed gene 1 protein	17476	0.00041258	Up
P97310	Mcm2	DNA replication licensing factor MCM2	17216	0.0168932	Up
A2A863	Itgb4	Integrin beta-4	192897	0.000122834	Up
Q91YX0	Themis2	Protein THEMIS2	230787	0.036956	Up
O55026	Entpd2	Ectonucleoside triphosphate diphosphohydrolase 2	12496	0.00649034	Up
P70315	Was	Actin nucleation-promoting factor WAS	22376	0.0343946	Up
A2APM1	Cd44	CD44 antigen	12505	0.00021308	Up
Q62192	Cd180	CD180 antigen	17079	0.000249726	Up
A0A5F8MPH5	Sytl2	Synaptotagmin-like protein 2	83671	0.00320855	Up
Q6GU68	Islr	Immunoglobulin superfamily containing leucine-rich repeat protein	26968	0.00227422	Up
Q91XA2	Golm1	Golgi membrane protein 1	105348	0.00209067	Up
Q921C5	Bicd2	Protein bicaudal D homolog 2	76895	0.00255251	Up
Q8VDP3	Mical1	[F-actin]-monooxygenase MICAL1	171580	0.00116252	Up
Q9QWK4	Cd5l	CD5 antigen-like	11801	4.36672e-07	Up
P70399	Trp53bp1	TP53-binding protein 1	27223	6.50053e-07	Up
O88551	Cldn1	Claudin-1	12737	0.00246633	Up
P62313	Lsm6	U6 snRNA-associated Sm-like protein LSm6	78651	7.8364e-06	Up
Q9WUA6	Akt3	RAC-gamma serine/threonine-protein kinase	23797	4.87662e-08	Up
P26883	Fkbp1a	Peptidyl-prolyl cis-trans isomerase FKBP1A	14225	0.00547626	Up
Q9JJ80	Rpf2	Ribosome production factor 2 homolog	67239	0.0121316	Up
Q3U1F9	Pag1	Phosphoprotein associated with glycosphingolipid-enriched microdomains 1	94212	0.00824743	Up
Q8BQ47	Cnpy4	Protein canopy homolog 4	66455	0.00084339	Up
O35405	Pld3	5'-3' exonuclease PLD3	18807	0.0427188	Up
Q8BVF7	Aph1a	Gamma-secretase subunit APH-1A	226548	0.0485296	Up
Q8C5L3	Cnot2	CCR4-NOT transcription complex subunit 2	72068	0.00257002	Up
P51437	Camp	Cathelicidin antimicrobial peptide	12796	0.0268552	Up
Q8BZN6	Dock10	Dedicator of cytokinesis protein 10	210293	0.0386288	Up
Q61805	Lbp	Lipopolysaccharide-binding protein	16803	0.000703035	Up
O35929	Rem1	GTP-binding protein REM 1	19700	0.0011212	Up
Q8K2X3	Stn1	CST complex subunit STN1	108689	0.00725874	Up
Q62230	Siglec1	Sialoadhesin	20612	0.00191753	Up
Q9QY23	Pkp3	Plakophilin-3	56460	0.000318324	Up
Q2EMV9	Parp14	Protein mono-ADP-ribosyltransferase PARP14	547253	0.00622277	Up
Q9CRB6	Tppp3	Tubulin polymerization-promoting protein family member 3	67971	0.00219009	Up
P50427	Sts	Steryl-sulfatase	20905	0.0169396	Up
P11672	Lcn2	Neutrophil gelatinase-associated lipocalin	16819	0.00586538	Up
Q8BKX6	Smg1	Serine/threonine-protein kinase SMG1	233789	0.0010593	Up
P97386	Lig3	DNA ligase 3	16882	0.00197835	Up
O35601	Fyb	FYN-binding protein 1	23880	0.00675806	Up
S4R293	Ncf1	Neutrophil cytosol factor 1	17969	0.0447207	Up
Q9EPT5	Slco2a1	Solute carrier organic anion transporter family member 2A1	24059	0.0246893	Up
Q09200	B4galnt1	Beta-1,4 N-acetylgalactosaminyltransferase 1	14421	0.00225515	Up
Q60790	Rasa3	Ras GTPase-activating protein 3	19414	0.000754915	Up
Q9QY24	Zbp1	Z-DNA-binding protein 1	58203	0.0196681	Up
Q6PGG2	Gmip	GEM-interacting protein	78816	0.00468946	Up
A6H5X4	Phf11d	PHD finger protein 11	219132	0.000550435	Up
Q04692	Smarcad1	SWI/SNF-related matrix-associated actin-dependent regulator of chromatin subfamily A containing DEAD/H box 1	13990	3.70095e-05	Up
P08508	Fcgr3	Low affinity immunoglobulin gamma Fc region receptor III	14131	0.00754773	Up
Q07235	Serpine2	Glia-derived nexin	20720	0.00516801	Up
Q9Z2M6	Ubl3	Ubiquitin-like protein 3	24109	1.14781e-06	Up
P22682	Cbl	E3 ubiquitin-protein ligase CBL	12402	0.0262618	Up
Q91YK2	Rrp1b	Ribosomal RNA processing protein 1 homolog B	72462	0.0176736	Up
P26187	Mgmt	Methylated-DNA--protein-cysteine methyltransferase	17314	0.0157868	Up
A0A1B0GR18	Mob2	MOB kinase activator 2	101513	0.000532212	Up
Q8BK62	Olfml3	Olfactomedin-like protein 3	99543	0.011748	Up
Q91ZN5	Slc35b2	Adenosine 3'-phospho 5'-phosphosulfate transporter 1	73836	0.0201433	Up
Q9QZZ6	Dpt	Dermatopontin	56429	0.00416069	Up
Q8CG70	P3h3	Prolyl 3-hydroxylase 3	14789	0.0175241	Up
Q9EQ28	Pold3	DNA polymerase delta subunit 3	67967	0.0222613	Up
P56477	Irf5	Interferon regulatory factor 5	27056	0.000263011	Up
Q9Z1B7	Mapk13	Mitogen-activated protein kinase 13	26415	0.0131502	Up
Q01721	Gas1	Growth arrest-specific protein 1	14451	0.0312004	Up
E9PZM4	Chd2	Chromodomain-helicase-DNA-binding protein 2	244059	0.0108466	Up
Q99PP9	Trim16	Tripartite motif-containing protein 16	94092	0.014254	Up
Q8BV49	Ifi209	Pyrin and HIN domain-containing protein 1	236312	0.00149883	Up
Q05895	Thbs3	Thrombospondin-3	21827	0.000361271	Up
A2AJI0	Map7d1	MAP7 domain-containing protein 1	245877	0.00806309	Up
A0A087WRI8	2310022A10Rik	RIKEN cDNA 2310022A10 gene	66367	0.000240776	Up
Q921G8	Tubgcp2	Gamma-tubulin complex component 2	74237	0.00014041	Up
A0A2I3BQE1	AI182371	Expressed sequence AI182371	98870	0.0111617	Up
P61226	Rap2b	Ras-related protein Rap-2b	74012	0.0217574	Up
Q9JKC7	Ap4m1	AP-4 complex subunit mu-1	11781	0.000597651	Up
Q923X1	Adgrl4	Adhesion G protein-coupled receptor L4	170757	0.0118909	Up
Q6P1H1	Cyb561a3	Lysosomal membrane ascorbate-dependent ferrireductase CYB561A3	225912	0.0254866	Up
O88508	Dnmt3a	DNA (cytosine-5)-methyltransferase 3A	13435	0.0155517	Up
Q69Z38	Peak1	Inactive tyrosine-protein kinase PEAK1	244895	0.000276487	Up
Q6PAQ4	Rexo4	RNA exonuclease 4	227656	0.00113462	Up
P49769	Psen1	Presenilin-1	19164	0.000257444	Up
P47930	Fosl2	Fos-related antigen 2	14284	0.000142038	Up
Q9CR80	Fam32a	Protein FAM32A	67922	0.00025046	Up
P22777	Serpine1	Plasminogen activator inhibitor 1	18787	0.000116261	Up
A0A338P7C9	Tmem181a	Transmembrane protein 181A	77106	0.00722476	Up
Q9D8P4	Mrpl17	39S ribosomal protein L17, mitochondrial	27397	0.00175036	Up
P50428	Arsa	Arylsulfatase A	11883	0.000330676	Up
Q60992	Vav2	Guanine nucleotide exchange factor VAV2	22325	3.47239e-06	Up
Q920P5	Ak5	Adenylate kinase isoenzyme 5	229949	0.00185915	Up
Q91X43	Sh3d19	SH3 domain-containing protein 19	27059	0.00168655	Up
Q9D8T2	Gsdmd	Gasdermin-D	69146	0.000285179	Up
A0A0N4SUJ3	Naaladl2	N-acetylated alpha-linked acidic dipeptidase-like 2	635702	0.0158415	Up
B1AQX6	Srcin1	SRC kinase-signaling inhibitor 1	56013	7.82565e-05	Up
P10287	Cdh3	Cadherin-3	12560	0.020613	Up
Q8BMK1	Mettl2	tRNA N(3)-methylcytidine methyltransferase METTL2	52686	0.0048489	Up
Q91XB0	Trex1	Three-prime repair exonuclease 1	22040	3.39449e-06	Up
Q8BZ20	Parp12	Protein mono-ADP-ribosyltransferase PARP12	243771	3.69546e-05	Up
J7I1C3	Rif1	Rif1	51869	0.00250187	Up
Q3UD01	Atxn7l3b	Ataxin-7-like protein 3B	382423	0.00347292	Up
Q3UUG6	Tbc1d24	TBC1 domain family member 24	224617	0.00137742	Up
B1ATI9	Gas7	Growth arrest-specific protein 7	14457	0.0332669	Up
Q3TBD2	Arhgap45	Rho GTPase-activating protein 45	70719	0.00164577	Up
Q99PU5	Acsbg1	Long-chain-fatty-acid--CoA ligase ACSBG1	94180	2.86428e-07	Up
O89032	Sh3pxd2a	SH3 and PX domain-containing protein 2A	14218	0.0190074	Up
Q80TA1	Selenoi	Ethanolaminephosphotransferase 1	28042	0.00183726	Up
Q9QZL0	Ripk3	Receptor-interacting serine/threonine-protein kinase 3	56532	0.0110521	Up
P29452	Casp1	Caspase-1	12362	0.000273963	Up
P58242	Smpdl3b	Acid sphingomyelinase-like phosphodiesterase 3b	100340	0.00931307	Up
A0A140T8N9	Igkv6-32	Immunoglobulin kappa variable 6-32 (Fragment)	434039	0.000118511	Up
Q8BMD5	Cdadc1	Cytidine and dCMP deaminase domain-containing protein 1	71891	0.0401015	Up
Q5DTG0	Atp8a1	Phospholipid-transporting ATPase (Fragment)	11980	0.0350427	Up
Q8C8N2	Scai	Protein SCAI	320271	0.0117662	Up
Q8BYW1	Arhgap25	Rho GTPase-activating protein 25	232201	0.00086055	Up
Q9CZ69	Cmtm6	CKLF-like MARVEL transmembrane domain-containing protein 6	67213	1.75618e-07	Up
Q9D2Y9	Elovl7	Elongation of very long chain fatty acids protein 7	74559	0.000614695	Up
Q921R8	Slc41a3	Solute carrier family 41 member 3	71699	0.0222345	Up
Q3LAC4	Prex2	Phosphatidylinositol 3,4,5-trisphosphate-dependent Rac exchanger 2 protein	109294	0.012822	Up
P63271	Supt4a	Transcription elongation factor SPT4-A	20922	0.0150449	Up
Q8BGH7	Cdc42se2	CDC42 small effector protein 2	72729	0.000566507	Up
P41317	Mbl2	Mannose-binding protein C	17195	0.00449574	Up
Q9JI08	Bin3	Bridging integrator 3	57784	0.000772435	Up
Q3UTK2	Cyp1b1	Cytochrome P450 1B1	13078	0.0035948	Up
Q5SWD9	Tsr1	Pre-rRNA-processing protein TSR1 homolog	104662	0.0132848	Up
Q8BHC7	Rhbdd1	Rhomboid-related protein 4	76867	7.08345e-05	Up
B8JK39	Itga9	Integrin alpha-9	104099	0.00398284	Up
Q9DBW3	Natd1	Protein NATD1	24083	0.000588113	Up
Q9Z0H7	Bcl10	B-cell lymphoma/leukemia 10	12042	0.000128876	Up
Q8K284	Gtf3c1	General transcription factor 3C polypeptide 1	233863	0.0115601	Up
B1AZP2	Dlgap4	Disks large-associated protein 4	228836	0.00114782	Up
Q62084	Ppp1r14b	Protein phosphatase 1 regulatory subunit 14B	18938	0.00727787	Up
Q9QXH4	Itgax	Integrin alpha-X	16411	3.16461e-05	Up
P15307	Rel	Proto-oncogene c-Rel	19696	0.00486026	Up
P08551	Nefl	Neurofilament light polypeptide	18039	0.0196295	Up
Q8BNV1	Trmt2a	tRNA (uracil-5-)-methyltransferase homolog A	15547	0.00895438	Up
Q8BZ36	Rint1	RAD50-interacting protein 1	72772	0.000959537	Up
Q80ZM5	H1f10	H1 histone family, member X	243529	0.0116076	Up
P11247	Mpo	Myeloperoxidase	17523	0.00217498	Up
Q8BGQ4	Pomt2	Protein O-mannosyl-transferase 2	217734	0.000191054	Up
P97813	Pld2	Phospholipase D2	18806	0.000517918	Up
Q9Z100	Cpxm1	Probable carboxypeptidase X1	56264	4.09157e-05	Up
Q3TAA7	Stk11ip	Serine/threonine-protein kinase 11-interacting protein	71728	0.0250638	Up
P26618	Pdgfra	Platelet-derived growth factor receptor alpha	18595	0.000468746	Up
P35456	Plaur	Urokinase plasminogen activator surface receptor	18793	6.541e-05	Up
O55239	Nnmt	Nicotinamide N-methyltransferase	18113	0.000567243	Up
Q9R1W5	Calcrl	Calcitonin gene-related peptide type 1 receptor	54598	0.000523076	Up
P42337	Pik3ca	Phosphatidylinositol 4,5-bisphosphate 3-kinase catalytic subunit alpha isoform	18706	4.15019e-05	Up
Q8CJH3	Plxnb1	Plexin-B1	235611	0.00109161	Up
Q8K2A1	Gulp1	PTB domain-containing engulfment adapter protein 1	70676	0.00497503	Up
Q8CJ26	Nradd	Death domain-containing membrane protein NRADD	67169	0.00208059	Up
Q99LL5	Pwp1	Periodic tryptophan protein 1 homolog	103136	0.000146476	Up
Q8VD66	Abhd4	(Lyso)-N-acylphosphatidylethanolamine lipase	105501	0.00750486	Up
Q61144	Psen2	Presenilin-2	19165	0.00100163	Up
A2A716	Osbpl7	Oxysterol-binding protein	71240	2.32068e-06	Up
Q3US41	Esrp1	Epithelial splicing regulatory protein 1	207920	0.000305148	Up
Q9CYD3	Crtap	Cartilage-associated protein	56693	0.000431462	Up
A0A1L1STC6	Syne1	Nesprin-1	64009	0.00199458	Up
Q99J21	Mcoln1	Mucolipin-1	94178	2.75786e-05	Up
O70458	Osmr	Oncostatin-M-specific receptor subunit beta	18414	0.00334944	Up
Q9CQ28	Dph6	Diphthine--ammonia ligase	66632	0.000649226	Up
Q3UK10	B9d2	B9 domain-containing protein 2	232987	0.000154962	Up
Q3TYS2	Cybc1	Cytochrome b-245 chaperone 1	217370	0.000193179	Up
Q8CHI8	Ep400	E1A-binding protein p400	75560	0.00312815	Up
A0A0R4J115	Stra6	Receptor for retinol uptake STRA6	20897	0.00197112	Up
Q8BZ00	Slc9a9	Sodium/hydrogen exchanger 9	331004	0.000753767	Up
P0C913	1500009L16Rik	Overexpressed in colon carcinoma 1 protein homolog	69784	4.89782e-05	Up
Q9D1T5	Prr15	Proline-rich protein 15	78004	0.00303371	Up
P70340	Smad1	Mothers against decapentaplegic homolog 1	17125	0.0041898	Up
Q61592	Gas6	Growth arrest-specific protein 6	14456	0.00741938	Up
P63248	Pkia	cAMP-dependent protein kinase inhibitor alpha	18767	0.000267784	Up
O70230	Zfp143	Zinc finger protein 143	20841	0.000312352	Up
P15306	Thbd	Thrombomodulin	21824	2.43881e-09	Up
Q8R034	Anapc13	Anaphase-promoting complex subunit 13	69010	9.0463e-05	Up
P97468	Cmklr1	Chemerin-like receptor 1	14747	0.00356127	Up
P30204	Msr1	Macrophage scavenger receptor types I and II	20288	0.00535316	Up
Q7TMI3	Uhrf2	E3 ubiquitin-protein ligase UHRF2	109113	0.000260818	Up
Q9D211	Cdkn2aipnl	CDKN2AIP N-terminal-like protein	52626	0.00637218	Up
Q8C078	Camkk2	Calcium/calmodulin-dependent protein kinase kinase 2	207565	5.49886e-06	Up
Q5PRF0	Heatr5a	HEAT repeat-containing protein 5A	320487	0.000658462	Up
Q924W7	Denn2b	DENN domain-containing protein 2B	76954	0.00039774	Up
Q3UGP9	Lrrc58	Leucine-rich repeat-containing protein 58	320184	0.000186538	Up
Q91WD0	Gpr108	Protein GPR108	78308	0.000211287	Up
A0A2I3BR72	Robo2	Roundabout homolog 2	268902	0.000325832	Up
Q8R1F9	Rpp40	Ribonuclease P protein subunit p40	208366	2.40188e-05	Up
P15261	Ifngr1	Interferon gamma receptor 1	15979	0.000307886	Up
A0A0A6YXW7	Uck2	uridine/cytidine kinase (Fragment)	80914	0.00412025	Up
Q3UH06	Rreb1	Ras-responsive element-binding protein 1	68750	0.0325306	Up
Q80ZQ9	Abitram	Protein Abitram	230234	0.000108652	Up
A0A0G2JGI1	Nexn	Nexilin	68810	0.000314192	Up
A0A0G2JH12	Hycc1	Hyccin PI4KA lipid kinase complex subunit 1		0.000233039	Up
O35613	Daxx	Death domain-associated protein 6	13163	0.000853801	Up
Q9D842	Aplf	Aprataxin and PNK-like factor	72103	1.21566e-05	Up
Q9ER38	Tor3a	Torsin-3A	30935	0.0109906	Up
Q9Z148	Ehmt2	Histone-lysine N-methyltransferase EHMT2	110147	0.000713485	Up
Q8BHN5	Rbm45	RNA-binding protein 45	241490	0.0152027	Up
Q8VD58	Evi2b	Protein EVI2B	216984	6.3214e-05	Up
Q9JI13	Utp3	Something about silencing protein 10	65961	0.0175709	Up
B1AV60	Nhs	NHS actin-remodeling regulator	195727	0.000334277	Up
P97814	Pstpip1	Proline-serine-threonine phosphatase-interacting protein 1	19200	0.000821974	Up
Q8BG94	Commd7	COMM domain-containing protein 7	99311	0.0111558	Up
Q5U4C3	Scaf1	Splicing factor, arginine/serine-rich 19	233208	3.39273e-05	Up
Q80ZJ1	Rap2a	Ras-related protein Rap-2a	76108	1.86864e-06	Up
Q8CHG1	Dclk1	MKIAA0369 protein (Fragment)	13175	0.0235415	Up
Q8R3V5	Sh3glb2	Endophilin-B2	227700	0.000170348	Up
Q6PAL7	Ahdc1	Transcription factor Gibbin	230793	0.00488706	Up
Q9DBM1	Gpatch1	G patch domain-containing protein 1	67471	0.000988304	Up
Q9WVH4	Foxo3	Forkhead box protein O3	56484	0.00111077	Up
Q6NSU3	Glt8d1	Glycosyltransferase 8 domain-containing protein 1	76485	8.22595e-05	Up
P14234	Fgr	Tyrosine-protein kinase Fgr	14191	0.00303424	Up
Q9DBW0	Cyp4v3	Cytochrome P450 4V2	102294	0.00847702	Up
P58854	Tubgcp3	Gamma-tubulin complex component 3	259279	0.0202681	Up
Q8VC57	Kctd5	BTB/POZ domain-containing protein KCTD5	69259	5.84941e-05	Up
Q9R045	Angptl2	Angiopoietin-related protein 2	26360	0.00263802	Up
X5J4H8		IgG1 heavy chain VDJ region (Fragment)		0.000583092	Up
Q8R0F5	Rbmx2	RNA-binding motif protein, X-linked 2	209003	0.000451229	Up
Q91WB4	Plekhf2	Pleckstrin homology domain-containing family F member 2	71801	0.0107115	Up
P52800	Efnb2	Ephrin-B2	13642	0.00155548	Up
Q8BK58	Hspbap1	HSPB1-associated protein 1	66667	0.00226102	Up
Q04744	Emx2	Homeobox protein EMX2	13797	0.000162018	Up
Q9D1P2	Kat8	Histone acetyltransferase KAT8	67773	6.26316e-05	Up
O35654	Pold2	DNA polymerase delta subunit 2	18972	0.00133678	Up
Q8BJZ3	Tmbim1	Protein lifeguard 3	69660	0.000317882	Up
Q8R1T1	Chmp7	Charged multivesicular body protein 7	105513	0.000239656	Up
E9PWI3	Mcc	Mutated in colorectal cancers	328949	0.000195103	Up
Q4VBE4	Egflam	Pikachurin	268780	0.0269368	Up
G3XA57	Rab11fip2	Rab11 family-interacting protein 2	74998	7.55467e-05	Up
Q8K479	C1qtnf5	Complement C1q tumor necrosis factor-related protein 5	235312	0.00660846	Up
Q9D2Y4	Mlkl	Mixed lineage kinase domain-like protein	74568	0.00708895	Up
Q8VD31	Tapbpl	Tapasin-related protein	213233	4.0017e-06	Up
Q5MJS3	Fam20c	Extracellular serine/threonine protein kinase FAM20C	80752	0.000495986	Up
Q8BG79	Cwf19l2	CWF19-like protein 2	244672	0.00120121	Up
Q8K1C9	Lrrc41	Leucine-rich repeat-containing protein 41	230654	3.99738e-05	Up
Q9DAA6	Exosc1	Exosome complex component CSL4	66583	3.33658e-07	Up
P04202	Tgfb1	Transforming growth factor beta-1 proprotein	21803	0.000558716	Up
Q9CZJ1	Utp11	Probable U3 small nucleolar RNA-associated protein 11	67205	0.00245734	Up
Q9QUR8	Sema7a	Semaphorin-7A	20361	0.000294565	Up
O35216	Cenpa	Histone H3-like centromeric protein A	12615	0.016629	Up
Q9CQA5	Med4	Mediator of RNA polymerase II transcription subunit 4	67381	2.50359e-06	Up
B1AY10	Nfx1	Transcriptional repressor NF-X1	74164	0.00519462	Up
Q9D2D7	Zfp687	Zinc finger protein 687	78266	0.00088202	Up
Q6DFX2	Antxr2	Anthrax toxin receptor 2	71914	9.11347e-05	Up
Q6PDM1	Msl1	Male-specific lethal 1 homolog	74026	0.000839405	Up
P0C673	Igsf11	Immunoglobulin superfamily member 11	207683	5.90272e-05	Up
Q9QY73	Tmem59	Transmembrane protein 59	56374	1.22104e-05	Up
Q9WUU9	Mcm3ap	Germinal-center associated nuclear protein	54387	9.30179e-05	Up
Q8C804	Spice1	Spindle and centriole-associated protein 1	212514	0.0165803	Up
P53762	Arnt	Aryl hydrocarbon receptor nuclear translocator	11863	4.12884e-05	Up
Q3UG98	Nat9	Alpha/beta-tubulin-N-acetyltransferase 9	66176	0.0051458	Up
Q3UDP0	Wdr41	WD repeat-containing protein 41	218460	5.85355e-05	Up
Q8K1H7	Tcp11l2	T-complex protein 11-like protein 2	216198	0.00311541	Up
Q60954	Meis1	Homeobox protein Meis1	17268	0.0107057	Up
Q9CWR1	Wdr73	WD repeat-containing protein 73	71968	0.0117475	Up
A2AJT4	Pnisr	Arginine/serine-rich protein PNISR	66625	0.00138708	Up
Q80YX1	Tnc	Tenascin	21923	0.000599543	Up
Q9CQL0	Mettl21a	Protein N-lysine methyltransferase METTL21A	67099	0.0031908	Up
Q3TBT3	Sting1	Stimulator of interferon genes protein	72512	0.000709143	Up
Q61576	Fkbp10	Peptidyl-prolyl cis-trans isomerase FKBP10	14230	0.0127518	Up
A2A5Z6	Smurf2	E3 ubiquitin-protein ligase SMURF2	66313	0.00673766	Up
Q8BR65	Suds3	Sin3 histone deacetylase corepressor complex component SDS3	71954	0.0014256	Up
Q8K2A7	Ints10	Integrator complex subunit 10	70885	0.0197748	Up
P29594	Casp2	Caspase-2	12366	0.00681976	Up
Q9R1R2	Trim3	Tripartite motif-containing protein 3	55992	0.00399253	Up
Q8BHJ9	Slu7	Pre-mRNA-splicing factor SLU7	193116	0.00180389	Up
Q3SXB8	Colec11	Collectin-11	71693	9.94831e-06	Up
Q9CQS5	Riok2	Serine/threonine-protein kinase RIO2	67045	0.00154529	Up
Q9D7W5	Med8	Mediator of RNA polymerase II transcription subunit 8	80509	0.000785862	Up
Q9WTK7	Stk11	Serine/threonine-protein kinase STK11	20869	0.00485514	Up
P25206	Mcm3	DNA replication licensing factor MCM3	17215	0.00400696	Up
Q60775	Elf1	ETS-related transcription factor Elf-1	13709	0.00616342	Up
Q3UXZ9	Kdm5a	Lysine-specific demethylase 5A	214899	6.93452e-05	Up
A0A0R4J045	Rrp36	rRNA biogenesis protein RRP36	224823	6.36849e-06	Up
Q04863	Relb	Transcription factor RelB	19698	0.0179488	Up
Q91VB4	Hps3	BLOC-2 complex member HPS3	12807	0.000491645	Up
Q3UZH2	Mcm3	DNA replication licensing factor MCM3	17215	0.00267813	Up
B8ZXI1	Qtrt2	Queuine tRNA-ribosyltransferase accessory subunit 2	106248	0.0137084	Up
Q64314	Cd34	Hematopoietic progenitor cell antigen CD34	12490	0.0150614	Up
Q9D0R4	Ddx56	Probable ATP-dependent RNA helicase DDX56	52513	0.000357515	Up
Q9CU65	Zmym2	Zinc finger MYM-type protein 2	76007	0.00026372	Up
Q9WV89	Stxbp4	Syntaxin-binding protein 4	20913	0.0210762	Up
P35601	Rfc1	Replication factor C subunit 1	19687	1.00945e-05	Up
E9PZP8	Herc1	HECT and RLD domain-containing E3 ubiquitin protein ligase family member 1	235439	0.00169521	Up
P58022	Loxl2	Lysyl oxidase homolog 2	94352	0.041133	Up
Q8CGA4	Mturn	Maturin	68235	0.00709751	Up
P40201	Chd1	Chromodomain-helicase-DNA-binding protein 1	12648	0.00282348	Up
Q91YI4	Arrb2	Beta-arrestin-2	216869	1.84485e-05	Up
Q8N9S3	Ahsa2	Activator of 90 kDa heat shock protein ATPase homolog 2	268390	0.000618282	Up
Q8CIG3	Kdm1b	Lysine-specific histone demethylase 1B	218214	0.00708073	Up
Q8C0S1	Dis3l	DIS3-like exonuclease 1	213550	0.000719749	Up
Q2VPQ9	Meaf6	Chromatin modification-related protein MEAF6	70088	0.011138	Up
Q3UZ01	Rnpc3	RNA-binding region-containing protein 3	67225	0.00689315	Up
Q8R5K2	Usp33	Ubiquitin carboxyl-terminal hydrolase 33	170822	0.0029467	Up
Q9Z130	Hnrnpdl	Heterogeneous nuclear ribonucleoprotein D-like	50926	4.17266e-05	Up
Q921S7	Mrpl37	39S ribosomal protein L37, mitochondrial	56280	0.000352843	Up
Q80U30	Clec16a	Protein CLEC16A	74374	2.32254e-06	Up
Q6PDJ1	Cachd1	VWFA and cache domain-containing protein 1	320508	0.000221157	Up
Q8C050	Rps6ka5	Ribosomal protein S6 kinase alpha-5	73086	0.0142583	Up
Q6NWW9	Fndc3b	Fibronectin type III domain-containing protein 3B	72007	0.000162299	Up
Q3UK06	Cyp4f16	Cytochrome P450 family 4 subfamily F member 2	70101	0.000796985	Up
A2CEK6	Mup13	Major urinary protein 11	100039089	0.030711	Up
Q91VK4	Itm2c	Integral membrane protein 2C	64294	0.00437603	Up
E5RKB6	Stab1	FELE-1	192187	0.000445025	Up
P33610	Prim2	DNA primase large subunit	19076	0.0362641	Up
F8TZM2		Polyprotein (Fragment)		0.00319772	Up
A0A498U6I0	H2-Eb1	H-2 class II histocompatibility antigen, I-A beta chain (Fragment)	14969	0.000198135	Up
Q8R121	Serpina10	Protein Z-dependent protease inhibitor	217847	0.000603552	Up
P39053	Dnm1	Dynamin-1	13429	0.000201864	Up
P17918	Pcna	Proliferating cell nuclear antigen	18538	0.00277525	Up
Q8C4J7	Tbl3	Transducin beta-like protein 3	213773	6.31336e-05	Up
Q8BZR9	Ncbp3	Nuclear cap-binding protein subunit 3	66874	0.00190026	Up
A2ANY6	Mdn1	Midasin	100019	0.000687621	Up
P97821	Ctsc	Dipeptidyl peptidase 1	13032	0.0171802	Up
Q5DTU0	Afap1l2	Actin filament-associated protein 1-like 2	226250	0.00013208	Up
A2CF65	Clec10a	C-type lectin domain family 10 member A (Fragment)	17312	0.000976113	Up
Q5UAK0	Mier1	Mesoderm induction early response protein 1	71148	0.00394123	Up
P27870	Vav1	Proto-oncogene vav	22324	0.00599481	Up
A0A0N4SVC2	Tra2a	Transformer-2 protein homolog alpha	101214	0.00115903	Up
P01831	Thy1	Thy-1 membrane glycoprotein	21838	0.00227566	Up
Q9CXU6	Mup11	Lipocln_cytosolic_FA-bd_dom domain-containing protein	100039028	0.0254667	Up
B8JI96	Mup14	Major urinary protein 14 (Fragment)	100039116	0.0254667	Up
Q8R3Y8	Irf2bp1	Interferon regulatory factor 2-binding protein 1	272359	0.000331633	Up
Q62356	Fstl1	Follistatin-related protein 1	14314	0.0131493	Up
A0A8V5KX73	Myo9b	Unconventional myosin-IXb	17925	0.00850389	Up
O70293	Grk6	G protein-coupled receptor kinase 6	26385	2.82197e-06	Up
Q99LJ6	Gpx7	Glutathione peroxidase 7	67305	0.000362953	Up
Q8BKY2	Col3a1	Collagen type III alpha 1 chain	12825	0.0352678	Up
Q3UH72	Col3a1	Collagen type III alpha 1 chain	12825	0.0352678	Up
Q3UZA1	Rcsd1	CapZ-interacting protein	226594	0.00621948	Up
Q9DAU7	Wfdc2	WAP four-disulfide core domain protein 2	67701	0.0377002	Up
Q9WVJ9	Efemp2	EGF-containing fibulin-like extracellular matrix protein 2	58859	0.013281	Up
Q9D0C4	Trmt5	tRNA (guanine(37)-N1)-methyltransferase	76357	0.0292402	Up
P55288	Cdh11	Cadherin-11	12552	0.00172554	Up
Q5PSV9	Mdc1	Mediator of DNA damage checkpoint protein 1	240087	0.0112349	Up
Q61024	Asns	Asparagine synthetase [glutamine-hydrolyzing]	27053	0.0172534	Up
P05622	Pdgfrb	Platelet-derived growth factor receptor beta	18596	0.00604875	Up
Q9Z2B9	Rps6ka4	Ribosomal protein S6 kinase alpha-4	56613	0.00237126	Up
Q9CY34	Ube2f	NEDD8-conjugating enzyme UBE2F	67921	0.00634303	Up
Q7TND5	Rpf1	Ribosome production factor 1	70285	0.00641727	Up
A9XX86	Mgl2	Macrophage galactose N-acetyl-galactosamine specific lectin 2 isoform i	216864	0.00073037	Up
Q9DBD5	Pelp1	Proline-, glutamic acid- and leucine-rich protein 1	75273	0.000122448	Up
Q8CD26	Slc35e1	Solute carrier family 35 member E1	270066	0.0230114	Up
O35054	Cldn4	Claudin-4	12740	0.00162183	Up
P14434	H2-Aa	H-2 class II histocompatibility antigen, A-B alpha chain	14960	0.0155536	Up
Q8CES0	Naa30	N-alpha-acetyltransferase 30	70646	0.00244297	Up
Q5FW60	Mup20	Major urinary protein 20	381530	0.00376761	Up
Q8K243	Trim68	E3 ubiquitin-protein ligase TRIM68	101700	0.0058558	Up
Q61093	Cybb	Cytochrome b-245 heavy chain	13058	0.0161826	Up
Q9D7B1	Dus2	tRNA-dihydrouridine(20) synthase [NAD(P)+]-like	66369	0.0151071	Up
P97377	Cdk2	Cyclin-dependent kinase 2	12566	0.00197316	Up
Q8BPU7	Elmo1	Engulfment and cell motility protein 1	140580	0.0410447	Up
Q80YQ8	Rmnd5a	E3 ubiquitin-protein ligase RMND5A	68477	0.00736973	Up
Q08761	Pros1	Vitamin K-dependent protein S	19128	0.00739995	Up
Q5DTS4	Rbm6	MKIAA4015 protein (Fragment)	19654	0.000116857	Up
Q9DBE9	Ftsj3	pre-rRNA 2'-O-ribose RNA methyltransferase FTSJ3	56095	0.00412827	Up
A0A1G5SK64	OTTMUSWSBG00059284	Immunity related GTPase family D		0.0023812	Up
F6VRP8	Lgals3bp	Galectin-3-binding protein (Fragment)	19039	0.002805	Up
Q6P549	Inppl1	Phosphatidylinositol 3,4,5-trisphosphate 5-phosphatase 2	16332	0.0130286	Up
O08691	Arg2	Arginase-2, mitochondrial	11847	0.0229896	Up
Q9CWX9	Ddx47	Probable ATP-dependent RNA helicase DDX47	67755	0.00462432	Up
Q80XJ3	Ttc28	Tetratricopeptide repeat protein 28	209683	0.000823257	Up
Q3U7K7	Trim21	RING-type E3 ubiquitin transferase	20821	0.00123881	Up
Q9WV91	Ptgfrn	Prostaglandin F2 receptor negative regulator	19221	0.0186686	Up
P97376	Frg1	Protein FRG1	14300	0.0366033	Up
H3BIZ8	Syngr2	Synaptogyrin-2	20973	0.0343855	Up
Q921J2	Rheb	GTP-binding protein Rheb	19744	0.0316034	Up
Q9CQ48	Nudcd2	NudC domain-containing protein 2	52653	0.0270693	Up
Q8C9B9	Dido1	Death-inducer obliterator 1	23856	0.000511953	Up
Q9Z0H1	Wdr46	WD repeat-containing protein 46	57315	0.0369085	Up
Q61881	Mcm7	DNA replication licensing factor MCM7	17220	0.0436878	Up
Q545Y5	Cd74	CD74 antigen (Invariant polypeptide of major histocompatibility complex, class II antigen-associated)	16149	0.0203001	Up
A2BIN1	Mup10	Major urinary protein 10	100039008	0.0218985	Up
Q99LR1	Abhd12	Lysophosphatidylserine lipase ABHD12	76192	0.00108049	Up
Q5SVQ0	Kat7	Histone acetyltransferase KAT7	217127	0.0144222	Up
Q9WTX8	Mad1l1	Mitotic spindle assembly checkpoint protein MAD1	17120	0.00350134	Up
Q2M4G5	Tyk2	Tyrosine-protein kinase	54721	0.0194658	Up
V9GX43	Celf2	CUGBP Elav-like family member 2 (Fragment)	14007	0.0156896	Up
Q3UY34	2210016L21Rik	Protein CUSTOS	72357	0.0136201	Up
P29533	Vcam1	Vascular cell adhesion protein 1	22329	0.00956073	Up
Q99LC8	Eif2b1	Translation initiation factor eIF-2B subunit alpha	209354	0.0188077	Up
Q99LJ5	Cmtm3	CKLF-like MARVEL transmembrane domain-containing protein 3	68119	0.00277674	Up
A0A0B4J1G1	Fcgr2b	Fc receptor, IgG, low affinity IIb	14130	0.00609165	Up
Q8BZH4	Pogz	Pogo transposable element with ZNF domain	229584	0.0418053	Up
P49718	Mcm5	DNA replication licensing factor MCM5	17218	0.00151917	Up
Q9CPW2	Fdx2	Ferredoxin-2, mitochondrial	68165	0.0490444	Up
P48410	Abcd1	ATP-binding cassette sub-family D member 1	11666	0.0271949	Up
Q8K124	Plekho2	Pleckstrin homology domain-containing family O member 2	102595	0.00287449	Up
P16879	Fes	Tyrosine-protein kinase Fes/Fps	14159	0.00271865	Up
Q9D7S9	Chmp5	Charged multivesicular body protein 5	76959	0.00717269	Up
Q9D6H2	Hspb11	Intraflagellar transport protein 25 homolog	72938	0.0252864	Up
Q3URR4	Sgsh	SPHM sulfohydrolase (Fragment)	27029	0.00468745	Up
Q61183	Papola	Poly(A) polymerase alpha	18789	0.00287785	Up
Q00288	Pax8	Paired box protein Pax-8	18510	0.040949	Up
Q8K4Q8	Colec12	Collectin-12	140792	0.000952803	Up
Q99LJ1	Fuca1	Tissue alpha-L-fucosidase	71665	0.0128194	Up
P17439	Gba	Lysosomal acid glucosylceramidase	14466	0.0185079	Up
P63323	Rps12	40S ribosomal protein S12	20042	0.000337791	Up
Q80YQ2	Med23	Mediator of RNA polymerase II transcription subunit 23	70208	0.0138096	Up
Q8BTJ4	Enpp4	Bis(5'-adenosyl)-triphosphatase enpp4	224794	0.020632	Up
Q5M8N0	Cnrip1	CB1 cannabinoid receptor-interacting protein 1	380686	0.0259121	Up
Q3UW53	Niban1	Protein Niban 1	63913	6.61447e-06	Up
Q9JM96	Cdc42ep4	Cdc42 effector protein 4	56699	0.00838219	Up
Q8C4Q6	Aida	Axin interactor, dorsalization-associated protein	108909	0.00726875	Up
Q99JP6	Homer3	Homer protein homolog 3	26558	0.00118608	Up
Q921W0	Chmp1a	Charged multivesicular body protein 1a	234852	0.0207772	Up
Q4KMM3	Oxr1	Oxidation resistance protein 1	170719	0.0393359	Up
Q8BG60	Txnip	Thioredoxin-interacting protein	56338	0.0074302	Up
D3YTL5	Capg	Macrophage-capping protein (Fragment)	12332	0.00137568	Up
Q9DBS1	Tmem43	Transmembrane protein 43	74122	0.000310723	Up
Q8VDV3	Rab3il1	Guanine nucleotide exchange factor for Rab-3A	74760	0.0235095	Up
Q921I6	Sh3bp4	SH3 domain-binding protein 4	98402	0.0139648	Up
O70309	Itgb5	Integrin beta-5	16419	0.0309165	Up
Q3TFD2	Lpcat1	Lysophosphatidylcholine acyltransferase 1	210992	0.00124699	Up
Q9Z0W3	Nup160	Nuclear pore complex protein Nup160	59015	0.00882646	Up
Q6ZPY7	Kdm3b	Lysine-specific demethylase 3B	277250	0.0117979	Up
Q80U35	Arhgef17	Rho guanine nucleotide exchange factor 17	207212	0.022427	Up
P23708	Nfya	Nuclear transcription factor Y subunit alpha	18044	0.0135464	Up
Q9JI48	Plac8	Placenta-specific gene 8 protein	231507	0.00274909	Up
C6EQG6		ASL1/Ifi205 fusion protein		0.00217334	Up
Q8VCF1	Cant1	Soluble calcium-activated nucleotidase 1	76025	0.0100982	Up
F6X2V9	Lsm14a	Protein LSM14 homolog A (Fragment)	67070	0.0112975	Up
Q9CWS4	Ints11	Integrator complex subunit 11	71957	0.0209014	Up
Q9JI44	Dmap1	DNA methyltransferase 1-associated protein 1	66233	0.0272813	Up
Q91VU7	Pus7	Pseudouridylate synthase 7 homolog	78697	0.0313473	Up
Q8BMI3	Gga3	ADP-ribosylation factor-binding protein GGA3	260302	0.00161309	Up
Q9ES52	Inpp5d	Phosphatidylinositol 3,4,5-trisphosphate 5-phosphatase 1	16331	0.00364031	Up
A0A668KL36	Ccdc50	Coiled-coil domain-containing protein 50	67501	0.0235999	Up
Q810U5	Ccdc50	Coiled-coil domain-containing protein 50	67501	0.0235999	Up
A0A0G2JDZ4	Myl10	Myosin regulatory light chain 10	59310	0.0415952	Up
Q6ZWY8	Tmsb10	Thymosin beta-10	19240	0.0319469	Up
Q9CX80	Cygb	Cytoglobin	114886	0.00157151	Up
Q8CHW4	Eif2b5	Translation initiation factor eIF-2B subunit epsilon	224045	0.015443	Up
Q91Z31	Ptbp2	Polypyrimidine tract-binding protein 2	56195	0.0349494	Up
Q8BXN9	Tmem87a	Transmembrane protein 87A	211499	0.00475	Up
P98086	C1qa	Complement C1q subcomponent subunit A	12259	0.0222168	Up
P59808	Sash1	SAM and SH3 domain-containing protein 1	70097	0.00655213	Up
Q8BP71	Rbfox2	RNA binding protein fox-1 homolog 2	93686	0.0288719	Up
D3Z5I1	Zc3hav1	Zinc finger CCCH-type antiviral protein 1	78781	0.0310525	Up
Q8R3L2	Tcf25	Transcription factor 25	66855	0.0494806	Up
Q9D4J7	Phf6	PHD finger protein 6	70998	0.0078397	Up
Q9JKY0	Cnot9	CCR4-NOT transcription complex subunit 9	58184	0.0393853	Up
Q8BN21	Vrk2	Serine/threonine-protein kinase VRK2	69922	0.0149057	Up
E9Q912	Rap1gds1	Rap1 GTPase-GDP dissociation stimulator 1	229877	0.0011723	Up
Q9CSU0	Rprd1b	Regulation of nuclear pre-mRNA domain-containing protein 1B	70470	0.0212356	Up
Q3TAF9	Bgn	Biglycan	12111	0.0117256	Up
Q3U1G5	Isg20l2	Interferon-stimulated 20 kDa exonuclease-like 2	229504	0.0443988	Up
Q6R891	Ppp1r9b	Neurabin-2	217124	0.00373902	Up
Q9Z120	Mettl1	tRNA (guanine-N(7)-)-methyltransferase	17299	0.0137659	Up
P49710	Hcls1	Hematopoietic lineage cell-specific protein	15163	0.0102319	Up
Q8R480	Nup85	Nuclear pore complex protein Nup85	445007	0.0223676	Up
O88425	Nme6	Nucleoside diphosphate kinase 6	54369	0.00901705	Up
Q6YIY0		Gag protein		0.0203809	Up
O88879	Apaf1	Apoptotic protease-activating factor 1	11783	0.0185191	Up
E9QJX9	Stat2	Signal transducer and activator of transcription	20847	0.00205908	Up
Q9D937	1810009A15Rik	Uncharacterized protein C11orf98 homolog	66276	0.0236993	Up
Q6PCM2	Ints6	Integrator complex subunit 6	18130	0.0158393	Up
Q9D8M7	Phf10	PHD finger protein 10	72057	0.0063324	Up
Q3V1T4	P3h1	Prolyl 3-hydroxylase 1	56401	0.00474059	Up
P56402	Aqp2	Aquaporin-2	11827	0.0348792	Up
Q05186	Rcn1	Reticulocalbin-1	19672	0.00317655	Up
Q9CQ10	Chmp3	Charged multivesicular body protein 3	66700	0.0385737	Up
D3YVW2	Golim4	Golgi integral membrane protein 4	73124	0.00655766	Up
Q5SF07	Igf2bp2	Insulin-like growth factor 2 mRNA-binding protein 2	319765	0.0120723	Up
P97346	Nxn	Nucleoredoxin	18230	0.0183191	Up
Q8BJE2	Btnl9	Butyrophilin-like protein 9	237754	0.010897	Up
Q8C3W1	2310022B05Rik	Uncharacterized protein C1orf198 homolog	69551	0.00197864	Up
Q9D6K7	Ttc33	Tetratricopeptide repeat protein 33	67515	0.00346785	Up
Q8BMD8	Slc25a24	Calcium-binding mitochondrial carrier protein SCaMC-1	229731	0.000189632	Up
Q8C7P1	Klhl9	BTB domain-containing protein	242521	0.0198167	Up
Q8CAS9	Parp9	Protein mono-ADP-ribosyltransferase PARP9	80285	0.0208648	Up
P61793	Lpar1	Lysophosphatidic acid receptor 1	14745	0.0179598	Up
Q8CHU3	Epn2	Epsin-2	13855	0.00533157	Up
P28653	Bgn	Biglycan	12111	0.00913275	Up
P04939	Mup3	Major urinary protein 3	17842	0.00165934	Up
Q3UE54	Cd14	Monocyte differentiation antigen CD14	12475	0.00100029	Up
A0A0J9YUN4	Dnm1	dynamin GTPase	13429	0.000496501	Up
Q8BYB9	Poglut1	Protein O-glucosyltransferase 1	224143	0.031126	Up
B1ASA5	Zfp362	Zinc finger protein 362	230761	0.0210093	Up
P14483	H2-Ab1	H-2 class II histocompatibility antigen, A beta chain	14961	0.00646635	Up
P02463	Col4a1	Collagen alpha-1(IV) chain	12826	0.0427081	Up
Q922V4	Plrg1	Pleiotropic regulator 1	53317	0.0277547	Up
Q99JY8	Plpp3	Phospholipid phosphatase 3	67916	0.0306965	Up
P11835	Itgb2	Integrin beta-2	16414	0.000165212	Up
P43135	Nr2f2	COUP transcription factor 2	11819	0.0204288	Up
Q6ZPF4	Fmnl3	Formin-like protein 3	22379	0.00205326	Up
Q6A058	Armcx2	Armadillo repeat-containing X-linked protein 2	67416	0.0264889	Up
Q5NCR9	Nsrp1	Nuclear speckle splicing regulatory protein 1	237859	0.0231628	Up
Q8VDG3	Parn	Poly(A)-specific ribonuclease PARN	74108	0.0110462	Up
Q8CI59	Steap3	Metalloreductase STEAP3	68428	0.00536947	Up
Q9D2V8	Mfsd10	Major facilitator superfamily domain-containing protein 10	68294	0.00289552	Up
Q9JIZ9	Plscr3	Phospholipid scramblase 3	70310	0.0320394	Up
P55194	Sh3bp1	SH3 domain-binding protein 1	20401	0.00616566	Up
Q64449	Mrc2	C-type mannose receptor 2	17534	0.0256129	Up
Q9D6J3	Yju2	Splicing factor YJU2	72886	0.0196428	Up
A0A1W2P781	Pah	Phenylalanine-4-hydroxylase	18478	0.0257723	Up
Q921G6	Lrch4	Leucine-rich repeat and calponin homology domain-containing protein 4	231798	0.00873403	Up
Q3ULW8	Parp3	Protein mono-ADP-ribosyltransferase PARP3	235587	0.0193496	Up
Q3UHH1	Zswim8	Zinc finger SWIM domain-containing protein 8	268721	0.0239422	Up
Q9ERI5	Jmjd6	Bifunctional arginine demethylase and lysyl-hydroxylase JMJD6	107817	0.0285483	Up
P08103	Hck	Tyrosine-protein kinase HCK	15162	0.0063303	Up
Q8K1T1	Lrrc25	Leucine-rich repeat-containing protein 25	211228	0.0141747	Up
Q99M31	Hspa14	Heat shock 70 kDa protein 14	50497	0.0498905	Up
O88840	Fbn1	Mutant fibrillin-1	14118	0.00297975	Up
P14602	Hspb1	Heat shock protein beta-1	15507	0.00855711	Up
Q8R0K4	Ccdc137	Coiled-coil domain-containing protein 137	67291	0.0401467	Up
Q9Z0L8	Ggh	Gamma-glutamyl hydrolase	14590	0.0127576	Up
Q9EPX2	Papln	Papilin	170721	0.000108843	Up
Q80XC2	Trmt61a	tRNA (adenine(58)-N(1))-methyltransferase catalytic subunit TRMT61A	328162	0.000492506	Up
Q99N57	Raf1	RAF proto-oncogene serine/threonine-protein kinase	110157	0.00588852	Up
Q9EQ61	Pes1	Pescadillo homolog	64934	0.00135417	Up
Q80Y17	Llgl1	Lethal(2) giant larvae protein homolog 1	16897	0.0346958	Up
Q9D1J1	Necap2	Adaptin ear-binding coat-associated protein 2	66147	0.0067531	Up
Q8BHL5	Elmo2	Engulfment and cell motility protein 2	140579	0.0201074	Up
Q9JL61	Rfx5	DNA-binding protein Rfx5	53970	0.018449	Up
Q9D8P7	Gtf3c6	General transcription factor 3C polypeptide 6	67371	0.0234732	Up
Q9CYN9	Atp6ap2	Renin receptor	70495	0.0463553	Up
Q9D2V5	Aar2	Protein AAR2 homolog	68295	0.0324084	Up
Q9WTU0	Phf2	Lysine-specific demethylase PHF2	18676	0.0289572	Up
O70209	Pdlim3	PDZ and LIM domain protein 3	53318	0.033197	Up
Q8VDU5	Snrk	SNF-related serine/threonine-protein kinase	20623	0.0315029	Up
Q8BYZ1	Abi3	ABI gene family member 3	66610	0.0334328	Up
Q8CEC6	Ppwd1	Peptidylprolyl isomerase domain and WD repeat-containing protein 1	238831	0.0405803	Up
O35604	Npc1	NPC intracellular cholesterol transporter 1	18145	0.0481856	Up
Q80X98	Dhx38	RNA helicase	64340	0.0152123	Up
Q9WVA4	Tagln2	Transgelin-2	21346	0.0237961	Up
Q3U8W9	Hnrnpr	Heterogeneous nuclear ribonucleoprotein R	74326	0.0401077	Up
Q61753	Phgdh	D-3-phosphoglycerate dehydrogenase	236539	0.027166	Up
D3Z6Q9	Bin2	Bridging integrator 2	668218	0.000588373	Up
G4W8R2	Nexn	Nexilin alpha	68810	0.000378598	Up
Q8R5A6	Tbc1d22a	TBC1 domain family member 22A	223754	0.0395956	Up
Q9CZP0	Ufsp1	Ufm1-specific protease 1	70240	0.0408231	Up
P52293	Kpna2	Importin subunit alpha-1	16647	0.00268556	Up
Q8R4R6	Nup35	Nucleoporin NUP35	69482	0.0142768	Up
Q9D0P8	Ift27	Intraflagellar transport protein 27 homolog	67042	0.0393671	Up
A0A2I3BRX9	Ralgapa1	Ral GTPase-activating protein subunit alpha-1	56784	0.0130285	Up
Q07797	Lgals3bp	Galectin-3-binding protein	19039	0.00705814	Up
Q3UGS4	Mcrip1	Mapk-regulated corepressor-interacting protein 1	192173	0.010396	Up
O88792	F11r	Junctional adhesion molecule A	16456	0.0430609	Up
Q921F2	Tardbp	TAR DNA-binding protein 43	230908	0.00392693	Up
Q8BLD4	Tardbp	TAR DNA-binding protein 43	230908	0.00392693	Up
P0DOV1	Ifi211	Interferon-activable protein 205-B	381308	0.0121008	Up
Q8CGE8	Ifi205	Interferon-activable protein 205-A	226695	0.0121008	Up
A0A1Z3MI21	Ifi205	Ifi205	226695	0.0121008	Up
Q9CY97	Ssu72	RNA polymerase II subunit A C-terminal domain phosphatase SSU72	68991	0.0119821	Up
Q60716	P4ha2	Prolyl 4-hydroxylase subunit alpha-2	18452	0.00652009	Up
Q99MK8	Grk2	Beta-adrenergic receptor kinase 1	110355	0.038301	Up
P06800	Ptprc	Receptor-type tyrosine-protein phosphatase C	19264	0.00497972	Up
Q80YE7	Dapk1	Death-associated protein kinase 1	69635	0.0232385	Up
Q9ESU6	Brd4	Bromodomain-containing protein 4	57261	0.0422341	Up
P43275	H1f1	Histone H1.1	80838	0.00133327	Up
Q8VC70	Rbms2	RNA-binding motif, single-stranded-interacting protein 2	56516	0.0475299	Up
Q8BTW3	Exosc6	Exosome complex component MTR3	72544	0.0246269	Up
E9QN31	Nop2	Probable 28S rRNA (cytosine-C(5))-methyltransferase	110109	0.0470601	Up
Q8BYA0	Tbcd	Tubulin-specific chaperone D	108903	0.0462352	Up
P0DOV2	Ifi204	Interferon-activable protein 204	15951	0.024562	Up
E9Q2B2	Ncor1	Nuclear receptor corepressor 1	20185	0.00625972	Up
P32261	Serpinc1	Antithrombin-III	11905	0.00304728	Up
P70202	Lxn	Latexin	17035	0.0154764	Up
Q91W97	Hkdc1	Hexokinase HKDC1	216019	0.002806	Up
Q8VBV3	Exosc2	Exosome complex component RRP4	227715	0.00402671	Up
A2A6J7	Lsp1	Lymphocyte-specific protein 1	16985	0.00953422	Up
P19973	Lsp1	Lymphocyte-specific protein 1	16985	0.00953422	Up
Q6A065	Cep170	Centrosomal protein of 170 kDa	545389	0.00865555	Up
E9PWE8	Dpysl3	Dihydropyrimidinase-related protein 3	22240	0.00184426	Up
P14131	Rps16	40S ribosomal protein S16	20055	0.0122184	Up
Q8VI84	Noc3l	Nucleolar complex protein 3 homolog	57753	0.0396152	Up
Q8K4I3	Arhgef6	Rho guanine nucleotide exchange factor 6	73341	0.0138637	Up
Q6A0D4	Rftn1	Raftlin	76438	0.015456	Up
Q91WN1	Dnajc9	DnaJ homolog subfamily C member 9	108671	0.018883	Up
Q99MQ1	Bicc1	Protein bicaudal C homolog 1	83675	0.00125421	Up
P36371	Tap2	Antigen peptide transporter 2	21355	0.000800089	Up
A2AEY4	Map7d3	MAP7 domain-containing protein 3	320923	0.00831992	Up
P01901	H2-K1	H-2 class I histocompatibility antigen, K-B alpha chain	14972	0.0223329	Up
E9PVA8	Gcn1	eIF-2-alpha kinase activator GCN1	231659	0.00949644	Up
Q8C671	Srsf2	Serine/arginine-rich splicing factor 2	20382	0.0412984	Up
E9PUF7	Arhgef1	Rho guanine nucleotide exchange factor 1	16801	0.00677375	Up
Q3UJ44	Capg	Macrophage-capping protein	12332	1.01036e-05	Up
Q3UPU3	Ubr2	E3 ubiquitin-protein ligase	224826	0.0110957	Up
Q99P58	Rab27b	Ras-related protein Rab-27B	80718	0.0213512	Up
Q80V26	Bpnt2	Golgi-resident adenosine 3',5'-bisphosphate 3'-phosphatase	242291	0.0194926	Up
Q8K354	Cbr3	Carbonyl reductase [NADPH] 3	109857	0.0089195	Up
O55111	Dsg2	Desmoglein-2	13511	0.0477878	Up
Q80XU3	Nucks1	Nuclear ubiquitous casein and cyclin-dependent kinase substrate 1	98415	0.0149649	Up
Q8K3X4	Irf2bpl	Probable E3 ubiquitin-protein ligase IRF2BPL	238330	0.000632664	Up
P54923	Adprh	ADP-ribosylhydrolase ARH1	11544	0.0166169	Up
Q91VW3	Sh3bgrl3	SH3 domain-binding glutamic acid-rich-like protein 3	73723	0.0332208	Up
Q8VD75	Hip1	Huntingtin-interacting protein 1	215114	0.0110336	Up
Q9CWZ3	Rbm8a	RNA-binding protein 8A	60365	0.000118608	Up
E9QMH7	Ikbip	Inhibitor of nuclear factor kappa-B kinase-interacting protein	67454	0.041617	Up
A2BGI8	Ppih	Peptidyl-prolyl cis-trans isomerase (Fragment)	66101	0.000266776	Up
Q91VN4	Chchd6	MICOS complex subunit Mic25	66098	0.00790346	Up
Q75N62	Gimap8	GTPase IMAP family member 8	243374	0.0233403	Up
P35283	Rab12	Ras-related protein Rab-12	19328	0.0238138	Up
P07310	Ckm	Creatine kinase M-type	12715	0.0198883	Up
Q9D281	Fam114a1	Protein Noxp20	68303	0.0327622	Up
Q61599	Arhgdib	Rho GDP-dissociation inhibitor 2	11857	0.0148724	Up
Q9ET54	Palld	Palladin	72333	0.00267304	Up
K0BWC3	Palld	Palladin isoform	72333	0.00267304	Up
Q8BXL7	Arfrp1	ADP-ribosylation factor-related protein 1	76688	0.0291421	Up
P11679	Krt8	Keratin, type II cytoskeletal 8	16691	0.00622078	Up
Q8C1Z0	Mcm4	DNA replication licensing factor MCM4	17217	0.0149816	Up
Q5SFM8	Rbm27	RNA-binding protein 27	225432	0.013673	Up
Q9QZ85	Iigp1	Interferon-inducible GTPase 1	60440	0.0133789	Up
P29351	Ptpn6	Tyrosine-protein phosphatase non-receptor type 6	15170	0.00440632	Up
Q921I9	Exosc4	Exosome complex component RRP41	109075	0.0233475	Up
P54227	Stmn1	Stathmin	16765	0.0025933	Up
Q6NVF0	Ocrl	Inositol polyphosphate 5-phosphatase OCRL	320634	0.0462609	Up
Q3UL40	Tacc2	TACC_C domain-containing protein (Fragment)	57752	0.0282811	Up
P11087	Col1a1	Collagen alpha-1(I) chain	12842	0.0264849	Up
A0A075B5Y4	Ighv1-81	Immunoglobulin heavy variable 1-81 (Fragment)	668591	0.0142361	Up
Q61213	Mela	human endogenous retrovirus K endopeptidase	17276	0.0141819	Up
E9QB01	Ncam1	Neural cell adhesion molecule 1	17967	0.000793477	Up
Q99MD9	Nasp	Nuclear autoantigenic sperm protein	50927	0.0013216	Up
O89053	Coro1a	Coronin-1A	12721	0.0330968	Up
P19324	Serpinh1	Serpin H1	12406	7.41582e-06	Up
Q9R1Q8	Tagln3	Transgelin-3	56370	0.026071	Up
P13595	Ncam1	Neural cell adhesion molecule 1	17967	0.00108544	Up
Q6DVA0	Lemd2	LEM domain-containing protein 2	224640	0.0479189	Up
Q8K352	Sash3	SAM and SH3 domain-containing protein 3	74131	0.03562	Up
P10107	Anxa1	Annexin A1	16952	0.00191158	Up
Q3U0C4	Gda	Guanine deaminase	14544	0.0328642	Up
Q9Z0Z4	Heph	Hephaestin	15203	0.0224382	Up
O54824	Il16	Pro-interleukin-16	16170	0.0112131	Up
Q00915	Rbp1	Retinol-binding protein 1	19659	0.00222892	Up
Q505B7	Zbtb8os	Protein archease	67106	0.00380257	Up
Q9JHP7	Poglut2	Protein O-glucosyltransferase 2	72050	0.00298936	Up
P43247	Msh2	DNA mismatch repair protein Msh2	17685	0.045023	Up
Q01149	Col1a2	Collagen alpha-2(I) chain	12843	0.024853	Up
O35945	Aldh1a7	Aldehyde dehydrogenase, cytosolic 1	26358	0.000195251	Up
P82198	Tgfbi	Transforming growth factor-beta-induced protein ig-h3	21810	0.0264172	Up
Q3TZZ7	Esyt2	Extended synaptotagmin-2	52635	0.000279572	Up
Q62193	Rpa2	Replication protein A 32 kDa subunit	19891	0.00493986	Up
P47713	Pla2g4a	Cytosolic phospholipase A2	18783	0.0340716	Up
P20152	Vim	Vimentin	22352	0.00389521	Up
Q3TFD9	Vim	Vimentin	22352	0.00389521	Up
P05784	Krt18	Keratin, type I cytoskeletal 18	16668	0.0067575	Up
Q9DBX6	Cyp2s1	Cytochrome P450 2S1	74134	0.0167814	Up
Q9CQX5	Cldnd1	Claudin domain-containing protein 1	224250	0.022946	Up
P99027	Rplp2	60S acidic ribosomal protein P2	67186	0.00397239	Up
P19253	Rpl13a	60S ribosomal protein L13a	22121	0.0264753	Up
P28667	Marcksl1	MARCKS-related protein	17357	0.0102985	Up
Q7TQ95	Lnpk	Endoplasmic reticulum junction formation protein lunapark	69605	0.0300747	Up
P97311	Mcm6	DNA replication licensing factor MCM6	17219	0.0182095	Up
P70268	Pkn1	Serine/threonine-protein kinase N1	320795	0.00542385	Up
Q8R1K4	Phykpl	5-phosphohydroxy-L-lysine phospho-lyase	72947	0.0367091	Up
P59279	Rab2b	Ras-related protein Rab-2B	76338	0.00596818	Up
Q8BQ46	Taf15	TAF15 RNA polymerase II, TATA box binding protein (TBP)-associated factor	70439	0.00231344	Up
G3X8U3	2210016F16Rik	Queuosine salvage protein	70153	0.0482157	Up
P01898	H2-Q10	H-2 class I histocompatibility antigen, Q10 alpha chain	15007	0.0185323	Up
Q8VIJ6	Sfpq	Splicing factor, proline- and glutamine-rich	71514	0.007809	Up
Q04447	Ckb	Creatine kinase B-type	12709	0.00788097	Up
Q3TPK8	Rbms1	RNA binding motif single stranded interacting protein 1 (Fragment)	56878	0.0258071	Up
Q9WU40	Lemd3	Inner nuclear membrane protein Man1	380664	0.0027732	Up
Q8R5J9	Arl6ip5	PRA1 family protein 3	65106	0.00119107	Up
Q4VAA7	Snx33	Sorting nexin-33	235406	0.0313067	Up
Q8C306		Palladin, cytoskeletal associated protein (Fragment)		0.00657668	Up
Q8C129	Lnpep	Leucyl-cystinyl aminopeptidase	240028	0.00345227	Up
Q9WUD1	Stub1	E3 ubiquitin-protein ligase CHIP	56424	0.00020029	Up
P47811	Mapk14	Mitogen-activated protein kinase 14	26416	0.0195045	Up
Q8VI75	Ipo4	Importin-4	75751	0.0405258	Up
Q62009	Postn	Periostin	50706	0.0207397	Up
P36916	Gnl1	Guanine nucleotide-binding protein-like 1	14670	0.000553224	Up
P46662	Nf2	Merlin	18016	0.0474037	Up
Q63850	Nup62	Nuclear pore glycoprotein p62	18226	0.00115054	Up
E9PWW9	Rsf1	Remodeling and spacing factor 1	233532	0.0150231	Up
Q61490	Alcam	CD166 antigen	11658	0.00539965	Up
Q64012	Raly	RNA-binding protein Raly	19383	0.020431	Up
Q64261	Cdk6	Cyclin-dependent kinase 6	12571	0.0288308	Up
A0A0G2JDV9	Anxa3	Annexin (Fragment)	11745	0.00521779	Up
P97371	Psme1	Proteasome activator complex subunit 1	19186	0.023284	Up
Q3UP01	Lrch1	Calponin-homology (CH) domain-containing protein (Fragment)	380916	0.0421762	Up
F8VPX2	Fbxw9	F-box and WD-40 domain protein 9	68628	0.0341053	Up
Q62465	Vat1	Synaptic vesicle membrane protein VAT-1 homolog	26949	0.0107231	Up
Q9D706	Rpap3	RNA polymerase II-associated protein 3	71919	0.000210346	Up
P0C605	Prkg1	cGMP-dependent protein kinase 1	19091	0.00177328	Up
Q8C845	Efhd2	EF-hand domain-containing protein D2	27984	0.00833105	Up
Q80UK0	Sestd1	SEC14 domain and spectrin repeat-containing protein 1	228071	0.0243501	Up
Q9ERL9	Gucy1a1	Guanylate cyclase soluble subunit alpha-1	60596	8.4678e-05	Up
P30681	Hmgb2	High mobility group protein B2	97165	0.00296457	Up
Q9EQK5	Mvp	Major vault protein	78388	0.0253955	Up
Q06890	Clu	Clusterin	12759	0.0359572	Up
Q8K296	Mtmr3	Myotubularin-related protein 3	74302	0.0261855	Up
Q7TNL5	Ppp2r5d	Serine/threonine-protein phosphatase 2A 56 kDa regulatory subunit	21770	0.0407408	Up
P13864	Dnmt1	DNA (cytosine-5)-methyltransferase 1	13433	0.0245396	Up
Q8R349	Cdc16	Cell division cycle protein 16 homolog	69957	0.00557714	Up
Q3TJ95	Cltb	Clathrin light chain	74325	0.0289291	Up
Q69ZS7	Hbs1l	HBS1-like protein	56422	0.00231428	Up
Q921M7	Cyrib	CYFIP-related Rac1 interactor B	223601	0.0176211	Up
Q8CD10	Micu2	Calcium uptake protein 2, mitochondrial	68514	0.000866658	Up
Q9CYG7	Tomm34	Mitochondrial import receptor subunit TOM34	67145	0.00377978	Up
P15702	Spn	Leukosialin	20737	0.0221068	Up
Q80YV2	Zc3hc1	Zinc finger C3HC-type protein 1	232679	0.000435592	Up
O70370	Ctss	Cathepsin S	13040	0.045657	Up
Q9Z0E6	Gbp2	Guanylate-binding protein 2	14469	0.0114956	Up
P28658	Atxn10	Ataxin-10	54138	0.00603162	Up
Q9CXR1	Dhrs7	Dehydrogenase/reductase SDR family member 7	66375	0.000641296	Up
Q91XV3	Basp1	Brain acid soluble protein 1	70350	0.024187	Up
P12265	Gusb	Beta-glucuronidase	110006	0.00478301	Up
Q3TRI4	Pum1	PUM-HD domain-containing protein	80912	0.0127575	Up
E9Q0F0	Krt78	Keratin 78	332131	0.0118276	Up
Q9JJA4	Wdr12	Ribosome biogenesis protein WDR12	57750	0.0334392	Up
Q5FWI3	Cemip2	Cell surface hyaluronidase	83921	0.0408643	Up
Q8CIV8	Tbce	Tubulin-specific chaperone E	70430	0.0244454	Up
Q8BMQ2	Gtf3c4	General transcription factor 3C polypeptide 4	269252	0.0288651	Up
B2RXR6	Ankrd44	Serine/threonine-protein phosphatase 6 regulatory ankyrin repeat subunit B	329154	0.0235916	Up
Q62426	Cstb	Cystatin-B	13014	0.00326203	Up
Q8VD04	Gripap1	GRIP1-associated protein 1	54645	0.00349622	Up
Q9Z1Z7		Fibronectin (Fragment)		0.0127466	Up
Q60710	Samhd1	Deoxynucleoside triphosphate triphosphohydrolase SAMHD1	56045	0.0209668	Up
P56959	Fus	RNA-binding protein FUS	233908	0.00111001	Up
Q9Z2T6	Krt85	Keratin, type II cuticular Hb5	53622	0.00872585	Up
P83741	Wnk1	Serine/threonine-protein kinase WNK1	232341	0.0476082	Up
O35900	Lsm2	U6 snRNA-associated Sm-like protein LSm2	27756	0.0115535	Up
A6P3E4	Mapk8	Stress-activated protein kinase JNK	26419	0.042963	Up
Q8VED5	Krt79	Keratin, type II cytoskeletal 79	223917	0.00408797	Up
Q8K0H5	Taf10	Transcription initiation factor TFIID subunit 10	24075	0.0449585	Up
Q64674	Srm	Spermidine synthase	20810	0.00657124	Up
P16045	Lgals1	Galectin-1	16852	0.000321139	Up
P60060	Sec61g	Protein transport protein Sec61 subunit gamma	20335	0.00826999	Up
P11688	Itga5	Integrin alpha-5	16402	0.00181846	Up
Q80Y14	Glrx5	Glutaredoxin-related protein 5, mitochondrial	73046	0.0151662	Up
Q921X9	Pdia5	Protein disulfide-isomerase A5	72599	0.0107743	Up
Q91W87	Cyp2d22	Cytochrome P450	56448	0.0180446	Up
Q8CIH5	Plcg2	1-phosphatidylinositol 4,5-bisphosphate phosphodiesterase gamma-2	234779	0.0118954	Up
B2RTP7	Krt2	Krt2 protein	16681	3.53653e-05	Up
D3YYR5	P2rx4	ATP receptor	18438	0.0097761	Up
F6T2Z7	Cald1	Caldesmon 1 (Fragment)	109624	0.00609331	Up
Q8BKG3	Ptk7	Inactive tyrosine-protein kinase 7	71461	0.000249194	Up
Q8CH25	Sltm	SAFB-like transcription modulator	66660	0.000499484	Up
A0A4P3APB9	Mapkapk2	non-specific serine/threonine protein kinase	17164	0.00232112	Up
O35639	Anxa3	Annexin A3	11745	0.00225585	Up
P57716	Ncstn	Nicastrin	59287	0.00716316	Up
Q9CXE7	Tmed5	Transmembrane emp24 domain-containing protein 5	73130	0.0246436	Up
Q8VH51	Rbm39	RNA-binding protein 39	170791	0.011436	Up
P62962	Pfn1	Profilin-1	18643	0.019777	Up
Q8BM72	Hspa13	Heat shock 70 kDa protein 13	110920	0.00709975	Up
P26645	Marcks	Myristoylated alanine-rich C-kinase substrate	17118	0.00253421	Up
Q5SUA5	Myo1g	Unconventional myosin-Ig	246177	0.00368454	Up
Q64511	Top2b	DNA topoisomerase 2-beta	21974	0.0384733	Up
Q9WV32	Arpc1b	Actin-related protein 2/3 complex subunit 1B	11867	0.00191667	Up
Q9R233	Tapbp	Tapasin	21356	3.70189e-05	Up
Q9CWP6	Mospd2	Motile sperm domain-containing protein 2	76763	0.0257791	Up
Q8CBG9	Rnf170	E3 ubiquitin-protein ligase RNF170	77733	0.000548506	Up
G3UZ30	Ppp1r11	E3 ubiquitin-protein ligase PPP1R11 (Fragment)	76497	0.0475793	Up
Q9CR26	Vta1	Vacuolar protein sorting-associated protein VTA1 homolog	66201	0.015035	Up
O35074	Ptgis	Prostacyclin synthase	19223	0.0233814	Up
Q922U2	Krt5	Keratin, type II cytoskeletal 5	110308	0.00521142	Up
Q60854	Serpinb6a	Serpin B6	20719	0.0091752	Up
Q3B7Z2	Osbp	Oxysterol-binding protein 1	76303	0.0409499	Up
Q6UIL4	Ahnak	AHNAK (Fragment)	66395	0.00734441	Up
Q640N1	Aebp1	Adipocyte enhancer-binding protein 1	11568	0.00915378	Up
Q9D3P8	Plgrkt	Plasminogen receptor (KT)	67759	0.0430727	Up
Q61462	Cyba	Cytochrome b-245 light chain	13057	0.000124684	Up
Q91V12	Acot7	Cytosolic acyl coenzyme A thioester hydrolase	70025	0.00047488	Up
Q9DCV7	Krt7	Keratin, type II cytoskeletal 7	110310	0.0203107	Up
Q3UV17	Krt76	Keratin, type II cytoskeletal 2 oral	77055	0.0123608	Up
Q3UXJ3	Hnrnpll	RRM domain-containing protein (Fragment)	72692	0.00314909	Up
Q9JHU9	Isyna1	Inositol-3-phosphate synthase 1	71780	9.88013e-05	Up
E9Q6J5	Bod1l	Biorientation of chromosomes in cell division protein 1-like 1	665775	0.00744255	Up
Q9ER41	Tor1b	Torsin-1B	30934	0.0165484	Up
Q05CR3	Plec	Plec1 protein (Fragment)	18810	0.000424094	Up
Q6ZWQ7	Spcs3	Signal peptidase complex subunit 3	76687	0.0281436	Up
A0A5F8MPW1	Agt	Angiotensinogen	11606	0.025258	Up
Q9CRA0	Art4	Ecto-ADP-ribosyltransferase 4	109978	0.0257847	Up
C0HKD8	Mfap1a	Microfibrillar-associated protein 1A	67532	0.018998	Up
Q91Z67	Srgap2	SLIT-ROBO Rho GTPase-activating protein 2	14270	0.0397688	Up
Q8C0Q2	Zhx3	Zinc fingers and homeoboxes protein 3	320799	0.0333631	Up
G5E8B1	Ptpn13	Tyrosine-protein phosphatase non-receptor type 13	19249	0.00188708	Up
Q8K1B8	Fermt3	Fermitin family homolog 3	108101	0.0352659	Up
Q9QXC1	Fetub	Fetuin-B	59083	0.0382208	Up
Q3TCN2	Plbd2	Putative phospholipase B-like 2	71772	0.0118678	Up
Q61823	Pdcd4	Programmed cell death protein 4	18569	0.000927099	Up
Q69ZQ2	Isy1	Pre-mRNA-splicing factor ISY1 homolog	57905	0.0339943	Up
Q99J77	Nans	Sialic acid synthase	94181	0.010606	Up
Q60604	Scin	Scinderin	20259	0.00935829	Up
Q3T9E4	Tgtp1	T-cell-specific guanine nucleotide triphosphate-binding protein 2	21822	0.00845462	Up
A0A0B4J1I0	Igkv1-110	Immunoglobulin kappa variable 1-110 (Fragment)	381777	0.0360545	Up
Q9JLV6	Pnkp	Bifunctional polynucleotide phosphatase/kinase	59047	0.0204274	Up
Q99PV0	Prpf8	Pre-mRNA-processing-splicing factor 8	192159	0.0146215	Up
Q8K3G5	Vrk3	Inactive serine/threonine-protein kinase VRK3	101568	0.012884	Up
Q69ZN7	Myof	Myoferlin	226101	0.0115376	Up
Q6PFD9	Nup98	Nuclear pore complex protein Nup98-Nup96	269966	0.00734287	Up
P42227	Stat3	Signal transducer and activator of transcription 3	20848	0.00721033	Up
Q8BVW0	Ganc	Neutral alpha-glucosidase C	76051	0.0210355	Up
Q9D0L8	Rnmt	mRNA cap guanine-N7 methyltransferase	67897	0.003931	Up
A0A0R4IZY9	Dus3l	tRNA-dihydrouridine(47) synthase [NAD(P)(+)]	224907	0.0161477	Up
P63254	Crip1	Cysteine-rich protein 1	12925	0.0393524	Up
A0A171KXD3	Prmt1	Protein arginine N-methyltransferase 1	15469	0.0108989	Up
P98083	Shc1	SHC-transforming protein 1	20416	0.0262188	Up
Q3U962	Col5a2	Collagen alpha-2(V) chain	12832	0.0231264	Up
Q9WTQ5	Akap12	A-kinase anchor protein 12	83397	0.00473941	Up
Q04207	Rela	Transcription factor p65	19697	0.00491317	Up
P46412	Gpx3	Glutathione peroxidase 3	14778	0.0252053	Up
Q8BFQ4	Wdr82	WD repeat-containing protein 82	77305	0.0296587	Up
F2Z3U3	Raph1	Ras association (RalGDS/AF-6) and pleckstrin homology domains 1	77300	0.00258793	Up
O08797	Serpinb9	SPI6	20723	0.0035757	Up
Q8VE88	Fam114a2	Protein FAM114A2	67726	0.00161201	Up
Q8R3E3	Wipi1	WD repeat domain phosphoinositide-interacting protein 1	52639	0.0056098	Up
Q61712	Dnajc1	DnaJ homolog subfamily C member 1	13418	0.00157628	Up
Q9Z0S9	Rabac1	Prenylated Rab acceptor protein 1	14470	0.00546085	Up
O89020	Afm	Afamin	280662	0.00265352	Up
Q99J36	Thumpd1	THUMP domain-containing protein 1	233802	0.02959	Up
Q60972	Rbbp4	Histone-binding protein RBBP4	19646	0.0177486	Up
Q60973	Rbbp7	Histone-binding protein RBBP7	245688	0.0177486	Up
P18242	Ctsd	Cathepsin D	13033	0.00323552	Up
Q6PE01	Snrnp40	U5 small nuclear ribonucleoprotein 40 kDa protein	66585	0.0144989	Up
A0A087WR50	Fn1	Fibronectin	14268	0.000660543	Up
Q3TZN1	Matr3	MATR3 protein (Fragment)	17184	0.0451223	Up
Q6NZF1	Zc3h11a	Zinc finger CCCH domain-containing protein 11A	70579	0.0156777	Up
P39054	Dnm2	Dynamin-2	13430	0.0078907	Up
G3X9G4	Dnm2	dynamin GTPase	13430	0.0078907	Up
P60824	Cirbp	Cold-inducible RNA-binding protein	12696	0.0217639	Up
Q80UG5	Septin9	Septin-9	53860	0.00555197	Up
Q9EQU5	Set	Protein SET	56086	0.0182326	Up
Q8BI84	Mia3	Transport and Golgi organization protein 1 homolog	338366	0.0188885	Up
Q8C0L0	Tmx4	Thioredoxin-related transmembrane protein 4	52837	0.0043317	Up
Q8VCL2	Sco2	Protein SCO2 homolog, mitochondrial	100126824	0.0408291	Up
Q8BH97	Rcn3	Reticulocalbin-3	52377	0.0471118	Up
P27641	Xrcc5	X-ray repair cross-complementing protein 5	22596	0.0119599	Up
P59470	Polr3b	DNA-directed RNA polymerase III subunit RPC2	70428	0.0330912	Up
P07356	Anxa2	Annexin A2	12306	0.00294135	Up
Q99P72	Rtn4	Reticulon-4	68585	0.000392337	Up
Q07813	Bax	Apoptosis regulator BAX	12028	0.0147593	Up
P63154	Crnkl1	Crooked neck-like protein 1	66877	0.0098622	Up
Q80SU7	Gvin2	Interferon-induced very large GTPase 1	100042856	0.00865417	Up
Q9QX47	Son	Protein SON	20658	0.00287691	Up
P97372	Psme2	Proteasome activator complex subunit 2	19188	0.0147841	Up
P62855	Rps26	40S ribosomal protein S26	27370	0.00754215	Up
Q8R3G1	Ppp1r8	Nuclear inhibitor of protein phosphatase 1	100336	0.025951	Up
Q3UMW7	Mapkapk3	MAP kinase-activated protein kinase 3	102626	0.00413027	Up
Q3UU96	Cdc42bpa	Serine/threonine-protein kinase MRCK alpha	226751	0.000193535	Up
P13439	Umps	Uridine 5'-monophosphate synthase	22247	0.000591523	Up
P26369	U2af2	Splicing factor U2AF 65 kDa subunit	22185	0.0119226	Up
Q61147	Cp	Ceruloplasmin	12870	0.0211553	Up
Q6NWV3	Ift122	Intraflagellar transport protein 122 homolog	81896	0.00135092	Up
Q91Z96	Bmp2k	BMP-2-inducible protein kinase	140780	0.000451117	Up
Q9Z2N8	Actl6a	Actin-like protein 6A	56456	0.0231572	Up
O89001	Cpd	Carboxypeptidase D	12874	0.0264181	Up
Q6A068	Cdc5l	Cell division cycle 5-like protein	71702	0.0257513	Up
P51125	Cast	Calpastatin	12380	0.00211536	Up
Q80T83	Vcpip1	ubiquitinyl hydrolase 1 (Fragment)	70675	0.00432396	Up
O55201	Supt5	Transcription elongation factor SPT5	20924	0.000661255	Up
E9PVA6	Git2	ARF GTPase-activating protein GIT2	26431	0.00767439	Up
P15535	B4galt1	Beta-1,4-galactosyltransferase 1	14595	0.00411142	Up
Q99K41	Emilin1	EMILIN-1	100952	0.0145766	Up
A2A5R2	Arfgef2	Brefeldin A-inhibited guanine nucleotide-exchange protein 2	99371	0.0334437	Up
O35682	Myadm	Myeloid-associated differentiation marker	50918	0.0252048	Up
O08583	Alyref	THO complex subunit 4	21681	0.00376161	Up
Q61107	Gbp3	Guanylate-binding protein 4	55932	0.000598144	Up
P46735	Myo1b	Unconventional myosin-Ib	17912	0.00126214	Up
E9Q580	Myo1b	Unconventional myosin-Ib	17912	0.00126214	Up
P37804	Tagln	Transgelin	21345	0.0345031	Up
Q3UQ28	Pxdn	Peroxidasin homolog	69675	0.000217123	Up
Q61033	Tmpo	Lamina-associated polypeptide 2, isoforms alpha/zeta	21917	0.0381345	Up
P35821	Ptpn1	Tyrosine-protein phosphatase non-receptor type 1	19246	0.00384669	Up
Q7TSE6	Stk38l	Serine/threonine-protein kinase 38-like	232533	0.0101296	Up
Q8BWW9	Pkn2	Serine/threonine-protein kinase N2	109333	0.0190705	Up
Q920B9	Supt16	FACT complex subunit SPT16	114741	0.00220148	Up
P63024	Vamp3	Vesicle-associated membrane protein 3	22319	0.00105549	Up
Q7TSV4	Pgm2	Phosphopentomutase	66681	0.00335008	Up
Q9WV60	Gsk3b	Glycogen synthase kinase-3 beta	56637	0.0331876	Up
O35206	Col15a1	Collagen alpha-1(XV) chain	12819	0.00220244	Up
O08784	Tcof1	Treacle protein	21453	0.00610189	Up
P39688	Fyn	Tyrosine-protein kinase Fyn	14360	0.0232407	Up
P16110	Lgals3	Galectin-3	16854	0.0330052	Up
Q99JX6	Anxa6	Annexin	11749	0.000666917	Up
P14824	Anxa6	Annexin A6	11749	0.000666917	Up
O89017	Lgmn	Legumain	19141	0.0169039	Up
E9PUQ9	Piezo1	Piezo-type mechanosensitive ion channel component	234839	0.00783614	Up
Q8BTM8	Flna	Filamin-A	192176	0.00737898	Up
Q6KAM8	Flna	MFLJ00343 protein (Fragment)	192176	0.00737898	Up
Q8BK63	Csnk1a1	Casein kinase I isoform alpha	93687	0.000193589	Up
Q3U844	Csnk1a1	Protein kinase domain-containing protein	93687	0.000193589	Up
Q8VEE1	Lmcd1	LIM and cysteine-rich domains protein 1	30937	0.0478547	Up
P27048	Snrpb	Small nuclear ribonucleoprotein-associated protein B	20638	0.0417963	Up
A0A338P6U8	Arid1b	AT-rich interactive domain-containing protein 1B	239985	0.00711169	Up
Q8VBT0	Tmx1	Thioredoxin-related transmembrane protein 1	72736	0.0141547	Up
Q9JKV1	Adrm1	Proteasomal ubiquitin receptor ADRM1	56436	0.00946928	Up
P61965	Wdr5	WD repeat-containing protein 5	140858	0.0179408	Up
Q6PNC0	Dmxl1	DmX-like protein 1	240283	0.00173502	Up
O35344	Kpna3	Importin subunit alpha-4	16648	0.00558283	Up
Q8VCY6	Utp6	U3 small nucleolar RNA-associated protein 6 homolog	216987	0.00469217	Up
Q8K2F0	Brd3	Bromodomain-containing protein 3	67382	0.0215816	Up
Q9EQH2	Erap1	Endoplasmic reticulum aminopeptidase 1	80898	0.00209025	Up
G3X8Q5	Cp	Ceruloplasmin	12870	0.0210713	Up
A0A0S3CWK3	Sorbs2	NArgBP2	234214	0.047517	Up
A0A0R4J1W0	Sorbs2	Sorbin and SH3 domain-containing protein 2	234214	0.047517	Up
D3Z080	Sorbs2	Sorbin and SH3 domain-containing protein 2	234214	0.047517	Up
B2RXQ9	Sorbs2	Sorbin and SH3 domain-containing protein 2	234214	0.047517	Up
A0A1L7NR37	Sorbs2	Arg/Abl-binding protein 2	234214	0.047517	Up
O88796	Rpp30	Ribonuclease P protein subunit p30	54364	0.0268333	Up
Q8C3J5	Dock2	Dedicator of cytokinesis protein 2	94176	0.0317615	Up
Q6ZQ08	Cnot1	CCR4-NOT transcription complex subunit 1	234594	0.00197858	Up
Q9JJF3	Riox1	Ribosomal oxygenase 1	71952	0.0401643	Up
Q3TNH0	Tmpo	Thymopoietin	21917	0.00248744	Up
Q3U955	Tmpo	Lamina-associated polypeptide 2	21917	0.00248744	Up
P25911	Lyn	Tyrosine-protein kinase Lyn	17096	0.0215601	Up
Q02105	C1qc	Complement C1q subcomponent subunit C	12262	0.0250038	Up
E9Q394	Akap13	A-kinase anchor protein 13	75547	0.0486849	Up
Q8BMK4	Ckap4	Cytoskeleton-associated protein 4	216197	2.45819e-05	Up
Q6DFW4	Nop58	Nucleolar protein 58	55989	0.00265711	Up
A0A0R4J0L5	Cog6	Conserved oligomeric Golgi complex subunit 6	67542	0.00432172	Up
P28028	Braf	Serine/threonine-protein kinase B-raf	109880	0.0139129	Up
Q99J95	Cdk9	Cyclin-dependent kinase 9	107951	0.0368481	Up
P53026	Rpl10a	60S ribosomal protein L10a	19896	0.0275487	Up
Q8BXA5	Clptm1l	Lipid scramblase CLPTM1L	218335	0.0141912	Up
P46471	Psmc2	26S proteasome regulatory subunit 7	19181	0.0216635	Up
Q8BVQ9	Psmc2	26S proteasome regulatory subunit 7	19181	0.0216635	Up
Q3TE85	Hmga1	High mobility group protein HMG-I/HMG-Y	15361	6.4174e-05	Up
Q5SUF2	Luc7l3	Luc7-like protein 3	67684	0.000282812	Up
Q9Z0R4	Itsn1	Intersectin-1	16443	0.0364794	Up
O70194	Eif3d	Eukaryotic translation initiation factor 3 subunit D	55944	0.0415591	Up
Q9DBG9	Tax1bp3	Tax1-binding protein 3	76281	0.0262312	Up
Q9CXW4	Rpl11	60S ribosomal protein L11	67025	0.0198794	Up
Q3UDK4	Anxa6	Annexin	11749	0.000151806	Up
E9Q6P5	Ttc7b	Tetratricopeptide repeat protein 7B	104718	0.0297055	Up
Q31167	H2-D1	H-2D cell surface glycoprotein (Fragment)	14964	0.0169821	Up
Q3U0V1	Khsrp	Far upstream element-binding protein 2	16549	0.0106553	Up
O55131	Septin7	Septin-7	235072	0.00824821	Up
Q99LD8	Ddah2	N(G),N(G)-dimethylarginine dimethylaminohydrolase 2	51793	0.0391375	Up
A0A1B0GSG5	Rnh1	Ribonuclease inhibitor	107702	0.00150999	Up
Q3TYL9	Cnp	2',3'-cyclic-nucleotide 3'-phosphodiesterase	12799	0.000969843	Up
P61967	Ap1s1	AP-1 complex subunit sigma-1A	11769	0.0414552	Up
Q8BIQ5	Cstf2	Cleavage stimulation factor subunit 2	108062	0.0113526	Up
O54962	Banf1	Barrier-to-autointegration factor	23825	0.0276071	Up
P14685	Psmd3	26S proteasome non-ATPase regulatory subunit 3	22123	0.0165048	Up
Q62241	Snrpc	U1 small nuclear ribonucleoprotein C	20630	0.0405734	Up
P47955	Rplp1	60S acidic ribosomal protein P1	56040	0.0404124	Up
Q99K48	Nono	Non-POU domain-containing octamer-binding protein	53610	0.00116359	Up
Q8CHD8	Rab11fip3	Rab11 family-interacting protein 3	215445	0.000727167	Up
P15864	H1f2	Histone H1.2	50708	0.0159229	Up
Q9ERF3	Wdr61	SKI8 subunit of superkiller complex protein	66317	0.000793189	Up
Q6PDH0	Phldb1	Pleckstrin homology-like domain family B member 1	102693	0.0441589	Up
Q810V0	Mphosph10	U3 small nucleolar ribonucleoprotein protein MPP10	67973	0.00123587	Up
Q9EPB4	Pycard	Apoptosis-associated speck-like protein containing a CARD	66824	0.00256556	Up
P29391	Ftl1	Ferritin light chain 1	14325	0.00524421	Up
Q9D4J1	Efhd1	EF-hand domain-containing protein D1	98363	0.00646953	Up
D3YXK2	Safb	Scaffold attachment factor B1	224903	0.00441138	Up
Q99LI7	Cstf3	Cleavage stimulation factor subunit 3	228410	0.0089857	Up
P50543	S100a11	Protein S100-A11	20195	0.0174815	Up
Q9CX86	Hnrnpa0	Heterogeneous nuclear ribonucleoprotein A0	77134	0.00238114	Up
O35226	Psmd4	26S proteasome non-ATPase regulatory subunit 4	19185	0.0234424	Up
P31361	Pou3f3	POU domain, class 3, transcription factor 3	18993	0.0431048	Up
P17047	Lamp2	Lysosome-associated membrane glycoprotein 2	16784	0.00976361	Up
A2AI08	Tprn	Taperin	97031	0.00563793	Up
Q9WV54	Asah1	Acid ceramidase	11886	0.000750645	Up
Q64727	Vcl	Vinculin	22330	0.00579588	Up
P49312	Hnrnpa1	Heterogeneous nuclear ribonucleoprotein A1	15382	0.00228471	Up
P18654	Rps6ka3	Ribosomal protein S6 kinase alpha-3	110651	0.00253183	Up
Q9CXY6	Ilf2	Interleukin enhancer-binding factor 2	67781	0.0127584	Up
Q8C0C0	Zhx2	Zinc fingers and homeoboxes protein 2	387609	0.0343141	Up
Q61581	Igfbp7	Insulin-like growth factor-binding protein 7	29817	0.0361075	Up
O35350	Capn1	Calpain-1 catalytic subunit	12333	0.0205094	Up
Q99KW3	Triobp	TRIO and F-actin-binding protein	110253	0.0222377	Up
Q8CI75	Dis3l2	DIS3-like exonuclease 2	208718	0.0498924	Up
Q9D0T1	Snu13	NHP2-like protein 1	20826	0.0108	Up
Q6ZQ61	Matr3	MKIAA0723 protein (Fragment)	17184	0.0123805	Up
O35309	Nmi	N-myc-interactor	64685	0.00258164	Up
P28740	Kif2a	Kinesin-like protein KIF2A	16563	0.0412052	Up
Q8K2I1	Fntb	Protein farnesyltransferase subunit beta	110606	0.0127427	Up
Q9JMH6	Txnrd1	Thioredoxin reductase 1, cytoplasmic	50493	0.00134131	Up
Q8CBA2	Slfn5	Schlafen family member 5	327978	0.0325041	Up
Q8BJS4	Sun2	SUN domain-containing protein 2	223697	0.0078965	Up
Q9Z321	Top3b	DNA topoisomerase 3-beta-1	21976	0.039146	Up
P06339	H2-T23	H-2 class I histocompatibility antigen, D-37 alpha chain	15040	0.0191676	Up
O54774	Ap3d1	AP-3 complex subunit delta-1	11776	0.0144952	Up
Q8K2F8	Lsm14a	Protein LSM14 homolog A	67070	0.00765774	Up
Q9CQI7	Snrpb2	U2 small nuclear ribonucleoprotein B''	20639	0.00296949	Up
P09528	Fth1	Ferritin heavy chain	14319	0.00680109	Up
B1ARU4	Macf1	Microtubule-actin cross-linking factor 1, isoforms 1/2/3/4	11426	0.000557106	Up
P99024	Tubb5	Tubulin beta-5 chain	22154	0.00237389	Up
Q08879	Fbln1	Fibulin-1	14114	0.00892492	Up
O89086	Rbm3	RNA-binding protein 3	19652	0.0110115	Up
E9PWQ3	Col6a3	Collagen, type VI, alpha 3	12835	0.000104615	Up
A0A087WS16	Col6a3	Collagen, type VI, alpha 3	12835	0.000104615	Up
Q9Z0I9	Col6a3	Collagen alpha3(VI) (Fragment)	12835	0.000104615	Up
A0A0R4J139	Msrb3	Peptide-methionine (R)-S-oxide reductase	320183	0.030573	Up
Q9DAR7	Dcps	m7GpppX diphosphatase	69305	0.000278602	Up
Q9CWJ9	Atic	Bifunctional purine biosynthesis protein ATIC	108147	0.0202116	Up
Q8BVU0	Lrch3	DISP complex protein LRCH3	70144	0.0166955	Up
Q810B6	Ankfy1	Rabankyrin-5	11736	0.00127012	Up
Q9QXE7	Tbl1x	F-box-like/WD repeat-containing protein TBL1X	21372	0.000292911	Up
Q3TKT4	Smarca4	Transcription activator BRG1	20586	0.00814208	Up
Q8BPB0	Mob1b	MOB kinase activator 1B	68473	0.0284173	Up
Q8K297	Colgalt1	Procollagen galactosyltransferase 1	234407	0.0146038	Up
Q3UAS2	Capza1	F-actin-capping protein subunit alpha	12340	0.0119819	Up
Q3UJV2	Capza1	F-actin-capping protein subunit alpha	12340	0.0119819	Up
Q02257	Jup	Junction plakoglobin	16480	0.0239603	Up
Q3UTK6	Nfia	Nuclear factor 1	18027	0.0330215	Up
P62751	Rpl23a	60S ribosomal protein L23a	268449	0.00910564	Up
P11031	Sub1	Activated RNA polymerase II transcriptional coactivator p15	20024	0.00172564	Up
Q9R0P4	1110004F10Rik	Small acidic protein	56372	0.0184397	Up
Q8C0E3	Trim47	E3 ubiquitin-protein ligase TRIM47	217333	0.0215093	Up
O89079	Cope	Coatomer subunit epsilon	59042	0.00950697	Up
P48678	Lmna	Prelamin-A/C	16905	0.0216347	Up
Q3UGP8	Alg10b	Putative Dol-P-Glc:Glc(2)Man(9)GlcNAc(2)-PP-Dol alpha-1,2-glucosyltransferase	380959	1.88305e-05	Up
Q501J6	Ddx17	Probable ATP-dependent RNA helicase DDX17	67040	0.00432234	Up
Q80VP0	Tecpr1	Tectonin beta-propeller repeat-containing protein 1	70381	0.0303302	Up
P30412	Ppic	Peptidyl-prolyl cis-trans isomerase C	19038	0.0399389	Up
Q9D832	Dnajb4	DnaJ homolog subfamily B member 4	67035	0.00510118	Up
Q8C0L6	Paox	Peroxisomal N(1)-acetyl-spermine/spermidine oxidase	212503	0.0365255	Up
P14733	Lmnb1	Lamin-B1	16906	0.0113839	Up
O55222	Ilk	Integrin-linked protein kinase	16202	0.000280814	Up
Q9JIK5	Ddx21	Nucleolar RNA helicase 2	56200	0.045232	Up
Q9DC48	Cdc40	Pre-mRNA-processing factor 17	71713	0.02147	Up
B2RQG2	Phf3	PHD finger protein 3	213109	0.0013823	Up
Q9CWI3	Bccip	BRCA2 and CDKN1A-interacting protein	66165	0.0165043	Up
Q6NVA3	Ewsr1	Ewing sarcoma breakpoint region 1	14030	0.0495462	Up
Q3TJD7	Pdlim7	PDZ and LIM domain protein 7	67399	0.025176	Up
P28798	Grn	Progranulin	14824	0.0386868	Up
Q8VEK3	Hnrnpu	Heterogeneous nuclear ribonucleoprotein U	51810	0.0105917	Up
P63166	Sumo1	Small ubiquitin-related modifier 1	22218	0.00528378	Up
B8JK32	Hnrnpm	Heterogeneous nuclear ribonucleoprotein M	76936	0.00280843	Up
Q9D0E1	Hnrnpm	Heterogeneous nuclear ribonucleoprotein M	76936	0.00280843	Up
E9QA16	Cald1	Caldesmon 1	109624	0.018681	Up
E9QA15	Cald1	Caldesmon 1	109624	0.018681	Up
B9EJ54	Nup205	Nucleoporin 205	70699	0.0253616	Up
Q6A028	Swap70	Switch-associated protein 70	20947	0.0183271	Up
Q9DC23	Dnajc10	DnaJ homolog subfamily C member 10	66861	0.00470851	Up
Q8CFX1	H6pd	GDH/6PGL endoplasmic bifunctional protein	100198	0.0109415	Up
D3Z637	Tpd52	Tumor protein D52	21985	0.00394185	Up
Q62393	Tpd52	Tumor protein D52	21985	0.00394185	Up
Q61001	Lama5	Laminin subunit alpha-5	16776	0.0489078	Up
P28352	Apex1	DNA-(apurinic or apyrimidinic site) endonuclease	11792	0.000147616	Up
A2RTL5	Rsrc2	Arginine/serine-rich coiled-coil protein 2	208606	0.0439472	Up
Q60875	Arhgef2	Rho guanine nucleotide exchange factor 2	16800	0.014469	Up
O88271	Cfdp1	Craniofacial development protein 1	23837	0.00598304	Up
Q99MR3	Slc12a9	Solute carrier family 12 member 9	83704	0.00353417	Up
O08528	Hk2	Hexokinase-2	15277	0.0283275	Up
P59016	Vps33b	Vacuolar protein sorting-associated protein 33B	233405	0.0175381	Up
P58252	Eef2	Elongation factor 2	13629	0.0225351	Up
Q8K2C8	Gpat4	Glycerol-3-phosphate acyltransferase 4	102247	0.00410485	Up
Q9D0B0	Srsf9	Serine/arginine-rich splicing factor 9	108014	0.0183304	Up
Q9JJR8	Tmem9b	Transmembrane protein 9B	56786	0.0207665	Up
Q9D6T0	Nosip	Nitric oxide synthase-interacting protein	66394	0.0204429	Up
Q91Z40	Gbp7	Guanylate-binding protein 7	229900	0.0270309	Up
Q922U1	Prpf3	U4/U6 small nuclear ribonucleoprotein Prp3	70767	0.00415857	Up
Q9CQ73	Pkp2	Plakophilin-2	67451	0.00211001	Up
P28659	Celf1	CUGBP Elav-like family member 1	13046	0.0251235	Up
Q6A026	Pds5a	Sister chromatid cohesion protein PDS5 homolog A	71521	0.0140002	Up
Q8BK67	Rcc2	Protein RCC2	108911	0.00940769	Up
P62717	Rpl18a	60S ribosomal protein L18a	76808	0.0177506	Up
Q8CI43	Myl6b	Myosin light chain 6B	216459	0.035107	Up
Q8CI51	Pdlim5	PDZ and LIM domain protein 5	56376	0.00181106	Up
P26516	Psmd7	26S proteasome non-ATPase regulatory subunit 7	17463	0.0328327	Up
E9QNN1	Dhx9	RNA helicase	13211	0.0175506	Up
A0A087WPL5	Dhx9	RNA helicase	13211	0.0175506	Up
P97290	Serping1	Plasma protease C1 inhibitor	12258	0.0207504	Up
Q60855	Ripk1	Receptor-interacting serine/threonine-protein kinase 1	19766	0.00893252	Up
P14206	Rpsa	40S ribosomal protein SA	16785	0.0202504	Up
O88569	Hnrnpa2b1	Heterogeneous nuclear ribonucleoproteins A2/B1	53379	2.12294e-06	Up
Q9ERU3	Zfp422	Zinc finger protein 22	67255	0.0213062	Up
O35711	Ppfibp2	Liprin-beta-2	19024	0.0172045	Up
Q99KG3	Rbm10	RNA-binding protein 10	236732	0.0421001	Up
Q62419	Sh3gl1	Endophilin-A2	20405	0.00625456	Up
Q2L4X1	Bzw2	eIF5-mimic protein 1	66912	0.0371853	Up
Q9JMG7	Hdgfl3	Hepatoma-derived growth factor-related protein 3	29877	0.0394344	Up
A0A338P6W1	Rbbp6	E3 ubiquitin-protein ligase RBBP6 (Fragment)	19647	0.000536943	Up
Q3TIX9	Usp39	U4/U6.U5 tri-snRNP-associated protein 2	28035	0.00755294	Up
P63158	Hmgb1	High mobility group protein B1	15289	0.0175943	Up
P04117	Fabp4	Fatty acid-binding protein, adipocyte	11770	0.0305473	Up
Q61937	Npm1	Nucleophosmin	18148	0.000165008	Up
O89023	Tpp1	Tripeptidyl-peptidase 1	12751	0.00182018	Up
Q91VE6	Nifk	MKI67 FHA domain-interacting nucleolar phosphoprotein	67949	0.0208381	Up
Q3UJK0	Hmgb1	High mobility group protein B1	15289	0.0099911	Up
P28665	Mug1	Murinoglobulin-1	17836	0.048679	Up
Q8R4U6	Top1mt	DNA topoisomerase I, mitochondrial	72960	8.20579e-05	Up
P46718	Pdcd2	Programmed cell death protein 2	18567	0.00367483	Up
H3BLL4	Hnrnpk	Heterogeneous nuclear ribonucleoprotein K	15387	0.0348051	Up
P21981	Tgm2	Protein-glutamine gamma-glutamyltransferase 2	21817	0.00171651	Up
Q64191	Aga	N(4)-(beta-N-acetylglucosaminyl)-L-asparaginase	11593	0.0436391	Up
P14576	Srp54a	Signal recognition particle 54 kDa protein	24067	0.0402468	Up
Q8K2K6	Agfg1	Arf-GAP domain and FG repeat-containing protein 1	15463	0.00633072	Up
Q8BWY7	Slc39a11	Zinc transporter ZIP11	69806	0.000447005	Up
Q8BTI8	Srrm2	Serine/arginine repetitive matrix protein 2	75956	0.00250722	Up
Q9JLQ0	Cd2ap	CD2-associated protein	12488	0.00379076	Up
A0A2I3BRW0	Spcs1	Signal peptidase complex subunit 1	69019	0.0263063	Up
Q99JF5	Mvd	Diphosphomevalonate decarboxylase	192156	0.0479316	Up
P21958	Tap1	Antigen peptide transporter 1	21354	0.0113973	Up
A0A0R4J0I1	Serpina3k	Serine protease inhibitor A3K	20714	0.00265273	Up
Q921M3	Sf3b3	Splicing factor 3B subunit 3	101943	0.0131946	Up
O88811	Stam2	Signal transducing adapter molecule 2	56324	0.00214479	Up
P70288	Hdac2	Histone deacetylase 2	15182	0.00140842	Up
Q04750	Top1	DNA topoisomerase 1	21969	0.000612239	Up
A2ADY9	Ddi2	Protein DDI1 homolog 2	68817	0.0088273	Up
Q99020	Hnrnpab	Heterogeneous nuclear ribonucleoprotein A/B	15384	0.00895316	Up
Q8K0U4	Hspa12a	Heat shock 70 kDa protein 12A	73442	0.00526355	Up
P56542	Dnase2a	Deoxyribonuclease-2-alpha	13423	0.00262746	Up
Q9CYN2	Spcs2	Signal peptidase complex subunit 2	66624	0.00646979	Up
O09110	Map2k3	Dual specificity mitogen-activated protein kinase kinase 3	26397	0.0216504	Up
P39061	Col18a1	Collagen alpha-1(XVIII) chain	12822	0.000827616	Up
P01654		Ig kappa chain V-III region PC 2880/PC 1229		0.0355545	Up
Q00PI9	Hnrnpul2	Heterogeneous nuclear ribonucleoprotein U-like protein 2	68693	0.0196762	Up
H7BWY8	Tsr2	Pre-rRNA-processing protein TSR2 homolog	69499	0.0401372	Up
Q99JY9	Actr3	Actin-related protein 3	74117	0.0030408	Up
Q8R0X7	Sgpl1	Sphingosine-1-phosphate lyase 1	20397	0.00426596	Up
Q8C1B7	Septin11	Septin-11	52398	0.00238712	Up
Q9D8M4	Rpl7l1	60S ribosomal protein L7-like 1	66229	0.0170304	Up
A0A2I3BPX3	Ano6	Anoctamin	105722	0.000662456	Up
Q9ESX5	Dkc1	H/ACA ribonucleoprotein complex subunit DKC1	245474	0.00426285	Up
Q3U7T2	Icam1	Ig-like domain-containing protein	15894	0.0492978	Up
P60843	Eif4a1	Eukaryotic initiation factor 4A-I	13681	0.0303174	Up
B2RRE7	Otud4	OTU domain-containing protein 4	73945	0.0040341	Up
P20029	Hspa5	Endoplasmic reticulum chaperone BiP	14828	0.00582256	Up
P70333	Hnrnph2	Heterogeneous nuclear ribonucleoprotein H2	56258	0.0449665	Up
O35737	Hnrnph1	Heterogeneous nuclear ribonucleoprotein H	59013	0.0449665	Up
E0CYE6	Pip4p1	Phosphatidylinositol-4,5-bisphosphate 4-phosphatase (Fragment)	219024	0.0368357	Up
Q8K2M0	Mrpl38	39S ribosomal protein L38, mitochondrial	60441	0.00634531	Up
Q9Z277	Baz1b	Tyrosine-protein kinase BAZ1B	22385	0.0164614	Up
Q8VE37	Rcc1	Regulator of chromosome condensation	100088	0.00920633	Up
Q9CWL0	Cpsf3	Cleavage and polyadenylation specific factor 3	54451	0.0225989	Up
Q9D787	Ppil2	RING-type E3 ubiquitin-protein ligase PPIL2	66053	0.021987	Up
Q78PG9	Ccdc25	Coiled-coil domain-containing protein 25	67179	0.0182082	Up
P62984	Uba52	Ubiquitin-60S ribosomal protein L40	22186	0.0264238	Up
G3UVU2	Sf3a2	Splicing factor 3A subunit 2	20222	0.0244098	Up
Q8CDT3	Iqgap1	Ras-GAP domain-containing protein (Fragment)	29875	0.0216543	Up
Q9ER69	Wtap	Pre-mRNA-splicing regulator WTAP	60532	0.0242177	Up
G5E8G0	Hnrnpd	Heterogeneous nuclear ribonucleoprotein D0	11991	0.00569685	Up
Q02788	Col6a2	Collagen alpha-2(VI) chain	12834	0.000263258	Up
O08532	Cacna2d1	Voltage-dependent calcium channel subunit alpha-2/delta-1	12293	0.041723	Up
Q14BH8	Cacna2d1	Cacna2d1 protein	12293	0.041723	Up
P52927	Hmga2	High mobility group protein HMGI-C	15364	0.0165363	Up
Q9JJ00	Plscr1	Phospholipid scramblase 1	22038	0.0116194	Up
O89103	Cd93	Complement component C1q receptor	17064	0.00436956	Up
P97315	Csrp1	Cysteine and glycine-rich protein 1	13007	0.0226897	Up
Q9WVQ5	Apip	Methylthioribulose-1-phosphate dehydratase	56369	0.038454	Up
P57784	Snrpa1	U2 small nuclear ribonucleoprotein A'	68981	0.0135285	Up
P35235	Ptpn11	Tyrosine-protein phosphatase non-receptor type 11	19247	0.0452153	Up
A0A0R4J0S1	Cdc42ep1	Cdc42 effector protein 1	104445	0.0237913	Up
Q61686	Cbx5	Chromobox protein homolog 5	12419	0.0138784	Up
Q99KC8	Vwa5a	von Willebrand factor A domain-containing protein 5A	67776	0.0300256	Up
A2RSY6	Trmt1l	TRMT1-like protein	98685	0.00994539	Up
Q3UMU9	Hdgfl2	Hepatoma-derived growth factor-related protein 2	15193	0.00531662	Up
Q64213	Sf1	Splicing factor 1	22668	0.00177332	Up
Q9R0U0	Srsf10	Serine/arginine-rich splicing factor 10	14105	0.037227	Up
Q60668	Hnrnpd	Heterogeneous nuclear ribonucleoprotein D0	11991	0.00915029	Up
Q8VE10	Naa40	N-alpha-acetyltransferase 40	70999	0.0488033	Up
Q99KP6	Prpf19	Pre-mRNA-processing factor 19	28000	5.63946e-05	Up
P97333	Nrp1	Neuropilin-1	18186	0.00396052	Up
E9Q8L9	Rab11fip1	Rab11 family-interacting protein 1	75767	0.04909	Up
Q9CQN6	Tmem14c	Transmembrane protein 14C	66154	0.042349	Up
O89110	Casp8	Caspase-8	12370	0.0416572	Up
Q8CHH9	Septin8	Septin-8	20362	0.0197822	Up
Q9R1J0	Nsdhl	Sterol-4-alpha-carboxylate 3-dehydrogenase, decarboxylating	18194	0.014969	Up
P62192	Psmc1	26S proteasome regulatory subunit 4	19179	0.00706791	Up
O35643	Ap1b1	AP-1 complex subunit beta-1	11764	0.00422233	Up
Q01730	Rsu1	Ras suppressor protein 1	20163	0.00875583	Up
Q9QXA5	Lsm4	U6 snRNA-associated Sm-like protein LSm4	50783	0.0472578	Up
Q921F4	Hnrnpll	Heterogeneous nuclear ribonucleoprotein L-like	72692	0.00392709	Up
P17225	Ptbp1	Polypyrimidine tract-binding protein 1	19205	5.83472e-05	Up
P68040	Rack1	Receptor of activated protein C kinase 1	14694	0.00734392	Up
Q9Z1F9	Uba2	SUMO-activating enzyme subunit 2	50995	0.0112257	Up
Q9D0I9	Rars	Arginine--tRNA ligase, cytoplasmic	104458	0.0485598	Up
Q8C052	Map1s	Microtubule-associated protein 1S	270058	0.0136115	Up
A0A5F8MPT6	Cgn	Cingulin	70737	0.00853693	Up
P32067	Ssb	Lupus La protein homolog	20823	0.00409642	Up
Q8BH04	Pck2	Phosphoenolpyruvate carboxykinase [GTP], mitochondrial	74551	0.0476895	Up
Q3TDE6	Pck2	phosphoenolpyruvate carboxykinase (GTP)	74551	0.0476895	Up
Q9Z1Q9	Vars	Valine--tRNA ligase	22321	0.00326084	Up
Q6URW6	Myh14	Myosin-14	71960	0.00348363	Up
P51150	Rab7	Ras-related protein Rab-7a	19349	0.0312245	Up
Q9R0P9	Uchl1	Ubiquitin carboxyl-terminal hydrolase isozyme L1	22223	0.00133063	Up
Q7TPD0	Ints3	Integrator complex subunit 3	229543	0.00158591	Up
Q3TAB9	Atg7	Ubiquitin-like modifier-activating enzyme ATG7	74244	0.00698334	Up
Q6Q899	Ddx58	Antiviral innate immune response receptor RIG-I	230073	0.00813861	Up
Q8BJ71	Nup93	Nuclear pore complex protein Nup93	71805	0.0262343	Up
Q8VDD5	Myh9	Myosin-9	17886	0.035905	Up
E9Q317	Sap18	Histone deacetylase complex subunit SAP18	20220	0.0092276	Up
Q3TXT3	Inip	SOSS complex subunit C	66209	0.0079568	Up
Q3V0Z8	Ddx5	Probable ATP-dependent RNA helicase DDX5 (Fragment)	13207	0.00411135	Up
A1L333	Ddx5	Probable ATP-dependent RNA helicase DDX5	13207	0.00411135	Up
P13020	Gsn	Gelsolin	227753	0.0361202	Up
Q6PAC1	Gsn	Gelsolin	227753	0.0361202	Up
Q3U7R1	Esyt1	Extended synaptotagmin-1	23943	0.00905905	Up
Q8R5G7	Arap3	Arf-GAP with Rho-GAP domain, ANK repeat and PH domain-containing protein 3	106952	0.00617337	Up
Q9CQY2	Ramac	RNA guanine-N7 methyltransferase activating subunit	67148	0.00067332	Up
F6Q8A4	Rps6ka1	non-specific serine/threonine protein kinase (Fragment)	20111	0.00345051	Up
Q6NZB0	Dnajc8	DnaJ homolog subfamily C member 8	68598	0.0479515	Up
Q8BIJ7	Rufy1	RUN and FYVE domain-containing protein 1	216724	0.0188657	Up
Q8VDR9	Dock6	Dedicator of cytokinesis protein 6	319899	0.0363755	Up
P62996	Tra2b	Transformer-2 protein homolog beta	20462	0.0412306	Up
Q3TIR3	Ric8a	Synembryn-A	101489	0.0361708	Up
Q9JK48	Sh3glb1	Endophilin-B1	54673	0.000657594	Up
O89090	Sp1	Transcription factor Sp1	20683	0.0102549	Up
Q9DC53	Cpne8	Copine-8	66871	0.00980919	Up
P61087	Ube2k	Ubiquitin-conjugating enzyme E2 K	53323	0.0366565	Up
Q9Z1B5	Mad2l1	Mitotic spindle assembly checkpoint protein MAD2A	56150	0.0491503	Up
Q3UC72	Gdi2	Rab GDP dissociation inhibitor (Fragment)	14569	0.0400181	Up
Q61151	Ppp2r5e	Serine/threonine-protein phosphatase 2A 56 kDa regulatory subunit epsilon isoform	26932	0.0132255	Up
A0A0R4J1E3	Dbn1	Drebrin	56320	0.00632979	Up
Q9JHK5	Plek	Pleckstrin	56193	0.0221627	Up
Q6KCD5	Nipbl	Nipped-B-like protein	71175	0.00733515	Up
Q9ERU9	Ranbp2	E3 SUMO-protein ligase RanBP2	19386	0.00913927	Up
Q8BGT7	Smndc1	Survival of motor neuron-related-splicing factor 30	76479	0.00385864	Up
Q8BFY9	Tnpo1	Transportin-1	238799	0.0295779	Up
Q9R0P5	Dstn	Destrin	56431	0.0165164	Up
Q8BRP9	Washc2	CAP-ZIP_m domain-containing protein (Fragment)	28006	0.0103816	Up
P10605	Ctsb	Cathepsin B	13030	0.0171531	Up
P62702	Rps4x	40S ribosomal protein S4, X isoform	20102	0.0239465	Up
Q9WUM3	Coro1b	Coronin-1B	23789	0.0212829	Up
Q80ZW2	Them6	Protein THEM6	223626	0.0467261	Up
P10630	Eif4a2	Eukaryotic initiation factor 4A-II	13682	0.0459336	Up
Q3U8Y7	Psmc3	AAA domain-containing protein	19182	0.0496144	Up
Q9CYL5	Glipr2	Golgi-associated plant pathogenesis-related protein 1	384009	0.0234914	Up
Q6PIP5	Nudcd1	NudC domain-containing protein 1	67429	0.0411937	Up
O35841	Api5	Apoptosis inhibitor 5	11800	0.00249649	Up
Q3UYQ4	Api5	Apoptosis inhibitor 5	11800	0.00249649	Up
Q569Z6	Thrap3	Thyroid hormone receptor-associated protein 3	230753	0.000130079	Up
Q8C7E9	Cstf2t	Cleavage stimulation factor subunit 2 tau variant	83410	0.0167237	Up
Q9JKF1	Iqgap1	Ras GTPase-activating-like protein IQGAP1	29875	0.0430815	Up
P0C0S6	H2az1	Histone H2A.Z	51788	0.00506495	Up
Q7TMM9	Tubb2a	Tubulin beta-2A chain	22151	0.00978362	Up
Q9CWF2	Tubb2b	Tubulin beta-2B chain	73710	0.00978362	Up
Q8K209	Adgrg1	Adhesion G-protein coupled receptor G1	14766	0.0467933	Up
P48024	Eif1	Eukaryotic translation initiation factor 1	20918	0.00817599	Up
Q61081	Cdc37	Hsp90 co-chaperone Cdc37	12539	0.0182893	Up
Q9ERR7	Selenof	Selenoprotein F	93684	0.037703	Up
Q62318	Trim28	Transcription intermediary factor 1-beta	21849	0.00998091	Up
Q8C0D5	Efl1	Elongation factor-like GTPase 1	101592	0.0326767	Up
Q5SSZ5	Tns3	Tensin-3	319939	0.00523366	Up
O88531	Ppt1	Palmitoyl-protein thioesterase 1	19063	0.00347439	Up
Q6PHZ2	Camk2d	Calcium/calmodulin-dependent protein kinase type II subunit delta	108058	0.0232156	Up
Q64378	Fkbp5	Peptidyl-prolyl cis-trans isomerase FKBP5	14229	0.00518394	Up
Q9D187	Ciao2b	Cytosolic iron-sulfur assembly component 2B	68523	0.0214973	Up
Q91VJ4	Stk38	Serine/threonine-protein kinase 38	106504	0.0192546	Up
Q3UX10	Tubal3	Tubulin alpha chain-like 3	238463	0.00777104	Up
A0A0R4J1Q0	Edc4	Enhancer of mRNA-decapping protein 4	234699	0.00580297	Up
Q3UHJ0	Aak1	AP2-associated protein kinase 1	269774	0.024104	Up
Q3UEB3	Puf60	Poly(U)-binding-splicing factor PUF60	67959	0.035683	Up
P09055	Itgb1	Integrin beta-1	16412	0.0416704	Up
Q7TNC4	Luc7l2	Putative RNA-binding protein Luc7-like 2	192196	0.00396315	Up
P03987		Ig gamma-3 chain C region		0.0195316	Up
P59108	Cpne2	Copine-2	234577	0.0130521	Up
Q62313	Tgoln1	Trans-Golgi network integral membrane protein 1	22134	0.00333732	Up
P61089	Ube2n	Ubiquitin-conjugating enzyme E2 N	93765	0.00152839	Up
P52875	Tmem165	Transmembrane protein 165	21982	0.0272225	Up
A0A2R8W6R6	Prph	Peripherin	19132	0.0342484	Up
Q63810	Ppp3r1	Calcineurin subunit B type 1	19058	0.0414595	Up
P14869	Rplp0	60S acidic ribosomal protein P0	11837	0.000733413	Up
P49586	Pcyt1a	Choline-phosphate cytidylyltransferase A	13026	0.0368525	Up
O35465	Fkbp8	Peptidyl-prolyl cis-trans isomerase FKBP8	14232	0.0451355	Up
Q99JT2	Stk26	Serine/threonine-protein kinase 26	70415	0.0129188	Up
Q8BWY3	Etf1	Eukaryotic peptide chain release factor subunit 1	225363	0.0335619	Up
Q4VBE8	Wdr18	WD repeat-containing protein 18	216156	0.0215808	Up
Q0P678	Zc3h18	Zinc finger CCCH domain-containing protein 18	76014	0.000171785	Up
O35887	Calu	Calumenin	12321	0.00137886	Up
P56399	Usp5	Ubiquitin carboxyl-terminal hydrolase 5	22225	0.0282699	Up
Q8VEE4	Rpa1	Replication protein A 70 kDa DNA-binding subunit	68275	0.0144128	Up
P35831	Ptpn12	Tyrosine-protein phosphatase non-receptor type 12	19248	0.0377644	Up
B2RUF0	Ybx2	Y box protein 2	53422	0.0020994	Up
Q8K5B2	Mcfd2	Multiple coagulation factor deficiency protein 2 homolog	193813	0.00443898	Up
O08804	Serpinb6b	NK13	20708	0.00344186	Up
Q6P5E4	Uggt1	UDP-glucose:glycoprotein glucosyltransferase 1	320011	0.00090912	Up
Q8VHY0	Cspg4	Chondroitin sulfate proteoglycan 4	121021	0.0157625	Up
Q62082	Myl10	Myosin regulatory light chain 10	59310	0.0096489	Up
A0A0A6YVV8	Mbnl1	Muscleblind-like protein 1	56758	0.0235255	Up
Q8CHF5	Mbnl1	MKIAA0428 protein (Fragment)	56758	0.0235255	Up
Q99P88	Nup155	Nuclear pore complex protein Nup155	170762	0.0112571	Up
Q9JKB3	Ybx3	Y-box-binding protein 3	56449	0.0048696	Up
Q68G78	Ybx3	Csda protein	56449	0.0048696	Up
Q9EPU4	Cpsf1	Cleavage and polyadenylation specificity factor subunit 1	94230	0.00361906	Up
Q9CQ22	Lamtor1	Ragulator complex protein LAMTOR1	66508	0.0311154	Up
P62908	Rps3	40S ribosomal protein S3	27050	0.0489092	Up
O54879	Hmgb3	High mobility group protein B3	15354	0.00473602	Up
P62334	Psmc6	26S proteasome regulatory subunit 10B	67089	0.00546072	Up
P32233	Drg1	Developmentally-regulated GTP-binding protein 1	13494	0.0242077	Up
Q3UPL0	Sec31a	Protein transport protein Sec31A	69162	0.0202943	Up
E9PVC5	Eif4g1	Eukaryotic translation initiation factor 4 gamma 1	208643	0.0026749	Up
Q64442	Sord	Sorbitol dehydrogenase	20322	0.00630256	Down
Q3TNA1	Xylb	Xylulose kinase	102448	0.0035879	Down
A0A0R4J083	Acadl	Long-chain specific acyl-CoA dehydrogenase, mitochondrial	11363	0.00597057	Down
P16406	Enpep	Glutamyl aminopeptidase	13809	0.0436348	Down
A0A0R4J0Z8	Ush1c	Harmonin	72088	0.0142746	Down
Q8C570	Rae1	mRNA export factor	66679	0.0187106	Down
Q3V1L4	Nt5c2	Cytosolic purine 5'-nucleotidase	76952	0.0198029	Down
G3X9Y5	Ube4a	Ubiquitin conjugation factor E4 A	140630	0.0155039	Down
Q3UTB8	Grpel1	GrpE protein homolog	17713	0.00450196	Down
P19536	Cox5b	Cytochrome c oxidase subunit 5B, mitochondrial	12859	0.0323731	Down
O08966	Slc22a1	Solute carrier family 22 member 1	20517	0.0371161	Down
Q99N96	Mrpl1	39S ribosomal protein L1, mitochondrial	94061	0.00676007	Down
Q3URE1	Acsf3	Malonate--CoA ligase ACSF3, mitochondrial	257633	0.0197428	Down
Q99JR6	Nmnat3	Nicotinamide/nicotinic acid mononucleotide adenylyltransferase 3	74080	0.00382562	Down
Q64521	Gpd2	Glycerol-3-phosphate dehydrogenase, mitochondrial	14571	0.0183304	Down
P82343	Renbp	N-acylglucosamine 2-epimerase	19703	0.00951655	Down
Q8K157	Galm	Galactose mutarotase	319625	0.000694863	Down
Q99M01	Fars2	Phenylalanine--tRNA ligase, mitochondrial	69955	0.00879656	Down
P52503	Ndufs6	NADH dehydrogenase [ubiquinone] iron-sulfur protein 6, mitochondrial	407785	0.0351401	Down
Q99JY0	Hadhb	Trifunctional enzyme subunit beta, mitochondrial	231086	0.0265253	Down
Q924D0	Rtn4ip1	Reticulon-4-interacting protein 1, mitochondrial	170728	0.0352581	Down
P17710	Hk1	Hexokinase-1	15275	0.0240892	Down
Q8BUE4	Aifm2	Ferroptosis suppressor protein 1	71361	0.0109951	Down
Q9CQN1	Trap1	Heat shock protein 75 kDa, mitochondrial	68015	0.0192677	Down
O55060	Tpmt	Thiopurine S-methyltransferase	22017	0.0242154	Down
O70404	Vamp8	Vesicle-associated membrane protein 8	22320	0.00996726	Down
Q8BH57	Wdr48	WD repeat-containing protein 48	67561	0.0308303	Down
Q91YI0	Asl	Argininosuccinate lyase	109900	0.00617102	Down
Q8R1T4	Slc35a3	UDP-N-acetylglucosamine transporter	229782	0.0189688	Down
Q3TMH2	Scrn3	Secernin-3	74616	0.00377793	Down
Q8JZS0	Lin7a	Protein lin-7 homolog A	108030	0.0101394	Down
B1Q450	HBB1	Hemoglobin beta chain subunit		0.0264836	Down
Q8BMF3	Me3	NADP-dependent malic enzyme, mitochondrial	109264	0.0122278	Down
D3Z2R9	Fah	Fumarylacetoacetase (Fragment)	14085	0.00273866	Down
Q99LG1	Tmem51	Transmembrane protein 51	214359	0.00947499	Down
A0A2R8VJW0	Aco2	Aconitate hydratase, mitochondrial (Fragment)	11429	0.00114343	Down
Q9CPW9	Metap1d	Methionine aminopeptidase 1D, mitochondrial	66559	0.0122121	Down
B1AXH1	Nhsl2	NHS-like protein 2	100042480	0.00124415	Down
Q60932	Vdac1	Voltage-dependent anion-selective channel protein 1	22333	0.0214868	Down
Q8BZW8	Nhlrc2	NHL repeat-containing protein 2	66866	0.0183294	Down
A0A1L1SUX1	Abhd14b	Putative protein-lysine deacylase ABHD14B	76491	0.0148757	Down
O55126	Nipsnap2	Protein NipSnap homolog 2	14467	0.00818703	Down
P05201	Got1	Aspartate aminotransferase, cytoplasmic	14718	0.0124249	Down
Q9CQT1	Mri1	Methylthioribose-1-phosphate isomerase	67873	0.0370264	Down
Q9DBA6	Tysnd1	Peroxisomal leader peptide-processing protease	71767	0.0145432	Down
Q5HZI9	Slc25a51	Mitochondrial nicotinamide adenine dinucleotide transporter SLC25A51	230125	0.0237248	Down
A2AKW0	Slc25a51	Mitochondrial nicotinamide adenine dinucleotide transporter SLC25A51	230125	0.0237248	Down
Q8CBY0	Gatc	Glutamyl-tRNA(Gln) amidotransferase subunit C, mitochondrial	384281	0.00858527	Down
Q78J03	Msrb2	Methionine-R-sulfoxide reductase B2, mitochondrial	76467	0.0461743	Down
Q9JLT2	Treh	Trehalase	58866	0.0446992	Down
Q8R0I0	Ace2	Angiotensin-converting enzyme 2	70008	0.0381787	Down
P19096	Fasn	Fatty acid synthase	14104	0.0177568	Down
Q9D7N3	Mrps9	28S ribosomal protein S9, mitochondrial	69527	0.0350489	Down
Q9Z0X1	Aifm1	Apoptosis-inducing factor 1, mitochondrial	26926	0.00738933	Down
Q9D7X8	Ggct	Gamma-glutamylcyclotransferase	110175	0.015843	Down
P12815	Pdcd6	Programmed cell death protein 6	18570	0.000852028	Down
Q3UH66	Wnk2	Serine/threonine-protein kinase WNK2	75607	0.0383024	Down
Q9CR88	Mrps14	28S ribosomal protein S14, mitochondrial	64659	0.0112263	Down
Q8BWM0	Ptges2	Prostaglandin E synthase 2	96979	0.0431943	Down
Q9QXW9	Slc7a8	Large neutral amino acids transporter small subunit 2	50934	0.00337559	Down
Q9ER35	Fn3k	Fructosamine-3-kinase	63828	0.0222558	Down
Q6WG34		Glucose 6-phosphate transporter		0.0229615	Down
Q99N15	Hsd17b10	17beta-hydroxysteroid dehydrogenase type 10/short chain L-3-hydroxyacyl-CoA dehydrogenase	15108	0.00891206	Down
Q6PHQ8	Naa35	N-alpha-acetyltransferase 35, NatC auxiliary subunit	78689	0.0121185	Down
Q8R086	Suox	Sulfite oxidase, mitochondrial	211389	0.0231593	Down
Q91WD5	Ndufs2	NADH dehydrogenase [ubiquinone] iron-sulfur protein 2, mitochondrial	226646	0.00606635	Down
Q8BK99	Opa1	Dynamin-like 120 kDa protein, mitochondrial	74143	0.00867024	Down
Q91VT4	Cbr4	3-oxoacyl-[acyl-carrier-protein] reductase	234309	0.046985	Down
Q9D8S9	Bola1	BolA-like protein 1	69168	0.0112423	Down
P53986	Slc16a1	Monocarboxylate transporter 1	20501	0.0269306	Down
Q9QZS5	Sgk2	Serine/threonine-protein kinase Sgk2	27219	0.0362339	Down
Q8VHQ9	Acot11	Acyl-coenzyme A thioesterase 11	329910	0.0243768	Down
Q91WM2	Hdhd5	Haloacid dehalogenase-like hydrolase domain-containing 5	214932	0.00777895	Down
A2AHJ7	Dgkz	Diacylglycerol kinase	104418	0.00337913	Down
Q99LB2	Dhrs4	Dehydrogenase/reductase SDR family member 4	28200	0.00867685	Down
Q61578	Fdxr	NADPH:adrenodoxin oxidoreductase, mitochondrial	14149	0.011163	Down
Q6GQT9	Nomo1	Nodal modulator 1	211548	0.0310657	Down
D0U284	Hbb-b1	Beta-globin	15129	0.000484532	Down
Q5IRJ6	Slc30a9	Zinc transporter 9	109108	0.00472458	Down
Q9Z1J3	Nfs1	Cysteine desulfurase	18041	0.00685187	Down
Q8K2C6	Sirt5	NAD-dependent protein deacylase sirtuin-5, mitochondrial	68346	0.000510819	Down
P47740	Aldh3a2	Aldehyde dehydrogenase family 3 member A2	11671	0.000900544	Down
Q99PH4	Aldh3a2	Aldehyde dehydrogenase	11671	0.000900544	Down
Q8CCB4	Vps53	Vacuolar protein sorting-associated protein 53 homolog	68299	0.0319096	Down
Q9JJA0	Gstz1	Brain cDNA, clone MNCb-6148, similar to Mus musculus glutathione transferase zeta 1 (maleylacetoacetate isomerase) (Gstz1), mRNA	14874	0.00776929	Down
A0A6I8MWZ8	Mtx1	Metaxin-1	17827	0.0133138	Down
O08749	Dld	Dihydrolipoyl dehydrogenase, mitochondrial	13382	0.0332146	Down
O35988	Sdc4	Syndecan-4	20971	0.0340945	Down
Q8CAK1	Iba57	Putative transferase CAF17 homolog, mitochondrial	216792	0.0179521	Down
Q9Z210	Pex11b	Peroxisomal membrane protein 11B	18632	0.0106792	Down
A8DUV1	Hba-a1	Alpha-globin	15122	0.00298645	Down
Q99LY9	Ndufs5	NADH dehydrogenase [ubiquinone] iron-sulfur protein 5	595136	0.00990767	Down
A8DUL0	Hbb-b1	Beta-globin	15129	0.00627765	Down
Q9QYA2	Tomm40	Mitochondrial import receptor subunit TOM40 homolog	53333	0.00925798	Down
Q9Z2Y8	Plpbp	Pyridoxal phosphate homeostasis protein	114863	0.0412912	Down
Q9CQH3	Ndufb5	NADH dehydrogenase [ubiquinone] 1 beta subcomplex subunit 5, mitochondrial	66046	0.0298491	Down
A0A0A0MQ68	Gcdh	Glutaryl-CoA dehydrogenase, mitochondrial	270076	0.0162447	Down
Q99N23	Car15	Carbonic anhydrase 15	80733	0.0231585	Down
Q8BGC4	Zadh2	Prostaglandin reductase-3	225791	0.00790525	Down
Q922D8	Mthfd1	C-1-tetrahydrofolate synthase, cytoplasmic	108156	0.0416919	Down
Q91WU0	Ces1f	Carboxylesterase 1F	234564	0.00396717	Down
P47857	Pfkm	ATP-dependent 6-phosphofructokinase, muscle type	18642	0.015404	Down
Q9DCT2	Ndufs3	NADH dehydrogenase [ubiquinone] iron-sulfur protein 3, mitochondrial	68349	0.000290041	Down
Q8VDN2	Atp1a1	Sodium/potassium-transporting ATPase subunit alpha-1	11928	0.00433864	Down
Q7TMC8	Fcsk	L-fucose kinase	234730	0.0431895	Down
Q9D880	Timm50	Mitochondrial import inner membrane translocase subunit TIM50	66525	0.000524757	Down
Q8JZR0	Acsl5	Long-chain-fatty-acid--CoA ligase 5	433256	0.0441209	Down
Q91X91	Qprt	Nicotinate-nucleotide pyrophosphorylase [carboxylating]	67375	0.0362369	Down
Q9DCX2	Atp5h	ATP synthase subunit d, mitochondrial	71679	0.00291944	Down
Q9CPU4	Mgst3	Microsomal glutathione S-transferase 3	66447	0.0431824	Down
Q99LX5	2310033P09Rik	Multiple myeloma tumor-associated protein 2 homolog	67862	0.0032862	Down
O55042	Snca	Alpha-synuclein	20617	0.00865468	Down
Q04646	Fxyd2	Sodium/potassium-transporting ATPase subunit gamma	11936	0.0032826	Down
Q9EQ20	Aldh6a1	Methylmalonate-semialdehyde dehydrogenase [acylating], mitochondrial	104776	0.0246907	Down
Q9DBP5	Cmpk1	UMP-CMP kinase	66588	0.00165048	Down
Q80X80	C2cd2l	Phospholipid transfer protein C2CD2L	71764	0.0054255	Down
P18572	Bsg	Basigin	12215	0.0100125	Down
Q61425	Hadh	Hydroxyacyl-coenzyme A dehydrogenase, mitochondrial	15107	0.00108165	Down
Q64176	Ces1e	Carboxylesterase 1E	13897	0.035568	Down
Q60866	Pter	Phosphotriesterase-related protein	19212	0.00441923	Down
O88441	Mtx2	Metaxin-2	53375	0.00204483	Down
A2A7S7	Yars	Tyrosine--tRNA ligase	107271	0.0278848	Down
Q8BG51	Rhot1	Mitochondrial Rho GTPase 1	59040	0.0285242	Down
F7ASU3	Rhot1	Mitochondrial Rho GTPase 1 (Fragment)	59040	0.0298043	Down
O88833	Cyp4a10	Cytochrome P450 4A10	13117	0.0297173	Down
Q91X52	Dcxr	L-xylulose reductase	67880	0.0462028	Down
P10649	Gstm1	Glutathione S-transferase Mu 1	14862	0.022411	Down
L7N466	Mthfsl	5-formyltetrahydrofolate cyclo-ligase	100039707	0.00122409	Down
O88735	Map7	Ensconsin	17761	0.00543379	Down
Q8BWT1	Acaa2	3-ketoacyl-CoA thiolase, mitochondrial	52538	0.00905803	Down
Q3UKH3	Acaa2	Acetyl-CoA acyltransferase 2	52538	0.00905803	Down
A8DUP0	Hbb-b1	Beta-globin	15129	0.0471323	Down
E9Q223	Hbb-bs	Hemoglobin, beta adult s chain (Fragment)	100503605	0.0471323	Down
Q64436	Atp4a	Potassium-transporting ATPase alpha chain 1	11944	0.00455239	Down
B1AVZ0	Uprt	Uracil phosphoribosyltransferase homolog	331487	0.0327676	Down
Q9R0Q6	Arpc1a	Actin-related protein 2/3 complex subunit 1A	56443	0.00414216	Down
Q9R112	Sqor	Sulfide:quinone oxidoreductase, mitochondrial	59010	0.00270036	Down
B1ART1	Vps13d	Vacuolar protein sorting 13D	230895	0.0393695	Down
Q9CR62	Slc25a11	Mitochondrial 2-oxoglutarate/malate carrier protein	67863	0.00991986	Down
Q06185	Atp5k	ATP synthase subunit e, mitochondrial	11958	0.0171921	Down
Q9CYV5	Tmem135	Transmembrane protein 135	72759	0.00132205	Down
Q8C3K6	Slc5a1	Sodium/glucose cotransporter 1	20537	0.022834	Down
H7BX01	Opa1	Dynamin-like 120 kDa protein, mitochondrial	74143	0.00634719	Down
Q9CQ62	Decr1	2,4-dienoyl-CoA reductase [(3E)-enoyl-CoA-producing], mitochondrial	67460	0.0230341	Down
O88428	Papss2	Bifunctional 3'-phosphoadenosine 5'-phosphosulfate synthase 2	23972	0.00252831	Down
Q9ESW4	Agk	Acylglycerol kinase, mitochondrial	69923	0.0057637	Down
P98197	Atp11a	Phospholipid-transporting ATPase IH	50770	0.0201959	Down
Q9WU56	Pus1	Pseudouridylate synthase 1 homolog	56361	0.0404905	Down
Q9Z1W8	Atp12a	Potassium-transporting ATPase alpha chain 2	192113	0.00993227	Down
Q9D061	Acbd6	Acyl-CoA-binding domain-containing protein 6	72482	0.031405	Down
Q78YY6	Dnajc15	DnaJ homolog subfamily C member 15	66148	0.0446507	Down
E0CYR6	Nat8f7	N-acetyltransferase family 8 member 7	100043497	0.00641238	Down
A0A0R4J157	Nat8f3	N-acetyltransferase family 8 member 3	93674	0.00641238	Down
O88533	Ddc	Aromatic-L-amino-acid decarboxylase	13195	0.00563444	Down
Q3TAS6	Emc10	ER membrane protein complex subunit 10	69683	0.00827644	Down
Q3UP75	Ugt3a1	UDP-glucuronosyltransferase 3A1	105887	0.00584076	Down
Q8BK48	Ces2e	Pyrethroid hydrolase Ces2e	234673	0.0212759	Down
Q9CWX2	Ndufaf1	Complex I intermediate-associated protein 30, mitochondrial	69702	0.00294879	Down
Q8BH69	Sephs1	Selenide, water dikinase 1	109079	0.019421	Down
Q9DCQ2	Aspdh	Aspartate dehydrogenase domain-containing protein	68352	0.0255096	Down
Q6PB66	Lrpprc	Leucine-rich PPR motif-containing protein, mitochondrial	72416	0.0433914	Down
Q99L04	Dhrs1	Dehydrogenase/reductase SDR family member 1	52585	0.00443083	Down
Q8CHP5	Pym1	Partner of Y14 and mago	78428	0.00402009	Down
Q99KR7	Ppif	Peptidyl-prolyl cis-trans isomerase F, mitochondrial	105675	0.0311281	Down
Q8C863	Itch	E3 ubiquitin-protein ligase Itchy	16396	0.0155054	Down
Q8BMS4	Coq3	Ubiquinone biosynthesis O-methyltransferase, mitochondrial	230027	0.00679205	Down
A0A1Y7VJZ2	Gstz1	maleylacetoacetate isomerase	14874	0.00535463	Down
P50285	Fmo1	Flavin-containing monooxygenase 1	14261	0.00207391	Down
Q9DC50	Crot	Peroxisomal carnitine O-octanoyltransferase	74114	0.025399	Down
Q8K1Z0	Coq9	Ubiquinone biosynthesis protein COQ9, mitochondrial	67914	0.0109063	Down
Q9DCW4	Etfb	Electron transfer flavoprotein subunit beta	110826	0.000253439	Down
E9PUK3	Fnbp1l	Formin-binding protein 1-like	214459	0.0299384	Down
P97470	Ppp4c	Serine/threonine-protein phosphatase 4 catalytic subunit	56420	0.0425688	Down
Q91WS0	Cisd1	CDGSH iron-sulfur domain-containing protein 1	52637	0.00309648	Down
P70122	Sbds	Ribosome maturation protein SBDS	66711	0.0170278	Down
Q9JHW2	Nit2	Omega-amidase NIT2	52633	0.000834867	Down
Q91XE0	Glyat	Glycine N-acyltransferase	107146	0.0097302	Down
O70250	Pgam2	Phosphoglycerate mutase 2	56012	0.00627132	Down
Q8CJG0	Ago2	Protein argonaute-2	239528	0.017639	Down
Q8BK30	Ndufv3	NADH dehydrogenase [ubiquinone] flavoprotein 3, mitochondrial	78330	0.00550681	Down
Q8K382	Dennd1a	DENN domain-containing protein 1A	227801	0.0305307	Down
Q9CQS4	Slc25a46	Mitochondrial outer membrane protein SLC25A46	67453	0.0123379	Down
Q924N4	Slc12a6	Solute carrier family 12 member 6	107723	0.00757832	Down
Q8K4F5	Abhd11	Protein ABHD11	68758	0.000968579	Down
Q8BRK8	Prkaa2	5'-AMP-activated protein kinase catalytic subunit alpha-2	108079	0.020398	Down
B2RRF0	Ptprk	protein-tyrosine-phosphatase	19272	0.0155686	Down
E9Q3V2	Slc35a3	UDP-N-acetylglucosamine transporter (Fragment)	229782	0.039105	Down
Q8VE38	Oxnad1	Oxidoreductase NAD-binding domain-containing protein 1	218885	0.0138524	Down
P70441	Slc9a3r1	Na(+)/H(+) exchange regulatory cofactor NHE-RF1	26941	0.00223569	Down
Q8K268	Abcf3	ATP-binding cassette sub-family F member 3	27406	0.00713667	Down
Q8CAY6	Acat2	Acetyl-CoA acetyltransferase, cytosolic	110460	0.00227991	Down
E9PUY9	Eci2	Enoyl-CoA delta isomerase 2 (Fragment)	23986	0.00543775	Down
Q9CR00	Psmd9	26S proteasome non-ATPase regulatory subunit 9	67151	0.0277318	Down
Q91VS8	Farp2	FERM, ARHGEF and pleckstrin domain-containing protein 2	227377	0.014097	Down
Q9CPX7	Mrps16	28S ribosomal protein S16, mitochondrial	66242	0.000187646	Down
Q9D8T7	Slirp	SRA stem-loop-interacting RNA-binding protein, mitochondrial	380773	0.00500138	Down
P35505	Fah	Fumarylacetoacetase	14085	0.00801958	Down
Q8VCC2	Ces1g	Liver carboxylesterase 1	12623	0.00386088	Down
Q8BQZ4	Ralgapb	Ral GTPase-activating protein subunit beta	228850	0.00680867	Down
Q9D1N2	Gpihbp1	Glycosylphosphatidylinositol-anchored high density lipoprotein-binding protein 1	68453	0.0120932	Down
P51660	Hsd17b4	Peroxisomal multifunctional enzyme type 2	15488	0.00288435	Down
Q8C7X2	Emc1	ER membrane protein complex subunit 1	230866	0.0346404	Down
Q8CFA2	Amt	Aminomethyltransferase, mitochondrial	434437	0.00780635	Down
Q9CQV1	Pam16	Mitochondrial import inner membrane translocase subunit TIM16	66449	0.00369335	Down
Q8VI47	Abcc2	ATP-binding cassette sub-family C member 2	12780	0.0115733	Down
Q91ZA3	Pcca	Propionyl-CoA carboxylase alpha chain, mitochondrial	110821	0.00389914	Down
Q8VIM4	Bsnd	Barttin	140475	0.0362401	Down
P15105	Glul	Glutamine synthetase	14645	0.00501343	Down
Q80VE5	Tbc1d22b	TBC1 domain family, member 22B	381085	0.0301924	Down
Q61586	Gpam	Glycerol-3-phosphate acyltransferase 1, mitochondrial	14732	0.0103296	Down
E3VWA1	Slc4a4	Anion exchange protein	54403	0.0253805	Down
A0A668KM61	Slc4a4	Anion exchange protein	54403	0.0253805	Down
A2VDF7	Slc4a4	Anion exchange protein (Fragment)	54403	0.0253805	Down
E1AWU4	Slc4a4	Anion exchange protein	54403	0.0253805	Down
O88343	Slc4a4	Electrogenic sodium bicarbonate cotransporter 1	54403	0.0253805	Down
Q8VDC1	Fyco1	FYVE and coiled-coil domain-containing protein 1	17281	0.0245237	Down
Q8QZT1	Acat1	Acetyl-CoA acetyltransferase, mitochondrial	110446	0.0338667	Down
Q91WN4	Kmo	Kynurenine 3-monooxygenase	98256	0.029851	Down
Q8BU88	Mrpl22	39S ribosomal protein L22, mitochondrial	216767	0.038615	Down
Q9EPK7	Xpo7	Exportin-7	65246	0.0302919	Down
E9PUW7	Xpo7	Exportin-7	65246	0.0302919	Down
Q9CQ54	Ndufc2	NADH dehydrogenase [ubiquinone] 1 subunit C2	68197	0.0436082	Down
P00329	Adh1	Alcohol dehydrogenase 1	11522	0.0409995	Down
Q3TV47	Atp1b1	Sodium/potassium-transporting ATPase subunit beta	11931	0.0407177	Down
A0A0A6YX05	Atp1b1	Sodium/potassium-transporting ATPase subunit beta (Fragment)	11931	0.0407177	Down
E9PZ91	Fhit	Bis(5'-adenosyl)-triphosphatase	14198	0.0160341	Down
Q8R2X0	Ehd2	Ehd2 protein	259300	0.0488368	Down
Q99J56	Derl1	Derlin-1	67819	0.0200405	Down
P45952	Acadm	Medium-chain specific acyl-CoA dehydrogenase, mitochondrial	11364	0.00522365	Down
Q9D0K1	Pex13	Peroxisomal membrane protein PEX13	72129	0.00414566	Down
Q921N7	Tmem70	Transmembrane protein 70, mitochondrial	70397	0.00578727	Down
E9PZF0	Gm20390	Nucleoside diphosphate kinase		0.0104477	Down
Q9CQR4	Acot13	Acyl-coenzyme A thioesterase 13	66834	0.0412979	Down
A2APV2	Fmnl2	Formin-like protein 2	71409	0.00432146	Down
Q9Z0S6	Cldn10	Claudin-10	58187	0.0495456	Down
Q9CXW2	Mrps22	28S ribosomal protein S22, mitochondrial	64655	0.0114794	Down
D3YWM4	Pcca	Propionyl-CoA carboxylase alpha chain, mitochondrial (Fragment)	110821	0.000632598	Down
Q64735	Cr1l	Complement component receptor 1-like protein	12946	0.0289151	Down
Q91ZT8	Asb9	Ankyrin repeat and SOCS box protein 9	69299	0.0122651	Down
G3UY75	Ptprd	protein-tyrosine-phosphatase	19266	0.0230528	Down
Q8C561	Lmbrd2	G-protein coupled receptor-associated protein LMBRD2	320506	0.0287286	Down
Q3UZZ6	Sult1d1	Sulfotransferase 1 family member D1	53315	0.045616	Down
Q8R519	Acmsd	2-amino-3-carboxymuconate-6-semialdehyde decarboxylase	266645	0.0172871	Down
Q80XN0	Bdh1	D-beta-hydroxybutyrate dehydrogenase, mitochondrial	71911	0.0250687	Down
P53612	Rabggtb	Geranylgeranyl transferase type-2 subunit beta	19352	0.00924318	Down
Q924L1	Letmd1	LETM1 domain-containing protein 1	68614	0.0236398	Down
P47934	Crat	Carnitine O-acetyltransferase	12908	0.0151715	Down
Q60597	Ogdh	2-oxoglutarate dehydrogenase complex component E1	18293	0.0114666	Down
P09671	Sod2	Superoxide dismutase [Mn], mitochondrial	20656	0.00173127	Down
A0A0R4J107	Apeh	Acylamino-acid-releasing enzyme (Fragment)	235606	0.00127302	Down
Q9CQM5	Txndc17	Thioredoxin domain-containing protein 17	52700	0.00215066	Down
O88909	Slc22a8	Organic anion transporter 3	19879	0.010212	Down
Q3TUH1	Tamm41	Phosphatidate cytidylyltransferase, mitochondrial	68971	0.00741137	Down
Q99LP6	Grpel1	GrpE protein homolog 1, mitochondrial	17713	0.0117094	Down
P53994	Rab2a	Ras-related protein Rab-2A	59021	0.0450951	Down
Q05DG8	Slc22a18	Slc22a18 protein	18400	0.0188128	Down
Q8R1V4	Tmed4	Transmembrane emp24 domain-containing protein 4	103694	0.00536036	Down
Q91VR2	Atp5c1	ATP synthase subunit gamma, mitochondrial	11949	0.00490002	Down
Q922Q1	Mtarc2	Mitochondrial amidoxime reducing component 2	67247	0.0037951	Down
Q0VG18	Smim24	Small integral membrane protein 24	72273	0.00645981	Down
Q62425	Ndufa4	Cytochrome c oxidase subunit NDUFA4	17992	0.0270915	Down
P49222	Epb42	Protein 4.2	13828	0.0180892	Down
P11404	Fabp3	Fatty acid-binding protein, heart	14077	0.0284083	Down
G3UZV6	Map2	Microtubule-associated protein (Fragment)	17756	0.00354205	Down
P37040	Por	NADPH--cytochrome P450 reductase	18984	0.0304094	Down
O88986	Gcat	2-amino-3-ketobutyrate coenzyme A ligase, mitochondrial	26912	0.00117009	Down
Q64FW2	Retsat	All-trans-retinol 13,14-reductase	67442	6.34244e-05	Down
Q9D2W5	Gramd3	GRAM domain-containing 3	107022	0.000338747	Down
A0PJE6	Pccb	Pccb protein (Fragment)	66904	0.000180054	Down
Q99MN9	Pccb	Propionyl-CoA carboxylase beta chain, mitochondrial	66904	0.000180054	Down
Q8R0P4	Aamdc	Mth938 domain-containing protein	66273	0.0234543	Down
Q99JY4	Trabd	TraB domain-containing protein	67976	0.0195665	Down
Q3U422	Ndufv3	NADH dehydrogenase [ubiquinone] flavoprotein 3, mitochondrial	78330	0.00162756	Down
Q8C165	Pm20d1	N-fatty-acyl-amino acid synthase/hydrolase PM20D1	212933	0.0167623	Down
Q9QZS3	Numb	Protein numb homolog	18222	0.0159177	Down
Q91YP0	L2hgdh	L-2-hydroxyglutarate dehydrogenase, mitochondrial	217666	0.0274383	Down
Q9WVD5	Slc25a15	Mitochondrial ornithine transporter 1	18408	0.0320162	Down
Q91WT7	Akr1c14	3-alpha-hydroxysteroid dehydrogenase type 1	105387	0.0121245	Down
Q9DCG6	Pbld1	Phenazine biosynthesis-like domain-containing protein 1	68371	0.00179073	Down
Q8JZQ2	Afg3l2	AFG3-like protein 2	69597	0.00110501	Down
Q9D2R0	Aacs	Acetoacetyl-CoA synthetase	78894	0.00576528	Down
Q8K0G5	Eipr1	EARP and GARP complex-interacting protein 1	380752	0.0357955	Down
Q9CSZ8	Mrpl45	Tim44 domain-containing protein (Fragment)	67036	0.0355963	Down
Q8K1A5	Tmem41b	Transmembrane protein 41B	233724	0.00664742	Down
Q3U186	Rars2	Probable arginine--tRNA ligase, mitochondrial	109093	0.00318338	Down
O09174	Amacr	Alpha-methylacyl-CoA racemase	17117	0.0230461	Down
Q8VCA0	Slc22a19	Solute carrier family 22 member 19	207151	0.0312083	Down
Q61847	Mep1b	Meprin A subunit beta	17288	0.00544633	Down
Q99KB8	Hagh	Hydroxyacylglutathione hydrolase, mitochondrial	14651	0.00653152	Down
P61922	Abat	4-aminobutyrate aminotransferase, mitochondrial	268860	0.000830253	Down
P46460	Nsf	Vesicle-fusing ATPase	18195	0.00236562	Down
O89116	Vti1a	Vesicle transport through interaction with t-SNAREs homolog 1A	53611	0.00542649	Down
Q9Z2Z6	Slc25a20	Mitochondrial carnitine/acylcarnitine carrier protein	57279	0.0268198	Down
Q9R0H0	Acox1	Peroxisomal acyl-coenzyme A oxidase 1	11430	0.0098015	Down
A2A848	Acox1	Peroxisomal acyl-coenzyme A oxidase 1 (Fragment)	11430	0.0098015	Down
Q99PG0	Aadac	Arylacetamide deacetylase	67758	0.0021694	Down
Q3TVZ1	Cat	Catalase	12359	0.0110164	Down
Q3UF58	Cat	Catalase	12359	0.0110164	Down
P24270	Cat	Catalase	12359	0.0110164	Down
P19258	Mpv17	Protein Mpv17	17527	0.0431524	Down
Q504M2	Pdp2	Pyruvate dehydrogenase phosphatase catalytic subunit 2	382051	0.0102203	Down
Q8R2U0	Seh1l	Nucleoporin SEH1	72124	0.0101499	Down
Q8R2Y8	Ptrh2	Peptidyl-tRNA hydrolase 2, mitochondrial	217057	0.0483095	Down
Q9Z2J0	Slc23a1	Solute carrier family 23 member 1	20522	0.0371758	Down
Q9D517	Agpat3	1-acyl-sn-glycerol-3-phosphate acyltransferase gamma	28169	0.00454408	Down
E9PYY6	Mfsd4b5	Major facilitator superfamily domain-containing 4B5	215928	0.0102	Down
Q9CQQ0	Smim8	Small integral membrane protein 8	66291	0.0357912	Down
Q91WR5	Akr1c21	Aldo-keto reductase family 1 member C21	77337	0.0204571	Down
A8DUQ5	Hbb-b1	Beta-globin	15129	0.00837495	Down
Q7TPH6	Mycbp2	E3 ubiquitin-protein ligase MYCBP2	105689	0.0025624	Down
E9Q1Q9	Khk	Ketohexokinase	16548	0.00658565	Down
P54071	Idh2	Isocitrate dehydrogenase [NADP], mitochondrial	269951	0.00113521	Down
Q8K0C4	Cyp51	Lanosterol 14-alpha demethylase	13121	0.0442948	Down
P24549	Aldh1a1	Aldehyde dehydrogenase 1A1	11668	0.00128382	Down
Q5FW57	Gm4952	Glycine N-acyltransferase-like protein	240549	0.00864252	Down
Q925N0	Sfxn5	Sideroflexin-5	94282	0.0173942	Down
O09172	Gclm	Glutamate--cysteine ligase regulatory subunit	14630	0.0401114	Down
Q91VM9	Ppa2	Inorganic pyrophosphatase 2, mitochondrial	74776	0.00857555	Down
D3Z636	Ppa2	inorganic diphosphatase	74776	0.00857555	Down
Q3UFF7	Lyplal1	Lysophospholipase-like protein 1	226791	0.0255504	Down
Q5U5V2	Hykk	Hydroxylysine kinase	235386	0.00965996	Down
D3Z7X0	Acad12	Acyl-Coenzyme A dehydrogenase family, member 12	338350	0.0232931	Down
P97742	Cpt1a	Carnitine O-palmitoyltransferase 1, liver isoform	12894	0.00123269	Down
Q80TT4	Tomm70a	MKIAA0719 protein (Fragment)	28185	0.00760327	Down
Q80U63	Mfn2	Mitofusin-2	170731	0.00840856	Down
Q9R0A0	Pex14	Peroxisomal membrane protein PEX14	56273	0.0029473	Down
Q9CX12	Cars2	tRNA-synt_1e domain-containing protein	71941	0.00685743	Down
Q9JMG2	C1galt1c1	C1GALT1-specific chaperone 1	59048	0.00108818	Down
Q8K370	Acad10	Acyl-CoA dehydrogenase family member 10	71985	0.0336052	Down
Q8BYH7	Tbc1d17	TBC1 domain family member 17	233204	0.000677542	Down
O09173	Hgd	Homogentisate 1,2-dioxygenase	15233	0.0293204	Down
P0C8K7	Smim1	Small integral membrane protein 1	68859	0.00493406	Down
P70677	Casp3	Caspase-3	12367	0.0333139	Down
Q9DB77	Uqcrc2	Cytochrome b-c1 complex subunit 2, mitochondrial	67003	0.00395436	Down
Q91WV7	Slc3a1	Neutral and basic amino acid transport protein rBAT	20532	0.0253501	Down
Q99K67	Aass	Alpha-aminoadipic semialdehyde synthase, mitochondrial	30956	0.00522902	Down
Q80TZ3	Dnajc6	Putative tyrosine-protein phosphatase auxilin	72685	0.0208671	Down
Q3UF49	Atp1a1	Cation_ATPase_C domain-containing protein (Fragment)	11928	0.0329111	Down
Q8C5H8	Nadk2	NAD kinase 2, mitochondrial	68646	5.29656e-05	Down
A0A087WQ89	Misp3	MISP family member 3	70134	0.00423034	Down
Q6PDB7	Ces2b	Carboxylic ester hydrolase	234669	0.0199769	Down
J3KMM6	Ecsit	Evolutionarily conserved-signaling intermediate in Toll pathway, mitochondrial (Fragment)	26940	0.00285068	Down
B9EKI3	Tmf1	TATA element modulatory factor	232286	0.015412	Down
Q61072	Adam9	Disintegrin and metalloproteinase domain-containing protein 9	11502	0.00137035	Down
Q80U19	Daam2	Disheveled-associated activator of morphogenesis 2	76441	0.00581459	Down
O54833	Csnk2a2	Casein kinase II subunit alpha'	13000	0.0299074	Down
Q8BH95	Echs1	Enoyl-CoA hydratase, mitochondrial	93747	0.01466	Down
Q5I0W6	Mettl7a2	Methyltransferase-like 7A2	393082	0.0435371	Down
Q921G7	Etfdh	Electron transfer flavoprotein-ubiquinone oxidoreductase, mitochondrial	66841	0.015262	Down
Q8K0H1	Slc47a1	Multidrug and toxin extrusion protein 1	67473	0.00995571	Down
Q9CQZ5	Ndufa6	NADH dehydrogenase [ubiquinone] 1 alpha subcomplex subunit 6	67130	0.00978529	Down
Q61767	Hsd3b4	NADPH-dependent 3-keto-steroid reductase Hsd3b4	15495	0.0173882	Down
P61148	Fgf1	Fibroblast growth factor 1	14164	0.0107045	Down
A0A0R4J0P7	Slc22a18	Solute carrier family 22 member 18	18400	0.00200501	Down
P62073	Timm10	Mitochondrial import inner membrane translocase subunit Tim10	30059	0.0441509	Down
Q9JM62	Reep6	Receptor expression-enhancing protein 6	70335	0.0438864	Down
Q3URS9	Ccdc51	Mitochondrial potassium channel	66658	0.00197206	Down
Q9CZB0	Sdhc	Succinate dehydrogenase cytochrome b560 subunit, mitochondrial	66052	0.0258176	Down
Q7TMF3	Ndufa12	NADH dehydrogenase [ubiquinone] 1 alpha subcomplex subunit 12	66414	0.00494285	Down
Q9QYF9	Ndrg3	Protein NDRG3	29812	0.0150418	Down
Q8JZZ0	Ugt3a2	UDP-glucuronosyltransferase 3A2	223337	0.00984264	Down
Q9EQF5	Dpys	Dihydropyrimidinase	64705	0.011762	Down
O54909	Rdh16	Retinol dehydrogenase 16	19683	0.000496105	Down
Q91WT9	Cbs	Cystathionine beta-synthase	12411	0.00683531	Down
Q9D687	Slc6a19	Sodium-dependent neutral amino acid transporter B(0)AT1	74338	0.00806341	Down
Q9D7J9	Echdc3	Enoyl-CoA hydratase domain-containing protein 3, mitochondrial	67856	0.0377058	Down
O88576	Slc6a18	Sodium-dependent neutral amino acid transporter B(0)AT3	22598	0.0122401	Down
Q9D855	Uqcrb	Cytochrome b-c1 complex subunit 7	67530	0.0365013	Down
Q8R3P0	Aspa	Aspartoacylase	11484	0.008776	Down
P31428	Dpep1	Dipeptidase 1	13479	0.0309813	Down
Q8BHE8	Maip1	m-AAA protease-interacting protein 1, mitochondrial	68115	0.00328098	Down
E9PYD1	Fam98c	Family with sequence similarity 98, member C	73833	0.000495359	Down
Q8BGD4	Slco4c1	Solute carrier organic anion transporter family member 4C1	227394	0.00760238	Down
Q91V76	4931406C07Rik	Ester hydrolase C11orf54 homolog	70984	0.0196405	Down
Q99LB7	Sardh	Sarcosine dehydrogenase, mitochondrial	192166	0.000594419	Down
Q9QXS8	Nat8f5	Probable N-acetyltransferase CML5	69049	0.00486913	Down
Q32Q92	Acot6	Acyl-coenzyme A thioesterase 6	217700	0.00125429	Down
A0A494B912	Pcx	Pyruvate carboxylase (Fragment)	18563	0.000399857	Down
Q8VHG0	Fmo4	Dimethylaniline monooxygenase [N-oxide-forming] 4	226564	0.0327932	Down
A0A1B0GRV0	Bpnt1	3'(2'),5'-bisphosphate nucleotidase 1	23827	0.00229409	Down
Q9Z0S1	Bpnt1	3'(2'),5'-bisphosphate nucleotidase 1	23827	0.00229409	Down
P51658	Hsd17b2	Estradiol 17-beta-dehydrogenase 2	15486	0.0157232	Down
A0A1B0GX27	Bcat2	Branched-chain-amino-acid aminotransferase	12036	0.00194461	Down
P14246	Slc2a2	Solute carrier family 2, facilitated glucose transporter member 2	20526	0.0168694	Down
Q8QZW3	Fam151a	Protein FAM151A	230579	0.0104544	Down
Q9DBF1	Aldh7a1	Alpha-aminoadipic semialdehyde dehydrogenase	110695	0.00272193	Down
A0A0A6YX18	Atp6v1h	V-type proton ATPase subunit H	108664	0.000814377	Down
A0A338P7A1	Nit2	Omega-amidase NIT2 (Fragment)	52633	0.00122251	Down
Q9EQX4	Aif1l	Allograft inflammatory factor 1-like	108897	0.00631445	Down
Q91WL5	Cyp4a12a	Cytochrome P450 4A12A	277753	0.0389158	Down
Q923I7	Slc5a2	Sodium/glucose cotransporter 2	246787	0.00342866	Down
Q9WV68	Decr2	Peroxisomal 2,4-dienoyl-CoA reductase [(3E)-enoyl-CoA-producing]	26378	0.00597569	Down
P22361	Hnf1a	Hepatocyte nuclear factor 1-alpha	21405	0.00129732	Down
Q5M8N4	Sdr39u1	Epimerase family protein SDR39U1	654795	0.0414701	Down
Q9JIY7	Nat8	N-acetyltransferase 8	68396	0.00565449	Down
G3XA48	Idi1	isopentenyl-diphosphate Delta-isomerase	319554	0.00508509	Down
Q9Z2V4	Pck1	Phosphoenolpyruvate carboxykinase, cytosolic [GTP]	18534	0.038131	Down
Q8BSX3	Pck1	phosphoenolpyruvate carboxykinase (GTP)	18534	0.038131	Down
Q8CFJ7	Slc25a45	Solute carrier family 25 member 45	107375	0.0028145	Down
Q9QZD8	Slc25a10	Mitochondrial dicarboxylate carrier	27376	0.0303377	Down
Q9QYI4	Dnajb12	DnaJ homolog subfamily B member 12	56709	0.00587786	Down
P58064	Mrps6	28S ribosomal protein S6, mitochondrial	121022	0.0111538	Down
Q711T7	Nadsyn1	Glutamine-dependent NAD(+) synthetase	78914	0.0454869	Down
Q9DBX3	Susd2	Sushi domain-containing protein 2	71733	0.0148338	Down
Q6DYE8	Enpp3	Ectonucleotide pyrophosphatase/phosphodiesterase family member 3	209558	0.019172	Down
Q3TAJ4	Slc4a1	Anion exchange protein	20533	0.00975083	Down
Q9D172	Gatd3a	Glutamine amidotransferase-like class 1 domain-containing protein 3, mitochondrial	28295	0.0063892	Down
Q9QXE0	Hacl1	2-hydroxyacyl-CoA lyase 1	56794	0.0115561	Down
Q99KI0	Aco2	Aconitate hydratase, mitochondrial	11429	0.00572252	Down
B2RT89	Slc22a28	Predicted gene, EG434674	434674	0.0170076	Down
Q60865	Caprin1	Caprin-1	53872	0.00737695	Down
Q3UUY6	Prom2	Prominin-2	192212	0.0499463	Down
Q9CY16	Mrps28	28S ribosomal protein S28, mitochondrial	66230	0.018656	Down
Q9QXD1	Acox2	Peroxisomal acyl-coenzyme A oxidase 2	93732	0.00792894	Down
A0A494BAP2	Csnk1g3	non-specific serine/threonine protein kinase	70425	0.00368605	Down
Q8C4X2	Csnk1g3	Casein kinase I isoform gamma-3	70425	0.00368605	Down
Q9D6Z0	Alkbh7	Alpha-ketoglutarate-dependent dioxygenase alkB homolog 7, mitochondrial	66400	0.0151638	Down
P99028	Uqcrh	Cytochrome b-c1 complex subunit 6, mitochondrial	66576	0.0150451	Down
P41216	Acsl1	Long-chain-fatty-acid--CoA ligase 1	14081	0.00230967	Down
A0A0R4J1V0	Pdzk1	Na(+)/H(+) exchange regulatory cofactor NHE-RF3	59020	0.0378095	Down
Q3URR8	Nubpl	Iron-sulfur protein NUBPL	76826	0.000790854	Down
Q9CWS5		GLOBIN domain-containing protein		0.00780225	Down
Q9D0M3	Cyc1	Cytochrome c1, heme protein, mitochondrial	66445	0.00216943	Down
P26443	Glud1	Glutamate dehydrogenase 1, mitochondrial	14661	0.0198726	Down
Q9CQX2	Cyb5b	Cytochrome b5 type B	66427	0.00569379	Down
Q9ESW8	Pgpep1	Pyroglutamyl-peptidase 1	66522	0.0123941	Down
Q8BGH2	Samm50	Sorting and assembly machinery component 50 homolog	68653	0.0353026	Down
Q9WUR9	Ak4	Adenylate kinase 4, mitochondrial	11639	0.00829322	Down
Q9CPW3	Mrpl54	39S ribosomal protein L54, mitochondrial	66047	0.00494718	Down
Q9D023	Mpc2	Mitochondrial pyruvate carrier 2	70456	0.0171994	Down
G3X939	Slc9a3	Sodium/hydrogen exchanger 3	105243	0.0412656	Down
Q9Z0E8	Slc22a5	Organic cation/carnitine transporter 2	20520	0.00783818	Down
P99025	Gchfr	GTP cyclohydrolase 1 feedback regulatory protein	320415	0.00808181	Down
Q8C0K5	Slc25a16	Solute carrier family 25 member 16	73132	0.0208546	Down
Q9QYR7	Acot3	Acyl-coenzyme A thioesterase 3	171281	0.000351399	Down
Q91VF2	Hnmt	Histamine N-methyltransferase	140483	0.0140734	Down
Q9NYQ2	Hao2	2-Hydroxyacid oxidase 2	56185	0.0180234	Down
U5NGE1	Irgb2-b1	Immunity-related GTPase family member b2-b1 tandem		0.00540606	Down
Q8K1N1	Pnpla8	Calcium-independent phospholipase A2-gamma	67452	0.00449053	Down
Q9DB15	Mrpl12	39S ribosomal protein L12, mitochondrial	56282	0.000577149	Down
Q9D6K5	Synj2bp	Synaptojanin-2-binding protein	24071	0.0314547	Down
E9PVN6	Gm20498	Cytochrome c oxidase assembly protein COX16 homolog, mitochondrial	105940408	0.0314547	Down
Q9ET30	Tm9sf3	Transmembrane 9 superfamily member 3	107358	0.0212816	Down
O09118	Ntn1	Netrin-1	18208	0.000864028	Down
Q8BWN8	Acot4	Peroxisomal succinyl-coenzyme A thioesterase	171282	0.000942574	Down
Q3U452		ATP synthase subunit alpha		0.0180615	Down
A2ATU0	Dhtkd1	2-oxoadipate dehydrogenase complex component E1	209692	0.000432962	Down
P58802	Tbc1d10a	TBC1 domain family member 10A	103724	0.0118082	Down
Q8CC21	Ttc19	Tetratricopeptide repeat protein 19, mitochondrial	72795	0.0463943	Down
U5JE43		Immmunoglobulin heavy chain variable region (Fragment)		0.0193367	Down
Q9CT71	Pccb	CoA carboxyltransferase C-terminal domain-containing protein (Fragment)	66904	0.0147224	Down
Q80TL7	Mon2	Protein MON2 homolog	67074	0.0278383	Down
Q9D404	Oxsm	3-oxoacyl-[acyl-carrier-protein] synthase, mitochondrial	71147	0.00626744	Down
Q921H9	Coa7	Cytochrome c oxidase assembly factor 7	69893	0.00163813	Down
P42232	Stat5b	Signal transducer and activator of transcription 5B	20851	0.0410201	Down
P38647	Hspa9	Stress-70 protein, mitochondrial	15526	0.0025404	Down
Q9JIZ0	Nat8f1	Probable N-acetyltransferase CML1	66116	0.0175367	Down
Q8VE95	C030006K11Rik	UPF0598 protein C8orf82 homolog	223665	0.0029459	Down
D3Z0R1	Tpmt	Thiopurine S-methyltransferase (Fragment)	22017	0.00593324	Down
Q9DC69	Ndufa9	NADH dehydrogenase [ubiquinone] 1 alpha subcomplex subunit 9, mitochondrial	66108	0.0108553	Down
Q8BJZ4	Mrps35	28S ribosomal protein S35, mitochondrial	232536	0.018379	Down
Q6P3A8	Bckdhb	2-oxoisovalerate dehydrogenase subunit beta, mitochondrial	12040	0.00876707	Down
Q8VCN5	Cth	Cystathionine gamma-lyase	107869	0.00628726	Down
Q8R1G2	Cmbl	Carboxymethylenebutenolidase homolog	69574	0.00491354	Down
Q8K2B3	Sdha	Succinate dehydrogenase [ubiquinone] flavoprotein subunit, mitochondrial	66945	0.00193866	Down
P97364	Sephs2	Selenide, water dikinase 2	20768	0.026139	Down
P18894	Dao	D-amino-acid oxidase	13142	0.00409954	Down
Q9DB25	Alg5	Dolichyl-phosphate beta-glucosyltransferase	66248	0.0322533	Down
Q8VC52	Rbpms2	RNA-binding protein with multiple splicing 2	71973	0.000142358	Down
Q925N2	Sfxn2	Sideroflexin-2	94279	0.00869085	Down
P16331	Pah	Phenylalanine-4-hydroxylase	18478	0.00755941	Down
P16675	Ctsa	Lysosomal protective protein	19025	0.0423423	Down
Q8CFZ5	Slc22a12	Solute carrier family 22 member 12	20521	0.00194134	Down
Q9DBT9	Dmgdh	Dimethylglycine dehydrogenase, mitochondrial	74129	0.0312974	Down
Q9QYG0	Ndrg2	Protein NDRG2	29811	0.0301724	Down
Q9DBK0	Acot12	Acetyl-coenzyme A thioesterase	74156	0.00365759	Down
A2APY7	Ndufaf5	Arginine-hydroxylase NDUFAF5, mitochondrial	69487	0.0127181	Down
Q8CCM6	Timm21	Mitochondrial import inner membrane translocase subunit Tim21	67105	0.0316868	Down
Q499F6	Kcnj10	Kcnj10 protein (Fragment)	16513	0.00626745	Down
Q9WV69	Dmtn	Dematin	13829	0.0026451	Down
O54901	Cd200	OX-2 membrane glycoprotein	17470	0.00996474	Down
Q8R5L1	C1qbp	Complement component 1 Q subcomponent-binding protein, mitochondrial	12261	0.00358878	Down
Q8C0T7	Mfsd9	Major facilitator superfamily domain-containing protein 9	211798	0.00210617	Down
Q8VC97	Upb1	Beta-ureidopropionase	103149	0.0325447	Down
E9Q5K4	Cyp2c23	Cytochrome P450 2C44	226143	0.0226156	Down
Q3UNZ8	Cryzl2	Quinone oxidoreductase-like protein 2	226527	0.0190525	Down
A0A0N4SVL0	Eif4g3	Eukaryotic translation initiation factor 4 gamma 3	230861	0.00191583	Down
Q5SSW2	Psme4	Proteasome activator complex subunit 4	103554	0.0450293	Down
P15327	Bpgm	Bisphosphoglycerate mutase	12183	0.00544274	Down
Q9DBC0	Selenoo	Protein adenylyltransferase SelO, mitochondrial	223776	0.0305142	Down
A0A494BBE3	Reep5	Receptor expression-enhancing protein 5 (Fragment)	13476	0.0128798	Down
Q9DCU6	Mrpl4	39S ribosomal protein L4, mitochondrial	66163	0.00761672	Down
Q99MB2	Mtfr1	Mitochondrial fission regulator 1	67472	0.043866	Down
A6H5Y3	Mtr	Methionine synthase	238505	0.00550116	Down
Q8BZZ3	Wwp1	NEDD4-like E3 ubiquitin-protein ligase WWP1	107568	0.0245927	Down
Q99JG3	Anxa13	Annexin A13	69787	0.0429875	Down
Q91VA6	Poldip2	Polymerase delta-interacting protein 2	67811	0.0256783	Down
Q8R104	Sirt3	NAD-dependent protein deacetylase sirtuin-3	64384	0.0130048	Down
A0A2I3BQM5	Ndrg2	Protein NDRG2 (Fragment)	29811	0.0186011	Down
Q99KR3	Lactb2	Endoribonuclease LACTB2	212442	0.0164439	Down
Q99MR8	Mccc1	Methylcrotonoyl-CoA carboxylase subunit alpha, mitochondrial	72039	0.000849749	Down
Q924X2	Cpt1b	Carnitine O-palmitoyltransferase 1, muscle isoform	12895	0.00337683	Down
A0A087WQV1	Pccb	Propionyl-CoA carboxylase beta chain, mitochondrial (Fragment)	66904	0.00797938	Down
Q8R164	Bphl	Valacyclovir hydrolase	68021	0.033485	Down
Q9JHI5	Ivd	Isovaleryl-CoA dehydrogenase, mitochondrial	56357	0.00147715	Down
Q8R0F8	Fahd1	Acylpyruvase FAHD1, mitochondrial	68636	0.0158477	Down
O70589	Cask	Peripheral plasma membrane protein CASK	12361	0.0166268	Down
Q9CR21	Ndufab1	Acyl carrier protein, mitochondrial	70316	0.0265055	Down
Q99J94	Slco1a6	Solute carrier organic anion transporter family member 1A6	28254	0.0166255	Down
Q91X85	Flvcr2	Feline leukemia virus subgroup C receptor-related protein 2	217721	0.000756027	Down
P50171	H2-Ke6	(3R)-3-hydroxyacyl-CoA dehydrogenase	14979	0.00109915	Down
P97872	Fmo5	Flavin-containing monooxygenase 5	14263	0.0410517	Down
Q6DFV7	Ncoa7	Nuclear receptor coactivator 7	211329	0.014535	Down
Q8VCM8	Ncln	Nicalin	103425	0.0365108	Down
Q9WUB6	Clcnkb	Chloride channel protein ClC-Kb	56365	0.00948228	Down
O88736	Hsd17b7	3-keto-steroid reductase/17-beta-hydroxysteroid dehydrogenase 7	15490	0.00736567	Down
Q91VA0	Acsm1	Acyl-coenzyme A synthetase ACSM1, mitochondrial	117147	0.00383406	Down
Q3TGQ4	Secisbp2	Ribosomal_L7Ae domain-containing protein	75420	0.0446663	Down
Q9QZX7	Srr	Serine racemase	27364	0.034807	Down
Q91X97	Ncald	Neurocalcin-delta	52589	0.026568	Down
Q9QXZ6	Slco1a1	Solute carrier organic anion transporter family member 1A1	28248	0.0165315	Down
Q9D5T0	Atad1	Outer mitochondrial transmembrane helix translocase	67979	0.000437252	Down
Q9CWU9	Nup37	Nucleoporin Nup37	69736	0.0289462	Down
O35678	Mgll	Monoglyceride lipase	23945	0.0268281	Down
P08607	C4bp	C4b-binding protein	12269	0.000453196	Down
Q6NT99	Dusp23	Dual specificity protein phosphatase 23	68440	0.0435911	Down
P97865	Pex7	Peroxisomal targeting signal 2 receptor	18634	0.0443305	Down
G3X9J1	Slc8a1	Sodium/calcium exchanger 1	20541	0.000392249	Down
Q8BXB3	Slc8a1	J domain-containing protein (Fragment)	20541	0.000392249	Down
O55125	Nipsnap1	Protein NipSnap homolog 1	18082	0.0239546	Down
Q9CR59	Gadd45gip1	Growth arrest and DNA damage-inducible proteins-interacting protein 1	102060	0.012613	Down
O88587	Comt	Catechol O-methyltransferase	12846	0.0237727	Down
Q8CFY5	Cox10	Protoheme IX farnesyltransferase, mitochondrial	70383	0.0315717	Down
O35459	Ech1	Delta(3,5)-Delta(2,4)-dienoyl-CoA isomerase, mitochondrial	51798	0.00106546	Down
Q9DCL4	Mettl15	12S rRNA N4-methylcytidine methyltransferase	76894	0.00354744	Down
A0A3B2WBE1	Epb41l3	Band 4.1-like protein 3 (Fragment)	13823	0.00333216	Down
A0A3B2WD96	Epb41l3	Band 4.1-like protein 3	13823	0.00333216	Down
A7YY80	Epb41l3	130kDa Protein 4.1B MEF cell isoform	13823	0.00333216	Down
Q60991	Cyp7b1	Cytochrome P450 7B1	13123	0.0154984	Down
Q7TNE1	Sugct	Succinate--hydroxymethylglutarate CoA-transferase	192136	0.0062156	Down
Q8BGU5	Ccny	Cyclin-Y	67974	0.0481435	Down
A2A690	Tanc2	Protein TANC2	77097	0.0271808	Down
Q9CQN7	Mrpl41	39S ribosomal protein L41, mitochondrial	107733	0.0045586	Down
P85094	Isoc2a	Isochorismatase domain-containing protein 2A	664994	0.0120892	Down
Q9DC71	Mrps15	28S ribosomal protein S15, mitochondrial	66407	0.0321927	Down
Q8CHT0	Aldh4a1	Delta-1-pyrroline-5-carboxylate dehydrogenase, mitochondrial	212647	0.00415031	Down
Q9D6J5	Ndufb8	NADH dehydrogenase [ubiquinone] 1 beta subcomplex subunit 8, mitochondrial	67264	0.016715	Down
Q9JJL8	Sars2	Serine--tRNA ligase, mitochondrial	71984	0.00170415	Down
P97823	Lypla1	Acyl-protein thioesterase 1	18777	0.000308148	Down
Q8CGA3	Slc43a2	Large neutral amino acids transporter small subunit 4	215113	0.00456445	Down
Q9D7L8	Tmigd1	Transmembrane and immunoglobulin domain-containing protein 1	66601	0.0017488	Down
A0JNU3	Aspg	60 kDa lysophospholipase	104816	0.0336085	Down
Q64332	Syn2	Synapsin-2	20965	0.0270776	Down
Q80XK1	Cyp2a5	Cytochrome P450 (Fragment)	13087	0.0162415	Down
P15392	Cyp2a4	Cytochrome P450 2A4	13086	0.0162415	Down
Q9ESG4	Cltrn	Collectrin	57394	0.0109595	Down
P62897	Cycs	Cytochrome c, somatic	13063	0.000788207	Down
P58044	Idi1	Isopentenyl-diphosphate Delta-isomerase 1	319554	0.0173754	Down
Q9WTS2	Fut8	Alpha-(1,6)-fucosyltransferase	53618	0.00318274	Down
Q8VCF0	Mavs	Mitochondrial antiviral-signaling protein	228607	0.00869844	Down
A0A0N4SWD1	Suclg2	Succinate--CoA ligase [GDP-forming] subunit beta, mitochondrial (Fragment)	20917	0.0143388	Down
Q8R3L5	Slco3a1	Solute carrier organic anion transporter family member 3A1	108116	0.000865598	Down
Q80W21	Gstm7	Glutathione S-transferase Mu 7	68312	0.023064	Down
Q7TSQ8	Pdpr	Pyruvate dehydrogenase phosphatase regulatory subunit, mitochondrial	319518	0.0364938	Down
Q9WUB7	Clcnka	Chloride channel protein ClC-Ka	12733	0.00542764	Down
Q8BYM8	Cars2	Probable cysteine--tRNA ligase, mitochondrial	71941	0.00484161	Down
Q3U3J1	Bckdha	2-oxoisovalerate dehydrogenase subunit alpha	12039	0.00453947	Down
P49183	Dnase1	Deoxyribonuclease-1	13419	0.0447978	Down
P42230	Stat5a	Signal transducer and activator of transcription 5A	20850	0.00516249	Down
Q80UW5	Cdc42bpg	Serine/threonine-protein kinase MRCK gamma	240505	0.0195056	Down
Q9DCP4	Them7	Novel Thioesterase superfamily domain and Saposin A-type domain containing protein (0610012H03Rik)	74088	0.00523268	Down
Q5YD48	A1cf	APOBEC1 complementation factor	69865	0.0126	Down
Q5SWT3	Slc25a35	Solute carrier family 25 member 35	71998	0.0122381	Down
Q3TA61	2310061I04Rik	Chromosome 6 open reading frame 136 (Fragment)	69662	0.0313149	Down
Q9Z1P6	Ndufa7	NADH dehydrogenase [ubiquinone] 1 alpha subcomplex subunit 7	66416	0.000238958	Down
P43407	Sdc2	Syndecan-2	15529	0.0477135	Down
Q80TA6	Mtmr12	Myotubularin-related protein 12	268783	0.00238697	Down
Q91YL7	Cwh43	PGAP2-interacting protein	231293	0.00598164	Down
Q8K154	Ugt2b34	UDP-glucuronosyltransferase	100727	0.00969251	Down
Q9JI78	Ngly1	Peptide-N(4)-(N-acetyl-beta-glucosaminyl)asparagine amidase	59007	0.0260754	Down
Q62351	Tfrc	Transferrin receptor protein 1	22042	0.00683014	Down
A2AIL4	Ndufaf6	NADH dehydrogenase (ubiquinone) complex I, assembly factor 6	76947	0.0125184	Down
Q9DCM2	Gstk1	Glutathione S-transferase kappa 1	76263	0.0296693	Down
Q91WC3	Acsl6	Long-chain-fatty-acid--CoA ligase 6	216739	0.0052459	Down
Q03249	Galt	Galactose-1-phosphate uridylyltransferase	14430	0.000969442	Down
Q8VC19	Alas1	5-aminolevulinate synthase, non-specific, mitochondrial	11655	0.0178069	Down
Q6ZQ14	mKIAA0971	MKIAA0971 protein (Fragment)		0.00291744	Down
P03888	ND1	NADH-ubiquinone oxidoreductase chain 1	17716	0.00810254	Down
Q3ULD5	Mccc2	Methylcrotonoyl-CoA carboxylase beta chain, mitochondrial	78038	0.00307566	Down
P59113	Fermt1	Fermitin family homolog 1	241639	0.0377275	Down
Q9D273	Mmab	Corrinoid adenosyltransferase MMAB	77697	0.00373255	Down
Q9WVJ3	Cpq	Carboxypeptidase Q	54381	0.0202144	Down
P35288	Rab23	Ras-related protein Rab-23	19335	0.0287679	Down
Q3ULF4	Spg7	Paraplegin	234847	0.00399786	Down
P59158	Slc12a3	Solute carrier family 12 member 3	20497	0.000780646	Down
Q8CI78	Rmnd1	Required for meiotic nuclear division protein 1 homolog	66084	0.00417035	Down
Q9CXD6	Mcur1	Mitochondrial calcium uniporter regulator 1	76137	0.0148087	Down
Q8VBW8	Ttc36	Tetratricopeptide repeat protein 36	192653	0.00431499	Down
B9EJ86	Osbpl8	Oxysterol-binding protein-related protein 8	237542	0.0203814	Down
Q9QXN5	Miox	Inositol oxygenase	56727	0.0331966	Down
A0A0R4J050	Acy1	N-acyl-aliphatic-L-amino acid amidohydrolase	109652	0.00444721	Down
Q8K2I3	Fmo2	Dimethylaniline monooxygenase [N-oxide-forming] 2	55990	0.0178023	Down
A2AQ50	Slc12a1	Solute carrier family 12 member 1	20495	0.00870187	Down
Q9ERT9	Ppp1r1a	Protein phosphatase 1 regulatory subunit 1A	58200	0.00809352	Down
Q9JLZ3	Auh	Methylglutaconyl-CoA hydratase, mitochondrial	11992	0.0268172	Down
Q9D826	Pipox	Peroxisomal sarcosine oxidase	19193	0.023627	Down
Q8C6I2	Sdhaf2	Succinate dehydrogenase assembly factor 2, mitochondrial	66072	0.00675669	Down
A0A571BD95	Ube4b	Ubiquitin conjugation factor E4 B	63958	0.0127077	Down
Q7TNG5	Eml2	Echinoderm microtubule-associated protein-like 2	72205	0.0206733	Down
Q61735	Cd47	Leukocyte surface antigen CD47	16423	0.0099785	Down
Q61419	Cmah	Cytidine monophosphate-N-acetylneuraminic acid hydroxylase	12763	0.0334014	Down
Q8C3K5	Tmem72	Transmembrane protein 72	319776	0.0303814	Down
A2AP89	Vinac1	Vinculin/alpha-catenin family member 1	668894	0.0115818	Down
Q9Z0V8	Timm17a	Mitochondrial import inner membrane translocase subunit Tim17-A	21854	0.0113017	Down
Q99NB1	Acss1	Acetyl-coenzyme A synthetase 2-like, mitochondrial	68738	0.000398054	Down
Q91WU2	Slc22a7	Solute carrier family 22 member 7	108114	0.0308282	Down
V6BQR3	Epb41l3	60kDa 4.1B MEF cell isoform (Fragment)	13823	0.00210783	Down
Q9JIM1	Slc29a1	Equilibrative nucleoside transporter 1	63959	0.000701195	Down
Q9DCU9	Hoga1	4-hydroxy-2-oxoglutarate aldolase, mitochondrial	67432	0.000910774	Down
B1AR13	Cisd3	CDGSH iron-sulfur domain-containing protein 3, mitochondrial	217149	0.00436638	Down
Q07417	Acads	Short-chain specific acyl-CoA dehydrogenase, mitochondrial	11409	0.000916361	Down
Q9D2V6	Slc34a1	Sodium-dependent phosphate transport protein 2A	20505	0.0411415	Down
Q8VC12	Uroc1	Urocanate hydratase	243537	0.000109959	Down
Q3TL44	Nlrx1	NLR family member X1	270151	0.0160798	Down
Q99N87	Mrps5	28S ribosomal protein S5, mitochondrial	77721	0.0446066	Down
P35576	G6pc	Glucose-6-phosphatase catalytic subunit 1	14377	0.0353013	Down
Q9CQB2	Mcrip2	MAPK regulated corepressor interacting protein 2	68241	0.0106074	Down
Q9QZK2	Bcar3	Breast cancer anti-estrogen resistance protein 3 homolog	29815	0.0390438	Down
Q91ZV4	Mogat1	2-acylglycerol O-acyltransferase 1	68393	7.6141e-06	Down
A0A1C7CYU5	Fhip1b	FHF complex subunit HOOK-interacting protein 1B	74349	0.0357711	Down
Q91W43	Gldc	Glycine dehydrogenase (decarboxylating), mitochondrial	104174	0.000741909	Down
Q8BIF0	Cd99l2	CD99 antigen-like protein 2	171486	0.00519365	Down
Q9DCI9	Mrpl32	39S ribosomal protein L32, mitochondrial	75398	0.0293393	Down
Q8JZM0	Tfb1m	Dimethyladenosine transferase 1, mitochondrial	224481	0.00634505	Down
Q3UWW2	Sec14l3	SEC14-like 3 (Fragment)	380683	0.0340215	Down
Q8BGA8	Acsm5	Acyl-coenzyme A synthetase ACSM5, mitochondrial	272428	0.0386885	Down
B2RY51	Trip11	Thyroid hormone receptor interactor 11	109181	0.00131547	Down
Q9WV38	Slc2a5	Solute carrier family 2, facilitated glucose transporter member 5	56485	0.0286273	Down
G3X9C2	Nccrp1	F-box only protein 50	233038	0.00353723	Down
Q8R5I6	Gstm4	Glutathione S-transferase Mu 4	14865	0.038729	Down
Q9CWX4	Rpusd4	Pseudouridylate synthase RPUSD4, mitochondrial	71989	0.037535	Down
Q9CR10	Oxld1	Oxidoreductase-like domain-containing protein 1	66431	0.00382955	Down
Q08857	Cd36	Platelet glycoprotein 4	12491	0.0126295	Down
O70579	Slc25a17	Peroxisomal membrane protein PMP34	20524	0.0287991	Down
D3Z5K8	Shank2	SH3 and multiple ankyrin repeat domains protein 2	210274	0.017837	Down
A2AS89	Agmat	Agmatinase, mitochondrial	75986	0.0258588	Down
Q9DCX8	Iyd	Iodotyrosine deiodinase 1	70337	0.0452375	Down
Q8C3X2	Ccdc90b	Coiled-coil domain-containing protein 90B, mitochondrial	66365	0.0466568	Down
Q9JKW0	Arl6ip1	ADP-ribosylation factor-like protein 6-interacting protein 1	54208	0.00213772	Down
Q9WVT6	Car14	Carbonic anhydrase 14	23831	0.0178676	Down
Q3THF9	Coq10b	Coenzyme Q-binding protein COQ10 homolog B, mitochondrial	67876	0.0288689	Down
P08905	Lyz2	Lysozyme C-2	17105	0.0229093	Down
Q3TP92	Ctdnep1	CTD nuclear envelope phosphatase 1	67181	0.0104815	Down
Q6P7V9	Smc4	Structural maintenance of chromosomes protein	70099	0.0166212	Down
A8Y5H7	Sec14l1	SEC14-like protein 1	74136	0.0149292	Down
Q6TCG2	Paqr9	Membrane progesterone receptor epsilon	75552	0.0133984	Down
Q923B0	Ggact	Gamma-glutamylaminecyclotransferase	223267	0.0306724	Down
Q9D338	Mrpl19	39S ribosomal protein L19, mitochondrial	56284	0.04678	Down
Q91XD7	Creld1	Protein disulfide isomerase Creld1	171508	0.00081197	Down
Q9D1I5	Mcee	Methylmalonyl-CoA epimerase, mitochondrial	73724	0.0375617	Down
Q8JZV7	Amdhd2	N-acetylglucosamine-6-phosphate deacetylase	245847	0.0207932	Down
A0A3Q4EGM1	Ttc39c	Tetratricopeptide repeat protein 39C	72747	0.0405602	Down
Q7TQG1	Plekha6	Pleckstrin homology domain-containing family A member 6	240753	0.00448522	Down
P00397	COX1	Cytochrome c oxidase subunit 1	17708	0.0312921	Down
E9Q8D0	Dnajc21	DnaJ homolog subfamily C member 21	78244	0.0120232	Down
A2AHG0	Lzts3	Leucine zipper putative tumor suppressor 3	241638	0.0303987	Down
Q9D136	Ogfod3	2-oxoglutarate and iron-dependent oxygenase domain-containing protein 3	66179	0.00227793	Down
Q8R3P7	Cluap1	Clusterin-associated protein 1	76779	0.0473489	Down
Q91WN3	Slc7a13	Solute carrier family 7 member 13	74087	0.00765265	Down
Q69ZU8	Ankrd6	Ankyrin repeat domain-containing protein 6	140577	0.00748084	Down
Q61585	G0s2	G0/G1 switch protein 2	14373	0.0120028	Down
Q9WU22	Ptpn4	Tyrosine-protein phosphatase non-receptor type 4	19258	0.010923	Down
Q8BFT2	Haus4	HAUS augmin-like complex subunit 4	219072	0.0434861	Down
Q9CXJ1	Ears2	Probable glutamate--tRNA ligase, mitochondrial	67417	0.0282399	Down
P00848	ATP6	ATP synthase subunit a	17705	0.036515	Down
P56546	Ctbp2	C-terminal-binding protein 2	13017	4.54266e-05	Down
Q5NBU8	Xaf1	XIAP-associated factor 1	327959	0.0244748	Down
A2A974	Cyp4a12b	Cytochrome P450 4A12B	13118	0.00732519	Down
G3X975	Cars2	cysteine--tRNA ligase	71941	0.00893207	Down
Q91YY4	Atpaf2	ATP synthase mitochondrial F1 complex assembly factor 2	246782	0.00458218	Down
Q99N11	Dusp22	Dual specificity protein phosphatase 22	105352	0.0180037	Down
Q9CXY9	Pigk	GPI-anchor transamidase	329777	0.00117788	Down
P52840	Sult1a1	Sulfotransferase 1A1	20887	0.00681119	Down
Q00977	Gjb2	Gap junction beta-2 protein	14619	0.0124409	Down
Q8C3X4	Guf1	Translation factor Guf1, mitochondrial	231279	0.000323017	Down
Q3TBW2	Mrpl10	39S ribosomal protein L10, mitochondrial	107732	0.0220484	Down
P49429	Hpd	4-hydroxyphenylpyruvate dioxygenase	15445	0.0298077	Down
O89016	Abcd4	Lysosomal cobalamin transporter ABCD4	19300	0.000441203	Down
Q9CRB8	Mtfp1	Mitochondrial fission process protein 1	67900	0.0376044	Down
O88712	Ctbp1	C-terminal-binding protein 1	13016	4.68268e-05	Down
Q922B9	Itprid2	Protein ITPRID2	70599	0.00264884	Down
Q8R0S9	Slc22a22	Solute carrier family 22 member 22	210463	0.0341803	Down
Q9Z126	Pf4	Platelet factor 4	56744	0.000623466	Down
Q9CQE3	Mrps17	28S ribosomal protein S17, mitochondrial	66258	0.00180167	Down
E9Q6M5	Slc22a26	Solute carrier family 22 (organic cation transporter), member 26	236149	0.0141287	Down
Q03160	Grb7	Growth factor receptor-bound protein 7	14786	0.0216084	Down
B1AVD1	Xpnpep2	Xaa-Pro aminopeptidase 2	170745	0.00045191	Down
Q811I0	Atpaf1	ATP synthase mitochondrial F1 complex assembly factor 1	230649	0.000845869	Down
A2NW55		E8 variable heavy chain (Fragment)		0.00222132	Down
Q9D9K3	Aven	Cell death regulator Aven	74268	0.00891618	Down
P01132	Egf	Pro-epidermal growth factor	13645	0.000873817	Down
A0A7N9VSG0	Spata5l1	Ribosome biogenesis protein SPATA5L1	214616	0.000392095	Down
J3QMK2	Bbip1	BBSome-interacting protein 1	100503572	0.00730012	Down
J3QK52	Noc2l	Nucleolar complex protein 2 homolog	57741	0.000132001	Down
Q8VCE1	Dnajc28	DnaJ homolog subfamily C member 28	246738	0.00241983	Down
F7BP73	Slc22a23	Solute carrier family 22 member 23 (Fragment)	73102	0.00426467	Down
Q9CRQ7	Rabgap1l	RAB GTPase activating protein 1 like (Fragment)	29809	0.00741858	Down
Q921L7	Hemk1	MTRF1L release factor glutamine methyltransferase	69536	4.93059e-05	Down
Q80SY5	Prpf38b	Pre-mRNA-splicing factor 38B	66921	0.00287483	Down
Q91W10	Slc39a8	Metal cation symporter ZIP8	67547	0.000733879	Down
Q99MD6	Txnrd3	Thioredoxin reductase 3	232223	0.00148235	Down
Q920Q8	Ivns1abp	Influenza virus NS1A-binding protein homolog	117198	0.00170142	Down
Q8BQU3	Sdhaf3	Succinate dehydrogenase assembly factor 3, mitochondrial	71238	2.55227e-06	Down
Q9D8L0	2310030G06Rik	Uncharacterized protein C11orf52 homolog	66952	1.94099e-07	Down
A2AKG8	Focad	Focadhesin	230393	0.000312028	Down
E9PX92	Tmem139	Transmembrane protein 139	109218	1.14523e-05	Down
[truncated: 28 more rows]
