# Supplementary material for: Temporal Proteomic and Phosphoproteomic Profiling Deciphers Molecular Dynamics of Acute-to-Chronic Kidney Disease After Ischemia-Reperfusion Injury, With Dock2 Emerging as a Key Regulator
Source: Mol Cell Proteomics. 2026 Jan 12;25(2):101509. doi: 10.1016/j.mcpro.2026.101509 (PMC12915234; doi:10.1016/j.mcpro.2026.101509)
Supplement: Supplemental Table S4 [file mmc4.xlsx]

## Sheet: Sheet1
Accession	Gene Symbol	Protein name	ENTREZID
Q505B7	Zbtb8os	Protein archease	67106
Q9DAU7	Wfdc2	WAP four-disulfide core domain protein 2	67701
P63024	Vamp3	Vesicle-associated membrane protein 3	22319
Q8VBT0	Tmx1	Thioredoxin-related transmembrane protein 1	72736
Q6ZWY8	Tmsb10	Thymosin beta-10	19240
Q9DBS1	Tmem43	Transmembrane protein 43	74122
Q8BJZ3	Tmbim1	Protein lifeguard 3	69660
Q62351	Tfrc	Transferrin receptor protein 1	22042
P37804	Tagln	Transgelin	21345
O55201	Supt5	Transcription elongation factor SPT5	20924
Q3TBT3	Sting1	Stimulator of interferon genes protein	72512
P42227	Stat3	Signal transducer and activator of transcription 3	20848
Q64674	Srm	Spermidine synthase	20810
Q8BMD8	Slc25a24	Calcium-binding mitochondrial carrier protein SCaMC-1	229731
P22777	Serpine1	Plasminogen activator inhibitor 1	18787
A0A0R4J0I1	Serpina3k	Serine protease inhibitor A3K	20714
Q8R121	Serpina10	Protein Z-dependent protease inhibitor	217847
Q99P72	Rtn4	Reticulon-4	68585
P47955	Rplp1	60S acidic ribosomal protein P1	56040
P19253	Rpl13a	60S ribosomal protein L13a	22121
Q60855	Ripk1	Receptor-interacting serine/threonine-protein kinase 1	19766
Q04207	Rela	Transcription factor p65	19697
Q05186	Rcn1	Reticulocalbin-1	19672
Q64012	Raly	RNA-binding protein Raly	19383
E9Q8L9	Rab11fip1	Rab11 family-interacting protein 1	75767
Q3TRI4	Pum1	PUM-HD domain-containing protein	80912
G5E8B1	Ptpn13	Tyrosine-protein phosphatase non-receptor type 13	19249
O35226	Psmd4	26S proteasome non-ATPase regulatory subunit 4	19185
Q9JHP7	Poglut2	Protein O-glucosyltransferase 2	72050
Q9JJ00	Plscr1	Phospholipid scramblase 1	22038
Q8K124	Plekho2	Pleckstrin homology domain-containing family O member 2	102595
Q9JI48	Plac8	Placenta-specific gene 8 protein	231507
Q9DBD5	Pelp1	Proline-, glutamic acid- and leucine-rich protein 1	75273
Q69Z38	Peak1	Inactive tyrosine-protein kinase PEAK1	244895
Q3UN82	Pcolce	Procollagen C-endopeptidase enhancer 1	18542
P17918	Pcna	Proliferating cell nuclear antigen	18538
Q9EPX2	Papln	Papilin	170721
Q60716	P4ha2	Prolyl 4-hydroxylase subunit alpha-2	18452
Q3UW53	Niban1	Protein Niban 1	63913
Q99MD9	Nasp	Nuclear autoantigenic sperm protein	50927
A1L314	Mpeg1	Macrophage-expressed gene 1 protein	17476
A0A1B0GR18	Mob2	MOB kinase activator 2	101513
Q61881	Mcm7	DNA replication licensing factor MCM7	17220
P28667	Marcksl1	MARCKS-related protein	17357
Q8K2F8	Lsm14a	Protein LSM14 homolog A	67070
Q921G6	Lrch4	Leucine-rich repeat and calponin homology domain-containing protein 4	231798
P58022	Loxl2	Lysyl oxidase homolog 2	94352
Q8C129	Lnpep	Leucyl-cystinyl aminopeptidase	240028
O89017	Lgmn	Legumain	19141
P16110	Lgals3	Galectin-3	16854
P11672	Lcn2	Neutrophil gelatinase-associated lipocalin	16819
P11679	Krt8	Keratin, type II cytoskeletal 8	16691
Q8VED5	Krt79	Keratin, type II cytoskeletal 79	223917
Q922U2	Krt5	Keratin, type II cytoskeletal 5	110308
B2RTP7	Krt2	Krt2 protein	16681
P52293	Kpna2	Importin subunit alpha-1	16647
Q8VC57	Kctd5	BTB/POZ domain-containing protein KCTD5	69259
P11835	Itgb2	Integrin beta-2	16414
Q5SF07	Igf2bp2	Insulin-like growth factor 2 mRNA-binding protein 2	319765
Q8BK58	Hspbap1	HSPB1-associated protein 1	66667
P14602	Hspb1	Heat shock protein beta-1	15507
P08103	Hck	Tyrosine-protein kinase HCK	15162
A0A0A0MQ86	Havcr1	Hepatitis A virus cellular receptor 1 homolog	171283
Q8K284	Gtf3c1	General transcription factor 3C polypeptide 1	233863
P28798	Grn	Progranulin	14824
Q8K2I1	Fntb	Protein farnesyltransferase subunit beta	110606
Q6NWW9	Fndc3b	Fibronectin type III domain-containing protein 3B	72007
A0A087WR50	Fn1	Fibronectin	14268
Q8VE88	Fam114a2	Protein FAM114A2	67726
Q3TZZ7	Esyt2	Extended synaptotagmin-2	52635
P39054	Dnm2	Dynamin-2	13430
P39054	Dnm2	Dynamin-2	13430
Q9D832	Dnajb4	DnaJ homolog subfamily B member 4	67035
Q3TYS2	Cybc1	Cytochrome b-245 chaperone 1	217370
P18242	Ctsd	Cathepsin D	13033
P63154	Crnkl1	Crooked neck-like protein 1	66877
O89001	Cpd	Carboxypeptidase D	12874
A0A0R4J0L5	Cog6	Conserved oligomeric Golgi complex subunit 6	67542
Q8BQ47	Cnpy4	Protein canopy homolog 4	66455
Q8BXA5	Clptm1l	Lipid scramblase CLPTM1L	218335
O88551	Cldn1	Claudin-1	12737
Q64261	Cdk6	Cyclin-dependent kinase 6	12571
Q3UE54	Cd14	Monocyte differentiation antigen CD14	12475
Q78PG9	Ccdc25	Coiled-coil domain-containing protein 25	67179
P22682	Cbl	E3 ubiquitin-protein ligase CBL	12402
Q9ESU6	Brd4	Bromodomain-containing protein 4	57261
Q3TBD2	Arhgap45	Rho GTPase-activating protein 45	70719
P61967	Ap1s1	AP-1 complex subunit sigma-1A	11769
P07356	Anxa2	Annexin A2	12306
Q9WTQ5	Akap12	A-kinase anchor protein 12	83397
Q8C4Q6	Aida	Axin interactor, dorsalization-associated protein	108909
Q8K209	Adgrg1	Adhesion G-protein coupled receptor G1	14766
Q99LR1	Abhd12	Lysophosphatidylserine lipase ABHD12	76192
C6EQG6		ASL1/Ifi205 fusion protein
Q9Z1Z7		Fibronectin (Fragment)
Q6YIY0		Gag protein
F8TZM2		Polyprotein (Fragment)
O89116	Vti1a	Vesicle transport through interaction with t-SNAREs homolog 1A	53611
Q3TIX9	Usp39	U4/U6.U5 tri-snRNP-associated protein 2	28035
Q8VC97	Upb1	Beta-ureidopropionase	103149
Q8VBW8	Ttc36	Tetratricopeptide repeat protein 36	192653
E9PX92	Tmem139	Transmembrane protein 139	109218
A0A7N9VSG0	Spata5l1	Ribosome biogenesis protein SPATA5L1	214616
Q0VG18	Smim24	Small integral membrane protein 24	72273
Q3UWW2	Sec14l3	SEC14-like 3 (Fragment)	380683
Q8BQZ4	Ralgapb	Ral GTPase-activating protein subunit beta	228850
Q9CRQ7	Rabgap1l	RAB GTPase activating protein 1 like (Fragment)	29809
Q61823	Pdcd4	Programmed cell death protein 4	18569
Q6TCG2	Paqr9	Membrane progesterone receptor epsilon	75552
Q8BU88	Mrpl22	39S ribosomal protein L22, mitochondrial	216767
Q61767	Hsd3b4	NADPH-dependent 3-keto-steroid reductase Hsd3b4	15495
Q9Z0Z4	Heph	Hephaestin	15203
Q921L7	Hemk1	MTRF1L release factor glutamine methyltransferase	69536
P10649	Gstm1	Glutathione S-transferase Mu 1	14862
P15105	Glul	Glutamine synthetase	14645
Q91X85	Flvcr2	Feline leukemia virus subgroup C receptor-related protein 2	217721
P01132	Egf	Pro-epidermal growth factor	13645
Q80U19	Daam2	Disheveled-associated activator of morphogenesis 2	76441
Q8VCN5	Cth	Cystathionine gamma-lyase	107869
Q925N4	Cldn16	Claudin-16	114141
O70303	Cideb	Cell death activator CIDE-B	12684
A0A087WP46	BC034090	cDNA sequence BC034090	207792
Q9QXD1	Acox2	Peroxisomal acyl-coenzyme A oxidase 2	93732
Q9D2R0	Aacs	Acetoacetyl-CoA synthetase	78894
