# Supplementary material for: Temporal Proteomic and Phosphoproteomic Profiling Deciphers Molecular Dynamics of Acute-to-Chronic Kidney Disease After Ischemia-Reperfusion Injury, With Dock2 Emerging as a Key Regulator
Source: Mol Cell Proteomics. 2026 Jan 12;25(2):101509. doi: 10.1016/j.mcpro.2026.101509 (PMC12915234; doi:10.1016/j.mcpro.2026.101509)
Supplement: Supplemental Table S5 [file mmc5.xlsx]

## Sheet: Sheet 1
ID	Description	GeneRatio	BgRatio	pvalue	geneID	Count
GO:0048146	positive regulation of fibroblast proliferation	6/88	69/23328	2.40168e-07	Serpine1/Anxa2/Cdk6/Fndc3b/Fntb/Fn1	6
GO:0032757	positive regulation of interleukin-8 production	5/88	52/23328	1.53901e-06	Serpine1/Stat3/Rela/Ripk1/Cd14	5
GO:0045766	positive regulation of angiogenesis	7/88	188/23328	7.22667e-06	Serpine1/Itgb2/Hspb1/Lgals3/Stat3/Rtn4/Grn	7
GO:0097191	extrinsic apoptotic signaling pathway	7/88	233/23328	2.89451e-05	Lcn2/Serpine1/Lgals3/Krt8/Rela/Ripk1/Tmbim1	7
GO:0097529	myeloid leukocyte migration	6/88	219/23328	0.000182505	Serpine1/Lgmn/Itgb2/Lgals3/Rpl13a/Rtn4	6
GO:0002221	pattern recognition receptor signaling pathway	5/88	149/23328	0.000254241	Rela/Pum1/Lsm14a/Rtn4/Cd14	5
GO:0050727	regulation of inflammatory response	7/88	372/23328	0.000519801	Serpine1/Stat3/Rela/Sting1/Ripk1/Abhd12/Grn	7
GO:0051092	positive regulation of NF-kappaB transcription factor activity	4/88	147/23328	0.00234238	Itgb2/Stat3/Rela/Ripk1	4
GO:1901184	regulation of ERBB signaling pathway	3/88	74/23328	0.00277152	Lgmn/Cbl/Rtn4	3
GO:0039529	RIG-I signaling pathway	2/88	23/23328	0.00338068	Pum1/Lsm14a	2
GO:0002697	regulation of immune effector process	6/88	440/23328	0.00642574	Itgb2/Lgals3/Sting1/Pum1/Rtn4/Grn	6
GO:0045666	positive regulation of neuron differentiation	5/88	472/23328	0.0331305	Hspb1/Rtn4/Fn1/Mob2/Grn	5
GO:0006900	vesicle budding from membrane	2/88	62/23328	0.0229805	Anxa2/Dnm2	2
GO:0032965	regulation of collagen biosynthetic process	2/88	48/23328	0.0141814	Serpine1/Fn1	2
GO:0035729	cellular response to hepatocyte growth factor stimulus	2/88	17/23328	0.00184418	Lgmn/Rela	2
GO:0071888	macrophage apoptotic process	1/88	11/23328	0.0407299	Plekho2	1
GO:0014015	positive regulation of gliogenesis	2/88	91/23328	0.0464064	Rela/Rtn4	2
GO:0043254	regulation of protein-containing complex assembly	5/88	438/23328	0.0251049	Hck/Aida/Lgals3/Rpl13a/Tmsb10	5
GO:0032964	collagen biosynthetic process	2/88	57/23328	0.0196318	Serpine1/Fn1	2
GO:0039528	cytoplasmic pattern recognition receptor signaling pathway in response to virus	2/88	27/23328	0.00464454	Pum1/Lsm14a	2
GO:0051091	positive regulation of DNA-binding transcription factor activity	5/88	260/23328	0.00305649	Itgb2/Stat3/Rela/Sting1/Ripk1	5
GO:0060147	regulation of posttranscriptional gene silencing	3/88	50/23328	0.000894353	Stat3/Ripk1/Pum1	3
GO:0035767	endothelial cell chemotaxis	2/88	30/23328	0.00571402	Lgmn/Hspb1	2
GO:0021799	cerebral cortex radially oriented cell migration	2/88	38/23328	0.00905592	Adgrg1/Rtn4	2
GO:0050673	epithelial cell proliferation	6/88	438/23328	0.00628874	Cldn1/Stat3/Loxl2/Cdk6/Rtn4/Grn	6
GO:2001237	negative regulation of extrinsic apoptotic signaling pathway	5/88	101/23328	4.05733e-05	Serpine1/Lgals3/Rela/Ripk1/Tmbim1	5
GO:0042789	mRNA transcription by RNA polymerase II	1/88	12/23328	0.0443502	Stat3	1
GO:0010811	positive regulation of cell-substrate adhesion	3/88	128/23328	0.0126184	Dnm2/Cdk6/Fn1	3
GO:0002275	myeloid cell activation involved in immune response	2/88	92/23328	0.0473241	Itgb2/Grn	2
GO:0000302	response to reactive oxygen species	3/88	202/23328	0.0410692	Lcn2/Rela/Ripk1	3
GO:0097577	sequestering of iron ion	1/88	13/23328	0.0479571	Lcn2	1
GO:0048680	positive regulation of axon regeneration	2/88	15/23328	0.00143082	Rtn4/Grn	2
GO:2001026	regulation of endothelial cell chemotaxis	2/88	22/23328	0.00309427	Lgmn/Hspb1	2
GO:0034248	regulation of cellular amide metabolic process	8/88	410/23328	0.00016037	Rplp1/Rpl13a/Stat3/Rela/Niban1/Igf2bp2/Pum1/Lsm14a	8
GO:0018401	peptidyl-proline hydroxylation to 4-hydroxy-L-proline	1/88	11/23328	0.0407299	P4ha2	1
GO:0002523	leukocyte migration involved in inflammatory response	2/88	24/23328	0.003679	Itgb2/Rtn4	2
GO:0051769	regulation of nitric-oxide synthase biosynthetic process	2/88	27/23328	0.00464454	Fntb/Akap12	2
GO:0071248	cellular response to metal ion	3/88	156/23328	0.0212836	Lgmn/Slc25a24/Fn1	3
GO:0048638	regulation of developmental growth	8/88	409/23328	0.000157721	Serpine1/Lgmn/Dnm2/Stat3/Ripk1/Rtn4/Fn1/Plac8	8
GO:0061614	pri-miRNA transcription by RNA polymerase II	2/88	58/23328	0.0202837	Stat3/Rela	2
GO:1902042	negative regulation of extrinsic apoptotic signaling pathway via death domain receptors	2/88	31/23328	0.00609319	Serpine1/Tmbim1	2
GO:0010988	regulation of low-density lipoprotein particle clearance	1/88	13/23328	0.0479571	Anxa2	1
GO:1902041	regulation of extrinsic apoptotic signaling pathway via death domain receptors	3/88	49/23328	0.00084298	Serpine1/Lgals3/Tmbim1	3
GO:0040015	negative regulation of multicellular organism growth	2/88	17/23328	0.00184418	Lgmn/Plac8	2
GO:0060368	regulation of Fc receptor mediated stimulatory signaling pathway	1/88	12/23328	0.0443502	Plscr1	1
GO:0042326	negative regulation of phosphorylation	6/88	471/23328	0.00883794	Aida/Hspb1/Cbl/Stat3/Niban1/Ptpn13	6
GO:0006893	Golgi to plasma membrane transport	2/88	61/23328	0.0222931	Dnm2/Vamp3	2
GO:0051057	positive regulation of small GTPase mediated signal transduction	2/88	75/23328	0.0326811	Adgrg1/Rtn4	2
GO:0042730	fibrinolysis	2/88	19/23328	0.00230745	Serpine1/Anxa2	2
GO:0042119	neutrophil activation	2/88	33/23328	0.00688503	Itgb2/Grn	2
GO:0032496	response to lipopolysaccharide	6/88	368/23328	0.00270658	Serpine1/Plscr1/Rpl13a/Rela/Havcr1/Cd14	6
GO:0043062	extracellular structure organization	5/88	303/23328	0.00582621	Papln/Anxa2/Lgals3/Loxl2/Fn1	5
GO:0043542	endothelial cell migration	5/88	212/23328	0.00125695	Lgmn/Itgb2/Hspb1/Loxl2/Grn	5
GO:0001819	positive regulation of cytokine production	10/88	449/23328	7.46552e-06	Serpine1/Hspb1/Stat3/Rela/Sting1/Ripk1/Pum1/Lsm14a/Rtn4/Cd14	10
GO:0032786	positive regulation of DNA-templated transcription, elongation	2/88	31/23328	0.00609319	Supt5/Brd4	2
GO:1900046	regulation of hemostasis	2/88	83/23328	0.0393125	Serpine1/Anxa2	2
GO:0006388	tRNA splicing, via endonucleolytic cleavage and ligation	1/88	10/23328	0.037096	Zbtb8os	1
GO:0060760	positive regulation of response to cytokine stimulus	2/88	51/23328	0.0159132	Ripk1/Lsm14a	2
GO:0043313	regulation of neutrophil degranulation	1/88	10/23328	0.037096	Itgb2	1
GO:0045730	respiratory burst	2/88	27/23328	0.00464454	Cybc1/Grn	2
GO:0072659	protein localization to plasma membrane	5/88	295/23328	0.00521234	Anxa2/Lgals3/Vamp3/Cnpy4/Tmbim1	5
GO:0010631	epithelial cell migration	7/88	295/23328	0.000127514	Serpine1/Lgmn/Itgb2/Hspb1/Loxl2/Rtn4/Grn	7
GO:0050819	negative regulation of coagulation	2/88	50/23328	0.0153263	Serpine1/Anxa2	2
GO:1900047	negative regulation of hemostasis	2/88	49/23328	0.014749	Serpine1/Anxa2	2
GO:0032760	positive regulation of tumor necrosis factor production	2/88	63/23328	0.0236767	Ripk1/Cd14	2
GO:0002526	acute inflammatory response	3/88	110/23328	0.00837279	Plscr1/Stat3/Fn1	3
GO:0035456	response to interferon-beta	2/88	58/23328	0.0202837	Plscr1/Sting1	2
GO:0010952	positive regulation of peptidase activity	4/88	171/23328	0.00402951	Lgmn/Ctsd/Stat3/Grn	4
GO:0010755	regulation of plasminogen activation	1/88	12/23328	0.0443502	Serpine1	1
GO:0032801	receptor catabolic process	2/88	28/23328	0.0049896	Lgmn/Anxa2	2
GO:0046579	positive regulation of Ras protein signal transduction	2/88	68/23328	0.0272849	Adgrg1/Rtn4	2
GO:0031638	zymogen activation	2/88	69/23328	0.0280316	Serpine1/Lgmn	2
GO:0090557	establishment of endothelial intestinal barrier	1/88	12/23328	0.0443502	Cldn1	1
GO:0034599	cellular response to oxidative stress	5/88	276/23328	0.00394052	Lcn2/Hspb1/Rela/Ripk1/Slc25a24	5
GO:0045089	positive regulation of innate immune response	3/88	110/23328	0.00837279	Plscr1/Sting1/Lsm14a	3
GO:0032481	positive regulation of type I interferon production	2/88	52/23328	0.0165096	Sting1/Cd14	2
GO:2001234	negative regulation of apoptotic signaling pathway	6/88	231/23328	0.000243348	Serpine1/Hspb1/Lgals3/Rela/Ripk1/Tmbim1	6
GO:0050770	regulation of axonogenesis	3/88	208/23328	0.0441512	Dnm2/Rtn4/Fn1	3
GO:0008347	glial cell migration	3/88	64/23328	0.00183024	Adgrg1/Rtn4/Fn1	3
GO:1900426	positive regulation of defense response to bacterium	1/88	12/23328	0.0443502	Grn	1
GO:1990138	neuron projection extension	3/88	198/23328	0.0390777	Dnm2/Rtn4/Fn1	3
GO:0036230	granulocyte activation	2/88	39/23328	0.0095222	Itgb2/Grn	2
GO:0070528	protein kinase C signaling	2/88	38/23328	0.00905592	Adgrg1/Akap12	2
GO:0071356	cellular response to tumor necrosis factor	3/88	169/23328	0.0261772	Krt8/Rela/Ripk1	3
GO:0014841	skeletal muscle satellite cell proliferation	1/88	13/23328	0.0479571	Stat3	1
GO:0014842	regulation of skeletal muscle satellite cell proliferation	1/88	12/23328	0.0443502	Stat3	1
GO:1902231	positive regulation of intrinsic apoptotic signaling pathway in response to DNA damage	1/88	11/23328	0.0407299	Plscr1	1
GO:0061041	regulation of wound healing	3/88	146/23328	0.0178961	Cldn1/Serpine1/Anxa2	3
GO:0032637	interleukin-8 production	5/88	75/23328	9.54746e-06	Serpine1/Stat3/Rela/Ripk1/Cd14	5
GO:0034614	cellular response to reactive oxygen species	3/88	150/23328	0.0192119	Lcn2/Rela/Ripk1	3
GO:0031333	negative regulation of protein-containing complex assembly	3/88	147/23328	0.0182202	Aida/Rpl13a/Tmsb10	3
GO:0032479	regulation of type I interferon production	2/88	82/23328	0.0384576	Sting1/Cd14	2
GO:1904377	positive regulation of protein localization to cell periphery	2/88	69/23328	0.0280316	Lgals3/Cnpy4	2
GO:0030195	negative regulation of blood coagulation	2/88	48/23328	0.0141814	Serpine1/Anxa2	2
GO:0120161	regulation of cold-induced thermogenesis	3/88	144/23328	0.0172579	Lcn2/Lnpep/Plac8	3
GO:0046689	response to mercury ion	1/88	11/23328	0.0407299	Fn1	1
GO:0006354	DNA-templated transcription, elongation	2/88	68/23328	0.0272849	Supt5/Brd4	2
GO:0033209	tumor necrosis factor-mediated signaling pathway	3/88	67/23328	0.00208736	Krt8/Rela/Ripk1	3
GO:0061140	lung secretory cell differentiation	1/88	13/23328	0.0479571	Fndc3b	1
GO:0010632	regulation of epithelial cell migration	5/88	235/23328	0.00197562	Serpine1/Lgmn/Hspb1/Rtn4/Grn	5
GO:0045765	regulation of angiogenesis	7/88	320/23328	0.000210092	Serpine1/Itgb2/Hspb1/Lgals3/Stat3/Rtn4/Grn	7
GO:0016239	positive regulation of macroautophagy	2/88	69/23328	0.0280316	Supt5/Sting1	2
GO:0010594	regulation of endothelial cell migration	3/88	166/23328	0.0249987	Lgmn/Hspb1/Grn	3
GO:0070741	response to interleukin-6	3/88	34/23328	0.000285201	Stat3/Rela/Ripk1	3
GO:2001057	reactive nitrogen species metabolic process	2/88	86/23328	0.0419204	Itgb2/Dnm2	2
GO:0032332	positive regulation of chondrocyte differentiation	2/88	21/23328	0.00281987	Loxl2/Rela	2
GO:0033260	nuclear DNA replication	2/88	36/23328	0.0081552	Pcna/Mcm7	2
GO:0038034	signal transduction in absence of ligand	2/88	80/23328	0.0367697	Lcn2/Ripk1	2
GO:0048488	synaptic vesicle endocytosis	2/88	70/23328	0.0287865	Dnm2/Grn	2
GO:0071838	cell proliferation in bone marrow	1/88	13/23328	0.0479571	Lgals3	1
GO:0006417	regulation of translation	7/88	355/23328	0.000393356	Rplp1/Rpl13a/Stat3/Niban1/Igf2bp2/Pum1/Lsm14a	7
GO:0001765	membrane raft assembly	1/88	11/23328	0.0407299	Anxa2	1
GO:0071677	positive regulation of mononuclear cell migration	3/88	27/23328	0.000142093	Serpine1/Lgmn/Lgals3	3
GO:0071347	cellular response to interleukin-1	3/88	81/23328	0.00357937	Serpine1/Rela/Fn1	3
GO:0060148	positive regulation of posttranscriptional gene silencing	3/88	27/23328	0.000142093	Stat3/Ripk1/Pum1	3
GO:1901224	positive regulation of NIK/NF-kappaB signaling	2/88	77/23328	0.0342938	Rela/Cd14	2
GO:0098586	cellular response to virus	2/88	56/23328	0.0189889	Pum1/Lsm14a	2
GO:0032355	response to estradiol	2/88	54/23328	0.0177307	Stat3/Grn	2
GO:0030199	collagen fibril organization	2/88	56/23328	0.0189889	Anxa2/Loxl2	2
GO:1902579	multi-organism localization	1/88	12/23328	0.0443502	Kpna2	1
GO:0051056	regulation of small GTPase mediated signal transduction	4/88	271/23328	0.0194141	Cbl/Dnm2/Adgrg1/Rtn4	4
GO:0002687	positive regulation of leukocyte migration	4/88	156/23328	0.00290268	Serpine1/Lgmn/Lgals3/Rtn4	4
GO:0033234	negative regulation of protein sumoylation	1/88	10/23328	0.037096	Rela	1
GO:0000082	G1/S transition of mitotic cell cycle	3/88	183/23328	0.0320651	Ripk1/Nasp/Brd4	3
GO:1903332	regulation of protein folding	1/88	13/23328	0.0479571	Grn	1
GO:0006271	DNA strand elongation involved in DNA replication	2/88	14/23328	0.00124309	Pcna/Mcm7	2
GO:0060964	regulation of gene silencing by miRNA	3/88	47/23328	0.000745953	Stat3/Ripk1/Pum1	3
GO:2001223	negative regulation of neuron migration	2/88	13/23328	0.00106812	Stat3/Adgrg1	2
GO:2000736	regulation of stem cell differentiation	2/88	66/23328	0.0258164	Stat3/Cdk6	2
GO:0001824	blastocyst development	4/88	150/23328	0.00252002	Nasp/Rtn4/Brd4/Grn	4
GO:1903800	positive regulation of production of miRNAs involved in gene silencing by miRNA	1/88	12/23328	0.0443502	Ripk1	1
GO:0014855	striated muscle cell proliferation	2/88	78/23328	0.0351116	Stat3/Ripk1	2
GO:1903201	regulation of oxidative stress-induced cell death	2/88	77/23328	0.0342938	Hspb1/Ripk1	2
GO:0022616	DNA strand elongation	2/88	21/23328	0.00281987	Pcna/Mcm7	2
GO:0018242	protein O-linked glycosylation via serine	1/88	10/23328	0.037096	Poglut2	1
GO:0050678	regulation of epithelial cell proliferation	5/88	372/23328	0.0133764	Cldn1/Stat3/Cdk6/Rtn4/Grn	5
GO:0071277	cellular response to calcium ion	2/88	77/23328	0.0342938	Lgmn/Slc25a24	2
GO:0042742	defense response to bacterium	7/88	464/23328	0.00187002	Hck/Lcn2/Serpine1/Mpeg1/Wfdc2/Grn/Plac8	7
GO:0044843	cell cycle G1/S phase transition	3/88	201/23328	0.0405666	Ripk1/Nasp/Brd4	3
GO:0048678	response to axon injury	2/88	69/23328	0.0280316	Rtn4/Grn	2
GO:0097264	self proteolysis	1/88	10/23328	0.037096	Lgmn	1
GO:1902036	regulation of hematopoietic stem cell differentiation	1/88	11/23328	0.0407299	Cdk6	1
GO:0090279	regulation of calcium ion import	2/88	48/23328	0.0141814	Serpine1/Lgals3	2
GO:0070673	response to interleukin-18	1/88	10/23328	0.037096	Cldn1	1
GO:2001028	positive regulation of endothelial cell chemotaxis	2/88	17/23328	0.00184418	Lgmn/Hspb1	2
GO:0072593	reactive oxygen species metabolic process	4/88	292/23328	0.0247099	Itgb2/Dnm2/Stat3/Ripk1	4
GO:0061709	reticulophagy	1/88	11/23328	0.0407299	Sting1	1
GO:0000045	autophagosome assembly	2/88	92/23328	0.0473241	Ctsd/Sting1	2
GO:0031103	axon regeneration	2/88	53/23328	0.0171154	Rtn4/Grn	2
GO:1990778	protein localization to cell periphery	5/88	363/23328	0.01214	Anxa2/Lgals3/Vamp3/Cnpy4/Tmbim1	5
GO:0150079	negative regulation of neuroinflammatory response	1/88	12/23328	0.0443502	Grn	1
GO:1901215	negative regulation of neuron death	4/88	251/23328	0.0150868	Lgmn/Cbl/Stat3/Grn	4
GO:0001919	regulation of receptor recycling	2/88	29/23328	0.00534612	Anxa2/Vamp3	2
GO:0002237	response to molecule of bacterial origin	6/88	389/23328	0.00355488	Serpine1/Plscr1/Rpl13a/Rela/Havcr1/Cd14	6
GO:0042989	sequestering of actin monomers	1/88	12/23328	0.0443502	Tmsb10	1
GO:0035264	multicellular organism growth	3/88	216/23328	0.0484354	Lgmn/Stat3/Plac8	3
GO:0002532	production of molecular mediator involved in inflammatory response	3/88	83/23328	0.00383383	Serpine1/Stat3/Grn	3
GO:0038127	ERBB signaling pathway	3/88	112/23328	0.00879475	Lgmn/Cbl/Rtn4	3
GO:1900264	positive regulation of DNA-directed DNA polymerase activity	1/88	10/23328	0.037096	Pcna	1
GO:0040014	regulation of multicellular organism growth	3/88	91/23328	0.00496071	Lgmn/Stat3/Plac8	3
GO:0045668	negative regulation of osteoblast differentiation	2/88	64/23328	0.0243814	Cdk6/Fndc3b	2
GO:0046209	nitric oxide metabolic process	2/88	81/23328	0.03761	Itgb2/Dnm2	2
GO:0006953	acute-phase response	3/88	41/23328	0.000498471	Plscr1/Stat3/Fn1	3
GO:0034350	regulation of glial cell apoptotic process	1/88	13/23328	0.0479571	Akap12	1
GO:0032732	positive regulation of interleukin-1 production	2/88	61/23328	0.0222931	Hspb1/Stat3	2
GO:0001659	temperature homeostasis	4/88	181/23328	0.00492612	Lcn2/Stat3/Lnpep/Plac8	4
GO:0048708	astrocyte differentiation	2/88	86/23328	0.0419204	Stat3/Grn	2
GO:0071216	cellular response to biotic stimulus	4/88	320/23328	0.0330138	Serpine1/Plscr1/Rela/Cd14	4
GO:1903428	positive regulation of reactive oxygen species biosynthetic process	2/88	63/23328	0.0236767	Itgb2/Dnm2	2
GO:0044786	cell cycle DNA replication	2/88	41/23328	0.0104862	Pcna/Mcm7	2
GO:0044090	positive regulation of vacuole organization	2/88	13/23328	0.00106812	Anxa2/Grn	2
GO:0060968	regulation of gene silencing	3/88	80/23328	0.00345614	Stat3/Ripk1/Pum1	3
GO:0035728	response to hepatocyte growth factor	2/88	19/23328	0.00230745	Lgmn/Rela	2
GO:2001236	regulation of extrinsic apoptotic signaling pathway	5/88	165/23328	0.000406579	Serpine1/Lgals3/Rela/Ripk1/Tmbim1	5
GO:0030198	extracellular matrix organization	5/88	302/23328	0.00574682	Papln/Anxa2/Lgals3/Loxl2/Fn1	5
GO:0042063	gliogenesis	7/88	338/23328	0.000292849	Stat3/Rela/Cdk6/Adgrg1/Rtn4/Fn1/Grn	7
GO:1901185	negative regulation of ERBB signaling pathway	2/88	29/23328	0.00534612	Lgmn/Cbl	2
GO:0044403	symbiotic process	5/88	374/23328	0.0136623	Plscr1/Anxa2/Kpna2/Ripk1/Fn1	5
GO:0000727	double-strand break repair via break-induced replication	1/88	12/23328	0.0443502	Mcm7	1
GO:1903036	positive regulation of response to wounding	4/88	78/23328	0.00021794	Cldn1/Serpine1/Rtn4/Grn	4
GO:0106106	cold-induced thermogenesis	3/88	144/23328	0.0172579	Lcn2/Lnpep/Plac8	3
GO:0001881	receptor recycling	2/88	40/23328	0.00999899	Anxa2/Vamp3	2
GO:0002263	cell activation involved in immune response	4/88	289/23328	0.0239051	Itgb2/Lgals3/Stat3/Grn	4
GO:0150115	cell-substrate junction organization	2/88	93/23328	0.0482483	Peak1/Fn1	2
GO:0042060	wound healing	6/88	349/23328	0.00207931	Cldn1/Serpine1/Serpina10/Anxa2/Fntb/Fn1	6
GO:0071863	regulation of cell proliferation in bone marrow	1/88	12/23328	0.0443502	Lgals3	1
GO:0006979	response to oxidative stress	5/88	409/23328	0.0193515	Lcn2/Hspb1/Rela/Ripk1/Slc25a24	5
GO:0046777	protein autophosphorylation	4/88	241/23328	0.0131757	Hck/Ripk1/Peak1/Brd4	4
GO:0060326	cell chemotaxis	6/88	303/23328	0.00101487	Serpine1/Lgmn/Itgb2/Hspb1/Lgals3/Rpl13a	6
GO:0071887	leukocyte apoptotic process	3/88	138/23328	0.0154211	Plekho2/Lgals3/Ripk1	3
GO:0006809	nitric oxide biosynthetic process	2/88	77/23328	0.0342938	Itgb2/Dnm2	2
GO:0071674	mononuclear cell migration	3/88	89/23328	0.00466238	Serpine1/Lgmn/Lgals3	3
GO:0051767	nitric-oxide synthase biosynthetic process	2/88	27/23328	0.00464454	Fntb/Akap12	2
GO:0071219	cellular response to molecule of bacterial origin	4/88	295/23328	0.025531	Serpine1/Plscr1/Rela/Cd14	4
GO:1902563	regulation of neutrophil activation	2/88	14/23328	0.00124309	Itgb2/Grn	2
GO:0045807	positive regulation of endocytosis	5/88	122/23328	9.97937e-05	Serpine1/Anxa2/Cbl/Dnm2/Cd14	5
GO:0050854	regulation of antigen receptor-mediated signaling pathway	2/88	62/23328	0.0229805	Lgals3/Rela	2
GO:0006469	negative regulation of protein kinase activity	3/88	207/23328	0.0436297	Aida/Hspb1/Cbl	3
GO:0002366	leukocyte activation involved in immune response	4/88	285/23328	0.0228572	Itgb2/Lgals3/Stat3/Grn	4
GO:0016601	Rac protein signal transduction	2/88	42/23328	0.0109837	Dnm2/Rtn4	2
GO:0070555	response to interleukin-1	3/88	96/23328	0.00575616	Serpine1/Rela/Fn1	3
GO:0044088	regulation of vacuole organization	2/88	45/23328	0.0125375	Anxa2/Grn	2
GO:0007265	Ras protein signal transduction	4/88	350/23328	0.0435248	Cbl/Dnm2/Adgrg1/Rtn4	4
GO:0045088	regulation of innate immune response	4/88	181/23328	0.00492612	Plscr1/Sting1/Lsm14a/Grn	4
GO:0019221	cytokine-mediated signaling pathway	5/88	369/23328	0.0129552	Krt8/Stat3/Rela/Ripk1/Lsm14a	5
GO:0048675	axon extension	3/88	138/23328	0.0154211	Dnm2/Rtn4/Fn1	3
GO:0061025	membrane fusion	3/88	150/23328	0.0192119	Anxa2/Dnm2/Vamp3	3
GO:0043506	regulation of JUN kinase activity	2/88	93/23328	0.0482483	Aida/Ripk1	2
GO:0061045	negative regulation of wound healing	2/88	72/23328	0.0303205	Serpine1/Anxa2	2
GO:0090132	epithelium migration	7/88	297/23328	0.000132947	Serpine1/Lgmn/Itgb2/Hspb1/Loxl2/Rtn4/Grn	7
GO:0002753	cytoplasmic pattern recognition receptor signaling pathway	3/88	43/23328	0.000573944	Rela/Pum1/Lsm14a	3
GO:0033210	leptin-mediated signaling pathway	1/88	12/23328	0.0443502	Stat3	1
GO:0033627	cell adhesion mediated by integrin	2/88	69/23328	0.0280316	Serpine1/Itgb2	2
GO:0002274	myeloid leukocyte activation	4/88	231/23328	0.011427	Plscr1/Itgb2/Havcr1/Grn	4
GO:0001952	regulation of cell-matrix adhesion	3/88	119/23328	0.0103688	Serpine1/Cdk6/Peak1	3
GO:0035020	regulation of Rac protein signal transduction	2/88	19/23328	0.00230745	Dnm2/Rtn4	2
GO:0007042	lysosomal lumen acidification	1/88	10/23328	0.037096	Grn	1
GO:0032784	regulation of DNA-templated transcription, elongation	2/88	49/23328	0.014749	Supt5/Brd4	2
GO:0034249	negative regulation of cellular amide metabolic process	3/88	164/23328	0.0242295	Rpl13a/Stat3/Pum1	3
GO:0016441	posttranscriptional gene silencing	3/88	146/23328	0.0178961	Stat3/Ripk1/Pum1	3
GO:0032486	Rap protein signal transduction	1/88	13/23328	0.0479571	Cbl	1
GO:1903035	negative regulation of response to wounding	3/88	90/23328	0.00481014	Serpine1/Anxa2/Rtn4	3
GO:0048246	macrophage chemotaxis	2/88	47/23328	0.0136236	Lgals3/Rpl13a	2
GO:0001731	formation of translation preinitiation complex	1/88	13/23328	0.0479571	Rpl13a	1
GO:0071223	cellular response to lipoteichoic acid	2/88	10/23328	0.000620778	Rela/Cd14	2
GO:1902018	negative regulation of cilium assembly	1/88	10/23328	0.037096	Dnm2	1
GO:0008361	regulation of cell size	3/88	213/23328	0.0468056	Dnm2/Rtn4/Fn1	3
GO:0050900	leukocyte migration	6/88	360/23328	0.00242722	Serpine1/Lgmn/Itgb2/Lgals3/Rpl13a/Rtn4	6
GO:1903426	regulation of reactive oxygen species biosynthetic process	3/88	107/23328	0.00776271	Itgb2/Dnm2/Stat3	3
GO:0031053	primary miRNA processing	1/88	11/23328	0.0407299	Stat3	1
GO:0046794	transport of virus	1/88	12/23328	0.0443502	Kpna2	1
GO:0030595	leukocyte chemotaxis	5/88	219/23328	0.00145077	Serpine1/Lgmn/Itgb2/Lgals3/Rpl13a	5
GO:0048144	fibroblast proliferation	6/88	109/23328	3.59661e-06	Serpine1/Anxa2/Cdk6/Fndc3b/Fntb/Fn1	6
GO:0002679	respiratory burst involved in defense response	2/88	11/23328	0.000756868	Cybc1/Grn	2
GO:1901678	iron coordination entity transport	1/88	13/23328	0.0479571	Lcn2	1
GO:0045862	positive regulation of proteolysis	4/88	344/23328	0.041288	Lgmn/Ctsd/Stat3/Grn	4
GO:0036465	synaptic vesicle recycling	2/88	80/23328	0.0367697	Dnm2/Grn	2
GO:0090130	tissue migration	7/88	299/23328	0.000138566	Serpine1/Lgmn/Itgb2/Hspb1/Loxl2/Rtn4/Grn	7
GO:0048263	determination of dorsal identity	1/88	11/23328	0.0407299	Aida	1
GO:0070142	synaptic vesicle budding	1/88	13/23328	0.0479571	Dnm2	1
GO:0010256	endomembrane system organization	5/88	410/23328	0.0195338	Tmem43/Plscr1/Dnm2/Esyt2/Rtn4	5
GO:1990845	adaptive thermogenesis	3/88	159/23328	0.0223638	Lcn2/Lnpep/Plac8	3
GO:0008625	extrinsic apoptotic signaling pathway via death domain receptors	3/88	78/23328	0.00321757	Serpine1/Lgals3/Tmbim1	3
GO:0070102	interleukin-6-mediated signaling pathway	2/88	18/23328	0.00206963	Stat3/Ripk1	2
GO:0061756	leukocyte adhesion to vascular endothelial cell	2/88	45/23328	0.0125375	Itgb2/Rela	2
GO:0031102	neuron projection regeneration	2/88	62/23328	0.0229805	Rtn4/Grn	2
GO:0033572	transferrin transport	1/88	10/23328	0.037096	Dnm2	1
GO:0060179	male mating behavior	1/88	12/23328	0.0443502	Grn	1
GO:0048262	determination of dorsal/ventral asymmetry	1/88	11/23328	0.0407299	Aida	1
GO:0006607	NLS-bearing protein import into nucleus	1/88	10/23328	0.037096	Kpna2	1
GO:0002833	positive regulation of response to biotic stimulus	5/88	154/23328	0.000296131	Plscr1/Sting1/Pum1/Lsm14a/Grn	5
GO:0061387	regulation of extent of cell growth	3/88	128/23328	0.0126184	Dnm2/Rtn4/Fn1	3
GO:0090303	positive regulation of wound healing	2/88	60/23328	0.0216145	Cldn1/Serpine1	2
GO:0031346	positive regulation of cell projection organization	7/88	478/23328	0.0022103	Lcn2/Hspb1/Dnm2/Rtn4/Fn1/Mob2/Grn	7
GO:0043122	regulation of I-kappaB kinase/NF-kappaB signaling	3/88	185/23328	0.0329582	Hspb1/Rela/Ripk1	3
GO:0010951	negative regulation of endopeptidase activity	3/88	182/23328	0.0316234	Serpine1/Serpina10/Serpina3k	3
GO:0007033	vacuole organization	4/88	174/23328	0.00428579	Anxa2/Ctsd/Sting1/Grn	4
GO:1904994	regulation of leukocyte adhesion to vascular endothelial cell	2/88	27/23328	0.00464454	Itgb2/Rela	2
GO:0042159	lipoprotein catabolic process	2/88	15/23328	0.00143082	Ctsd/Abhd12	2
GO:0051549	positive regulation of keratinocyte migration	1/88	13/23328	0.0479571	Serpine1	1
GO:0030100	regulation of endocytosis	6/88	222/23328	0.00019644	Serpine1/Anxa2/Lgals3/Cbl/Dnm2/Cd14	6
GO:0050921	positive regulation of chemotaxis	4/88	149/23328	0.00245981	Serpine1/Lgmn/Hspb1/Fn1	4
GO:0031050	dsRNA processing	3/88	51/23328	0.000947672	Stat3/Ripk1/Pum1	3
GO:1900122	positive regulation of receptor binding	1/88	10/23328	0.037096	Anxa2	1
GO:0032330	regulation of chondrocyte differentiation	2/88	51/23328	0.0159132	Loxl2/Rela	2
GO:1904375	regulation of protein localization to cell periphery	3/88	140/23328	0.0160204	Lgals3/Cnpy4/Tmbim1	3
GO:0009615	response to virus	5/88	286/23328	0.00457827	Lcn2/Plscr1/Sting1/Pum1/Lsm14a	5
GO:0051346	negative regulation of hydrolase activity	5/88	405/23328	0.0186337	Serpine1/Serpina10/Papln/Wfdc2/Serpina3k	5
GO:0001885	endothelial cell development	2/88	71/23328	0.0295495	Cldn1/Rtn4	2
GO:0060340	positive regulation of type I interferon-mediated signaling pathway	1/88	13/23328	0.0479571	Lsm14a	1
GO:0070391	response to lipoteichoic acid	2/88	10/23328	0.000620778	Rela/Cd14	2
GO:0072376	protein activation cascade	1/88	13/23328	0.0479571	Fn1	1
GO:1904407	positive regulation of nitric oxide metabolic process	2/88	49/23328	0.014749	Itgb2/Dnm2	2
GO:1903078	positive regulation of protein localization to plasma membrane	2/88	62/23328	0.0229805	Lgals3/Cnpy4	2
GO:0060966	regulation of gene silencing by RNA	3/88	50/23328	0.000894353	Stat3/Ripk1/Pum1	3
GO:0050688	regulation of defense response to virus	2/88	80/23328	0.0367697	Sting1/Pum1	2
GO:0032677	regulation of interleukin-8 production	5/88	69/23328	6.32826e-06	Serpine1/Stat3/Rela/Ripk1/Cd14	5
GO:0006826	iron ion transport	2/88	55/23328	0.0183552	Lcn2/Dnm2	2
GO:0010810	regulation of cell-substrate adhesion	5/88	214/23328	0.00131024	Serpine1/Dnm2/Cdk6/Peak1/Fn1	5
GO:0002685	regulation of leukocyte migration	4/88	217/23328	0.00924194	Serpine1/Lgmn/Lgals3/Rtn4	4
GO:0048260	positive regulation of receptor-mediated endocytosis	4/88	60/23328	7.84532e-05	Serpine1/Anxa2/Cbl/Dnm2	4
GO:0046578	regulation of Ras protein signal transduction	4/88	240/23328	0.0129936	Cbl/Dnm2/Adgrg1/Rtn4	4
GO:0061028	establishment of endothelial barrier	2/88	49/23328	0.014749	Cldn1/Rtn4	2
GO:1903034	regulation of response to wounding	5/88	186/23328	0.000700608	Cldn1/Serpine1/Anxa2/Rtn4/Grn	5
GO:1900407	regulation of cellular response to oxidative stress	2/88	91/23328	0.0464064	Hspb1/Ripk1	2
GO:0097192	extrinsic apoptotic signaling pathway in absence of ligand	2/88	80/23328	0.0367697	Lcn2/Ripk1	2
GO:1905245	regulation of aspartic-type peptidase activity	1/88	11/23328	0.0407299	Grn	1
GO:0048679	regulation of axon regeneration	2/88	36/23328	0.0081552	Rtn4/Grn	2
GO:0060907	positive regulation of macrophage cytokine production	1/88	10/23328	0.037096	Rtn4	1
GO:0034446	substrate adhesion-dependent cell spreading	5/88	106/23328	5.11488e-05	Dnm2/Vamp3/Peak1/Fndc3b/Fn1	5
GO:0090026	positive regulation of monocyte chemotaxis	2/88	21/23328	0.00281987	Serpine1/Lgmn	2
GO:0010950	positive regulation of endopeptidase activity	3/88	160/23328	0.0227303	Lgmn/Ctsd/Stat3	3
GO:0045576	mast cell activation	2/88	76/23328	0.0334836	Plscr1/Havcr1	2
GO:0098926	postsynaptic signal transduction	3/88	46/23328	0.00070024	Stat3/Kpna2/Rela	3
GO:0022029	telencephalon cell migration	2/88	68/23328	0.0272849	Adgrg1/Rtn4	2
GO:0050856	regulation of T cell receptor signaling pathway	2/88	45/23328	0.0125375	Lgals3/Rela	2
GO:0006658	phosphatidylserine metabolic process	2/88	16/23328	0.00163121	Plscr1/Abhd12	2
GO:0070920	regulation of production of small RNA involved in gene silencing by RNA	2/88	26/23328	0.00431102	Stat3/Ripk1	2
GO:0035196	production of miRNAs involved in gene silencing by miRNA	3/88	49/23328	0.00084298	Stat3/Ripk1/Pum1	3
GO:0006457	protein folding	3/88	155/23328	0.0209302	Dnajb4/Hspb1/Grn	3
GO:0010976	positive regulation of neuron projection development	5/88	372/23328	0.0133764	Hspb1/Rtn4/Fn1/Mob2/Grn	5
GO:0048259	regulation of receptor-mediated endocytosis	4/88	115/23328	0.000950152	Serpine1/Anxa2/Cbl/Dnm2	4
GO:0051702	interaction with symbiont	2/88	89/23328	0.0445914	Anxa2/Fn1	2
GO:0022030	telencephalon glial cell migration	2/88	26/23328	0.00431102	Adgrg1/Rtn4	2
GO:0002548	monocyte chemotaxis	3/88	57/23328	0.00131	Serpine1/Lgmn/Lgals3	3
GO:0051607	defense response to virus	4/88	239/23328	0.0128131	Plscr1/Sting1/Pum1/Lsm14a	4
GO:0007160	cell-matrix adhesion	5/88	214/23328	0.00131024	Serpine1/Itgb2/Cdk6/Peak1/Fn1	5
GO:2001233	regulation of apoptotic signaling pathway	7/88	413/23328	0.000960084	Serpine1/Plscr1/Hspb1/Lgals3/Rela/Ripk1/Tmbim1	7
GO:0010940	positive regulation of necrotic cell death	1/88	10/23328	0.037096	Ripk1	1
GO:0033003	regulation of mast cell activation	2/88	57/23328	0.0196318	Plscr1/Havcr1	2
GO:0007422	peripheral nervous system development	2/88	74/23328	0.0318864	Cldn1/Rela	2
GO:0034612	response to tumor necrosis factor	4/88	188/23328	0.00562783	Krt8/Rela/Ripk1/Cd14	4
GO:0051770	positive regulation of nitric-oxide synthase biosynthetic process	2/88	22/23328	0.00309427	Fntb/Akap12	2
GO:0002181	cytoplasmic translation	2/88	91/23328	0.0464064	Rplp1/Rpl13a	2
GO:0006596	polyamine biosynthetic process	1/88	13/23328	0.0479571	Srm	1
GO:0045926	negative regulation of growth	4/88	264/23328	0.0178215	Lgmn/Ripk1/Rtn4/Plac8	4
GO:0070431	nucleotide-binding oligomerization domain containing 2 signaling pathway	1/88	13/23328	0.0479571	Rela	1
GO:0032799	low-density lipoprotein receptor particle metabolic process	1/88	13/23328	0.0479571	Anxa2	1
GO:0006909	phagocytosis	4/88	358/23328	0.0466121	Hck/Itgb2/Dnm2/Havcr1	4
GO:0007044	cell-substrate junction assembly	2/88	90/23328	0.0454955	Peak1/Fn1	2
GO:0010595	positive regulation of endothelial cell migration	3/88	103/23328	0.00699154	Lgmn/Hspb1/Grn	3
GO:0032731	positive regulation of interleukin-1 beta production	2/88	52/23328	0.0165096	Hspb1/Stat3	2
GO:0021801	cerebral cortex radial glia guided migration	2/88	26/23328	0.00431102	Adgrg1/Rtn4	2
GO:0051917	regulation of fibrinolysis	1/88	10/23328	0.037096	Serpine1	1
GO:1902893	regulation of pri-miRNA transcription by RNA polymerase II	2/88	56/23328	0.0189889	Stat3/Rela	2
GO:0052548	regulation of endopeptidase activity	6/88	346/23328	0.00199134	Serpine1/Serpina10/Lgmn/Ctsd/Stat3/Serpina3k	6
GO:2000644	regulation of receptor catabolic process	1/88	11/23328	0.0407299	Anxa2	1
GO:0045861	negative regulation of proteolysis	5/88	350/23328	0.0104952	Serpine1/Serpina10/Papln/Wfdc2/Serpina3k	5
GO:0010001	glial cell differentiation	4/88	249/23328	0.0146913	Stat3/Rela/Rtn4/Grn	4
GO:0051099	positive regulation of binding	3/88	200/23328	0.0400671	Anxa2/Sting1/Brd4	3
GO:0071675	regulation of mononuclear cell migration	3/88	56/23328	0.00124442	Serpine1/Lgmn/Lgals3	3
GO:1903409	reactive oxygen species biosynthetic process	3/88	125/23328	0.01184	Itgb2/Dnm2/Stat3	3
GO:0032103	positive regulation of response to external stimulus	12/88	418/23328	5.63094e-08	Serpine1/Plscr1/Lgmn/Hspb1/Stat3/Sting1/Ripk1/Pum1/Lsm14a/Rtn4/Fn1/Grn	12
GO:2000377	regulation of reactive oxygen species metabolic process	4/88	207/23328	0.00786145	Itgb2/Dnm2/Stat3/Ripk1	4
GO:0050679	positive regulation of epithelial cell proliferation	4/88	208/23328	0.00799295	Cldn1/Stat3/Rtn4/Grn	4
GO:0070572	positive regulation of neuron projection regeneration	2/88	16/23328	0.00163121	Rtn4/Grn	2
GO:0032611	interleukin-1 beta production	2/88	91/23328	0.0464064	Hspb1/Stat3	2
GO:0021795	cerebral cortex cell migration	2/88	53/23328	0.0171154	Adgrg1/Rtn4	2
GO:0030193	regulation of blood coagulation	2/88	82/23328	0.0384576	Serpine1/Anxa2	2
GO:0030516	regulation of axon extension	3/88	113/23328	0.00901033	Dnm2/Rtn4/Fn1	3
GO:0045785	positive regulation of cell adhesion	6/88	435/23328	0.00608727	Itgb2/Dnm2/Rela/Cdk6/Adgrg1/Fn1	6
GO:0030522	intracellular receptor signaling pathway	4/88	207/23328	0.00786145	Stat3/Rela/Pum1/Lsm14a	4
GO:0090025	regulation of monocyte chemotaxis	2/88	28/23328	0.0049896	Serpine1/Lgmn	2
GO:0016236	macroautophagy	3/88	205/23328	0.0425961	Supt5/Ctsd/Sting1	3
GO:1903798	regulation of production of miRNAs involved in gene silencing by miRNA	2/88	25/23328	0.00398915	Stat3/Ripk1	2
GO:0032606	type I interferon production	2/88	86/23328	0.0419204	Sting1/Cd14	2
GO:0015865	purine nucleotide transport	1/88	10/23328	0.037096	Slc25a24	1
GO:0052547	regulation of peptidase activity	9/88	421/23328	3.02564e-05	Serpine1/Serpina10/Papln/Lgmn/Ctsd/Stat3/Wfdc2/Serpina3k/Grn	9
GO:0070570	regulation of neuron projection regeneration	2/88	40/23328	0.00999899	Rtn4/Grn	2
GO:0050817	coagulation	4/88	169/23328	0.00386456	Serpine1/Serpina10/Anxa2/Fn1	4
GO:1903557	positive regulation of tumor necrosis factor superfamily cytokine production	2/88	64/23328	0.0243814	Ripk1/Cd14	2
GO:0001961	positive regulation of cytokine-mediated signaling pathway	2/88	45/23328	0.0125375	Ripk1/Lsm14a	2
GO:0070509	calcium ion import	2/88	90/23328	0.0454955	Serpine1/Lgals3	2
GO:0050878	regulation of body fluid levels	5/88	354/23328	0.0109839	Cldn1/Serpine1/Serpina10/Anxa2/Fn1	5
GO:0035924	cellular response to vascular endothelial growth factor stimulus	2/88	56/23328	0.0189889	Hspb1/Rela	2
GO:0006368	transcription elongation from RNA polymerase II promoter	2/88	49/23328	0.014749	Supt5/Brd4	2
GO:1902895	positive regulation of pri-miRNA transcription by RNA polymerase II	2/88	44/23328	0.0120095	Stat3/Rela	2
GO:0031055	chromatin remodeling at centromere	1/88	11/23328	0.0407299	Nasp	1
GO:0048640	negative regulation of developmental growth	4/88	131/23328	0.00153842	Lgmn/Ripk1/Rtn4/Plac8	4
GO:0099527	postsynapse to nucleus signaling pathway	3/88	15/23328	2.28393e-05	Stat3/Kpna2/Rela	3
GO:0002831	regulation of response to biotic stimulus	5/88	291/23328	0.0049233	Plscr1/Sting1/Pum1/Lsm14a/Grn	5
GO:0002064	epithelial cell development	4/88	257/23328	0.0163133	Cldn1/Krt2/Cdk6/Rtn4	4
GO:0031099	regeneration	3/88	150/23328	0.0192119	Serpine1/Rtn4/Grn	3
GO:0021885	forebrain cell migration	2/88	71/23328	0.0295495	Adgrg1/Rtn4	2
GO:1901342	regulation of vasculature development	7/88	356/23328	0.000400033	Serpine1/Itgb2/Hspb1/Lgals3/Stat3/Rtn4/Grn	7
GO:0001667	ameboidal-type cell migration	8/88	427/23328	0.000211334	Serpine1/Lgmn/Itgb2/Hspb1/Loxl2/Rtn4/Akap12/Grn	8
GO:0061077	chaperone-mediated protein folding	2/88	54/23328	0.0177307	Dnajb4/Hspb1	2
GO:0045646	regulation of erythrocyte differentiation	2/88	50/23328	0.0153263	Stat3/Cdk6	2
GO:1904996	positive regulation of leukocyte adhesion to vascular endothelial cell	2/88	22/23328	0.00309427	Itgb2/Rela	2
GO:0006898	receptor-mediated endocytosis	6/88	240/23328	0.000298665	Serpine1/Anxa2/Itgb2/Cbl/Dnm2/Cd14	6
GO:0044766	multi-organism transport	1/88	12/23328	0.0443502	Kpna2	1
GO:1905517	macrophage migration	3/88	60/23328	0.00151964	Lgals3/Rpl13a/Rtn4	3
GO:0014062	regulation of serotonin secretion	1/88	11/23328	0.0407299	Lgals3	1
GO:0097354	prenylation	1/88	12/23328	0.0443502	Fntb	1
GO:0031047	gene silencing by RNA	3/88	169/23328	0.0261772	Stat3/Ripk1/Pum1	3
GO:0050729	positive regulation of inflammatory response	4/88	152/23328	0.00264346	Serpine1/Stat3/Ripk1/Grn	4
GO:0097530	granulocyte migration	3/88	155/23328	0.0209302	Itgb2/Lgals3/Rtn4	3
GO:0045428	regulation of nitric oxide biosynthetic process	2/88	69/23328	0.0280316	Itgb2/Dnm2	2
GO:0010770	positive regulation of cell morphogenesis involved in differentiation	3/88	188/23328	0.0343222	Dnm2/Rtn4/Fn1	3
GO:0009611	response to wounding	9/88	492/23328	0.000100249	Cldn1/Serpine1/Serpina10/Anxa2/Fntb/Rtn4/Fn1/Havcr1/Grn	9
GO:0007249	I-kappaB kinase/NF-kappaB signaling	3/88	215/23328	0.047889	Hspb1/Rela/Ripk1	3
GO:0051090	regulation of DNA-binding transcription factor activity	6/88	415/23328	0.00486261	Hck/Itgb2/Stat3/Rela/Sting1/Ripk1	6
GO:0007029	endoplasmic reticulum organization	2/88	74/23328	0.0318864	Esyt2/Rtn4	2
GO:0045429	positive regulation of nitric oxide biosynthetic process	2/88	48/23328	0.0141814	Itgb2/Dnm2	2
GO:0032651	regulation of interleukin-1 beta production	2/88	80/23328	0.0367697	Hspb1/Stat3	2
GO:1903076	regulation of protein localization to plasma membrane	3/88	114/23328	0.009229	Lgals3/Cnpy4/Tmbim1	3
GO:0017148	negative regulation of translation	3/88	145/23328	0.0175754	Rpl13a/Stat3/Pum1	3
GO:0010712	regulation of collagen metabolic process	2/88	55/23328	0.0183552	Serpine1/Fn1	2
GO:0043270	positive regulation of ion transport	4/88	334/23328	0.0377097	Serpine1/Lgals3/Dnm2/Rtn4	4
GO:0035194	post-transcriptional gene silencing by RNA	3/88	142/23328	0.0166326	Stat3/Ripk1/Pum1	3
GO:0030099	myeloid cell differentiation	5/88	414/23328	0.0202742	Plscr1/Anxa2/Stat3/Ripk1/Cdk6	5
GO:0035195	gene silencing by miRNA	3/88	136/23328	0.0148348	Stat3/Ripk1/Pum1	3
GO:0010466	negative regulation of peptidase activity	5/88	246/23328	0.00240921	Serpine1/Serpina10/Papln/Wfdc2/Serpina3k	5
GO:0090280	positive regulation of calcium ion import	2/88	26/23328	0.00431102	Serpine1/Lgals3	2
GO:0033603	positive regulation of dopamine secretion	1/88	12/23328	0.0443502	Rtn4	1
GO:2001222	regulation of neuron migration	2/88	54/23328	0.0177307	Stat3/Adgrg1	2
GO:1900262	regulation of DNA-directed DNA polymerase activity	1/88	10/23328	0.037096	Pcna	1
GO:1901033	positive regulation of response to reactive oxygen species	1/88	11/23328	0.0407299	Ripk1	1
GO:2000637	positive regulation of gene silencing by miRNA	3/88	26/23328	0.00012665	Stat3/Ripk1/Pum1	3
GO:0010739	positive regulation of protein kinase A signaling	1/88	13/23328	0.0479571	Akap12	1
GO:0048145	regulation of fibroblast proliferation	6/88	107/23328	3.2292e-06	Serpine1/Anxa2/Cdk6/Fndc3b/Fntb/Fn1	6
GO:0070301	cellular response to hydrogen peroxide	3/88	89/23328	0.00466238	Lcn2/Rela/Ripk1	3
GO:0045687	positive regulation of glial cell differentiation	2/88	54/23328	0.0177307	Rela/Rtn4	2
GO:0070918	production of small RNA involved in gene silencing by RNA	3/88	51/23328	0.000947672	Stat3/Ripk1/Pum1	3
GO:0048639	positive regulation of developmental growth	3/88	217/23328	0.0489848	Serpine1/Rtn4/Fn1	3
GO:0010038	response to metal ion	4/88	274/23328	0.0201228	Lgmn/Loxl2/Slc25a24/Fn1	4
GO:0046462	monoacylglycerol metabolic process	1/88	12/23328	0.0443502	Abhd12	1
GO:0042542	response to hydrogen peroxide	3/88	121/23328	0.0108466	Lcn2/Rela/Ripk1	3
GO:0031349	positive regulation of defense response	8/88	278/23328	1.03694e-05	Serpine1/Plscr1/Stat3/Sting1/Ripk1/Pum1/Lsm14a/Grn	8
GO:0031589	cell-substrate adhesion	8/88	351/23328	5.47495e-05	Serpine1/Itgb2/Dnm2/Vamp3/Cdk6/Peak1/Fndc3b/Fn1	8
GO:0062208	positive regulation of pattern recognition receptor signaling pathway	2/88	38/23328	0.00905592	Pum1/Rtn4	2
GO:0070231	T cell apoptotic process	2/88	60/23328	0.0216145	Lgals3/Ripk1	2
GO:0071354	cellular response to interleukin-6	3/88	32/23328	0.000237689	Stat3/Rela/Ripk1	3
GO:1990266	neutrophil migration	3/88	124/23328	0.0115869	Itgb2/Lgals3/Rtn4	3
GO:0045685	regulation of glial cell differentiation	2/88	92/23328	0.0473241	Rela/Rtn4	2
GO:0050818	regulation of coagulation	2/88	86/23328	0.0419204	Serpine1/Anxa2	2
GO:0010634	positive regulation of epithelial cell migration	5/88	150/23328	0.000262234	Serpine1/Lgmn/Hspb1/Rtn4/Grn	5
GO:0000394	RNA splicing, via endonucleolytic cleavage and ligation	1/88	11/23328	0.0407299	Zbtb8os	1
GO:0042147	retrograde transport, endosome to Golgi	2/88	83/23328	0.0393125	Ap1s1/Vamp3	2
GO:0001921	positive regulation of receptor recycling	2/88	17/23328	0.00184418	Anxa2/Vamp3	2
GO:1904018	positive regulation of vasculature development	7/88	208/23328	1.39533e-05	Serpine1/Itgb2/Hspb1/Lgals3/Stat3/Rtn4/Grn	7
GO:0007599	hemostasis	4/88	168/23328	0.00378382	Serpine1/Serpina10/Anxa2/Fn1	4
GO:1905475	regulation of protein localization to membrane	3/88	195/23328	0.0376175	Lgals3/Cnpy4/Tmbim1	3
GO:0061036	positive regulation of cartilage development	2/88	31/23328	0.00609319	Loxl2/Rela	2
GO:0071222	cellular response to lipopolysaccharide	4/88	285/23328	0.0228572	Serpine1/Plscr1/Rela/Cd14	4
GO:0062207	regulation of pattern recognition receptor signaling pathway	2/88	88/23328	0.0436941	Pum1/Rtn4	2
GO:0018342	protein prenylation	1/88	12/23328	0.0443502	Fntb	1
GO:0061035	regulation of cartilage development	2/88	71/23328	0.0295495	Loxl2/Rela	2
GO:0072540	T-helper 17 cell lineage commitment	1/88	13/23328	0.0479571	Stat3	1
GO:0043112	receptor metabolic process	5/88	212/23328	0.00125695	Lgmn/Anxa2/Itgb2/Dnm2/Vamp3	5
GO:0062197	cellular response to chemical stress	5/88	332/23328	0.0084803	Lcn2/Hspb1/Rela/Ripk1/Slc25a24	5
GO:0050920	regulation of chemotaxis	4/88	224/23328	0.0102969	Serpine1/Lgmn/Hspb1/Fn1	4
GO:0001933	negative regulation of protein phosphorylation	5/88	425/23328	0.0224049	Aida/Hspb1/Cbl/Niban1/Ptpn13	5
GO:0007596	blood coagulation	4/88	166/23328	0.00362581	Serpine1/Serpina10/Anxa2/Fn1	4
GO:0140238	presynaptic endocytosis	2/88	70/23328	0.0287865	Dnm2/Grn	2
GO:0015931	nucleobase-containing compound transport	3/88	193/23328	0.0366599	Igf2bp2/Ripk1/Slc25a24	3
