# Supplementary material for: Temporal Proteomic and Phosphoproteomic Profiling Deciphers Molecular Dynamics of Acute-to-Chronic Kidney Disease After Ischemia-Reperfusion Injury, With Dock2 Emerging as a Key Regulator
Source: Mol Cell Proteomics. 2026 Jan 12;25(2):101509. doi: 10.1016/j.mcpro.2026.101509 (PMC12915234; doi:10.1016/j.mcpro.2026.101509)
Supplement: Supplemental Table S6 [file mmc6.xlsx]

## Sheet: Sheet 1
ID	Description	GeneRatio	BgRatio	pvalue	geneID	Count
GO:0008652	cellular amino acid biosynthetic process	3/23	61/23328	2.90252e-05	Cth/Glul/Upb1	3
GO:0046394	carboxylic acid biosynthetic process	4/23	299/23328	0.000193245	Cth/Egf/Glul/Upb1	4
GO:0016053	organic acid biosynthetic process	4/23	300/23328	0.000195729	Cth/Egf/Glul/Upb1	4
GO:0051289	protein homotetramerization	2/23	54/23328	0.00128976	Cth/Upb1	2
GO:0006749	glutathione metabolic process	2/23	57/23328	0.0014359	Cth/Gstm1	2
GO:1901607	alpha-amino acid biosynthetic process	2/23	57/23328	0.0014359	Cth/Glul	2
GO:0006520	cellular amino acid metabolic process	3/23	250/23328	0.00183784	Cth/Glul/Upb1	3
GO:0051262	protein tetramerization	2/23	82/23328	0.00294347	Cth/Upb1	2
GO:0032024	positive regulation of insulin secretion	2/23	90/23328	0.00353277	Aacs/Glul	2
GO:0090630	activation of GTPase activity	2/23	92/23328	0.00368801	Rabgap1l/Ralgapb	2
GO:0090263	positive regulation of canonical Wnt signaling pathway	2/23	103/23328	0.00459774	Daam2/Egf	2
GO:0050708	regulation of protein secretion	3/23	365/23328	0.00533322	Aacs/Egf/Glul	3
GO:0090277	positive regulation of peptide hormone secretion	2/23	124/23328	0.00659151	Aacs/Glul	2
GO:0001889	liver development	2/23	126/23328	0.00679861	Aacs/Upb1	2
GO:0061008	hepaticobiliary system development	2/23	129/23328	0.00711478	Aacs/Upb1	2
GO:0002791	regulation of peptide secretion	3/23	406/23328	0.00715556	Aacs/Egf/Glul	3
GO:0030177	positive regulation of Wnt signaling pathway	2/23	135/23328	0.00776685	Daam2/Egf	2
GO:0009306	protein secretion	3/23	470/23328	0.0106661	Aacs/Egf/Glul	3
GO:0035592	establishment of protein localization to extracellular region	3/23	471/23328	0.0107276	Aacs/Egf/Glul	3
GO:0048732	gland development	3/23	471/23328	0.0107276	Aacs/Egf/Upb1	3
GO:0015886	heme transport	1/23	11/23328	0.0107943	Flvcr2	1
GO:0021940	positive regulation of cerebellar granule cell precursor proliferation	1/23	11/23328	0.0107943	Egf	1
GO:0051385	response to mineralocorticoid	1/23	11/23328	0.0107943	Hsd3b4	1
GO:0051601	exocyst localization	1/23	11/23328	0.0107943	Ralgapb	1
GO:1902946	protein localization to early endosome	1/23	11/23328	0.0107943	Egf	1
GO:0071692	protein localization to extracellular region	3/23	478/23328	0.0111639	Aacs/Egf/Glul	3
GO:0046887	positive regulation of hormone secretion	2/23	164/23328	0.0112804	Aacs/Glul	2
GO:0006575	cellular modified amino acid metabolic process	2/23	165/23328	0.011412	Cth/Gstm1	2
GO:0006213	pyrimidine nucleoside metabolic process	1/23	12/23328	0.0117701	Upb1	1
GO:0006534	cysteine metabolic process	1/23	12/23328	0.0117701	Cth	1
GO:0051260	protein homooligomerization	2/23	173/23328	0.0124893	Cth/Upb1	2
GO:0032372	negative regulation of sterol transport	1/23	13/23328	0.0127449	Egf	1
GO:0032375	negative regulation of cholesterol transport	1/23	13/23328	0.0127449	Egf	1
GO:0045741	positive regulation of epidermal growth factor-activated receptor activity	1/23	13/23328	0.0127449	Egf	1
GO:0099532	synaptic vesicle endosomal processing	1/23	13/23328	0.0127449	Vti1a	1
GO:1901678	iron coordination entity transport	1/23	13/23328	0.0127449	Flvcr2	1
GO:1905668	positive regulation of protein localization to endosome	1/23	13/23328	0.0127449	Egf	1
GO:1901605	alpha-amino acid metabolic process	2/23	180/23328	0.0134673	Cth/Glul	2
GO:0009084	glutamine family amino acid biosynthetic process	1/23	14/23328	0.0137188	Glul	1
GO:0021936	regulation of cerebellar granule cell precursor proliferation	1/23	14/23328	0.0137188	Egf	1
GO:0030213	hyaluronan biosynthetic process	1/23	14/23328	0.0137188	Egf	1
GO:0050667	homocysteine metabolic process	1/23	14/23328	0.0137188	Cth	1
GO:0051152	positive regulation of smooth muscle cell differentiation	1/23	14/23328	0.0137188	Cth	1
GO:0090161	Golgi ribbon formation	1/23	14/23328	0.0137188	Vti1a	1
GO:0097202	activation of cysteine-type endopeptidase activity	1/23	14/23328	0.0137188	Cideb	1
GO:1905063	regulation of vascular associated smooth muscle cell differentiation	1/23	14/23328	0.0137188	Cth	1
GO:1905666	regulation of protein localization to endosome	1/23	14/23328	0.0137188	Egf	1
GO:0009749	response to glucose	2/23	185/23328	0.0141857	Aacs/Glul	2
GO:0009746	response to hexose	2/23	188/23328	0.0146246	Aacs/Glul	2
GO:0000097	sulfur amino acid biosynthetic process	1/23	15/23328	0.0146918	Cth	1
GO:0009070	serine family amino acid biosynthetic process	1/23	15/23328	0.0146918	Cth	1
GO:0042178	xenobiotic catabolic process	1/23	15/23328	0.0146918	Gstm1	1
GO:1902570	protein localization to nucleolus	1/23	15/23328	0.0146918	Glul	1
GO:0034284	response to monosaccharide	2/23	189/23328	0.0147722	Aacs/Glul	2
GO:0050796	regulation of insulin secretion	2/23	190/23328	0.0149205	Aacs/Glul	2
GO:0048715	negative regulation of oligodendrocyte differentiation	1/23	16/23328	0.0156639	Daam2	1
GO:0050714	positive regulation of protein secretion	2/23	199/23328	0.0162839	Aacs/Glul	2
GO:0009164	nucleoside catabolic process	1/23	17/23328	0.0166351	Upb1	1
GO:0072529	pyrimidine-containing compound catabolic process	1/23	17/23328	0.0166351	Upb1	1
GO:0009743	response to carbohydrate	2/23	203/23328	0.0169065	Aacs/Glul	2
GO:0006896	Golgi to vacuole transport	1/23	18/23328	0.0176053	Vti1a	1
GO:0097305	response to alcohol	2/23	212/23328	0.0183443	Aacs/Hsd3b4	2
GO:0021924	cell proliferation in external granule layer	1/23	19/23328	0.0185747	Egf	1
GO:0021930	cerebellar granule cell precursor proliferation	1/23	19/23328	0.0185747	Egf	1
GO:0034656	nucleobase-containing small molecule catabolic process	1/23	19/23328	0.0185747	Upb1	1
GO:0006541	glutamine metabolic process	1/23	20/23328	0.0195431	Glul	1
GO:0021534	cell proliferation in hindbrain	1/23	20/23328	0.0195431	Egf	1
GO:0035855	megakaryocyte development	1/23	20/23328	0.0195431	Rabgap1l	1
GO:0043547	positive regulation of GTPase activity	2/23	222/23328	0.0200007	Rabgap1l/Ralgapb	2
GO:0051259	protein complex oligomerization	2/23	223/23328	0.0201697	Cth/Upb1	2
GO:0030073	insulin secretion	2/23	229/23328	0.0211965	Aacs/Glul	2
GO:0002793	positive regulation of peptide secretion	2/23	230/23328	0.0213697	Aacs/Glul	2
GO:0021516	dorsal spinal cord development	1/23	22/23328	0.0214772	Daam2	1
GO:0035634	response to stilbenoid	1/23	22/23328	0.0214772	Hsd3b4	1
GO:0060749	mammary gland alveolus development	1/23	22/23328	0.0214772	Egf	1
GO:0061377	mammary gland lobule development	1/23	22/23328	0.0214772	Egf	1
GO:0060828	regulation of canonical Wnt signaling pathway	2/23	234/23328	0.0220686	Daam2/Egf	2
GO:0090276	regulation of peptide hormone secretion	2/23	235/23328	0.0222448	Aacs/Glul	2
GO:0036010	protein localization to endosome	1/23	24/23328	0.0234076	Egf	1
GO:0070633	transepithelial transport	1/23	25/23328	0.0243715	Cldn16	1
GO:1901658	glycosyl compound catabolic process	1/23	25/23328	0.0243715	Upb1	1
GO:0090200	positive regulation of release of cytochrome c from mitochondria	1/23	26/23328	0.0253344	Cideb	1
GO:2000050	regulation of non-canonical Wnt signaling pathway	1/23	26/23328	0.0253344	Daam2	1
GO:0006891	intra-Golgi vesicle-mediated transport	1/23	27/23328	0.0262964	Vti1a	1
GO:0030212	hyaluronan metabolic process	1/23	27/23328	0.0262964	Egf	1
GO:1902884	positive regulation of response to oxidative stress	1/23	27/23328	0.0262964	Acox2	1
GO:0042493	response to drug	2/23	260/23328	0.0268393	Aacs/Gstm1	2
GO:0006536	glutamate metabolic process	1/23	28/23328	0.0272576	Glul	1
GO:0007176	regulation of epidermal growth factor-activated receptor activity	1/23	29/23328	0.0282178	Egf	1
GO:0010800	positive regulation of peptidyl-threonine phosphorylation	1/23	29/23328	0.0282178	Egf	1
GO:0034629	cellular protein-containing complex localization	1/23	29/23328	0.0282178	Ralgapb	1
GO:0010874	regulation of cholesterol efflux	1/23	30/23328	0.0291771	Egf	1
GO:0051924	regulation of calcium ion transport	2/23	275/23328	0.0297658	Egf/Cldn16	2
GO:0002092	positive regulation of receptor internalization	1/23	31/23328	0.0301355	Egf	1
GO:0045742	positive regulation of epidermal growth factor receptor signaling pathway	1/23	31/23328	0.0301355	Egf	1
GO:0006790	sulfur compound metabolic process	2/23	279/23328	0.0305671	Cth/Gstm1	2
GO:0051150	regulation of smooth muscle cell differentiation	1/23	32/23328	0.031093	Cth	1
GO:0060070	canonical Wnt signaling pathway	2/23	284/23328	0.0315808	Daam2/Egf	2
GO:0030072	peptide hormone secretion	2/23	285/23328	0.0317851	Aacs/Glul	2
GO:0000186	activation of MAPKK activity	1/23	33/23328	0.0320496	Egf	1
GO:0032369	negative regulation of lipid transport	1/23	33/23328	0.0320496	Egf	1
GO:1901186	positive regulation of ERBB signaling pathway	1/23	33/23328	0.0320496	Egf	1
GO:0000038	very long-chain fatty acid metabolic process	1/23	34/23328	0.0330053	Acox2	1
GO:0000096	sulfur amino acid metabolic process	1/23	34/23328	0.0330053	Cth	1
GO:0009069	serine family amino acid metabolic process	1/23	34/23328	0.0330053	Cth	1
GO:0006623	protein targeting to vacuole	1/23	35/23328	0.0339601	Vti1a	1
GO:0045686	negative regulation of glial cell differentiation	1/23	35/23328	0.0339601	Daam2	1
GO:0042254	ribosome biogenesis	2/23	296/23328	0.0340678	Mrpl22/Glul	2
GO:0018345	protein palmitoylation	1/23	36/23328	0.034914	Glul	1
GO:0035886	vascular associated smooth muscle cell differentiation	1/23	36/23328	0.034914	Cth	1
GO:0043087	regulation of GTPase activity	2/23	303/23328	0.0355532	Rabgap1l/Ralgapb	2
GO:0046883	regulation of hormone secretion	2/23	303/23328	0.0355532	Aacs/Glul	2
GO:0030111	regulation of Wnt signaling pathway	2/23	304/23328	0.0357675	Daam2/Egf	2
GO:0098751	bone cell development	1/23	37/23328	0.0358669	Rabgap1l	1
GO:2000273	positive regulation of signaling receptor activity	1/23	37/23328	0.0358669	Egf	1
GO:0051968	positive regulation of synaptic transmission, glutamatergic	1/23	38/23328	0.036819	Glul	1
GO:0032885	regulation of polysaccharide biosynthetic process	1/23	39/23328	0.0377702	Egf	1
GO:0044282	small molecule catabolic process	2/23	320/23328	0.0392645	Upb1/Acox2	2
GO:0008207	C21-steroid hormone metabolic process	1/23	41/23328	0.0396699	Hsd3b4	1
GO:2000008	regulation of protein localization to cell surface	1/23	42/23328	0.0406184	Egf	1
GO:0006024	glycosaminoglycan biosynthetic process	1/23	44/23328	0.0425127	Egf	1
GO:0090199	regulation of release of cytochrome c from mitochondria	1/23	45/23328	0.0434585	Cideb	1
GO:0010799	regulation of peptidyl-threonine phosphorylation	1/23	46/23328	0.0444034	Egf	1
GO:0032881	regulation of polysaccharide metabolic process	1/23	46/23328	0.0444034	Egf	1
GO:0033344	cholesterol efflux	1/23	46/23328	0.0444034	Egf	1
GO:0045740	positive regulation of DNA replication	1/23	46/23328	0.0444034	Egf	1
GO:0061098	positive regulation of protein tyrosine kinase activity	1/23	46/23328	0.0444034	Egf	1
GO:0045862	positive regulation of proteolysis	2/23	344/23328	0.0447455	Cideb/Egf	2
GO:0031667	response to nutrient levels	2/23	346/23328	0.0452146	Aacs/Glul	2
GO:0072666	establishment of protein localization to vacuole	1/23	47/23328	0.0453474	Vti1a	1
GO:0051222	positive regulation of protein transport	2/23	348/23328	0.0456856	Aacs/Glul	2
GO:0090279	regulation of calcium ion import	1/23	48/23328	0.0462906	Egf	1
GO:1905953	negative regulation of lipid localization	1/23	49/23328	0.0472328	Egf	1
GO:1901342	regulation of vasculature development	2/23	356/23328	0.0475879	Cth/Glul	2
GO:0072527	pyrimidine-containing compound metabolic process	1/23	51/23328	0.0491146	Upb1	1
GO:0046879	hormone secretion	2/23	364/23328	0.0495193	Aacs/Glul	2
GO:1904951	positive regulation of establishment of protein localization	2/23	364/23328	0.0495193	Aacs/Glul	2
