# Supplementary material for: Temporal Proteomic and Phosphoproteomic Profiling Deciphers Molecular Dynamics of Acute-to-Chronic Kidney Disease After Ischemia-Reperfusion Injury, With Dock2 Emerging as a Key Regulator
Source: Mol Cell Proteomics. 2026 Jan 12;25(2):101509. doi: 10.1016/j.mcpro.2026.101509 (PMC12915234; doi:10.1016/j.mcpro.2026.101509)
Supplement: Supplemental Table S7 [file mmc7.xlsx]

## Sheet: Sheet1
Cluster	ID	Description	GeneRatio	BgRatio	pvalue	geneID	Count
Cluster 1	GO:0042254	ribosome biogenesis	22/275	296/23328	8.44159e-12	Bysl/Eif6/Fbl/Heatr3/Mybbp1a/Nip7/Noc2l/Nop14/Nop53/Pdcd11/Riox2/Rpl12/Rpl27/Rpl38/Rps14/Rps5/Rps7/Rps8/Rrp12/Rrp9/Surf6/Utp14a	22
Cluster 1	GO:0002526	acute inflammatory response	14/275	110/23328	4.81227e-11	C3/F12/F2/Gstp1/Hp/Ighg2b/Itih4/Orm1/Orm2/Saa1/Saa2/Saa4/Serpina1b/Serpina3n	14
Cluster 1	GO:0010466	negative regulation of peptidase activity	18/275	246/23328	9.01811e-10	Cryab/Fetub/Gapdh/Itih2/Itih3/Itih4/Kng1/Ltf/Ngp/Plaur/Serpina1a/Serpina1b/Serpina1d/Serpina1e/Serpina3m/Serpina3n/Src/Vtn	18
Cluster 1	GO:0007596	blood coagulation	14/275	166/23328	1.14659e-08	C3/C9/Cfh/Cx3cl1/F10/F12/F13a1/F2/Fga/Fgb/Fgg/Kng1/Plg/S100a9	14
Cluster 1	GO:0002791	regulation of peptide secretion	19/275	406/23328	4.06695e-07	Ang/Arf1/Cx3cl1/Egfr/Ezr/Fga/Fgb/Fgg/Gapdh/Golph3/Krt20/Lrrc32/Nucb2/Ptpn23/S100a8/S100a9/Src/Tcirg1/Traf6	19
Cluster 2	GO:0007266	Rho protein signal transduction	15/582	181/23328	5.1847e-05	Arhgdia/Arhgef6/Arrb1/Cdc42ep1/Cdc42ep4/Col1a2/Eps8l1/Lpar1/Myo9b/Prex2/Ripor1/Scai/Tnfaip1/Vav1/Vav2	15
Cluster 2	GO:0010631	epithelial cell migration	20/582	295/23328	5.75988e-05	Alox12/Arf6/Ctsh/Efnb2/Evl/Mcc/Mecp2/Mia3/Nf1/Pdcd10/Pkn1/Plcg2/Prcp/Prkca/Prkce/Prkd2/Ptpn11/Pxn/Sash1/Sema4a	20
Cluster 2	GO:0007229	integrin-mediated signaling pathway	10/582	95/23328	0.000130478	Itga7/Itga9/Itgax/Itgb5/Lama3/Lama5/Ptpn11/Pxn/Thy1/Vav1	10
Cluster 2	GO:0051882	mitochondrial depolarization	5/582	24/23328	0.000272504	Abcd1/Alox12/Bok/Casp1/Parp1	5
Cluster 2	GO:0016573	histone acetylation	12/582	146/23328	0.000308093	Arrb1/Dr1/Ep400/Glyr1/Kat7/Mbip/Mecp2/Msl1/Rps6ka5/Ruvbl1/Smarca4/Trim16	12
Cluster 3	GO:0002218	activation of innate immune response	8/697	37/23328	1.09353e-05	Hmgb1/Ifi204/Ifi205/Nono/Pycard/Sting1/Xrcc5/Zbp1	8
Cluster 3	GO:0001837	epithelial to mesenchymal transition	14/697	144/23328	0.000109241	Ddx17/Ddx5/Eng/Flna/Gsk3b/Hdac2/Mcrip1/Pdcd4/Pdpn/Phldb1/Strap/Tcof1/Tgfb1i1/Trim28	14
Cluster 3	GO:0007568	aging	18/697	251/23328	0.000585767	Akt3/Apex1/C1qa/Calr/Cd68/Cdk6/Eng/Fbxo4/Foxo3/Hmga2/Ilk/Inpp5d/Mapk14/Mapk3/Ncam1/Pdcd4/Psen1/Trex1	18
Cluster 3	GO:0032675	regulation of interleukin-6 production	12/697	156/23328	0.00259028	Afap1l2/Arhgef2/Capn2/Cyba/Dhx9/Hmgb1/Inpp5d/Mapk13/Mapkapk2/Pycard/Stat3/Syk	12
Cluster 3	GO:0051092	positive regulation of NF-kappaB transcription factor activity	11/697	147/23328	0.00472997	Arhgef2/Bcl10/Dhx9/Icam1/Itgb2/Pycard/Ripk3/Rps3/Stat3/Trim12c/Trim21	11
Cluster 4	GO:0006119	oxidative phosphorylation	21/505	108/23328	1.57783e-14	Ak4/Atp5pb/Coq7/Cox6a1/Cyc1/Cycs/Gadd45gip1/Mlxipl/Mtch2/Ndufa12/Ndufa7/Ndufb6/Ndufb8/Pgk1/Sdha/Sdhaf2/Sdhc/Shmt2/Stoml2/Uqcrc1/Uqcrq	21
Cluster 4	GO:0009063	cellular amino acid catabolic process	14/505	90/23328	8.33189e-09	Abat/Aldh6a1/Auh/Gldc/Glud1/Got1/Hgd/Hibadh/Hoga1/Mccc2/Sardh/Scly/Shmt2/Uroc1	14
Cluster 4	GO:0006749	glutathione metabolic process	10/505	57/23328	3.58757e-07	Dpep1/Ethe1/Gclm/Ggt1/Gsr/Gstk1/Gstm4/Gstm7/Gstp2/Txnrd3	10
Cluster 4	GO:0016052	carbohydrate catabolic process	14/505	142/23328	2.64968e-06	Akr1a1/Aldoa/Bpgm/Entpd5/Galt/Khk/Mif/Miox/Mlxipl/Mtch2/Pgk1/Slc4a1/Slc4a4/Treh	14
Cluster 4	GO:0006766	vitamin metabolic process	8/505	70/23328	0.000132774	Akr1a1/Cubn/Mtr/Rdh10/Shmt2/Tpk1/Ttpa/Vnn1	8
Cluster 5	GO:0060544	regulation of necroptotic process	4/486	19/23328	0.000562439	Casp8/Map3k7/Ripk1/Ybx3	4
Cluster 5	GO:0038127	ERBB signaling pathway	9/486	112/23328	0.000566508	Akt1/Cbl/Gab1/Lgmn/Mvp/Pigr/Psen2/Rtn4/Tgfb1	9
Cluster 5	GO:2001235	positive regulation of apoptotic signaling pathway	11/486	184/23328	0.00171961	Casp8/Ctsc/Mapk9/Pdia3/Plscr1/Ppp1ca/Psen2/Ripk1/Sh3glb1/Stk4/Tgfbr1	11
Cluster 5	GO:1902751	positive regulation of cell cycle G2/M phase transition	4/486	30/23328	0.00331889	Cdk1/Cdk4/Hspa2/Npm1	4
Cluster 5	GO:1901990	regulation of mitotic cell cycle phase transition	13/486	265/23328	0.0039214	Akt1/Anapc4/Ankrd17/Cdk1/Cdk2/Cdk4/Hspa2/Mad1l1/Psme3/Ptpn6/Riok2/Ripk1/Tgfb1	13
Cluster 6	GO:0006635	fatty acid beta-oxidation	23/481	71/23328	1.06568e-21	Abcd3/Acaa2/Acadm/Acat1/Acox1/Acox2/Adipoq/Cpt1a/Crat/Crot/Decr1/Echdc2/Echs1/Eci1/Eci2/Etfa/Gcdh/Hadha/Hadhb/Hsd17b4/Ivd/Scp2/Tysnd1	23
Cluster 6	GO:0006099	tricarboxylic acid cycle	12/481	32/23328	8.00575e-13	Aco2/Dhtkd1/Idh2/Idh3a/Idh3b/Idh3g/Mdh2/Ndufs4/Ogdh/Pdha1/Sucla2/Suclg2	12
Cluster 6	GO:0140053	mitochondrial gene expression	15/481	107/23328	5.53532e-09	Elac2/Gatc/Mrpl12/Mrps16/Mrps35/Pnpt1/Prorp/Rars2/Rmnd1/Rpusd4/Sars2/Sirt3/Taco1/Tefm/Tufm	15
Cluster 6	GO:0007031	peroxisome organization	9/481	35/23328	2.7418e-08	Abcd3/Acot8/Acox1/Hacl1/Pex11a/Pex14/Pex16/Pex19/Scp2	9
Cluster 6	GO:0009165	nucleotide biosynthetic process	18/481	204/23328	2.62809e-07	Acat1/Acsl1/Acsl6/Afmid/Ak3/Aspdh/Dld/Flad1/Gcdh/Haao/Idh2/Kmo/Mthfd1/Nme3/Papss2/Pdha1/Pdhx/Pdk3	18
