# Supplementary material for: Temporal Proteomic and Phosphoproteomic Profiling Deciphers Molecular Dynamics of Acute-to-Chronic Kidney Disease After Ischemia-Reperfusion Injury, With Dock2 Emerging as a Key Regulator
Source: Mol Cell Proteomics. 2026 Jan 12;25(2):101509. doi: 10.1016/j.mcpro.2026.101509 (PMC12915234; doi:10.1016/j.mcpro.2026.101509)
Supplement: Supplemental Table S8 [file mmc8.xlsx]

## Sheet: STY_79.9663
Index	Gene	Protein	Peptide	Best Localized Probability	Sham-1 Intensity	Sham-2 Intensity	Sham-3 Intensity	IR1h-1 Intensity	IR1h-2 Intensity	IR1h-3 Intensity	IR1d-1 Intensity	IR1d-2 Intensity	IR1d-3 Intensity	IR3d-1 Intensity	IR3d-2 Intensity	IR3d-3 Intensity	IR7d-1 Intensity	IR7d-2 Intensity	IR7d-3 Intensity	IR28d-1 Intensity	IR28d-2 Intensity	IR28d-3 Intensity
A0A0R4J0X8_S340	Arhgef7	A0A0R4J0X8	MsGFIYQGK	0.972	2.68e+06	3.02762e+06	2.63767e+06	2.12125e+06	2.17097e+06	2.38617e+06	2573985	2.32138e+06	2612707	2.50408e+06	2.83742e+06	2875487	3.10804e+06	2464791	2518937	2642377	3.18928e+06	2754991
A0A0R4J0X8_S516	Arhgef7	A0A0R4J0X8	KPsDEEFAVR	1	888920	832805	847280	1.37544e+06	1.15903e+06	1.28335e+06	891793	972679	1.00362e+06	942567	1.02761e+06	1.05351e+06	989155	1.05788e+06	1.00169e+06	943805	1118514	995360
Q80T85_S799	Dcaf5	Q80T85	AEEPPAsPGPK	1	96435.9	64658.4	44798	66680.8	72614.8	49745.2	59176.1	29854.2	102425	54441.6	96013	69166.9	71716.7	57449	52832.3	79316.5	89776.4	83374.5
Q80TA6_S564	Mtmr12	Q80TA6	QLsLPLTQSK	0.971	42043.3	53614.8	18618.8	23479.3	33551.4	8591.34	40470.5	26941.3	31907.6	33212.8	22081.7	22281.8	27769	22376.7	16346	24383.5	18352.7	27807.2
P49586_S331	Pcyt1a	P49586	SPsPSFR	0.969	1.38072e+06	1.15515e+06	1203118	837814	993352	1.11182e+06	1.04245e+06	975839	1.23398e+06	1.36484e+06	1.0739e+06	885564	988003	923081	1.12676e+06	1.13898e+06	1.14798e+06	1.02621e+06
P49586_S343	Pcyt1a	P49586	TsPSSSPASLSR;TsPSSsPASLSR	0.968	1.68432e+06	1.92834e+06	1.57348e+06	1.25222e+06	1.06532e+06	1.56629e+06	1.39223e+06	1804961	1.795e+06	1.90067e+06	1.64866e+06	1.9744e+06	1.97438e+06	1.42761e+06	2.22693e+06	1.77545e+06	1.83977e+06	1.59826e+06
P49586_S347	Pcyt1a	P49586	TSPSSsPASLSR;TsPSSsPASLSR;tSPSSsPASLSR	0.969	605613	861904	423786	279348	375139	390396	682448	472179	366997	588801	427254	758498	853610	420171	825561	719658	544029	317656
Q6A0A2_S721	Larp4b	Q6A0A2	RAsPPAAGK	1	262296	161591	185290	162629	200057	144559	151132	12871.5	225079	157235	230726	191539	159832	137672	61697.5	174463	102911	142147
Q6A0A2_S739	Larp4b	Q6A0A2	EQNTPPKsPQ;EQNtPPKsPQ	1	204962	162604	227243	369511	411531	261446	129171	14659.7	215415	224832	249772	240655	255422	205295	189713	234788	174559	230631
B1ATI9_S88	Gas7	B1ATI9	sTGDSQNLGSSSPGR	0.964	20081.4	26375.1	22895.3	31901.1	26451.8	27969.5	31396.2	17763	34868.5	29242.8	42198	53203.3	68736.6	62729.6	96401.4	39756	82145.7	57542.7
B1ATI9_S99	Gas7	B1ATI9	STGDSQNLGSSsPGR	0.966	27109.7	37640.3	21413.7	24584.1	23703	23144.2	33107.3	18155.6	29051.3	44388.1	62411.8	73617.3	72669.1	66736.4	100344	45188.7	93768.6	67248.7
B1AZ14_S1183	Cobll1	B1AZ14	QSsLTFQSSDPEHVR	0.966	517968	646646	504929	596743	306079	486779	362246	548038	317263	353277	213595	283010	178309	233872	67507	466999	201508	172385
B1AZ14_S1234	Cobll1	B1AZ14	SGLSQSMsIDAQDSR	0.966	32519.5	41702.5	36878.4	52065.8	44037.7	32413.8	46716.7	55488	39766.3	15937.2	30210	22045.1	24835.4	13839.7	21979.6	26909.3	30000.6	28596.1
A2A5R2_S1535	Arfgef2	A2A5R2	GQSQLsNPTDDSWK;GQsQLsNPTDDSWK	0.969	234789	252876	326812	230624	293655	293982	353199	333931	297104	305199	290287	323962	380417	363125	301931	392025	334753	347261
A2A5R2_S218	Arfgef2	A2A5R2	ELEKPMQSKPQsPVIQATAGsPK;PMQSKPQsPVIQATAGsPK;PQsPVIQATAGSPK;PQsPVIQATAGsPK	0.969	189405	152052	164819	595727	470150	471229	231865	229890	189433	157773	154028	178498	205336	244458	212708	205295	128149	143475
A2A5R2_S227	Arfgef2	A2A5R2	ELEKPMQSKPQsPVIQATAGsPK;PMQSKPQsPVIQATAGsPK;PQSPVIQATAGsPK;PQsPVIQATAGsPK	0.969	3.28959e+06	3.2597e+06	2.78628e+06	2.14217e+06	2.04835e+06	2188424	1.9279e+06	2.35364e+06	2410248	1.77885e+06	1.84045e+06	2.09694e+06	2.36462e+06	1.73228e+06	2.00122e+06	1758052	1.64324e+06	2.01612e+06
A2A5R2_S264	Arfgef2	A2A5R2	VsLENGEAPR	1	22947.2	27217.4	26893.3	14670	19714.3	21154.6	18487.9	18588.5	24947.9	19330.5	22507.8	19746.7	64360.3	58030.9	18628	23731.9	17987.3	26529.4
A2A5R2_S276	Arfgef2	A2A5R2	ERGsPVSGR	0.971	443270	53902.5	426291	278109	33098.2	267391	209674	26669.7	230595	42540.9	187396	263874	36541.5	22638.5	119052	34943.8	14964.1	190579
P23198_S95	Cbx3	P23198	KSLsDSESDDSK;SLsDSESDDSK	0.967	959257	1352627	845908	1204125	1.31666e+06	1.18253e+06	1.0674e+06	121382	1011704	1.46192e+06	294026	204353	1.98199e+06	2.00035e+06	1.14179e+06	1.37811e+06	1635679	1.39278e+06
P23198_S97	Cbx3	P23198	KSLSDsESDDSK;SLSDsESDDSK	0.965	83573.5	68749.1	63141.2	49852.9	207605	39049.5	44877.7	10353.7	42435.2	78184.9	328348	72194.4	99767.7	82028.4	40915.7	85829	66960.3	88398.2
E9Q8T1_S2122	Tacc2	E9Q8T1	VQNsPPVGR	1	763077	508679	582104	547994	609445	650540	1.16041e+06	588771	1.69163e+06	935539	831032	675034	683220	652076	705045	674076	716483	719573
E9Q8T1_S2213	Tacc2	E9Q8T1	LDNTPAsPPR;LDNTPAsPPRSPTEPSDTPIAK;LDNTPAsPPRSPtEPSDTPIAK;LDNTPAsPPRsPTEPSDTPIAK	0.97	313131	746429	1.02089e+06	1.10747e+06	929611	882171	1974917	1.54872e+06	509586	782136	565423	1.09432e+06	1.10219e+06	1.06542e+06	723299	1.01091e+06	575158	688409
E9Q8T1_S2217	Tacc2	E9Q8T1	LDNTPASPPRsPTEPSDTPIAK;LDNTPASPPRsPtEPSDTPIAK;LDNTPAsPPRsPTEPSDTPIAK;sPTEPSDTPIAK	0.969	201795	642788	936502	1.07342e+06	892186	875415	1.88729e+06	1.54551e+06	563571	710157	558894	1.06775e+06	809227	1.08608e+06	531204	912674	514778	637111
E9Q8T1_S659	Tacc2	E9Q8T1	sPVMLQDR	1	456476	584961	486954	314887	450121	341983	1.28454e+06	929930	1.46614e+06	681066	776193	594142	608758	623770	440581	568823	405023	510638
P14602_S13	Hspb1	P14602	sPSWEPFR	0.97	24609.2	37958.1	40627.1	229301	114016	235401	252984	131316	169164	224483	186065	460400	20891.3	49493.7	144011	115860	145455	74178.3
P14602_S15	Hspb1	P14602	SPsWEPFR	0.971	46219.1	1.07548e+06	1.12944e+06	1.7185e+06	534394	1.71888e+06	3.64138e+06	2.36474e+06	1.43098e+06	3.17935e+06	2.01725e+06	3386666	4.40706e+06	9283917	2.81747e+06	3.08272e+06	1.45377e+06	1.679e+06
P14602_S86	Hspb1	P14602	QLsSGVSEIR	0.971	860421	1.04689e+06	549418	947789	772216	703229	1445847	962449	1.45374e+06	1.48892e+06	1.32614e+06	1.24969e+06	2526332	3.62848e+06	1975515	1.352e+06	1.6538e+06	1.55549e+06
P23298_S317	Prkch	P23298	TLAGMGLQPGNIsPTSK	0.966	40678	44616.5	60463.1	41448.4	30029.4	56358.1	63110.6	78877.8	47367.4	68331.1	27139.1	56479.3	59392.7	60390.2	46277.1	61575.7	67295.1	63837.1
P23336_S20	Ggta1	P23336	SKsETSLPSSR	0.966	23094.2	31264.5	22380.5	14374.1	21329.1	17908.6	34161.8	18588.9	39608.3	30875.2	46835.9	52324.2	32286.6	31372.6	36652.9	27616.4	40462.9	33463.1
O35381_T15	Anp32a	O35381	NRtPSDVK	0.972	403382	441033	328822	260503	322103	283730	198897	23051.6	197390	236238	71888.5	222283	291256	263867	165385	389370	279382	524296
O35382_S32	Exoc4	O35382	TLsTSDDVEDR	0.966	30411	26216.7	29871.4	69283.8	50813	47026.6	47903.3	40820.8	43665.7	46347.6	44484.8	40692.3	47633.7	69170.5	66012.9	29835.9	50073.8	48211.3
Q8BP27_S67	Sfr1	Q8BP27	ENPPsPPTSPAAPQPR;ENPPsPPTsPAAPQPR;ENPPsPPtSPAAPQPR	0.965	1.52742e+06	2059050	1.56069e+06	2.56271e+06	1.7424e+06	3231691	3.2771e+06	2.19663e+06	1442924	3.25763e+06	1267170	4.51519e+06	2512431	3.37389e+06	4.605e+06	1.92981e+06	1.29232e+06	1.42321e+06
Q8BP27_S71	Sfr1	Q8BP27	ENPPSPPTsPAAPQPR;ENPPSPPtsPAAPQPR;ENPPsPPTsPAAPQPR	0.956	670141	825781	1.02864e+06	987253	1.36216e+06	1484316	1.29994e+06	673309	861113	1.28848e+06	794794	2.03929e+06	1.85894e+06	1195407	1.9051e+06	1.40538e+06	791880	892559
Q3UEA1_S455	Acly	Q3UEA1	TAsFSESR	0.966	1.63156e+06	1.59214e+06	1.5059e+06	1.84905e+06	2.13565e+06	2.02706e+06	1.8085e+06	998037	2.12453e+06	1.47292e+06	1.50915e+06	1.584e+06	1.42864e+06	1.27968e+06	1.36347e+06	1.25117e+06	1.62759e+06	1.56066e+06
Q3UEA1_S481	Acly	Q3UEA1	AKPAMPQDSVPsPR;PAMPQDSVPsPR	0.97	259179	211949	308868	280970	215039	263386	288808	311288	261736	268702	265850	289545	250450	312090	435894	294705	449681	315896
Q3UEI1_S121	Pde4c	Q3UEI1	REsFLYR	0.965	68309.7	64187.1	37669.2	60187.1	41550.1	46140.8	44148.1	43700.2	42188.3	42253.3	31134.3	29462.7	28623.1	30678.8	13820.5	37803.3	25683.9	20409.8
Q3UEI1_S128	Pde4c	Q3UEI1	SDsDHEPSPK	0.967	151260	135722	160336	273705	215642	197256	124145	18165.2	134974	75996.5	106232	75853.5	143772	123707	53784.4	126575	109138	129878
A2AUK5_S75	Epb41l1	A2AUK5	DYSEADGLsER	0.971	60802.2	50123.6	73766.2	77167.7	101011	75221.1	71565.8	72533.7	73479.6	58249.1	71169.3	59025.5	59280.4	77832.2	75251.1	89410.6	59337.4	76754.2
A2AUK5_S782	Epb41l1	A2AUK5	SLsPIIGK	0.968	212846	152108	178644	327828	264435	353866	230913	264348	228687	257599	216744	201529	186519	164747	220359	191943	236250	194798
A2AUK5_S868	Epb41l1	A2AUK5	ETDPsPEER	0.971	117043	122496	108505	321358	331346	269025	366577	39889.9	460325	252698	328882	226093	172607	278702	109497	145009	121637	141472
A2AUK5_T475	Epb41l1	A2AUK5	RSEAEEGEVRtPTK;RsEAEEGEVRtPTK;SEAEEGEVRtPTK;sEAEEGEVRtPTK	0.969	126169	75109.2	94019.6	783770	480827	568841	243158	163311	164557	65886.2	139320	126686	132656	52248.9	100598	74627.3	117384	59223.8
Q52KI8_S461	Srrm1	Q52KI8	KVELsESEEDK;KVELsESEEDKGSK;KVELsEsEEDKGSK;VELsESEEDK;VELsESEEDKGSK;VELsEsEEDKGSK	0.97	891566	785120	599937	642183	688175	704585	776875	696636	654229	395242	801323	822602	863569	1.13826e+06	770122	874602	836004	820223
Q52KI8_S463	Srrm1	Q52KI8	KVELSEsEEDKGSK;KVELsEsEEDKGSK;VELSEsEEDK;VELSEsEEDKGSK;VELsEsEEDKGSK	0.968	24462.9	81945.6	131799	132870	66258.6	11351.9	85091.3	20645.8	191249	85022.2	39980.8	267533	154873	105095	44527.8	43213.3	63393.4	77837.2
Q52KI8_S550	Srrm1	Q52KI8	RWQsPVTK;WQsPVTK	0.971	898508	767355	619095	572008	615934	795518	513588	675232	829503	1.11768e+06	716158	839098	771583	740941	337467	735538	1.00075e+06	914250
Q4VA53_S1356	Pds5b	Q4VA53	AEsPETSAVESTQSTPQK;AEsPETSAVESTQStPQK	0.946	1.7506e+06	2.0165e+06	1.78892e+06	1.43434e+06	1412051	1.33913e+06	1.51949e+06	1.36455e+06	1.4774e+06	1.50444e+06	1.70792e+06	1.51161e+06	2.09012e+06	1.88726e+06	2294883	1.8116e+06	2.39583e+06	2302958
Q4VA53_S1381	Pds5b	Q4VA53	APsPSQPPK	0.971	546808	439854	345250	372961	299063	342976	394124	69798.5	337833	385787	429653	341167	383905	418703	566987	390259	479394	461552
B1AZ14_S634	Cobll1	B1AZ14	ENHLTAsPGPDQK	0.968	247678	274389	178788	278707	226944	238625	210508	169091	179606	160518	166757	131984	123697	100194	59327.5	175037	179709	141869
B1AZ14_S864	Cobll1	B1AZ14	TLsSPTGTETNPPK	0.968	2.40984e+06	2.33067e+06	1.57534e+06	1.26116e+06	1265232	2.28428e+06	1.60019e+06	1.66496e+06	1.74319e+06	1.20289e+06	1.18716e+06	1.08572e+06	1.22941e+06	917345	1.31831e+06	1.26633e+06	2.61631e+06	1.75026e+06
B1AZ14_S865	Cobll1	B1AZ14	TLSsPTGTETNPPK	0.968	347024	289595	283792	1.31889e+06	1.2595e+06	1.35637e+06	419898	573024	484797	321668	377950	334890	209929	190332	332085	293202	236433	265486
B1AZ14_S961	Cobll1	B1AZ14	DPQLsPEQHPSSLSER	0.97	470986	404923	473559	2.32203e+06	1.61539e+06	2.08e+06	882028	853411	776354	512608	471451	514284	330941	377268	127081	473127	138930	179839
B1AZ14_S996	Cobll1	B1AZ14	ADDDIIQKPAETsPPPVAPK;PAETsPPPVAPK	0.967	409533	680771	755022	2578495	1.11581e+06	1838305	1.2824e+06	1.84835e+06	495243	713813	392572	894648	191836	445447	681188	604573	140120	204970
P24547_S416	Impdh2	P24547	GMGsLDAMDK	1	117030	137703	136313	83581.7	102748	100249	141264	126739	195017	140010	148205	141643	100761	98669	129681	133117	103678	98592.6
P24788_S234	Cdk11b	P24788	sPLRPPR	1	432956	423503	484067	321971	473314	539525	549330	526406	684235	804946	609013	520491	847258	642070	788886	746390	691090	676557
P24788_S47	Cdk11b	P24788	RDsLEEGELR	1	181307	157079	190982	216388	240599	221453	151122	141185	178985	222868	163052	178958	173441	188056	115016	187429	125449	146615
P24788_S578	Cdk11b	P24788	EYGsPLK	0.97	289700	316673	274652	222372	246210	247900	266068	223491	337506	391616	347443	479503	327724	287506	363202	277668	368896	345874
Q02248_S191	Ctnnb1	Q02248	sPQMVSAIVR	0.972	394252	413368	413311	303990	285786	261746	421957	390281	412340	233140	319210	544900	363720	273840	484161	396788	498702	458953
Q02248_S552	Ctnnb1	Q02248	RTsMGGTQQQFVEGVR;TsMGGTQQQFVEGVR	0.966	2.00535e+06	2.34506e+06	3.45029e+06	3137547	2.40094e+06	2329403	2.79615e+06	3.37074e+06	2.37586e+06	1.96789e+06	2.32791e+06	3.06268e+06	2.03724e+06	3.05195e+06	2.7594e+06	3.44612e+06	3.09608e+06	2.67224e+06
Q02248_T551	Ctnnb1	Q02248	RtSMGGTQQQFVEGVR;tSMGGTQQQFVEGVR	0.954	1.38273e+06	2.89069e+06	1092503	1.16924e+06	882587	1.3426e+06	1.07575e+06	1.14974e+06	2161983	2.61513e+06	2.29774e+06	1793280	937719	1.02678e+06	1745343	318793	242278	715652
P35486_S232	Pdha1	P35486	YGMGTsVER	0.966	3.57672e+06	6977008	2.99334e+06	8045128	10800000	10800000	4342053	2.61348e+06	3.73442e+06	1794983	1.23368e+06	1.69025e+06	2691340	4533442	1.71268e+06	2.16677e+06	1.51816e+06	1.91342e+06
P35486_S293	Pdha1	P35486	YHGHsMSDPGVSYR;YHGHsMSDPGVSyR;YHGHsMSDPGVsYR	0.968	8894618	13000000	6.22634e+06	12800000	9777841	11900000	8748922	8522801	7.57361e+06	5.91139e+06	5612968	3876737	3451053	7450101	2.34261e+06	8896693	3.47263e+06	4.88037e+06
P35486_S300	Pdha1	P35486	YHGHSMsDPGVsYR;YHGHsMSDPGVsYR	0.968	2.25095e+06	4.58823e+06	2.87798e+06	8376358	9197592	6037965	3.63184e+06	3770679	2279595	1.65028e+06	1.19358e+06	1.25057e+06	1.92568e+06	5.45985e+06	909504	2.7697e+06	967215	1.66862e+06
P35486_T231	Pdha1	P35486	YGMGtSVER	0.947	267455	390836	160914	1.98482e+06	2.93938e+06	144522	563139	18045.6	401425	81011.9	1.21901e+06	66693.3	222376	301864	676933	213485	28339.6	54256.1
E9QNA7_S55	Sorbs1	E9QNA7	GTPSSsPVSPQESPK;GTPSSsPVsPQESPK	0.954	349638	252703	247925	79261.3	175373	199347	327535	378593	160546	167617	368098	155112	223010	159417	154358	310309	107480	250026
E9QNA7_S58	Sorbs1	E9QNA7	GTPSSSPVsPQESPK;GTPSSSPVsPQESPKHESK;GTPSSSPVsPQEsPK;GTPSSSPVsPQEsPKHESK;GTPSSsPVsPQESPK	0.968	90978.6	30356.6	114759	794683	528049	510617	229439	144973	61889.8	41500.7	172800	170018	126743	232673	115025	191632	45814.2	118551
E9QNA7_S62	Sorbs1	E9QNA7	GTPSSSPVSPQEsPK;GTPSSSPVSPQEsPKHESK;GTPSSSPVsPQEsPK;GTPSSSPVsPQEsPKHESK	0.967	198721	196008	210718	694153	541672	480011	340629	379081	255552	298234	257263	288750	264942	400339	199030	251457	146142	215972
Q68FH0_S272	Pkp4	Q68FH0	AAsPYSQR;AAsPYSQRPAsPTAVR	0.971	194468	223074	128490	396101	169055	296069	218624	146107	271677	192427	97203.3	95249.6	120991	113382	161333	243879	185141	239402
Q68FH0_S280	Pkp4	Q68FH0	AAsPYSQRPAsPTAVR;PAsPTAVR	0.971	1.5011e+06	1311296	1.07717e+06	1169577	1.05156e+06	1.26263e+06	937097	423293	1212289	900878	1.14401e+06	805705	821549	638705	777055	1.0251e+06	889867	977158
Q68FH0_S313	Pkp4	Q68FH0	VGsPLTLTDAQTR	0.971	275568	214912	288875	738189	597543	815446	412136	456084	406426	373789	290297	307968	282400	264911	278888	294638	359936	320779
Q80WK2_S88	Slc51b	Q80WK2	ENNsQVFLR	1	1.35569e+06	2.51414e+06	1.13812e+06	1.5199e+06	751625	1.25718e+06	1.2927e+06	1480644	1.74292e+06	1132110	1.37916e+06	860083	1.09626e+06	1.62556e+06	822577	1.86452e+06	970382	1.53571e+06
Q80WQ6_S357	Rhbdf2	Q80WQ6	sISSTVQR	0.971	64139.9	58238.5	59556.8	102822	112343	106557	87324.8	67153.8	124166	121296	135643	149637	90709.2	102972	158580	83579.3	109997	101070
Q80WQ6_S359	Rhbdf2	Q80WQ6	SIsSTVQR	0.966	37212.4	36454.9	27498.1	80097.3	84215.4	96397.7	33725.5	42402.1	63262.1	43003	35530.1	35353	39080.6	37093	54944.3	33030.1	49232.5	41981.5
Q80WQ6_S60	Rhbdf2	Q80WQ6	SVsLQEPR	0.965	73382.7	75248.7	50028.1	77238.8	43854.5	63682.9	89295	74649.5	103269	165685	85878.5	134623	201730	76758.3	212693	87634.7	79591.3	102646
Q80WQ6_S83	Rhbdf2	Q80WQ6	QAsLSQSIR	0.97	33141.3	32799	27851.9	28117.6	28543.1	28319.3	34847.9	43432.3	27163.2	43572	75338.9	43245.5	44520.4	35121.2	58919.9	37629.6	56254.1	43936.7
Q8C2Q3_S215	Rbm14	Q8C2Q3	DRsPLRR	1	226634	202735	113305	173405	152381	212100	180934	42446.2	265400	210185	194554	169023	253961	45282.2	63173.6	207598	257364	219777
Q8C2Q3_S582	Rbm14	Q8C2Q3	TRLsPPR	0.968	1.79547e+06	1.27876e+06	1.05784e+06	949139	781004	1.33876e+06	2.00518e+06	1.28196e+06	2.10495e+06	1.43712e+06	2.07627e+06	1.37191e+06	1615303	1.69334e+06	1.58215e+06	1.44979e+06	1.80519e+06	1.50605e+06
Q64516_S121	Gk	Q64516	TQsTVENLSK	0.964	79504.8	64590.5	62446	64012.8	62731	57350.1	50643.1	53637	53674.3	42165.7	39890.1	33919.1	34687.8	25331.2	42528.3	39518.4	36509.8	40017.3
Q64669_S82	Nqo1	Q64669	EGRLsPDIVAEHK;LsPDIVAEHK	1	484661	379759	433593	218084	158660	292777	259613	411336	344629	339909	187671	211912	164257	198495	94990.8	226162	140306	181653
Q91X84_S162	Crtc3	Q91X84	TNsDSALHTSALSTK	0.967	103590	132946	91992	105885	93760.4	80468.8	109980	100231	92517	92102.5	124618	115508	143427	174429	163233	121849	170756	146519
Q91X84_S329	Crtc3	Q91X84	sNPSIQATLSK	0.97	78355.1	103496	64369.6	63305.8	57952.5	73009.4	88003.2	64882.8	73361.1	87164.4	79697.7	105962	104799	91510.9	103192	81802.6	99768.7	93787.7
Q3UM45_S24	Ppp1r7	Q3UM45	RVEsEESGDEEGK;RVEsEESGDEEGKK;RVEsEEsGDEEGK;RVEsEEsGDEEGKK;VEsEESGDEEGK;VEsEESGDEEGKK;VEsEEsGDEEGK;VEsEEsGDEEGKK	1	282020	530168	410973	392294	483104	561953	366057	40092.3	224503	268476	376497	523584	498605	252562	201913	495840	258076	300149
Q3UM45_S27	Ppp1r7	Q3UM45	RVESEEsGDEEGK;RVESEEsGDEEGKK;RVEsEEsGDEEGK;RVEsEEsGDEEGKK;VESEEsGDEEGK;VESEEsGDEEGKK;VEsEEsGDEEGK;VEsEEsGDEEGKK	1	319474	523764	441914	431583	532826	585994	385135	28256.7	270773	291016	426787	523584	540266	326675	205158	535440	301794	349839
Q3UM45_S323	Ppp1r7	Q3UM45	sLETVYLER	0.97	34761.3	38535	62342	42736.1	37170.9	43341.3	36084.4	33841.4	20323.5	37296.3	27242	35363.4	31769	33164.5	18065.6	43164.1	28729.9	29256.3
Q6PHZ5_S107	Rbm15b	Q6PHZ5	ASGDPGAGGAsPR	0.969	126163	121637	106729	89277.1	91551.7	86085.6	118163	15599.1	129626	125876	148944	146996	167235	163329	130146	148095	192232	169730
Q6PHZ5_S263	Rbm15b	Q6PHZ5	SLsPVAAPPLR	0.969	127158	157749	177787	76425.6	65305.3	113900	148555	233158	207042	138709	146382	178476	227352	118532	214714	136684	299652	240314
Q6PHZ5_S559	Rbm15b	Q6PHZ5	NsLEGYSR;RNsLEGYSR	0.97	58275.1	48342.3	51426.7	102792	91410.9	70589.5	65632	73618.1	58152.9	99863.9	60458.6	85504.8	110820	100708	141437	77874.3	122533	107062
Q6PHZ5_S606	Rbm15b	Q6PHZ5	TTHsPYEER	0.965	91152.9	110581	83774.4	69872.6	97800.2	60882.6	93277.9	22904.9	94123.8	96371.9	104829	110954	167981	153244	134545	109327	114842	134564
Q6PHZ5_T529	Rbm15b	Q6PHZ5	DRtPPHLLYSDR;tPPHLLYSDR	0.97	108230	90527.5	44666.8	87187.1	54204.7	106861	107302	68983.3	68172.2	170397	77378.1	110756	83972.8	143274	23785.8	53942.8	76522.1	42350.8
Q61337_S136	Bad	Q61337	sAPPNLWAAQR	1	503436	496074	719410	1.05807e+06	1.25995e+06	872239	395853	554940	208958	489818	337145	683508	698174	503833	554348	702723	448722	500513
Q61337_S155	Bad	Q61337	MsDEFEGSFK;RMsDEFEGSFK	0.972	320162	371004	540545	519682	517028	445173	233342	303776	169981	326230	227145	277531	244868	261897	227970	365889	206493	215758
Q61337_S170	Bad	Q61337	sAGTATQMR	0.971	262565	277066	189749	152436	318957	192471	141066	43317.9	165719	193891	203971	284280	235708	175916	181857	296746	174084	205114
Q80TG1_S1013	Kansl1	Q80TG1	EAEVAPTsPPVVPLK	0.955	40361.2	40824	72691.6	100025	68109.9	111543	65628.6	75539.1	27168.9	70120.6	34338	54314.1	42728	46133.3	63712.4	50650.8	56068.9	38257.6
Q80TG1_S249	Kansl1	Q80TG1	LsPSTDSSSNLTNVK	0.968	120886	119590	107072	127405	117851	134288	99758.6	96608.3	120296	102919	108748	116898	128469	121636	171984	108827	188964	176632
Q80TI0_S274	Gramd1b	Q80TI0	PDAsPQLPK;SSIETKPDAsPQLPK	1	1.02181e+06	972706	1.1725e+06	773479	665209	808489	497763	1.12198e+06	480168	627952	503239	262651	669669	478337	355552	790592	482084	595278
Q80TI0_S28	Gramd1b	Q80TI0	sRSPTPQNQDGDTMVEK	0.779	207587	125815	160655	209882	176080	185273	71611	144136	24458.1	49155.8	19290	21405.5	69404.4	40421.7	71528.1	102779	112713	127892
Q80TI0_S30	Gramd1b	Q80TI0	SRsPTPQNQDGDTMVEK;sPTPQNQDGDTMVEK	0.969	279194	306904	247407	350690	398985	331459	160358	297730	125224	155029	107241	114218	301073	171606	147542	255270	206742	229884
Q99LB6_S282	Mat2b	Q99LB6	PITDsPVIGAQR;PITDsPVIGAQRPK	0.968	235780	151356	201171	162876	139537	185561	134469	151675	150387	153653	137522	113351	131845	163807	137318	114613	144693	133561
Q99LC5_S140	Etfa	Q99LC5	sPDTFVR	0.971	48233.9	58298.6	41939.5	43357.5	44892.2	38890.5	34188.8	34110.5	41076.5	30540.5	33606.4	22551.8	32260.2	23773.3	29487.6	40468.7	23479.2	38652.9
Q9QXA6_S15	Slc7a9	Q9QXA6	EDEKsTHSTELK;EDEKsTHsTELK;EDEKstHSTELK;REDEKsTHStELK;REDEKsTHsTELK;sTHsTELK	0.964	956226	1.22352e+06	1.15645e+06	432232	598635	779489	706701	108674	322802	521250	719560	580695	655875	374695	320086	772633	403325	555350
Q9QXA6_S18	Slc7a9	Q9QXA6	EDEKSTHstELK;EDEKStHsTELK;EDEKsTHsTELK;REDEKSTHstELK;REDEKStHsTELK;REDEKsTHsTELK;STHsTELK;sTHsTELK	0.964	2.34552e+06	1.22352e+06	2.25064e+06	883659	1.55344e+06	1.16401e+06	1.34163e+06	295467	1.2159e+06	1.16069e+06	719560	1.16693e+06	1.41616e+06	671502	574923	1.70532e+06	746663	1074224
Q9QXA6_S5	Slc7a9	Q9QXA6	MEETsLR;MEETsLRR	0.956	194961	152468	130396	119181	123849	152994	164674	167488	166951	182349	107038	140356	156319	50573.6	60049.8	104272	71147.5	84842.7
Q71FD5_S18	Znrf2	Q71FD5	AYsGSDLPSGTGSGGGGADGAR	0.965	257038	275953	363385	393878	376800	375559	393558	439483	302800	261535	288611	272068	250251	369401	236251	353062	219574	304044
Q71FD5_S189	Znrf2	Q71FD5	ITYNEDVLsK	0.967	50362.8	38773.7	57995.9	33381.2	42294.8	36715	44163.3	42272.7	33381.3	33495.9	40362	50149.1	44296.2	23710.1	46489.9	59701.8	48193.6	62385
Q71FD5_S75	Znrf2	Q71FD5	sLGGAVGSASGGR	0.971	104613	119073	126950	175653	50357.5	157472	114456	225745	101680	185550	117508	158292	211023	218892	245611	168035	230983	191369
Q3U422_S465	Ndufv3	Q3U422	LPQPSSGREsPR	0.967	536416	450677	518330	478812	480352	509110	435945	484739	342671	289710	235971	234251	322107	112159	219272	436652	340281	359867
Q3U5C8_S111	Arhgef16	Q3U5C8	HQsFGAAVLSK	0.97	141613	118211	105900	100734	77323.5	144320	98711.2	109214	108330	141772	106832	94954.2	83815.8	107327	32722.9	124520	63812.2	69234.1
E9Q616_S136	Ahnak	E9Q616	LRsEDGVEGDLGETQSR;sEDGVEGDLGETQSR	0.97	182970	106466	350800	1.12738e+06	572411	1.0755e+06	853912	703335	353896	605624	563955	1.18853e+06	334857	644215	169333	577872	423266	325043
E9Q616_S211	Ahnak	E9Q616	LPsGSGPASPTTGSAVDIR;LPsGSGPAsPTTGSAVDIR;LPsGsGPASPTTGSAVDIR	0.965	251073	837120	840333	1.37443e+06	792629	1.85403e+06	1551058	1266986	410395	1.50754e+06	594060	2646655	1.29298e+06	1309124	1.39115e+06	1.25203e+06	1.22848e+06	610681
Q6PDN3_S1795	Mylk	Q6PDN3	KSsTGSPTSPINAEK;KSsTGSPTsPINAEK;KSsTGsPTSPINAEK;SsTGSPTSPINAEK;SsTGSPTsPINAEK	0.963	1.20644e+06	1.14979e+06	1.60433e+06	1.01135e+06	1561587	1.12745e+06	2.01323e+06	1.88434e+06	1.27378e+06	1.01884e+06	2.34794e+06	2.8162e+06	3.36256e+06	1.82242e+06	3.39868e+06	2566796	3.50333e+06	3.21004e+06
Q6PDN3_S1798	Mylk	Q6PDN3	KSsTGsPTSPINAEK;KsSTGsPTSPINAEK;SSTGsPTSPINAEK;SSTGsPTsPINAEK;SSTGsPtSPINAEK	0.965	988266	1.07566e+06	1.01874e+06	759094	928256	994545	1301917	980271	1.14349e+06	1.30441e+06	1.83651e+06	1.44754e+06	1.81031e+06	1.24463e+06	1.53893e+06	809963	1.96015e+06	1.05928e+06
Q6PDN3_S1801	Mylk	Q6PDN3	KSsTGSPTsPINAEK;KsSTGSPTsPINAEK;SSTGSPTsPINAEK;SSTGsPTsPINAEK;SsTGSPTsPINAEK	0.966	2.40765e+06	1517508	1.30771e+06	2289049	3.15415e+06	2.79485e+06	2.18261e+06	2380480	2.77822e+06	2.19972e+06	2495720	2250466	2.66941e+06	2.52331e+06	2.92352e+06	1.87803e+06	2.69884e+06	2.3349e+06
Q60707_S709	Tbx2	Q60707	ALSPGREsPK;ALsPGREsPK	1	199553	283265	193129	194889	236706	185559	199315	17986	155884	168140	288056	213495	232293	169662	282696	246909	265160	214669
Q60710_T310	Samhd1	Q60710	EQIMGPPItPVK	1	28540.3	37958.3	28134.9	22630.6	10662.3	46090.4	66605.4	56301.2	30192	165853	229691	191610	153377	155678	249109	44214.8	87861.2	57671
Q60714_S468	Slc27a1	Q60714	FDGYVsDSATNK;FDGYVsDSATNKK;RFDGYVsDSATNK	0.969	106500	156704	194610	112812	111759	106166	100906	112400	73790.4	86445.7	63604.7	87644.6	80417.6	61595.8	86669	97874.7	84375.2	86173.9
P98203_S334	Arvcf	P98203	GsLGSLDR	0.972	283082	316312	249557	166573	205770	213078	210109	171897	201245	187642	247621	182338	208431	158624	193183	239728	185615	207093
P98203_S337	Arvcf	P98203	GSLGsLDR	0.96	442446	350326	296556	265817	331916	283351	249493	212652	231317	227291	298124	227740	242363	187604	321975	279691	275502	288099
P98203_S345	Arvcf	P98203	RsPSVDSTR;RsPsVDSTR;sPSVDSTR	0.97	441949	438628	396552	279981	380105	272955	283948	16592.3	296950	241738	221845	275082	319595	224382	193153	371004	292452	325819
Q3UQ44_S1389	Iqgap2	Q3UQ44	TLEQTGHVSsK	0.963	95903.4	101728	87858.4	68355.9	83195.6	89015.2	76405.7	81969.7	130119	103286	84205	72564.3	73304.9	74941.9	103454	96942.9	107935	103921
Q3UQ44_S16	Iqgap2	Q3UQ44	YGsIVDDER	0.969	284499	318924	254507	438433	416108	375145	307608	344176	376438	282084	257772	240674	314697	266832	387392	263686	322908	308536
Q3UQN2_S394	Fcho2	Q3UQN2	HsPVQMNR	1	558567	538804	391709	326425	445977	479652	333500	127680	440041	433816	360285	420525	513271	321579	416637	454750	463303	500531
Q3UQN2_S403	Fcho2	Q3UQN2	NSsNEELTK;NSsNEELtKsK	0.967	508294	482613	436580	382434	467402	366242	334019	81581	467025	328383	587464	538758	553774	490019	337883	523580	455399	498186
P0C7T6_T328	Atxn1l	P0C7T6	GtPDTDLEVQR	0.971	130405	186693	117075	76068.8	76513.3	60698.7	115866	108027	166918	102919	190199	88456.3	103093	218341	153072	120736	211116	166414
P0CG50_S57	Ubc	P0CG50	TLsDYNIQK	0.967	332676	332775	293550	288687	345368	272748	343825	297736	317629	275350	378984	307284	393402	320060	356393	285912	228761	328035
Q3UHJ0_T604	Aak1	Q3UHJ0	VQTtPPPTIQGQK	0.969	413785	271238	92779.6	286866	194111	310248	237000	252609	249336	72117.1	222878	161952	182129	60403.5	202957	277454	244651	243854
Q3UHJ0_T618	Aak1	Q3UHJ0	VGSLtPPSSPK;VGSLtPPSsPK;VGSLtPPsSPK	0.969	736221	549012	937936	771550	988170	1.35493e+06	624086	955162	1.0194e+06	1.1123e+06	1.02979e+06	1568604	1.13141e+06	790106	1.56151e+06	1.09444e+06	678944	658103
Q8BTI8_S1972	Srrm2	Q8BTI8	sRtPPAIR	1	419444	481356	573241	575063	774708	573367	482461	257667	343066	694913	429048	693118	720519	779065	704541	727568	369403	411313
Q8BTI8_S1984	Srrm2	Q8BTI8	sRTPLLPR;sRtPLLPR	1	306633	228702	395296	243674	476073	400422	292062	319672	263939	516412	259197	495098	469234	446635	337076	243586	24103.9	104251
Q68FE6_S347	Ripor1	Q68FE6	FSTYSQsPPDTPSLR	0.967	15472.7	78714.1	252418	80724.2	55381.8	108704	316338	219019	47589.1	177084	30589.3	271910	106381	193822	73655.5	176158	68897.9	98508.7
Q68FE6_S748	Ripor1	Q68FE6	PLTSPAPDsPEQIPK	0.971	404765	488557	490393	374504	334645	399100	634038	778296	401521	722712	596593	782928	706322	741407	622485	751457	672900	610730
Q3UYC0_S122	Ppm1h	Q3UYC0	sSLPNGEGLQLK	0.919	504528	600951	743060	690847	608377	657466	758200	648260	568305	699938	600957	769400	895952	835832	575414	920907	725768	689037
Q3UYC0_S220	Ppm1h	Q3UYC0	GGVGAPGsPSTPPTR	0.968	71289.2	51639.7	52225.2	96790.2	73645	119878	98070.9	94603.2	77583.2	61327.3	49572.1	43353	72766.9	74006.8	82937.2	40643.6	105041	69154.8
Q3UYC0_T113	Ppm1h	Q3UYC0	AGTITStPNR	0.965	191645	160595	139142	107941	112028	161582	181438	77109.3	269657	189867	172001	127543	157249	156813	174551	146837	203228	178744
E9Q0S6_S1535	Tns1	E9Q0S6	QGsPTPALPEK	0.971	3.67185e+06	2550226	2822119	2.3067e+06	2.55017e+06	2.56158e+06	2.17528e+06	3.02395e+06	3.14305e+06	2.1302e+06	2.7682e+06	2.08247e+06	1.87749e+06	1.56644e+06	2246146	2.33239e+06	2.30349e+06	2.47096e+06
E9Q0S6_S154	Tns1	E9Q0S6	VsPSIQPQPQSQPTSLSR;VsPSIQPQPQSQPTSLsR	0.964	340268	797939	731697	454865	476142	933854	828316	915317	591730	690753	677646	662219	715328	212249	449661	974428	795746	525094
E9Q0S6_S1547	Tns1	E9Q0S6	RMsVGDR	1	1.85909e+06	1.50862e+06	1.18554e+06	1.63373e+06	2.03427e+06	1.11196e+06	2.0251e+06	456206	2.01867e+06	1725263	1.95245e+06	1.99093e+06	1.25643e+06	1.81655e+06	1.51972e+06	1.90714e+06	1.73259e+06	1.05839e+06
E9Q0S6_S1554	Tns1	E9Q0S6	AGsLPNYATINGK	0.97	68463.6	83812.2	68086.2	67134.4	60098.1	71140.1	29745.2	56971.3	65873.1	44925.9	56820.7	54575.3	25402.3	63064.4	35635.6	83896.3	48945.5	53244.5
Q0P678_S863	Zc3h18	Q0P678	MGsPKPER	1	367965	342337	461660	382044	219204	414021	391200	57364	344582	608855	389672	347210	310274	391497	347295	573964	397567	486371
Q0P678_S888	Zc3h18	Q0P678	KRPLsPQSK;PLsPQSK;RPLsPQSK	0.967	182529	160668	168612	195419	228688	197322	205692	56206.9	299098	160540	317312	184143	120363	202080	248716	194190	163284	223363
P62996_S14	Tra2b	P62996	SDSGEQNYGEREsR;sDSGEQNYGEREsR	0.969	273593	249771	423697	302686	476250	351209	266523	159248	217222	319516	179686	215947	465057	293845	337662	253121	200302	262853
P62996_S2	Tra2b	P62996	sDSGEQNYGER;sDSGEQNYGEREsR	0.97	593181	824516	932225	611573	584232	614723	605634	287724	558616	649749	861661	829771	1135902	1.07138e+06	1.10818e+06	816993	884666	849731
P62996_S264	Tra2b	P62996	RRsPsPYYSR;RsPsPYYSR;sPSPYYSR;sPsPYYSR	0.97	368427	357596	315655	268074	336101	203868	448711	101992	148992	399420	363829	568412	506664	273868	337111	447954	371637	359383
Q8BJU0_T305	Sgta	Q8BJU0	SRtPSASHEEQQE;SRtPSAsHEEQQE;tPSASHEEQQE	0.962	98151.3	61858.7	91144.8	61050.3	92884.5	1.28104e+06	94374.1	17717.7	90770.3	39250.3	131256	89002.2	103790	120957	101227	123558	97376.2	113235
Q8BJU0_T82	Sgta	Q8BJU0	APDRtPPSEEDSAEAER;tPPSEEDSAEAER	0.971	487413	509389	549222	587349	537162	371794	576837	454910	87082.4	335987	483981	521485	622855	595223	490429	686640	641885	621365
P55200_T335	Kmt2a	P55200	DKEGtPPLTK;EGtPPLTK	0.97	68018.1	72266.5	60397.9	56576.7	47198.9	66278.2	68301.9	52972.1	107425	99832.2	105859	84372.5	70050.3	82020.1	151797	73477.9	135441	109998
P55258_S181	Rab8a	P55258	LEGNsPQGSSHGVK;LEGNsPQGsSHGVK	0.967	62501	22521.1	72903	133136	101394	94639.1	55680.6	27467.3	22695.2	38614	61846.2	14411.3	60278.5	57064.6	61803.8	60054.1	38503.9	62437.3
P55258_S185	Rab8a	P55258	LEGNSPQGsSHGVK;LEGNsPQGsSHGVK	0.962	29918.2	51781.7	107146	73044.4	73543	118961	89732.2	53427.7	22695.2	54540.5	39003.8	7499.21	94299.9	73458.4	92757.6	54113.4	59140.6	88695.7
E9PUU4_S1414	Gemin5	E9PUU4	APSQPPsPTR;APsQPPsPTR	0.969	31462.1	21224.9	158705	159464	179125	161225	186052	99275.3	208583	225115	258696	286190	170001	90040.4	223121	157138	116932	91553.6
E9PV14_S430	Epb41l1	E9PV14	sLDGEFSR	0.972	93986.3	101403	97232.9	65710.7	72190	67535.9	74915	74508.9	83054.5	55362.3	68017	58265.1	70271.6	67041.6	53783.1	71374.1	53388.3	62134.1
E9PV24_S307	Fga	E9PV24	AENPTNPGPGGsGYWR	0.959	22678.2	40917.8	58668	94205.1	64933.6	56043.8	155825	121398	58558	60178.7	47394.2	73058.2	61037.1	45310.5	29567.6	97947.4	48326.7	57330.4
O35691_S100	Pnn	O35691	QEsDPEDDDVK;QEsDPEDDDVKKPALQSSVVATSK;REsRQEsDPEDDDVK	1	137591	197827	201841	161532	161639	148296	127843	51419.5	16496.4	130620	179865	160103	186942	221198	198961	165874	180727	165249
O35691_S346	Pnn	O35691	EAGIVHsDAEK;EAGIVHsDAEKEQEEEEQK;EAGIVHsDAEKEQEEEEQKQEMEVK	1	1.05316e+06	950407	1.08793e+06	960521	1.08237e+06	957339	1.01685e+06	550233	757284	978240	1179984	1148617	1.12663e+06	2.00903e+06	1.40777e+06	1.44868e+06	1.29493e+06	1.35666e+06
O35691_S442	Pnn	O35691	SLsPGKENINSQEVEK	0.971	924531	612457	742624	712597	598079	685089	590628	670997	664920	682540	666895	510603	583032	550728	515057	733242	704838	732122
P45376_S3	Akr1b1	P45376	AsHLELNNGTK	0.969	34489.3	41289.1	29176.2	33530.8	29977.9	33343.6	21854	22682	25116.3	17679.9	21412.2	25188.8	19781.2	12494.4	21081.8	24401.1	27390.1	28409.9
P45952_T351	Acadm	P45952	NtYYASIAK;RNtYYASIAK	0.966	58215.3	66736.8	86942.1	69155.6	55000.7	67274.2	40302.3	72960.4	40014.9	17736.1	29244.9	16819.9	19498.2	14257.8	21065.5	24680.3	22981.9	22680
P46061_S405	Rangap1	P46061	GsGEEPATPSR	0.97	46055.1	50769.5	59639.5	58160.3	60310.8	66232	65910.5	16423.1	42467.3	58376.2	67100.2	61769.7	74791.9	74963.4	68076.9	57257.4	73291	70782.6
P24270_S2	Cat	P24270	sDSRDPASDQMK	0.964	153811	206862	248419	178363	153176	148648	146856	82224.9	62779.9	25760.7	92282.3	34540.8	82980.2	56888.3	86865.7	74567.6	96841.5	113823
P24270_S21	Cat	P24270	AsQRPDVLTTGGGNPIGDK	0.97	1.03411e+06	1.23387e+06	1.32387e+06	1.05045e+06	391631	1.00972e+06	731081	918440	654919	371559	468831	387941	302899	269497	177168	831530	394411	478124
P24270_S434	Cat	P24270	FNsANEDNVTQVR	0.971	66062.4	60685.1	76139.2	56078.9	59023.2	48913.5	49143	54526	41228.1	30603.6	35973	31894.7	27644	20108.1	28113.1	37154.9	27840.9	34415.7
P24270_S46	Cat	P24270	LNIMTAGsR	0.967	163928	172801	212951	140151	127223	122651	78992.9	114792	92147.6	44677.4	61025.6	74886.6	72726.9	20060.4	59669.6	102878	57856.5	95911.8
E9PWI3_S469	Mcc	E9PWI3	LQSVQATGPSsPGR	0.966	99892.9	87247.9	89417.7	131344	106326	151135	79187.4	92165.5	98488.2	87521.1	74957.8	77961	83639.9	66796.4	77389.8	82052.2	87109.3	94801.1
E9PWW9_S1262	Rsf1	E9PWW9	NsEDDELTK	0.971	42346.7	51872.7	43250.6	22470.6	27276.5	27222.5	28619	13419.7	40371.3	52621.8	43495.6	45036.9	49883.6	65452.6	51472.7	37805.7	40782.4	44730.2
E9PWW9_S1347	Rsf1	E9PWW9	IEsDEEEDFENK	1	304735	343372	407743	331498	436230	345266	329066	270752	203550	391656	313653	406710	451173	425334	482848	357806	331831	332305
E9Q616_S5553	Ahnak	E9Q616	HRsNsFSDER;sNSFSDER	0.969	37543.4	56982.5	59572.3	140584	156460	152744	156637	27379.9	115669	110305	136713	182820	131945	117733	102277	63973.4	132466	78656.7
E9Q616_S5555	Ahnak	E9Q616	HRsNsFSDER;SNsFSDER	0.967	672927	662684	536162	397034	538687	393183	766957	215362	739912	970208	1.22382e+06	1.16452e+06	1.07308e+06	939096	1.00994e+06	728987	1.07554e+06	1.02256e+06
E9Q616_S5596	Ahnak	E9Q616	FGTFGGLGsK	0.971	44174.1	55081.1	54095.2	65583.3	70654	59768	113094	81557.4	110936	131829	68032.2	120768	101579	67085.6	42571.8	52557.3	65035.8	53595.8
E9Q616_S5607	Ahnak	E9Q616	GHYEVTGsDDEAGK	0.971	807757	974617	817664	956860	1.07169e+06	880612	1.506e+06	1.11952e+06	997795	1.27461e+06	1.61629e+06	1813589	1.76835e+06	1888533	1.72153e+06	1.334e+06	1.68461e+06	1418636
E9Q616_S5617	Ahnak	E9Q616	LQGsGVSLASK	0.969	137123	134564	105764	60149.5	100192	86942.5	141955	112973	148380	228505	234262	222618	195056	200942	308002	150561	214447	184895
P10637_S506	Mapt	P10637	TPsLPTPPTR;TPsLPtPPTR;sRTPsLPTPPTR	0.968	407603	290131	553866	1.17779e+06	954842	804554	589947	1.24652e+06	697913	817951	306415	281727	385234	337017	493043	379629	606396	420666
P10637_S527	Mapt	P10637	TPPKsPSASK;tPPKsPSASK	0.971	686537	611766	760213	832561	693492	493046	744057	31615.2	943413	470899	680455	560365	590529	527762	100479	689624	392016	483983
P10637_S554	Mapt	P10637	IGsTENLK	0.97	117919	110475	104976	307980	186367	197051	113477	121503	136009	95224.2	115945	83058.6	95347	87625.6	187088	92477.8	98306.5	85435.4
Q04692_S57	Smarcad1	Q04692	ANTPDsDVTEK	0.968	34847.5	23223.3	39293	17154.3	22608.9	18683.9	32406.3	18677.5	25374.5	33993.3	45269	38857.2	33622.5	36988	31683.7	36847	23529.3	38158.1
Q04692_T54	Smarcad1	Q04692	ANtPDSDVTEK	0.969	33778.7	25566.3	36499.8	22725.1	29489.2	24846.5	36162.4	13315.5	35361.4	37362.3	41050.7	38951	27180.7	32712.4	42696.1	36059.2	28841.7	34923.9
Q04735_S110	Cdk16	Q04735	KIsTEDINK;KIsTEDINKR	0.968	76301.7	73024.6	91423.3	85861.4	104791	93495.8	85460.8	95645.9	101061	106695	106082	108451	96839.3	89107.1	115378	105931	120579	108878
O35929_S18	Rem1	O35929	AsTPLPLSSR;RAsTPLPLSSR	0.969	188009	206396	165476	120303	190883	189010	195675	198950	210142	201408	195695	222009	242272	220451	268469	219222	277598	256713
O35929_S256	Rem1	O35929	QDNAAPETPsPR;RQDNAAPETPsPR	0.965	26615.9	28135.7	38095.3	74514.2	33785.8	47622.9	57893.8	20354	24400.2	49499.6	35810.8	52571.3	29696.3	14858.9	47072.4	44863.4	48443.6	84526.6
O35929_S51	Rem1	O35929	LGQSVsLNPPVR	0.968	113387	200978	316162	260577	144275	319057	234205	275172	149612	306020	104829	327217	211711	277347	254821	261258	320600	174940
E9Q616_S4890	Ahnak	E9Q616	AEAPLPsPK	1	426911	336822	304049	1.04633e+06	627782	1.14492e+06	598849	704226	767173	676165	906707	1.05393e+06	418416	370648	763341	363027	563477	651168
E9Q616_S5059	Ahnak	E9Q616	LEGPHLsLK	1	53948	42470.6	48284.3	26821.9	26478.7	42701.3	46075.4	51168.5	68962.7	108607	54658.2	69538.4	37762.5	58653.5	14958.2	48256.1	42336.8	29965.1
E9Q616_S5099	Ahnak	E9Q616	GDLGASsPSMK	0.968	74217.9	96136.1	56687.5	66493.5	80111.4	76067.4	65037	52844.2	123975	132219	119191	156783	116034	85725.4	121281	83212.8	118266	108264
P54227_S63	Stmn1	P54227	KsHEAEVLK;RKsHEAEVLK;sHEAEVLK	1	130376	91297.9	116104	247741	240106	165717	160075	20057.6	183143	694910	815444	699462	312777	573898	333885	338886	214575	278904
P54254_S382	Atxn1	P54254	EAsPSTLNDK	0.97	146549	161422	96371.5	78098.6	102832	87572.1	67524	41786.5	130301	108608	127467	101831	109509	109286	123801	134833	129857	162574
P54254_S751	Atxn1	P54254	RWsAPETR;WsAPETR	0.971	276174	251211	215342	202094	326311	242001	195383	263112	259018	269693	259698	256166	257313	266704	258855	280315	307298	245742
B2KF50_S442	Uhrf1bp1	B2KF50	TPLDKsPTQGR	0.967	27351	30345.6	26283.7	58596	33747.8	32272	44404.8	13149.4	71043.2	35293.1	38007.9	17279.4	43027.2	42017.9	29481.1	26834.4	28389	19016.8
B2KF50_S929	Uhrf1bp1	B2KF50	DGsGENLAASQER	0.971	84422.5	103648	87153.1	73413.9	80536.9	70093.9	65278.2	54411.1	70208.6	60501	71308.2	58907.3	78847.1	63093.6	82641.1	81239.6	82046.4	76609.9
B2KF50_S936	Uhrf1bp1	B2KF50	DGSGENLAAsQER	0.971	41368.9	49139.5	46750.9	43980.9	45532.9	44274.9	39522.2	24380.4	39087.9	28329.8	45977.5	31604.1	36312.3	30821.9	48523.5	34555.2	47628.4	49677.9
Q61136_S368	Prpf4b	Q61136	SRsPLLNDR;sPLLNDR;sRsPLLNDR	1	211279	241777	365007	237011	376868	351810	244189	133359	158522	292929	272728	497331	350120	319773	329220	222970	156278	73751.9
Q61136_S431	Prpf4b	Q61136	DAsPINR;SKDAsPINR	1	313193	326976	267852	234402	302994	250280	184557	18892.2	244607	358656	249474	256613	324595	276376	244493	320986	291274	282515
Q61136_S8	Prpf4b	Q61136	AATEPPsLR	0.97	83316.8	30735.4	32797.1	68191.1	34994.5	117982	24882.4	36059.7	66169.8	110178	84402.3	86799.9	122907	102988	69371.3	82193.3	140610	109145
Q61136_S94	Prpf4b	Q61136	EGLsPAKR;EVIEASDKEGLsPAK;EVIEAsDKEGLsPAK	1	172727	244793	300439	223645	184979	244111	170066	144313	116045	254073	135709	160519	138249	95267.5	103764	84749.9	133989	127901
Q61140_S432	Bcar1	Q61140	LsASSTGSTR;RLsASSTGSTR	0.967	1.78808e+06	1.19692e+06	1737394	3.28727e+06	3.26261e+06	2.16338e+06	1.7998e+06	330779	53622.4	62167	1.39845e+06	1.48901e+06	391856	81605.1	1.40166e+06	1.18668e+06	20319	1.18468e+06
Q61823_S457	Pdcd4	Q61823	FVsEGDGGR	1	162770	133454	165756	363759	305004	353067	139363	78412.6	127553	176175	227325	189309	209924	174790	219044	165190	275991	271114
Q61823_S76	Pdcd4	Q61823	GDsVSDNGSEAVR	0.969	26333.1	37807.5	35566.8	78530.8	79175.1	79864.4	31754.6	23461.7	34145.1	29835.8	36628.1	39462.2	39876.7	34546.5	36908.6	42648.2	39846.3	35234.3
Q61823_S94	Pdcd4	Q61823	SGVAVPTsPK	0.965	1.77698e+06	1774318	1.28933e+06	943719	930321	1.12488e+06	828277	1.07647e+06	1.12992e+06	1.81233e+06	1.77469e+06	1.5481e+06	1.62495e+06	1.4266e+06	1.83754e+06	1.53305e+06	2.46749e+06	2173593
B2RXQ2_S238	Ppfia1	B2RXQ2	RsSDGsLSHEDLAK;sSDGSLSHEDLAK	0.959	240682	485700	55282.7	232096	253497	83442.8	373455	484734	372651	49864.5	235433	83938.2	90258.6	201127	341793	245038	458559	396974
B2RXQ2_S239	Ppfia1	B2RXQ2	RSsDGSLSHEDLAK;RSsDGsLSHEDLAK;SsDGSLSHEDLAK;SsDGsLSHEDLAK	0.964	536639	716024	629867	543471	378299	431573	223860	527950	511827	444654	485508	553976	629502	527890	96248.7	481636	697790	145606
B2RXQ2_S242	Ppfia1	B2RXQ2	RSSDGsLSHEDLAK;RSsDGsLSHEDLAK;RsSDGsLSHEDLAK;SSDGsLSHEDLAK;SsDGsLSHEDLAK	0.966	207530	282372	223682	644111	221768	133389	189667	277814	173302	167733	185873	188003	304887	308063	323163	211010	481952	376613
P58871_S539	Tnks1bp1	P58871	GEGVSQVGPGTPPAPEsPR;GEGVSQVGPGtPPAPEsPR	0.97	547300	464839	819489	829381	786171	998979	1.03724e+06	1.03884e+06	772882	895354	903799	1.13687e+06	842126	1.11205e+06	1508474	897670	1.22495e+06	938010
P58871_S763	Tnks1bp1	P58871	sPVGDTGLGK	0.971	149681	140756	159233	564593	523301	582803	229032	225940	479645	311538	356108	333689	281144	302015	264379	149613	239152	235223
P58871_S866	Tnks1bp1	P58871	DsLGSFSTR;RDsLGSFSTR	0.971	711611	782414	722095	682046	751228	743366	860176	829045	878812	1015830	941015	955187	1040764	896227	803363	848615	907704	824944
Q3UZ39_S302	Lrrfip1	Q3UZ39	AENQRPAEDSALsPGPLAGAK;PAEDSALsPGPLAGAK	0.97	23890	6720.01	23150.3	188025	137255	194233	139504	115724	134199	94801.3	82957.4	164131	27692	42492.5	104188	20644.2	43780.7	26730.7
Q3UZ39_S547	Lrrfip1	Q3UZ39	SEQQAEALDsPQK;SEQQAEALDsPQKK	0.971	62124.1	67803.1	76527.3	55028.4	68489.7	50146.7	98593	62260.7	70256.9	330180	315806	398987	131288	160910	120650	107339	118132	112219
Q3UZ39_S614	Lrrfip1	Q3UZ39	AGsREPVEDPQSGSSGK	0.971	70526.9	63110	76558.5	203489	191419	158489	115936	106839	120109	69430.4	76566.8	88487.7	66700.9	55790.3	98972.9	68856.1	80864	78104.2
Q3UZ39_S658	Lrrfip1	Q3UZ39	EIsPVGEK	1	145458	111130	116638	136910	154547	106763	208850	113985	309271	269503	290577	282509	136284	129911	232125	133106	186439	166363
Q3UZ39_S88	Lrrfip1	Q3UZ39	GsGDTSISMDTEASIR;RGsGDTSISMDTEASIR	0.964	38289.3	186337	279246	146123	101047	131394	169128	204468	122787	233943	106217	190115	95579.9	147645	43755.2	176391	77667.9	68935.8
Q4VAC9_S762	Plekhg3	Q4VAC9	SSSVLsLEGSDK	0.969	216267	185617	182200	250797	201243	212830	249036	240325	206540	204949	187822	145696	154995	149849	141719	149410	176357	161426
Q4VAC9_S766	Plekhg3	Q4VAC9	SSSVLSLEGsDK	0.971	191291	214791	214365	271861	321763	252104	198932	201698	198187	189091	144807	161119	217926	189898	137037	213125	143734	172473
Q4VAC9_S862	Plekhg3	Q4VAC9	EsLSYIPK;REsLSYIPK;RREsLSYIPK	0.97	331478	249736	266888	317404	247581	316293	280523	357736	321731	323596	256564	213125	169842	255437	121481	293053	169239	166644
P10922_S5	H1-0	P10922	TENsTSAPAAK;TENsTSAPAAKPK	0.968	165994	183016	110212	151072	140995	136152	98450.7	31900.3	152726	118476	113535	110875	176187	116779	111777	151511	200987	170213
P10922_S66	H1-0	P10922	VGENADsQIK	1	43259	28832.7	33954.7	34835.5	33572.4	26405.9	30575.5	24676.6	35430.7	27983.7	46077	44938.4	36551.3	28515.7	71410.1	36620.4	69467.3	49740.5
A2ARV4_S4636	Lrp2	A2ARV4	RSsTPGYTATEDTFK;RSstPGYTATEDTFK;SsTPGYTATEDTFK	0.965	1.03082e+06	1.67154e+06	2.59028e+06	4914361	3889711	2.58352e+06	1.57978e+06	3.89021e+06	1018069	1.0241e+06	17884.9	991140	1.51478e+06	1.61941e+06	1.03732e+06	1.96679e+06	362822	1.39107e+06
A2ARV4_S4658	Lrp2	A2ARV4	DTANLVKEDsDV	0.971	986602	1.17497e+06	1.18033e+06	994568	1.17888e+06	1.03243e+06	682544	771214	394797	656857	574381	538589	678439	96299.9	229156	586696	81348.3	296081
A2ARV4_T4637	Lrp2	A2ARV4	RSStPGYTATEDTFK;RSstPGYTATEDTFK;SStPGYTATEDTFK	0.968	783628	838122	403045	865727	1.21642e+06	427726	182504	564691	672434	403315	503794	130937	126755	106420	99485	180456	91668.4	527493
P02469_S1666	Lamb1	P02469	AAQNsGEAEYIEK	0.97	31331.6	28836.8	28868.3	22970.1	33395.3	26622.2	31098.1	29678.7	27666.5	26882.1	37726.6	33401.9	33458.3	29145.1	52694.9	12855	61664.1	45902.2
P04627_S255	Araf	P04627	GsPSPASVSSGR	0.964	139303	229674	147116	129314	132991	192638	146685	95727.9	142699	157251	117194	129100	147984	99913.5	154170	126278	121335	140345
P04627_S580	Araf	P04627	SAsEPSLHR	0.969	2.34842e+06	2.02395e+06	1.70832e+06	929865	894779	1.07801e+06	1.52967e+06	1257726	2.0713e+06	1.58661e+06	1.748e+06	1400238	1.30605e+06	1452910	1775070	1.66123e+06	1.74e+06	1.70257e+06
P05064_S36	Aldoa	P05064	GILAADEsTGSIAK	0.967	1.02855e+06	848410	1.32373e+06	972384	973965	1.03373e+06	1.03289e+06	1.05162e+06	788778	830648	29349.6	692170	626106	444211	401881	1.47973e+06	608403	575290
P05064_S39	Aldoa	P05064	GILAADESTGsIAK	0.965	1.78213e+06	1.67821e+06	1.9463e+06	1.90427e+06	1.41147e+06	1.61327e+06	1.70767e+06	1.71039e+06	1.30729e+06	1.20248e+06	1.11543e+06	1349793	1107702	913712	915802	1.48775e+06	20177.8	42988.6
P05064_S46	Aldoa	P05064	LQsIGTENTEENR;LQsIGTENTEENRR;RLQsIGTENTEENR	0.971	187124	254387	281917	308816	244983	245199	417272	388880	547207	220000	263249	260972	273469	261560	223626	224874	210164	222587
E9PWW9_S608	Rsf1	E9PWW9	DIQKLsPIPEEVVR;LsPIPEEVVR	1	18628	141862	231700	38590.7	152980	179741	186910	166837	112178	55358.1	132885	229955	168437	280220	27948	48678.4	26887.8	22768.3
E9PWW9_S668	Rsf1	E9PWW9	GSSESQSLENAsPEILK	0.971	53621.6	108382	143930	108518	84214.1	131181	144186	117008	45770.9	131752	72373.2	154418	118758	153973	93559.7	156737	137329	132612
E9PX68_S258	Slc4a1ap	E9PX68	MLGEDsDEEEEANTTEGK	0.97	222471	392809	357782	291062	312919	294766	328779	293593	45993.5	283467	318288	372662	316266	281225	325337	221189	181895	133165
E9PX92_S147	Tmem139	E9PX92	VGsEGTMTAR	0.971	186934	172579	148990	299913	189539	185533	178718	125631	236401	165666	203160	153841	164084	171728	179364	186386	137723	169190
P28230_S266	Gjb1	P28230	RsPGTGAGLAEK;sPGTGAGLAEK	0.971	405994	324044	321034	138697	174521	116728	26167.1	130556	129023	149869	399949	22418.5	170013	68974.5	144623	188494	179435	206568
P28271_S711	Aco1	P28271	EFNSYGsR	0.964	48591.4	49460.8	48145.6	24190.6	29483.2	27945.3	61720.4	42426.6	63300.8	26873.9	28895	22193.5	25620.5	23646.6	18964.6	34526	23045.2	34669.1
P28352_S18	Apex1	P28352	AAADDGEEPKsEPETK;AAADDGEEPKsEPETKK	0.969	262933	272876	273673	174011	267076	187438	314743	65589.9	176017	193545	277642	214540	253539	434210	372790	368495	397323	378231
P28359_S218	Hoxd10	P28359	VSQVEsPEAK	0.97	88100.6	81522.9	63013.2	64131	70216.4	69534.8	58455.2	24063.6	66432.5	93895.8	87918.2	79369.9	80448.9	72761.3	139208	88749.1	133691	109402
F8VPQ2_S867	Arid4a	F8VPQ2	ILGQQsPEK;ILGQQsPEKK	1	41144.9	103186	106326	122733	112140	125002	105117	104870	116146	163883	170964	145722	133815	145705	189064	102648	148798	145405
F8VPU2_S373	Farp1	F8VPU2	sLVSQPTAPNSEVPK	0.969	56033.4	108675	60292.2	85745.5	70832.8	69693.6	102027	106924	62606.9	132667	106255	125861	137127	172881	174610	104200	161413	140457
F8VPU2_S836	Farp1	F8VPU2	QsIIVAASSR	0.971	23609.5	33042.7	19332.9	17671.9	14476.2	14801.4	19245.7	18960.3	23506.3	20747.7	18583.4	29521.3	23904.5	21477.9	21199.6	16614.3	21683.1	21522.8
F8VPU2_S875	Farp1	F8VPU2	SNGPTPELLASsPPDNK	0.968	284205	277651	352730	692038	482714	690958	481275	506986	337865	386893	370926	446874	455226	424182	365878	426949	506467	437890
F6RND9_S603	Mprip	F6RND9	sPGLLGTPDLK	0.971	51799.6	42135.8	96672.7	600742	396389	568212	185089	108997	86472.8	146973	113840	181149	80336.7	131459	190450	168828	64660	131123
F6RND9_S962	Mprip	F6RND9	AATEALGEKsPEGTTVSGYDIMK;sPEGTTVSGYDIMK	0.968	86138	585784	716649	978113	784000	193104	1.41491e+06	174086	188578	168552	478806	173649	683329	252647	156753	739118	217710	114354
F6RND9_S978	Mprip	F6RND9	SKsNPDFLK;sNPDFLK	1	521119	598237	686294	838996	839214	938103	708452	964549	1051919	1.01324e+06	1.0484e+06	959134	831017	836148	707128	798848	1.00854e+06	897851
P30999_S346	Ctnnd1	P30999	GsLASLDSLR;GsLASLDsLRK	0.971	365366	577935	692075	312268	344154	443233	478427	404370	301236	451861	286036	458280	398259	426507	130597	484978	211501	263575
P30999_S349	Ctnnd1	P30999	GSLAsLDSLR;GSLAsLDSLRK;GSLAsLDsLRK	0.97	462524	460209	944711	570723	487387	620908	663899	667688	397012	829483	328034	1.01711e+06	390107	584708	170225	579678	367921	334752
P30999_S352	Ctnnd1	P30999	GSLASLDsLR;GSLASLDsLRK;GSLAsLDsLRK;GsLASLDsLRK	0.969	441578	419491	664825	230016	345258	321279	397734	357238	224175	470559	187470	468213	286269	313349	81504	330525	119696	139569
P30999_S847	Ctnnd1	P30999	sDFQVNLNNASR	0.971	33160	61062.3	70424.4	44008.1	42177.7	45215	53842.9	52239.1	35311.6	46068.5	29198.2	42375.8	45479.4	38038.5	28545.8	53208.3	39122.6	31803.3
E9Q777_S133	Akap11	E9Q777	VsPTLPGLR	0.971	64859.4	64964.3	69882.1	44605.8	52579.7	50239.1	61626.2	64708.3	92845.6	58250.1	42769.1	107201	82350.5	42444.7	61353.8	63363.5	73371.4	73604.8
E9Q777_S244	Akap11	E9Q777	VLVSYGsPK	0.964	30454.6	31246.1	33286	13367.3	18303.8	20754.3	22260.2	21182.3	39510.7	19150.9	24300.5	20752.8	20340.5	17019.5	17673.9	18814.2	27515.6	20176.7
E9Q784_S1499	Zc3h13	E9Q784	TEsLEGDDESK	0.968	84104	96651	87343.2	75884.9	106865	82461.7	85157.9	28583.5	67302.1	105618	102838	103224	130141	139688	123846	93758.2	80859.4	98129.6
P35585_T223	Ap1m1	P35585	VLFDNtGR	1	52510.5	38767.6	49289.8	28722.8	31975	38415.5	37840.5	46902.6	37916.4	49498.6	44541.8	39279.8	44198.8	32845.4	44351.3	28766.9	49494.7	42286.4
P35689_S341	Ercc5	P35689	EPEAAPPsPR	1	261711	230671	237612	290559	249750	267760	242126	224642	297580	336946	284197	290322	248719	241789	370808	232344	287117	253061
P35689_S384	Ercc5	P35689	NSGATADAGSIsPR	0.966	154414	203052	187346	224681	223259	179932	199922	182336	183005	183317	193569	232315	196585	192022	249711	196364	197774	202134
Q569Z6_S243	Thrap3	Q569Z6	ASVSDLsPR;AsVSDLsPR	0.971	5.06746e+06	4.92123e+06	4306183	3.74724e+06	4.44817e+06	3.87705e+06	3.76078e+06	3.70842e+06	4.56481e+06	5.30424e+06	4577361	4.56123e+06	4667959	4.71895e+06	4961851	4.78293e+06	4.61765e+06	5.00093e+06
Q569Z6_S248	Thrap3	Q569Z6	ERsPALK;ERsPALKsPLQSVVVR;sPALKsPLQSVVVR	1	2470419	1.78239e+06	1.79174e+06	1.18789e+06	1.31822e+06	1.39803e+06	1.26213e+06	402320	1.93984e+06	149338	1679773	1.742e+06	1.87148e+06	1874317	1.40424e+06	1.92045e+06	1.72915e+06	1833121
Q569Z6_S253	Thrap3	Q569Z6	ERsPALKsPLQSVVVR;sPALKsPLQSVVVR;sPLQSVVVR	0.972	204440	220064	318902	712398	594355	668369	276994	111288	45480.8	373898	214392	308835	240503	331011	197932	123475	32847.2	35314.6
P39447_S175	Tjp1	P39447	sVASSQPAKPTK;sVASsQPAKPTK;sVAsSQPAKPTK	0.966	69417.6	125563	114425	68469.5	189953	164029	143426	34416.7	76419.4	108807	96964.5	204726	278102	96103.1	173092	190337	102352	10981
P39447_S178	Tjp1	P39447	SVAsSQPAKPTK;SVAssQPAKPTK;sVAsSQPAKPTK	0.966	33833.8	210201	63653.6	81330.3	179318	174747	102178	17561	89114.3	100234	102551	113998	339733	46222	182670	67404.2	119131	10981
P39447_S212	Tjp1	P39447	EIsQDSLAAR	0.97	45360.5	39821.1	37286.7	35047.2	38184.8	35865.5	37594.8	37952.7	35791.2	54786.2	42300.4	34394.4	48697.1	42901.6	53135.2	42021.4	53110.5	51276.4
P10637_S688	Mapt	P10637	TDHGAEIVYKsPVVSGDTSPR;TDHGAEIVYKsPVVSGDTsPR;TDHGAEIVYKsPVVsGDTSPR;sPVVSGDTsPR;sPVVSGDtSPR;sPVVsGDTSPR	0.965	111889	677466	1.03101e+06	1.01575e+06	1841953	1.39591e+06	1.22543e+06	508494	698231	1.03445e+06	437403	396906	152593	1.88548e+06	511891	440081	391283	784030
P10637_S692	Mapt	P10637	SPVVsGDTSPR;SPVVsGDTsPR;SPVVsGDtSPR;TDHGAEIVYKSPVVsGDTSPR;TDHGAEIVYKsPVVsGDTSPR;sPVVsGDTSPR	0.965	1.02822e+06	1.372e+06	2520113	716287	1.57158e+06	1.13759e+06	1.20053e+06	858145	311953	1.3467e+06	1.10862e+06	1047748	1.22325e+06	1.01883e+06	946626	1.88475e+06	604689	289313
P10637_S696	Mapt	P10637	SPVVSGDTsPR;SPVVsGDTsPR;TDHGAEIVYKsPVVSGDTsPR;TDHGAEIVyKSPVVSGDTsPR;sPVVSGDTsPR	0.963	9822288	7124874	8320463	4.79255e+06	10500000	7831348	6627319	6791636	9838575	8139421	9978448	7241181	6.76264e+06	4855897	6023247	8888891	5.75099e+06	7611095
P10637_T473	Mapt	P10637	TTPsPKtPPGSGEPPK;tPPGSGEPPK	0.972	1.66102e+06	1.58947e+06	2.31837e+06	3.51119e+06	3.42218e+06	2.43764e+06	1.76151e+06	334180	1.79442e+06	976290	1.34283e+06	1.3974e+06	850628	868537	1.23986e+06	1377274	963041	1.23046e+06
P39447_S179	Tjp1	P39447	SVASsQPAKPTK;SVAssQPAKPTK;sVASsQPAKPTK	0.963	86584	135115	105860	91197.9	57011.3	117230	31395.1	0	0	48078.2	95383.8	36288	200181	106721	122897	100440	162654	69838.4
F8VPU2_S20	Farp1	F8VPU2	LGAPENsGISTLER	0.969	29263	50147.9	51936.8	38963.9	34271.1	0	56425.9	55695.6	25928.1	58335.7	40795.2	63341.9	45379.3	62582.4	30540.8	56447.2	42768.2	48137.1
E9PX92_T171	Tmem139	E9PX92	VVAtAPDLQSMR	0.971	92971.2	58059.9	98319	104155	44782.3	112213	63491.6	94031.1	101817	96873.6	70498.9	69833.4	50934.9	44609.9	58248.6	35033.1	49794.4	0
P05063_S39	Aldoc	P05063	GILAADESVGsMAK	0.966	31149.7	0	53027	61634.8	31833.5	64443.6	63344.9	7811.23	0	0	0	44115.8	6151.44	0	0	28567.3	26780.7	21354.7
P10922_S90	H1-0	P10922	GVGAsGSFR	0.967	24512.2	28171.7	22829.5	23513.9	17510.1	23780.3	19186.2	20168.5	0	14931.4	13531.8	16794.5	18285.9	14515.4	52925.6	19163	25431.8	21925.6
P10853_S76	H2bc15	P10853	IAsEASR	0.967	50386.7	41479.5	43912.4	32094.5	38129.3	35227.9	25536.8	0	31091.7	21486.7	0	39710.7	25101.4	25201.9	31837.3	33603.8	58584.9	33191.4
P58871_S869	Tnks1bp1	P58871	DSLGsFSTR	0.968	39467.5	58673.5	38843.7	44676.7	49877.7	45887.2	49919	43489.3	50029.4	41388.3	56223.5	49587	57090.5	54754.6	46265.2	46270.5	0	49890.7
Q61136_S88	Prpf4b	Q61136	EVIEAsDK;EVIEAsDKEGLSPAK;EVIEAsDKEGLsPAK;KEVIEAsDK	1	68982.7	164794	251582	166302	135335	162951	136838	87340	0	155549	59739.8	142056	106895	102799	75174.6	32507.4	34061.5	28014
Q61136_S366	Prpf4b	Q61136	sRsPLLNDR	1	131561	199081	306707	186860	345710	292408	194025	110551	93435.7	262493	197642	439219	277004	248001	256244	157265	85377.4	0
B2KF50_S914	Uhrf1bp1	B2KF50	SDASsDQGAVSPEK	0.963	99724.4	116620	119505	104152	68224.3	102891	80314.9	42845.7	63239.6	63924.1	74393.9	74411.9	120839	86871.6	104210	102552	110456	0
O35929_S262	Rem1	O35929	RAsLGQR	1	113701	91335.5	85969.3	70715	81062.7	91054	88858.5	0	125443	90624.6	119328	129123	117925	114874	110186	109073	162713	142792
P24270_S4	Cat	P24270	SDsRDPASDQMK	0.965	137276	165547	180185	150995	174583	139324	113793	85149.6	90851.1	57194.2	0	64986	77872.4	19710.4	49903.2	102717	75269	92676.2
P24270_S517	Cat	P24270	NAIHTYTQAGsHMAAK	0.966	93545.5	109119	90607	97924.2	51042.3	96136.7	58255.3	95506.3	64703.2	0	45066.8	11266.3	24597.9	8254.59	0	66576	21552.6	29931.4
P45591_S3	Cfl2	P45591	AsGVTVNDEVIK	0.969	23870	111933	75465.1	97210.6	89160	117253	109579	70875.3	16655.1	72293.3	39825.5	106559	63597.9	55402.5	53314.3	48999.6	0	46816.8
P35486_S295	Pdha1	P35486	YHGHSMsDPGVSYR;YHGHSMsDPGVSyR;YHGHSMsDPGVsYR	0.957	5619584	2.86811e+06	1.20258e+06	697403	3.10684e+06	147019	59963.8	3.87574e+06	351306	0	2.89762e+06	29022	0	1.63523e+06	834152	320404	166619	51770.4
A0A024QYR9_S20	Pten	A0A024QYR9	GSEsPVTIAR	0.934	0	0	0	0	0	0	0	0	11066.1	0	9891.4	0	0	0	0	0	0	0
A0A067XG53_S287	Cask	A0A067XG53	GAVLAAVsSHK	0.955	33694.8	22223.2	26842.2	21402.3	0	26304.6	24177.1	24881.5	31234.7	20256.9	24093.1	15726.2	18686	21575.7	0	19770.1	16692.9	15922.3
A0A067XG53_S288	Cask	A0A067XG53	GAVLAAVSsHK	0.947	0	0	0	21402.3	0	15233.2	0	0	0	0	0	0	0	0	0	0	0	0
A0A067XG53_S29	Cask	A0A067XG53	FTSSPGLsTEDLK	0.964	24367	13672.9	33209.7	0	19420.6	26944.9	30412.2	22922.7	0	0	16809.3	20038	14622.2	24793.5	22720.1	0	19167.7	20279.7
A0A067XG53_S545	Cask	A0A067XG53	TQSSsCEDLPSTTQPK	0.956	0	0	0	0	0	0	0	0	0	0	0	0	0	0	0	0	18317.2	19698.7
A0A067XG53_T30	Cask	A0A067XG53	FTSSPGLStEDLKR	0.929	0	0	9993.71	0	0	0	0	0	0	0	0	0	0	0	0	0	0	0
A0A087WNL7_S2771	Srcap	A0A087WNL7	APASTLVPGVSEVSAsPR	0.961	0	0	0	0	0	0	0	0	0	0	0	12122.2	0	0	0	12406.4	0	0
A0A087WNL7_S2853	Srcap	A0A087WNL7	NRsPADAGR	1	0	0	0	10659.8	10921.5	10555.5	8421.1	0	0	10635	9299.45	11759.5	13999.6	0	9477.87	11865.7	11137.4	0
A0A087WNL7_S2917	Srcap	A0A087WNL7	PEPTILsPVEK	0.964	0	777364	1.00699e+06	1.63919e+06	0	0	0	1.05912e+06	0	0	0	1432095	859038	0	1.19772e+06	703897	0	0
A0A087WNL7_S579	Srcap	A0A087WNL7	SEVDGGsGPPTPGPTTTLGPK;SEVDGGsGPPtPGPTTTLGPK	0.968	56181.8	108618	187515	66044.1	78714.7	120889	122053	96497.5	46436.1	184326	94182.9	140599	171121	165665	155743	161085	160274	152894
A0A087WNL7_T583	Srcap	A0A087WNL7	SEVDGGSGPPtPGPTTTLGPK;SEVDGGsGPPtPGPTTTLGPK	0.961	0	0	191494	41085.3	56347.3	67485.1	26947.1	32714.2	0	43614.1	16659.3	16601.5	17682	17350.5	25560.5	17744.5	24192.1	21025.3
A0A087WNW3_S698	Ktn1	A0A087WNW3	LLEEQLQHEVAsK	1	0	0	0	40410.5	0	0	53986.1	0	29138.4	0	0	0	44969.8	0	0	0	0	0
A0A087WNW3_S75	Ktn1	A0A087WNW3	EIQNGTLREsDSEHVPR;EsDSEHVPR	0.97	229150	256434	220058	192025	185015	160504	226543	112922	204444	260485	261428	305752	239591	398807	244578	313824	204835	231643
A0A087WNW3_T71	Ktn1	A0A087WNW3	EIQNGtLRESDSEHVPR	0.923	39114.2	0	0	0	0	50909.2	0	52601.7	0	57275.3	0	0	0	0	0	0	0	0
A0A087WNW8_S1067	Clasp1	A0A087WNW8	NSSNTGVGsPSNTIGR	0.967	23110.5	58681.1	21342.5	67514.5	59462.8	63501.1	42631.5	28865.6	53589.4	36630.5	26106.6	46709.2	34082.6	30017.6	62117	24175.3	47622.8	41835.6
A0A087WNW8_S1133	Clasp1	A0A087WNW8	sQEDLNEPIK;sQEDLNEPIKR	1	204965	227801	216719	229615	263628	224496	240422	212098	240059	217844	295524	286899	298037	307693	246013	222192	186491	227046
A0A087WNW8_S1160	Clasp1	A0A087WNW8	DGGAAsPATEGR	0.97	66171.7	49966.7	61698.9	62315.7	60913.1	44735.8	51647.4	0	57823.5	70822.3	88541.9	74441.2	54505	74607.2	54785.8	81694.6	77728.9	78185.6
A0A087WNW8_S552	Clasp1	A0A087WNW8	NSDSIVSLPQsDR	0.967	0	14080	19258.4	17228.2	0	12039.3	18297.4	17933	0	17821.2	27394.9	37078.4	38322.8	49697.7	17164.2	29949.1	39867.9	28368.6
A0A087WNW8_S559	Clasp1	A0A087WNW8	SSSSsQESLNR;SSSSsQESLNRPLSAK	0.956	0	23873.5	0	0	0	0	0	0	0	16603.6	0	0	17584.6	14187.9	0	0	0	29313.1
A0A087WNW8_S562	Clasp1	A0A087WNW8	SSSSSQEsLNRPLSAK	0.913	28288.8	0	26420.7	0	22810	0	0	0	0	0	19498.3	0	0	0	0	0	0	0
A0A087WNW8_S572	Clasp1	A0A087WNW8	RsPTGSTASR	0.967	0	30408.4	0	14640.3	17015.5	0	11430.9	0	16966.5	0	0	20447.2	11600.1	0	0	22161.5	25159.2	12036.7
A0A087WNW8_S598	Clasp1	A0A087WNW8	sRSDIDVNAAASAK	0.951	58860.7	0	103403	92226.4	40966.3	78855.2	92971.8	84655.6	40768.4	137715	0	124707	84818.7	134570	23653.5	97234.7	58213.8	44514.2
A0A087WNW8_S600	Clasp1	A0A087WNW8	SRsDIDVNAAASAK	0.953	0	111296	0	90120	52001.3	0	0	84833.3	41077.2	0	56822.8	0	0	0	0	111805	0	37560.1
A0A087WNW8_S662	Clasp1	A0A087WNW8	QsSGSTTNVASTPSDSR;RQsSGSTTNVASTPSDSR	0.95	0	16721.1	24484.9	54649.1	14483.2	21165.4	49016.2	26181	0	30354.3	69486	58684.3	66878.4	76325.6	71893.5	59389.1	65131	67183.5
A0A087WNW8_S671	Clasp1	A0A087WNW8	RQSSGSTTNVAsTPSDSR	0.922	0	0	0	18777.5	0	0	0	18719.6	23000.6	17607.9	0	0	26339	0	0	20227.9	0	0
A0A087WNW8_S688	Clasp1	A0A087WNW8	VVSQsQPGSR	0.965	24080.7	0	16489.2	18251.5	18836.2	0	20475.6	0	40319.3	0	36506.3	62846.1	47577.7	45519.1	40488.5	29868.8	41964.4	46905.2
A0A087WNW8_S692	Clasp1	A0A087WNW8	VVSQSQPGsR	0.97	47859	64034.2	38646	29837.8	48753.3	41665.2	56035.2	0	47930.8	52756.8	52729.4	69567.2	77716.4	83186.6	45140.8	56170.2	52669.9	65005.9
A0A087WNW8_T667	Clasp1	A0A087WNW8	QSSGSTtNVASTPSDSR	0.893	0	0	0	0	0	0	0	10233	0	0	0	0	0	0	0	17768	21485.8	0
A0A087WP24_S27	Abhd14b	A0A087WP24	ETRPGsGQPVR	0.963	56899	46638	38028.2	34889.5	36153.1	42021.7	30664	14155.6	29848.7	20009.2	23970.9	20154.9	23535.3	20976.9	23527.5	28587.5	32626.1	34243.3
A0A087WP46_S1088	BC034090	A0A087WP46	ALsVEDVGAPSLAR	0.969	0	38075.5	68899.4	62911	25448.9	44310.9	56468.7	47497	0	51276	16325.1	67904.5	25932.8	36169.7	14926.6	43314.6	22147.4	25199.3
A0A087WP46_S304	BC034090	A0A087WP46	AGsPDWTSWDR	0.968	0	0	0	18460.7	19826.6	13867	0	0	0	0	0	0	0	0	0	0	0	0
A0A087WP46_S390	BC034090	A0A087WP46	sPAPELR	1	49932.9	59615.8	44946	49974.3	49149.3	49079	53816.6	22686.1	68865.7	25454.7	39563.5	39356.6	43422.8	22707.6	32908.4	42723.8	40525.6	45605.3
A0A087WP46_S489	BC034090	A0A087WP46	IVGNSsFHR	0.933	0	0	0	9632.77	0	0	0	0	0	0	0	0	0	0	0	0	0	0
A0A087WP46_S976	BC034090	A0A087WP46	SsITSALGLK	0.952	43485.8	28728.7	41930.1	24215	0	0	31999.8	27742.6	0	0	0	28039	0	0	0	0	0	0
A0A087WPU8_S24	Tfdp2	A0A087WPU8	GFIDQNFsPTK	0.835	0	0	0	21948.4	18195.6	21377.8	9370.8	9939.84	0	0	4190.04	0	0	0	0	0	0	0
A0A087WQ57_S149	Taf9	A0A087WQ57	LsVGSVSSR	0.971	63925.3	64016.2	44987.7	89191.7	70837.6	80619.2	61943.7	49796.5	45969.4	52957.7	20602.1	48141.1	44421.7	70014.4	83215.7	44118.4	49521.6	39762.4
A0A087WQ57_T159	Taf9	A0A087WQ57	PStPTLGTPTPQTM	0.958	0	0	0	0	0	0	0	0	0	0	0	0	0	22089.2	49832.6	0	0	0
A0A087WQ57_T161	Taf9	A0A087WQ57	PSTPtLGTPTPQTM	0.951	0	0	0	0	30310	35200.2	34746.7	0	25260.7	31210.7	25220.1	26739.4	0	0	0	0	0	0
A0A087WQ89_S48	Misp3	A0A087WQ89	PGsGTPLPR	0.969	41814.6	45121	43138.3	93498.2	67416.2	51170.6	51024.5	38264.2	85618.6	35765.9	51610.4	52891.4	31529.1	34403.3	25186.8	36155.3	23702.8	55749.3
A0A087WR45_S216	Prob1	A0A087WR45	PRsPSQDSR	0.965	0	0	0	0	0	7482.28	0	0	0	0	0	0	9416.09	0	0	0	0	0
A0A087WR45_S234	Prob1	A0A087WR45	TGsLDESLSR	0.966	217391	113809	151849	106854	144361	136018	75552.3	113551	114563	123188	97988.3	72098.2	170471	115335	97904.3	113525	103266	153929
A0A087WR45_S376	Prob1	A0A087WR45	sPPFHSR	0.969	32425.1	0	39902.9	18273.1	20476.8	22686.1	0	18600.9	0	31453.9	18695.8	16389.9	22259.4	31121.2	19443	29009.8	16567.9	26134.9
A0A087WR45_S576	Prob1	A0A087WR45	sPDVDTPEQPR	0.971	140743	102837	144673	146199	206978	167895	115674	69146.5	115489	180232	122457	364102	151477	133503	320780	210708	100596	151430
A0A087WR45_S772	Prob1	A0A087WR45	TsPLGGAR	0.961	110705	66699.2	107594	60690.1	53704.4	58766.9	47539.3	29743	72559.8	56063.7	71258.9	64183.5	55133.8	46080.8	45718.5	0	0	89547.4
A0A087WRN5_S217	Gm13889	A0A087WRN5	sTQSLSLQR	0.968	50818.1	72302	43344.5	89202.8	70972.2	94148.4	128702	117267	134213	76966	55278.4	72269.6	74035.3	76334.4	99435.9	67631	77093.8	54019.2
A0A087WRN5_S220	Gm13889	A0A087WRN5	STQsLSLQR	0.959	0	0	0	0	0	0	0	16658.2	0	0	0	0	0	0	0	10459.3	0	0
A0A087WRN5_S236	Gm13889	A0A087WRN5	LRNsLDSSDSDSAL	0.969	134035	140771	157193	145988	169301	143720	212414	244143	180914	232514	220027	213669	225396	234723	271149	209777	0	226374
A0A087WRT4_S4487	Fat1	A0A087WRT4	DMPAAGsLGSSSR	0.896	0	0	0	0	0	0	11869.9	0	0	0	0	22988.5	17061.5	0	0	0	0	0
A0A087WS16_S1044	Col6a3	A0A087WS16	RDsFQEVLR	1	41139	0	30799.3	25137.4	0	23536.8	30470.3	37738.5	32567.2	64207.9	41626.5	30365.9	50588.2	46218.1	0	57832.9	101422	67138.8
A0A087WS16_S1173	Col6a3	A0A087WS16	NIDsEEVGK	1	0	0	26866.6	26107.7	31327.8	37932.3	34330.3	28016.1	0	37167.9	0	42999.7	59971.4	47579.9	92364.2	0	107748	73404.6
A0A087WSK7_S225	Gm28778	A0A087WSK7	ITPSDLsAIATtIKP	0.908	0	0	0	98874.5	53511.6	0	53900	0	0	0	0	0	18229.3	0	0	25383.4	0	0
A0A087WSK7_T230	Gm28778	A0A087WSK7	ITPSDLsAIATtIKP	0.91	0	0	0	98874.5	53511.6	0	53900	0	0	0	0	0	18229.3	0	0	25383.4	0	0
A0A088DEG1_S74	Shank3	A0A088DEG1	sKSMTAELEELEK	0.935	20815.3	36928.1	44226.3	32471.5	22402.9	23368.3	25679.4	39148.9	0	34748.6	15064.7	0	10871.8	0	0	0	17330.6	18901.1
A0A088DEG1_S76	Shank3	A0A088DEG1	SKsMTAELEELEK;sMTAELEELEK	0.966	56419.5	124968	149004	107233	82070.4	127880	138386	103397	85519.1	76256.2	74117.1	71069.5	63696.5	94691.3	70463.9	142638	64873.4	79437.6
A0A088MLT8_S402	Iqcj-Schip1	A0A088MLT8	TETSLDTPLsPMSK	0.963	0	0	15703.9	39384.9	0	42496.6	0	0	0	0	0	0	0	0	0	0	0	0
A0A0A6YWC2_S60	Larp1b	A0A0A6YWC2	LDGPTENIsEDEAQSSSQR	0.967	57744	346386	473793	356091	319284	273176	415823	368400	56428.9	173128	60730.4	209053	229900	226560	135181	387368	137907	146513
A0A0A6YXL6_S1000	Lrba	A0A0A6YXL6	ASsIDSASNTELQTHDMSSDEK	0.965	15661.9	128589	232901	383823	166810	198680	190121	138415	41243.5	37561.9	67660.5	66234.3	57854.1	57935.2	41012.8	129877	133518	58472.4
A0A0A6YXL6_S1003	Lrba	A0A0A6YXL6	ASSIDsASNTELQTHDMSSDEK	0.965	25578	41143.6	105659	133282	78935.9	104293	65463.5	71447.8	16822.6	0	0	18324.6	30827.5	26158.1	13258.4	73412.9	23540.7	34721.8
A0A0A6YXL6_S1005	Lrba	A0A0A6YXL6	ASSIDSAsNTELQTHDMSSDEK	0.962	0	36132.6	38619	56806.9	17744	25651.2	31920.3	22591.2	0	0	0	10522.8	0	0	9737.02	27158.7	22725.7	0
A0A0A6YXL6_S1097	Lrba	A0A0A6YXL6	sGVEEEEDDDYVELK	0.969	0	0	37431.6	24965.1	24593.8	23494	33565.3	0	0	35099.9	5199.37	38643.9	8911.51	22338.2	0	16780.8	0	0
A0A0A6YXL6_S1245	Lrba	A0A0A6YXL6	LDVSsVASDTER	0.964	0	0	27996.3	17564.5	19381.6	0	17937.8	0	0	18041.4	0	0	19025.5	18425.8	18677.6	23620.9	14647.9	17839.5
A0A0A6YXL6_S1248	Lrba	A0A0A6YXL6	LDVSSVAsDTER	0.967	136762	139944	195487	158183	146238	174341	179195	150297	125787	140278	101725	121026	137605	96173.5	88887.9	165823	112430	127956
A0A0A6YXL6_S1260	Lrba	A0A0A6YXL6	ASTsTEAPQPQR	0.949	0	0	0	0	75044.2	0	0	0	0	27638.1	24501.2	0	0	28785.6	0	0	30741.8	0
A0A0A6YXL6_S1487	Lrba	A0A0A6YXL6	sPVDIVTGGISPVR	0.958	0	0	0	95004.9	33047.1	54592.7	22749.3	19227.1	0	0	0	0	0	0	0	0	0	0
A0A0A6YXL6_S971	Lrba	A0A0A6YXL6	GVDVSVGsQHEDR	0.968	0	23854.9	41141.1	28928.9	17115.7	28661.6	32980.6	29742.1	0	24166.2	0	20763.8	11325.8	23169	0	32519.2	14851.4	8287.83
A0A0A6YXL6_S979	Lrba	A0A0A6YXL6	KDsPISPHFTR;KDsPIsPHFTR	0.97	570701	463440	371607	528377	293821	615671	556796	669565	517310	456219	368773	321100	352531	336417	64190.4	567892	297977	299005
A0A0A6YXL6_S982	Lrba	A0A0A6YXL6	DSPIsPHFTR;KDsPIsPHFTR	0.97	0	0	0	250974	38107.3	291707	21034	184238	0	0	0	0	0	0	0	0	0	0
A0A0A6YXL6_S989	Lrba	A0A0A6YXL6	NsDENSSIGR	0.971	77105.4	90179.5	82644.4	72326.5	96942.6	76501.9	61641.8	10306.4	56786.4	44915.4	68450.9	57128.1	56233.6	44523.9	25887.5	80093.3	38790.9	58133.4
A0A0A6YXL6_S994	Lrba	A0A0A6YXL6	NSDENSsIGR	0.967	332016	380183	284467	277340	255236	265001	236939	31927.1	278078	190843	220481	198371	185827	237535	113160	300001	189756	199009
A0A0A6YXL6_T1007	Lrba	A0A0A6YXL6	ASSIDSASNtELQTHDMSSDEK	0.957	0	0	0	0	0	0	0	0	0	0	0	0	17953.8	0	0	0	0	0
A0A0A6YXL6_T1011	Lrba	A0A0A6YXL6	ASSIDSASNTELQtHDMSSDEK	0.754	0	0	38572.8	0	0	0	0	23247.5	0	0	0	0	19180.5	0	0	0	0	23988.3
A0A0A6YXL6_T1261	Lrba	A0A0A6YXL6	ASTStEAPQPQR	0.783	0	0	28876.8	167479	0	0	0	0	0	0	0	0	0	0	36956.1	0	0	0
A0A0A6YXL6_T2185	Lrba	A0A0A6YXL6	VGVGTSFGLPQtR	0.966	0	0	24548.3	0	0	10570.9	0	11739.1	0	0	0	0	0	0	0	0	0	0
A0A0A6YY83_S974	Pcdh7	A0A0A6YY83	LSDsPSMGR	0.963	24106.4	15294	32691.9	0	12794.4	0	19817	0	0	0	0	17090.9	0	21497.1	14679.2	21213.1	28266.8	15575.4
A0A0A6YY83_S989	Pcdh7	A0A0A6YY83	SVNGGPGsPDLAR	0.969	15569	0	0	23831	21758.3	23451.2	23487	0	0	0	23576.7	0	21812.9	19680	31032.8	21282.8	28257.1	22047.5
A0A0B6VRS7_S174	Kcnk5	A0A0B6VRS7	KEsFESSPHSR;KEsFESsPHSR	0.967	0	12506.2	25653.4	38977.2	38898.1	35864	10535.1	7964.32	0	0	0	0	0	0	16800.5	9914.76	0	0
A0A0B6VRS7_S178	Kcnk5	A0A0B6VRS7	ESFESsPHSR;KEsFESsPHSR	0.964	85371.4	76587.4	76877.1	46193.7	55605.5	17310.1	54149.8	23080.5	66063.3	0	58986.3	0	0	41234.2	37573.1	0	0	36117.3
A0A0B6VRS7_S347	Kcnk5	A0A0B6VRS7	sSVEDNLTSK	0.956	0	24184.6	45656	31269.3	33839.9	24238	26259	30526.2	33828.2	0	35136.6	20492.9	23364.6	19618.1	23795.3	25596.2	15328.2	19353.1
A0A0G2JDM0_S59	Dcun1d1	A0A0G2JDM0	ESVKGsLDR	0.958	0	21419.3	17290.1	15811.6	0	19341.9	15271.5	0	0	0	20259.5	15696.7	15114.1	11052.7	13186.2	14619	17523.5	16883.4
A0A0G2JDR6_S88	Lrrfip2	A0A0G2JDR6	NSASATTPLsGNSSR	0.965	68601.6	85387.9	59006	63642.4	87383.8	62980.4	70168.5	73408	130059	78140.2	84275.9	116881	79831	66251.5	153308	68697.1	117464	98830.1
A0A0G2JDR6_S92	Lrrfip2	A0A0G2JDR6	NSASATTPLSGNSsR	0.961	70794	0	64735.2	78051.7	0	71823	87993.4	72397.9	0	0	0	109500	92006.1	77473.4	0	67569.3	0	96780.4
A0A0G2JEF7_S12	Zfp655	A0A0G2JEF7	MEEVTSQEAAEsPR	0.968	0	31619.2	55717.7	43906.3	48241.5	42574.8	51436	43401.9	0	49647.4	16508.1	64540.8	62983.8	55060.2	35645.8	45740.2	34365.5	31994.2
A0A0G2JFT8_S27	Rufy3	A0A0G2JFT8	RPsEPLEPR	1	841227	60306.5	443756	605965	652541	617868	542980	1.40847e+06	964215	844950	675085	512135	390083	487836	604081	696575	374015	563504
A0A0G2JFT8_S506	Rufy3	A0A0G2JFT8	GRQsAELDNR	1	0	0	0	20591.1	0	0	0	0	0	0	0	0	0	0	0	0	0	0
A0A0G2JG52_S241	Crybg1	A0A0G2JG52	ELLHsSPGNR	0.933	0	0	0	0	30234.9	0	35838.4	0	0	0	0	28974.5	0	0	0	0	0	0
A0A0G2JG52_S242	Crybg1	A0A0G2JG52	ELLHSsPGNR	0.967	42068.9	30161	33951.5	20562.7	0	28408.8	37324.5	38949.5	38794.4	29876.8	51665.2	0	28203.7	30080.6	46493.7	48072.5	49481.8	57491.6
A0A0G2JG52_S396	Crybg1	A0A0G2JG52	STDsPGADAVAPESAAK	0.962	0	39249.8	32837.8	31639.8	0	25832.4	39317.5	28354	40662.2	35083.7	50991.6	44723	33257.5	34718.5	83879.6	43157.6	51398.6	47845.7
A0A0G2JG52_S489	Crybg1	A0A0G2JG52	VPEAVPsSPGSGSR	0.935	70805.7	60760.3	65140.6	57032.6	32128	38804.3	56567.2	42848.9	0	86396.5	103464	0	60035.5	37506.6	65212.4	59449.3	0	81998.2
A0A0G2JG52_S490	Crybg1	A0A0G2JG52	VPEAVPSsPGSGSR	0.96	70407.4	0	52266.6	0	40059.8	0	57243.6	38056.2	68200.2	52363.7	85645.6	107905	54453.1	0	0	0	17142	95239.7
A0A0G2JG52_S881	Crybg1	A0A0G2JG52	PGVGEAsPPSTPEHSPETMGK	0.962	0	0	0	25213.9	0	14706.7	17025.6	18238.9	0	0	0	0	0	43457.4	0	28724.2	34253.3	22521.5
A0A0G2JG85_T192	Ap1ar	A0A0G2JG85	SKtEEDILR	0.97	30902.4	607979	817494	230447	642587	643897	0	0	460180	313547	329588	227960	183384	265620	168232	240545	180845	263111
A0A0H2UH28_S240	Mef2c	A0A0H2UH28	NsPGLLVSPGNLNK	0.97	25593	40762.8	30531.5	26679.6	31119.9	28759.2	38099.6	33181.2	21898.5	24635.5	26833.5	56431.3	23535.4	22353.3	46503.3	28812.9	42936.4	27589.9
A0A0H2UH28_S406	Mef2c	A0A0H2UH28	SEPVsPPR	0.967	37402	0	17963.8	0	0	0	17928.6	0	20213.5	0	15309.5	17250.1	21118	0	0	19384	27909	30979.5
A0A0H2UH28_S470	Mef2c	A0A0H2UH28	PSPDEREsPSVK	0.965	25361.6	28489.2	0	18011	16394.9	19329.6	24892	19785.1	0	0	29735.3	23910.7	27188	0	0	27891.9	0	29506.2
A0A0J9YUP5_S544	N4bp2	A0A0J9YUP5	EDSVSsASPK	0.948	15915.3	0	14564.9	13210.5	0	10285.8	0	0	0	0	0	0	0	16769.9	0	0	19583.9	0
A0A0J9YUP5_S546	N4bp2	A0A0J9YUP5	EDSVSSAsPK	0.966	0	16085	14072.9	13210.5	16260.2	0	11000	0	0	18597.9	20800.4	24884	17358.9	16431.8	0	15078.7	18312	15371.4
A0A0J9YV30_S10	Pxn	A0A0J9YV30	SSSLGSNLsELDR;SSsLGSNLsELDR	0.969	135120	148452	240100	90053.2	131669	157678	169178	181082	99236.9	186478	150281	219730	236064	239894	50880	185045	87278.1	139700
A0A0J9YV30_S4	Pxn	A0A0J9YV30	SSsLGSNLsELDR	0.879	0	0	0	0	0	0	0	21771.5	0	0	0	0	0	0	0	0	0	0
A0A0N4SV63_S163	Dysf	A0A0N4SV63	AETWsLLSDSTMDTR	0.938	0	0	17508.2	0	0	0	0	10341.4	0	0	0	0	0	0	0	0	0	0
A0A0N4SV63_S166	Dysf	A0A0N4SV63	AETWSLLsDSTMDTR	0.957	0	0	28134.2	11789	0	8343.07	15504.2	18428.7	0	7455.7	0	16941.9	0	0	0	0	0	0
A0A0N4SW73_S1003	Rab11fip5	A0A0N4SW73	VLGTsETEEGFETK	0.957	0	22282.7	43631.8	40402.1	37842.3	36676.8	54665.5	51318.7	0	49171.3	0	40375.5	27856.3	40144.1	24039.2	34578.5	17661.1	13745.1
A0A0N4SW73_S1203	Rab11fip5	A0A0N4SW73	PLTAAPVEAsPDR	0.968	0	0	0	0	0	0	16493.6	0	13526.1	0	0	16197.6	9590.8	20809.7	0	0	0	0
A0A0N4SW73_S1212	Rab11fip5	A0A0N4SW73	TsLSTALSSGLER	0.929	0	0	0	0	0	0	0	0	0	0	0	0	10176.4	0	0	0	0	0
A0A0N4SW73_S1313	Rab11fip5	A0A0N4SW73	IMETSPTLLQIsPGPPK	0.962	0	0	0	33852.2	0	18155.7	15911.1	27189.3	0	0	0	0	0	0	0	0	0	0
A0A0N4SW73_S176	Rab11fip5	A0A0N4SW73	NNLSAsMFDLSMK	0.953	0	18280.7	17881	15319.1	0	16700.2	13087.1	18830.3	0	0	0	0	0	14034	0	0	0	0
A0A0N4SW73_S278	Rab11fip5	A0A0N4SW73	sPSHSSWLSTEGGR	0.969	0	0	0	94304.4	0	136027	99046.1	113436	95744.7	145929	74287.6	113428	97393.7	107188	51316.4	99661.1	66618	58841.8
A0A0N4SW73_S280	Rab11fip5	A0A0N4SW73	SPsHSSWLSTEGGR	0.966	78283.6	108553	75445.8	0	92309.5	0	125812	0	0	0	0	0	0	0	0	0	0	0
A0A0N4SW73_S282	Rab11fip5	A0A0N4SW73	SPSHsSWLSTEGGR	0.95	0	0	0	0	0	0	29874.5	0	0	33342.8	19950.3	36083.7	35072.3	50947.8	0	31253.8	0	19602.5
A0A0N4SW73_S283	Rab11fip5	A0A0N4SW73	SPSHSsWLSTEGGR	0.94	0	0	19647.1	23531	21717.9	59747.5	30868.1	28413.9	0	35128.4	0	16212.2	15894.1	69985.4	0	0	0	0
A0A0N4SW73_S296	Rab11fip5	A0A0N4SW73	DSIQsPK	0.967	0	28632.6	0	25003.9	18872.3	16977.3	23401.5	0	30366.8	18157.6	0	12453.9	12035.6	22882.4	0	19274.3	0	16192.1
A0A0N4SW73_S307	Rab11fip5	A0A0N4SW73	TYsDEASQLR	0.966	1.26979e+06	1.54244e+06	1.42951e+06	1155892	1.22866e+06	1259799	1.6591e+06	1.58991e+06	1.77765e+06	24503.2	1.75364e+06	1.62267e+06	1.80343e+06	1.97196e+06	1.33252e+06	1.87425e+06	1208445	1.69673e+06
A0A0N4SW73_S386	Rab11fip5	A0A0N4SW73	SSDDsWGR	0.964	0	0	0	0	0	0	0	0	0	0	0	0	0	6086.05	0	0	0	0
A0A0N4SW73_S396	Rab11fip5	A0A0N4SW73	GSHGTSsSEAVPGQEELSK	0.88	0	0	0	16327.1	0	0	11898.1	0	0	0	0	0	0	13944.3	0	0	14547	0
A0A0N4SW73_S480	Rab11fip5	A0A0N4SW73	GsPSLGASPHHSSTGEEK	0.967	0	0	0	0	0	0	14345.7	0	0	0	0	0	0	0	0	0	0	0
A0A0N4SW73_S626	Rab11fip5	A0A0N4SW73	ASLAPLAsPGK	0.97	42249.6	33109.3	19403.1	198004	101202	127391	66180.9	88388.7	132624	84194.4	77282.3	76605.3	50444	68635.6	61106.8	37178.5	39202.9	32374.2
A0A0N4SW73_S693	Rab11fip5	A0A0N4SW73	GsNIWLEPK;RGsNIWLEPK	1	202648	202816	160840	185331	188006	200003	267600	206573	219362	305255	221678	251076	193835	319434	41213.9	312511	120897	120673
A0A0N4SW93_S866	C2cd5	A0A0N4SW93	ATsVDYSSFADR	0.962	0	41073.6	50400.7	39271.1	36730.2	42698.3	60661	39694.8	25708.3	0	55562	73912.2	66110.2	74211.2	76037.1	65263.9	82679.4	70333.5
A0A0N4SW93_T865	C2cd5	A0A0N4SW93	AtSVDYSSFADR	0.901	27087.2	42309.4	48303.9	39295.8	41781.9	42028.2	0	0	0	62522.8	57856.4	75154.4	0	0	0	0	84795.7	0
A0A0N5E9G7_S155	Rfc1	A0A0N5E9G7	NKPLsPIK	1	0	0	0	38022.9	36699.4	42567.6	27761.9	26320.8	40466	49172.2	63755	47008.9	18223.9	33470.4	30881.3	22956	23746.7	26017.2
A0A0N5E9G7_S250	Rfc1	A0A0N5E9G7	KDSEEGEEsFSSVQDDLSK	0.935	0	0	0	17207.5	0	0	0	0	0	0	0	0	0	0	0	0	0	0
A0A0N5E9G7_S365	Rfc1	A0A0N5E9G7	ESVsPEDSEK	0.97	39386.7	41678.1	46621.1	45224.5	49889.4	40985.4	51621.9	11820	58935.9	119501	112756	124804	75385.2	83931.6	70432.7	61408.2	68145.2	62784.1
A0A0N5E9G7_S68	Rfc1	A0A0N5E9G7	IINDsDSESEETVQVK	0.961	26409	52621.3	49866.4	34674	0	0	0	25576.8	0	80309.3	34306	81655.8	50692.6	46533.7	39723.2	38834.3	25655.3	20870.3
A0A0N5E9G7_S70	Rfc1	A0A0N5E9G7	IINDSDsESEETVQVK	0.962	27762.9	0	48482.4	21268.4	21509.8	21026	38615.8	0	0	40702.7	0	65790	39256.1	23231.5	0	26251	16552.5	0
A0A0R4IZX2_S275	Slc9a3r2	A0A0R4IZX2	sDLPGSEK;sDLPGSEKDNEDGSTWK	0.972	177647	296287	167528	164986	257041	178145	147172	39808.3	187959	115122	154991	115193	140511	189333	139741	164938	96897.9	146638
A0A0R4IZX2_S280	Slc9a3r2	A0A0R4IZX2	SDLPGsEK;SDLPGsEKDNEDGSTWK	0.968	364917	338526	352948	321666	332685	331139	340500	319088	246324	242537	272265	225180	251598	270060	214493	343306	282494	294913
A0A0R4IZX2_S43	Slc9a3r2	A0A0R4IZX2	VEPGsPAEAAALR	1	19346.9	9706.32	21201.4	22587.4	15189.6	22136.7	17219.7	17313	18527.2	0	18812.6	20490.3	15938.5	0	26274	16388.8	18939.8	17772.2
A0A0R4IZX2_S6	Slc9a3r2	A0A0R4IZX2	AALEsLRPR	1	48100.7	38040	11354.3	0	0	25355.8	18861.2	37315.6	0	30828	18957.7	21068.7	19336.7	0	23327.3	15939.7	26395.2	22651.2
A0A0R4J011_S528	Tcf3	A0A0R4J011	TSsTDEVLSLEEK	0.909	25453.5	28776.6	0	0	35188.2	0	0	0	0	49168.1	0	0	43453.2	55405.7	59636.3	59323.6	0	51968
A0A0R4J011_T529	Tcf3	A0A0R4J011	TSStDEVLSLEEK	0.922	0	0	46941.2	0	0	39166.9	0	0	31053.8	0	0	0	0	0	0	53107.6	0	53535.3
A0A0R4J0B3_S450	Ulk1	A0A0R4J0B3	IEQNLQsPTQQQTAR	0.941	0	0	0	0	12460.1	0	0	0	0	0	0	0	0	0	0	0	0	0
A0A0R4J0B3_S469	Ulk1	A0A0R4J0B3	SGSTsPLGFGR	0.962	105265	110071	88258.8	77357.9	83407.7	71509.5	91387.7	83494	108766	93977.9	95401.6	85677.6	83494	0	78476.8	96616.4	71426.3	92832.8
A0A0R4J0B3_S494	Ulk1	A0A0R4J0B3	KLsLGGGR	1	23018.3	25261.4	0	14743	0	13880.7	19166.3	22596.8	0	28841.6	0	17251.6	17365.7	25507.3	23730.3	27536.3	22160.7	28999.4
A0A0R4J0B3_S521	Ulk1	A0A0R4J0B3	VPsPQGADVR	1	56167.4	62069.1	62159.9	84216.5	65817.6	67895.6	59891.2	62972.6	60719.6	77195.9	58839.6	62363.5	46314.2	48459.5	59912.3	52025.3	62844.3	55268.7
A0A0R4J0B3_S543	Ulk1	A0A0R4J0B3	PGSSVPEHsPR	0.872	0	0	0	0	0	19213	0	0	0	0	0	0	0	0	0	0	0	0
A0A0R4J0B3_S622	Ulk1	A0A0R4J0B3	SPLPPILGsPTK	0.962	33101.3	18959.6	33889.5	39557.5	23623.3	44212.4	43938.1	49511	15065.6	30840.6	6630.79	39092.3	14682.1	22163.5	0	0	14245.5	9954.1
P0C913_S28		P0C913	DTTEDsITEDDK;DTTEDsITEDDKR;DTTEDsITEDDKRR	0.969	77015.6	112744	116238	55042.9	103890	73414.3	78367.5	47989.8	75847.9	112261	131100	117698	147244	196159	235861	167679	199533	189485
A0A0R4J0X8_S525	Arhgef7	A0A0R4J0X8	KsTAALEEDAQILK;sTAALEEDAQILK	0.952	0	81037.2	74171.7	49158.9	31534	43434	34912.4	39665.3	0	26666.9	0	27214.1	17489.6	43572.6	13685.7	26585.6	13328.5	13481.6
A0A0R4J0X8_S560	Arhgef7	A0A0R4J0X8	KEsAPQVLLPEEEK	1	201575	203901	257970	212081	163438	216462	240903	328648	198910	293460	157644	220926	197339	270892	99557.9	292937	234651	220458
A0A0R4J0X8_S579	Arhgef7	A0A0R4J0X8	sNGQTVIEEK	0.97	35051.1	41732.1	36090	29342	37687.3	19379.7	29082.3	26672.5	31041.2	31318.4	36441.5	36316.7	42656.3	32102.5	39739.1	35717.2	31044.1	36867.6
A0A0R4J0X8_S614	Arhgef7	A0A0R4J0X8	sLEEEQR	1	0	31818.7	22594.7	23236.4	33462.9	28899.5	39207.9	0	68385.5	40755.8	40123.7	32894.1	30693.9	26778.4	36936.1	29857.8	28444.3	30936.9
A0A0R4J0X8_S7	Arhgef7	A0A0R4J0X8	TDNTNsQLVVR	0.97	461891	523528	517059	583075	571036	581860	528275	720946	603660	532828	479331	541416	794608	679931	922986	603687	815445	704325
A0A0R4J0X8_S71	Arhgef7	A0A0R4J0X8	EIKPSEKPVsPK	0.967	39988	0	34632.3	162276	69258.2	142736	80048.6	69763.4	56323.2	0	103213	83360.2	55046.7	67041.1	59550.2	47160.2	47823.1	50402
A0A0R4J0Z8_S201	Ush1c	A0A0R4J0Z8	GGLGsPGNR	1	1.89647e+06	1.90474e+06	1490881	1.48235e+06	1.71467e+06	1.43998e+06	1.42563e+06	418284	1.61748e+06	1360357	1.71505e+06	1.34671e+06	1.14993e+06	962799	763875	1.39488e+06	1.01076e+06	1.12105e+06
A0A0R4J0Z8_S364	Ush1c	A0A0R4J0Z8	EMEQIsEEEEK	1	120717	123657	153516	98383.6	133961	113765	102184	101035	59211.8	73910.7	103248	67566.9	91203.8	67474.1	74117.4	120896	70769.3	93423.9
A0A0R4J0Z8_S417	Ush1c	A0A0R4J0Z8	YDQGVEPADHLDGsTEEQR	0.963	0	0	53737.6	97673.9	89138.2	85409.6	49127.2	24065.4	0	0	0	18584	37551.8	65711.9	0	65974.9	7289.95	27938.1
A0A0R4J112_S1106	Eif4g3	A0A0R4J112	ASESAPSGsPSATPLEFDSR	0.923	0	0	0	72747	33464.8	0	0	0	0	0	0	0	8480.52	0	0	0	0	0
A0A0R4J112_S182	Eif4g3	A0A0R4J112	DITEEIMSGGGsR	0.959	0	0	0	7466.9	0	0	0	0	0	0	0	0	0	0	0	0	0	0
A0A0R4J112_S258	Eif4g3	A0A0R4J112	LVLsGEK	1	32013.5	0	45526.8	17208.5	15183	21982.2	26685.6	22658.1	30978.2	27409.2	47103.7	28872.2	29206.1	32123	24160	31922.6	18527.6	37676.6
A0A0R4J112_S284	Eif4g3	A0A0R4J112	TsSPTSLPPLAR	0.96	2.9485e+06	0	0	0	0	0	0	0	0	2.54882e+06	0	0	0	0	0	0	0	2.41182e+06
A0A0R4J112_S285	Eif4g3	A0A0R4J112	TSsPTSLPPLAR	0.969	2.87104e+06	2.37276e+06	2.90537e+06	1921020	1.81887e+06	2.26845e+06	2.08333e+06	3.00126e+06	2.28299e+06	2.57135e+06	3033042	2145324	2370764	1.9434e+06	1.90956e+06	2.8503e+06	2.07393e+06	2.41564e+06
A0A0R4J112_S454	Eif4g3	A0A0R4J112	sPAVATEVQR	0.964	0	0	0	72437.3	0	0	0	0	0	0	0	0	0	0	0	0	0	0
A0A0R4J112_S488	Eif4g3	A0A0R4J112	AEsESDGQAEETADPQSLHSGR	0.957	0	0	48166.9	31529.4	23379	25729.6	19522.6	23099.8	0	14154.9	19101.9	17508.4	25669.1	20600.7	0	37574.3	21961.4	24424.6
A0A0R4J112_S490	Eif4g3	A0A0R4J112	AESEsDGQAEETADPQSLHSGR	0.967	50857.8	66903.5	114618	94719.9	55209.1	56290.4	77365	49189.6	20588.5	42965.4	42462.4	54352.5	89293.6	56369.7	0	76671.6	42779.9	60802.4
A0A0R4J112_S508	Eif4g3	A0A0R4J112	sPAPVQTATTAPK	0.971	40274.8	43204.8	17557.7	127840	32025.9	123652	16022.8	6208.03	75095.8	16570.6	69102.8	14632.2	48774.5	53171	17805	50025.6	11385.4	50124.9
A0A0R4J112_S9	Eif4g3	A0A0R4J112	sPFAAGPR	1	0	16867.4	0	0	0	0	0	0	0	15830.4	0	0	0	0	0	0	0	0
A0A0R4J112_T186	Eif4g3	A0A0R4J112	NPtPPIGR	1	1.10817e+06	732414	786216	310918	307267	504969	653871	801793	727038	659393	907912	543169	610891	451472	522735	672257	593921	745686
A0A0R4J112_T531	Eif4g3	A0A0R4J112	tPDEVLEAEAEPK	1	62914.2	87240.7	25666.2	457306	446429	401228	162164	26830.6	83867.2	160698	109693	195483	133166	162137	115603	144298	17663	118787
A0A0R4J171_S22	Dlc1	A0A0R4J171	SFsDHIR	0.956	0	0	0	0	0	0	19169.2	0	25398.8	0	0	0	0	20670	0	0	0	0
A0A0R4J171_S466	Dlc1	A0A0R4J171	RNsSSSLSSR	0.96	0	0	0	0	0	0	10456.8	0	0	0	0	15280.9	11733.2	14474.4	0	19145	12934.2	0
A0A0R4J1E4_S310	Smoc1	A0A0R4J1E4	AKsIEADDPFK	1	0	0	0	15653	0	0	0	0	0	0	0	15736.1	18269.9	0	0	0	24383.2	0
A0A0R4J1H6_S245	Golga3	A0A0R4J1H6	SSTSVVSEVsPSSETDNR	0.962	0	0	9302.09	91115.8	70240.8	60228.6	23482.7	20647.9	0	14812.9	18648.4	21064.6	15278.4	25685.7	18339.7	0	7200.36	0
A0A0R4J1H6_S60	Golga3	A0A0R4J1H6	GFKEEGsPDR	1	93274.8	106183	82778.3	71705.3	93847.6	83916.9	81091.1	54412.2	102119	90030	98289.9	83368.3	88910.4	28887.9	54110.9	98467	92011.4	110605
A0A0R4J1H6_S695	Golga3	A0A0R4J1H6	GQsLDDLHTR	0.97	28641.3	15919.4	26871.5	0	26737.5	19570.2	16437.9	0	0	18884.7	24269.3	18482.7	23160.8	0	29359.3	24271	24938	26679.6
A0A0R4J1H6_S939	Golga3	A0A0R4J1H6	LGsDLSSAQK	0.968	38549.3	38475.2	30268.9	18392	23530	21511.2	32168.9	21003	27688.2	35997.2	66646.8	56588.9	49438.8	46356.5	42121	33847.6	33648.2	35472.5
A0A0R4J1H6_T238	Golga3	A0A0R4J1H6	SStSVVSEVSPSSETDNR	0.947	68078.3	117278	0	0	95834.7	0	14742.5	0	0	0	0	0	0	319389	0	0	0	0
A0A0R4J1J1_S138	Pnkd	A0A0R4J1J1	ASPQQAQFPEVGsGAQT	0.956	0	21224.1	50359.4	20512.8	18237.2	24475.8	41462.4	39721	0	20612.1	24488.3	37481.9	33952.1	33624.7	30166.4	30450.6	31925.7	33968.3
A0A0R4J1V0_S108	Pdzk1	A0A0R4J1V0	ELDQsQR	1	0	0	0	14153.8	0	0	0	0	0	0	0	0	0	0	0	0	0	0
A0A0R4J1V0_S144	Pdzk1	A0A0R4J1V0	EGNsFGFSLK	0.968	17374.5	33229.3	31122.2	15801	6625.16	11430.7	15830.4	14197.6	0	18862	0	9134.4	0	0	0	11442.9	0	0
A0A0R4J1V0_S148	Pdzk1	A0A0R4J1V0	EGNSFGFsLK	0.971	46342	91431.6	136637	62943.2	30254.7	42059.7	65372.6	76462.2	41932.1	105022	18188.2	36253.3	19912.8	19342.8	0	41748.8	10359.7	10733.9
A0A0R4J1V0_S275	Pdzk1	A0A0R4J1V0	DIEPGsPAEAAGLK	1	0	0	27412.7	91019.5	56178.7	46829.5	34235.4	24296.4	0	23708.5	18830	26427.3	11805.9	13672.7	0	13674.1	12133.5	0
A0A0R4J1V0_S3	Pdzk1	A0A0R4J1V0	AsTFNPR	0.928	47782.9	0	0	0	0	0	0	60865.6	0	0	0	0	0	0	0	45539.4	31446.1	34361.8
A0A0R4J1V0_S326	Pdzk1	A0A0R4J1V0	EAEsIYSLAR	0.967	0	12224.1	27410	12779.6	0	18267.6	0	0	0	12662.1	0	0	10299.9	0	0	12047	0	0
A0A0R4J1V0_S329	Pdzk1	A0A0R4J1V0	EAESIYsLAR	0.964	16560.1	14722.4	20881.9	12244	11776.6	17578.1	15290.9	0	0	12619	0	12331.9	0	0	0	6177.02	0	0
A0A0R4J1V0_S365	Pdzk1	A0A0R4J1V0	EGPAPIPAPLEATGsEPTEDAEGHKPK	0.96	0	102922	105709	25085	0	22782.6	23993.2	217217	0	0	0	17061.4	0	0	0	80125.9	0	0
A0A0R4J1V0_S42	Pdzk1	A0A0R4J1V0	VIEEGsPAEK	1	0	0	0	54253.8	43824.8	40206.8	14169.4	0	0	0	0	0	0	0	0	0	0	0
A0A0R4J1V0_S461	Pdzk1	A0A0R4J1V0	MAYsYFQAK	0.916	0	0	0	10041.5	0	0	0	0	0	0	0	0	0	0	0	0	0	0
A0A0R4J1V0_S489	Pdzk1	A0A0R4J1V0	GETsAESEHDAHPAK;GETsAEsEHDAHPAK	0.965	41678.7	87764.3	102707	191210	192364	163285	81288	0	27020.4	51075.1	30371.9	23701.4	38207.2	38345.4	0	111819	18068.7	0
A0A0R4J1V0_S492	Pdzk1	A0A0R4J1V0	GETSAEsEHDAHPAK;GETsAEsEHDAHPAK;GEtSAEsEHDAHPAK	0.971	843728	707810	766400	849972	829293	852238	417830	69817.6	460026	271756	376532	274804	401892	242671	150703	563217	276358	395853
A0A0R4J1V0_S505	Pdzk1	A0A0R4J1V0	TLsTASHSSsNSEDTEM	0.929	0	0	0	0	0	0	0	21816.1	0	0	0	0	0	0	0	0	0	0
A0A0R4J1V0_S508	Pdzk1	A0A0R4J1V0	TLSTAsHSsSNSEDTEM	0.879	87687.8	0	0	0	0	0	22279.3	22909.9	0	23626.8	0	0	0	0	0	0	16850.2	0
A0A0R4J1V0_S510	Pdzk1	A0A0R4J1V0	TLSTASHsSSNSEDTEM;TLSTASHsSSNsEDTEM;TLSTASHssSNSEDTEM	0.947	1292851	1.55437e+06	3213089	860969	1428861	183650	0	408895	1.0302e+06	634274	1.63793e+06	1200217	1.04381e+06	196152	218805	1268913	259085	422999
A0A0R4J1V0_S511	Pdzk1	A0A0R4J1V0	TLSTASHSsSNSEDTEM;TLSTASHSsSNsEDTEM;TLSTASHSssNSEDTEM;TLSTASHssSNSEDTEM;TLSTAsHSsSNSEDTEM	0.959	1.2567e+06	1.76192e+06	1985852	1.11961e+06	1.19295e+06	928120	1.00967e+06	380553	388840	598336	715313	1.76004e+06	935974	521166	526363	1599717	487211	733872
A0A0R4J1V0_S512	Pdzk1	A0A0R4J1V0	TLSTASHSSsNSEDTEM;TLSTASHSSsNsEDTEM;TLSTASHSssNSEDTEM;TLsTASHSSsNSEDTEM	0.95	347794	166409	2053481	731308	372914	676999	1.04598e+06	70624.9	0	0	668937	589872	768622	194970	135265	850405	0	529860
A0A0R4J1V0_S514	Pdzk1	A0A0R4J1V0	TLSTASHSSSNsEDTEM;TLSTASHSSsNsEDTEM;TLSTASHSsSNsEDTEM;TLSTASHsSSNsEDTEM;tLSTASHSSSNsEDTEM	0.951	1.77083e+06	3.44594e+06	3.72559e+06	1.16682e+06	1.60648e+06	1.21956e+06	1.09736e+06	466081	445725	1.25997e+06	1.56162e+06	1282581	1.31169e+06	630053	426578	1.7461e+06	555012	871616
A0A0R4J1V0_T161	Pdzk1	A0A0R4J1V0	GVYLtNIMPQGVAMK	0.967	0	48406.9	123901	34283	21369.1	47497.4	55267.5	93746.7	17076.7	44406.3	18270.1	47969.3	15753.6	22807.5	4539.15	48633.5	16950.6	18248.1
A0A0R4J1V0_T4	Pdzk1	A0A0R4J1V0	AStFNPR	0.963	0	0	71649.2	29784.8	42626.9	48375.4	48409.4	48497.9	40303.8	48598.4	33637.4	32804.6	27177.6	17159.3	29842.5	0	0	45069.5
A0A0R4J1V0_T488	Pdzk1	A0A0R4J1V0	GEtSAEsEHDAHPAK	0.942	47348.5	95206.6	52939.1	94340.8	102144	84542.9	0	0	20823.5	21771.2	66036.6	49273.8	64123.3	0	20191	0	19158.7	25408.8
A0A0R4J1V0_T503	Pdzk1	A0A0R4J1V0	tLSTASHSSSNSEDTEM;tLSTASHSSSNsEDTEM	0.923	90648.6	337933	2.08961e+06	41783.1	625942	1.39354e+06	375613	38443.9	341115	447347	835062	250737	29725.3	194406	130648	375423	237192	131561
A0A0R4J1V0_Y328	Pdzk1	A0A0R4J1V0	EAESIySLAR	0.951	0	0	0	0	0	28742.7	0	0	0	0	0	0	0	0	0	47449.8	0	0
A0A0R4J205_S24	Trmt10a	A0A0R4J205	LGTsDGEEER	0.967	250546	257587	216514	180392	256694	178992	301874	155826	358013	458007	497281	520258	34989.5	412587	290060	293279	280750	319064
A0A0R4J205_S315	Trmt10a	A0A0R4J205	DNPVsPQK;DNPVsPQKDEQGQQSSPVLQ;DNPVsPQKDEQGQQSsPVLQ;DNPVsPQKDEQGQQsSPVLQ	1	23025.1	20969.7	74458.1	39955.4	41749.8	38746.8	80544.5	41296.2	40889.2	68894.5	101107	112593	75218.8	78376.1	64936.2	44417	52729.9	52815.8
A0A0R4J205_S325	Trmt10a	A0A0R4J205	DNPVsPQKDEQGQQsSPVLQ	0.955	0	0	27483.6	0	0	0	0	0	0	0	19657.9	39832.1	0	0	9713.44	0	0	0
A0A0R4J205_S326	Trmt10a	A0A0R4J205	DEQGQQSsPVLQ;DNPVsPQKDEQGQQSsPVLQ	0.964	52111.1	49290.9	71564.4	72613.6	71090.8	56636.1	83192.6	50458.9	47159.2	87720.4	114725	96402.4	85789.8	84131.9	0	44571.3	20314.8	44729.5
A0A0R4J205_T23	Trmt10a	A0A0R4J205	LGtSDGEEER	0.931	0	0	190753	23990.2	30445.4	35326.9	29857.9	0	0	39474.1	55411.9	44651.5	40146.8	0	29581.8	30305.9	0	0
A0A0R4J216_S30	Cys1	A0A0R4J216	QTGPGETAsEGGTADQAR	0.938	0	0	14346.7	14017	0	0	0	0	0	0	0	0	8010.14	0	0	0	11006.8	0
A0A0R4J216_S95	Cys1	A0A0R4J216	LAPAVsPEK;LAPAVsPEKK	1	57427	0	39446.4	40231.4	30725.4	44664.6	35662.4	41185.1	39701.8	60161.7	56617.3	47041	10568.8	0	42142.7	34419.7	0	0
A0A0R4J293_S23	Tgm1	A0A0R4J293	SPWQPPTTPsPEPEPVPEPDR;SPWQPPTTPsPEPEPVPEPDRR	0.965	0	0	90613.5	0	0	0	23986.2	171715	0	0	0	14657.9	0	0	0	0	0	0
A0A0R4J293_S71	Tgm1	A0A0R4J293	GDDDWGPEPSGsR	0.959	40914.6	21908.1	47992.7	0	0	50633.9	99874.9	0	0	57155.9	0	73636.7	0	21133.4	0	0	17424.3	0
A0A0R4J293_S803	Tgm1	A0A0R4J293	sGENIPMAYR	0.972	434966	340750	492874	339367	485739	319908	549276	599745	519301	383977	396695	356538	383765	183624	217526	359506	209912	297912
A0A0R4J293_S91	Tgm1	A0A0R4J293	RPEsRGsGVNAAGDGTIR	0.968	0	29706.4	56805.5	158796	30230.1	35371.9	45477.2	54757.7	0	0	0	20487.3	16918.5	0	0	20544.7	0	0
A0A0R4J293_S94	Tgm1	A0A0R4J293	GsGVNAAGDGTIR;RPEsRGsGVNAAGDGTIR	0.971	55839.3	97473.9	2.17098e+06	2.66648e+06	2.17101e+06	1847943	2.09889e+06	2.14587e+06	2.10697e+06	2.15325e+06	2184286	2.04985e+06	348192	42700.6	47727.1	2.07942e+06	39525.4	1.14382e+06
A0A0R4J293_T103	Tgm1	A0A0R4J293	GSGVNAAGDGtIR	0.962	0	0	0	35139	0	0	16690.3	17629.4	18617.3	16200.3	0	25582.7	18177.2	0	0	8436.95	0	0
A0A0R4J2A7_S288	Ccser2	A0A0R4J2A7	PSsSSPQLTVDVVK	0.938	0	0	0	43408.5	32321.9	0	41916	0	0	0	29768.3	0	0	30039.1	25658.1	0	0	35043.4
A0A0R4J2A7_S290	Ccser2	A0A0R4J2A7	PSSSsPQLTVDVVK	0.955	46176.1	51041.7	81631	41780.7	0	43162.4	0	50598.7	34499.6	50045.6	0	35525.9	0	0	24187.8	50657	31103.7	0
A0A0U1RNT5_S71	Zfp719	A0A0U1RNT5	VLPVsPGAFQNQK	1	0	0	15032.7	16419.6	0	17470.6	16581.2	18443.2	0	15317.7	0	10448	0	11875.9	0	7426.02	9580.21	0
A0A0U1RNZ3_S450	Garre1	A0A0U1RNZ3	RNsTATAMVTEQK	0.949	0	0	0	0	0	0	29165.8	23577.7	0	19121.9	0	0	0	23018.5	29180.5	19387.4	23014.4	23344.6
A0A0U1RNZ3_T594	Garre1	A0A0U1RNZ3	NNtWPNR	1	67557.2	66623.2	75564.6	82366.9	83535.5	66297.8	101146	0	104157	102657	115407	132485	106187	121874	124202	107627	192216	103245
A0A0U1RP81_S171	Immt	A0A0U1RP81	STsETTALAK	0.963	0	86438.9	85147.2	74099.2	66594.8	150373	73286.9	60953.4	0	0	37861	24307.9	37295.9	17623.8	24710	48850.2	51013	43829.3
A0A0U1RPA0_S1012	Plekha7	A0A0U1RPA0	TLsQGEK	0.97	0	0	0	57439.9	31832.5	23532	17452.2	0	0	0	18907.1	0	0	0	0	0	15135.5	0
A0A0U1RPA0_S1145	Plekha7	A0A0U1RPA0	NsLADLDSQLQEQER	0.857	0	0	17879.3	0	0	0	0	0	0	0	0	0	0	0	0	0	0	0
A0A0U1RPA0_S203	Plekha7	A0A0U1RPA0	AMNQAAQVLsR	1	0	0	14113.8	29860.3	0	0	0	0	0	0	0	0	0	0	0	0	7836.56	0
A0A0U1RPA0_S250	Plekha7	A0A0U1RPA0	GYEDsYGFNR	0.962	0	0	0	18886.2	0	0	0	0	0	0	0	0	0	0	0	0	0	0
A0A0U1RPA0_S364	Plekha7	A0A0U1RPA0	sLPLDQTLPR	0.969	0	0	0	21772.7	15485.2	0	0	0	0	0	0	0	0	0	0	0	0	0
A0A0U1RPA0_S397	Plekha7	A0A0U1RPA0	HLsGSSSPPPR;HLsGSSsPPPR;HLsGSsSPPPR	0.968	0	230459	259833	813595	1.30835e+06	964686	260986	175670	460530	182446	350680	184433	67584.1	146057	268341	188943	143804	100856
A0A0U1RPA0_S399	Plekha7	A0A0U1RPA0	HLSGsSSPPPR	0.805	0	435450	0	0	48136.1	0	0	161981	0	0	0	285981	0	0	0	0	150264	328018
A0A0U1RPA0_S400	Plekha7	A0A0U1RPA0	HLSGSsSPPPR;HLsGSsSPPPR	0.956	710922	38653.9	235727	297714	1.04113e+06	726358	471142	173044	153954	307304	603048	300261	375600	120171	196880	478641	24629.3	447948
A0A0U1RPA0_S401	Plekha7	A0A0U1RPA0	HLSGSSsPPPR;HLsGSSsPPPR	0.964	718684	587086	633393	773218	616380	885711	710292	183675	660553	436643	97745.8	413452	437526	409093	170435	525938	482016	507854
A0A0U1RPA0_S42	Plekha7	A0A0U1RPA0	PSSMVSETsTAGTTSTLEAK	0.949	7604.81	0	45290.2	22291.9	0	18239	0	24669.5	0	0	0	0	0	0	15097.8	0	16275.7	0
A0A0U1RPA0_S452	Plekha7	A0A0U1RPA0	HGsPTAPIGAGSPEFTEQGR;HGsPTAPIGAGSPEFtEQGR;HGsPTAPIGAGsPEFTEQGR	0.967	227322	478713	533029	535416	281397	594729	387135	518569	65183.3	115059	41154.3	193738	172016	206166	20609.1	393978	155315	178053
A0A0U1RPA0_S461	Plekha7	A0A0U1RPA0	HGSPTAPIGAGsPEFTEQGR;HGSPtAPIGAGsPEFTEQGR;HGsPTAPIGAGsPEFTEQGR	0.97	0	164244	218799	306277	163201	323948	215799	234482	0	59638.7	0	107478	39522	45957	0	155833	14746.6	21105.5
A0A0U1RPA0_S470	Plekha7	A0A0U1RPA0	sRSLLEVPR	0.958	30258.9	26340.2	32449.5	0	0	0	0	0	50290.5	0	24214.2	20915.5	11449.7	12934.9	0	18479.9	17121.5	0
A0A0U1RPA0_S472	Plekha7	A0A0U1RPA0	SRsLLEVPR;sLLEVPR	1	50419.8	69298.7	81703.1	223548	144641	166336	72929.3	95035.2	66628.2	74195.1	57572.8	31277.7	40513.9	30407.9	18322.3	62985.2	46062.3	50473.3
A0A0U1RPA0_S485	Plekha7	A0A0U1RPA0	SISVPPsPSDIPPPGPPR	0.962	0	0	55709.5	62705.2	13364.6	45273.1	22642.1	53981.3	0	0	0	9159.34	0	0	0	0	0	0
A0A0U1RPA0_S520	Plekha7	A0A0U1RPA0	sVDISLGGSPR	0.971	130229	148832	247975	225270	150071	98938.4	151115	185405	148055	145880	80178.8	117579	133540	103370	42329.7	138993	95117.1	102395
A0A0U1RPA0_S528	Plekha7	A0A0U1RPA0	SVDISLGGsPR	0.97	309895	354981	416940	263315	192420	274557	322510	284349	274572	337770	133388	215225	147518	143896	100479	265673	148753	186324
A0A0U1RPA0_S605	Plekha7	A0A0U1RPA0	IAEsDIDVK	1	70026.3	73739.6	71587.9	53583.6	59860.8	60389.2	51663.5	51182.4	54305.6	40355.7	44320.3	43312.8	47559.4	29279.1	41011.9	45551.2	44736.6	42541.1
A0A0U1RPA0_S739	Plekha7	A0A0U1RPA0	IEDVMAGLsANKENyR	1	0	0	0	0	0	0	0	0	0	0	0	41211.5	0	0	35306	60107	0	0
A0A0U1RPA0_S783	Plekha7	A0A0U1RPA0	PALQPsPPTSPVR;PALQPsPPTsPVR;PALQPsPPtSPVR	0.969	1.77873e+06	1538020	2.08149e+06	736803	568240	1.58765e+06	1.1039e+06	1240905	810121	1.20194e+06	697358	1.72405e+06	1.06801e+06	572216	1399119	1.09219e+06	776051	686607
A0A0U1RPA0_S787	Plekha7	A0A0U1RPA0	PALQPSPPTsPVR;PALQPsPPTsPVR	0.958	400340	418872	528433	313830	450130	730368	484411	397969	259651	459049	264967	756700	362659	21830.6	550141	88901.1	159634	187630
A0A0U1RPA0_S819	Plekha7	A0A0U1RPA0	KVMsPLQSPTK;KVMsPLQsPTK;VMsPLQSPTK;VMsPLQSPtK;VMsPLQsPTK	0.971	456704	462543	462883	551780	579281	602148	370159	311874	256896	335313	388030	310666	336098	558742	244160	373041	387475	274848
A0A0U1RPA0_S823	Plekha7	A0A0U1RPA0	KVMsPLQsPTK;VMSPLQsPTK;VMsPLQsPTK	0.969	930702	876298	1.08094e+06	1.51049e+06	1.47081e+06	1.66243e+06	833008	956710	642832	638152	976836	742044	934984	683814	594023	827015	956786	1.06793e+06
A0A0U1RPA0_S938	Plekha7	A0A0U1RPA0	GLSGsTSR	0.962	0	0	0	32077.9	0	19233.3	0	0	0	0	0	0	0	0	0	0	0	0
A0A0U1RPA0_S963	Plekha7	A0A0U1RPA0	GLNAENsSATFSR	0.821	0	0	0	15522.8	15208.8	0	0	0	0	0	0	0	0	0	0	0	0	0
A0A0U1RPA0_S979	Plekha7	A0A0U1RPA0	LYsGDHQR	0.963	56540.4	0	38998.7	141778	79176.9	84316.3	65023.9	17478.7	0	33738.8	0	30168.3	0	29541.4	0	30675.1	40099.2	39708.6
A0A0U1RPA0_T454	Plekha7	A0A0U1RPA0	HGSPtAPIGAGSPEFTEQGR;HGSPtAPIGAGsPEFTEQGR	0.952	0	0	0	63538.8	28859.5	175336	42197.2	56112.6	0	0	0	34572.2	0	0	0	0	0	0
A0A0U1RPA0_T465	Plekha7	A0A0U1RPA0	HGsPTAPIGAGSPEFtEQGR	0.93	0	0	0	0	77497.7	0	0	0	0	0	0	0	0	0	0	0	0	0
A0A0U1RPA0_T505	Plekha7	A0A0U1RPA0	RPHtPAER	1	0	0	0	18019.5	0	15774.9	9814.51	0	0	0	0	6465.11	0	0	0	0	0	0
A0A0U1RPA0_T786	Plekha7	A0A0U1RPA0	PALQPSPPtSPVR;PALQPsPPtSPVR	0.946	111833	378620	546277	345649	30737.8	669818	60806.6	454757	253031	416501	480465	666198	758492	259851	575146	1.15476e+06	190246	30654.3
A0A0U1RPA0_T825	Plekha7	A0A0U1RPA0	VMSPLQSPtK;VMsPLQSPtK	0.932	124915	0	17421	0	0	122873	29042	0	104388	0	52300.3	0	0	0	0	0	0	0
A0A0U1RPA0_Y745	Plekha7	A0A0U1RPA0	IEDVMAGLsANKENyR	1	0	0	0	0	0	0	0	0	0	0	0	41211.5	0	0	35306	60107	0	0
A0A0U1RPS6_S62	Wtip	A0A0U1RPS6	sLPSSPSR	0.969	0	0	0	0	0	0	0	0	0	0	0	0	0	0	50533.9	69682.6	0	0
A0A0U1RPS6_S98	Wtip	A0A0U1RPS6	SRGNWsAR	0.959	0	0	0	0	0	0	0	0	0	0	0	0	23813.5	0	0	0	0	0
A0A0U1RPW2_S912	Tjp1	A0A0U1RPW2	IDsPGLKPASQQVYR	0.971	196432	273929	261520	256575	130824	324230	150690	265414	216971	338464	198759	246759	270987	277043	112135	177610	324758	240416
A0A140LJ55_S183	Slc9a6	A0A140LJ55	FMGNsSEDALDR	0.955	0	22960.9	31944.2	0	59655.8	45136.7	88045	47471.8	15374	61570.7	0	34595.4	50615.8	71317.4	22710.4	21150	57407.6	59121.5
A0A140LJ55_S184	Slc9a6	A0A140LJ55	FMGNSsEDALDR	0.962	88569.5	22107.7	102836	65380.1	90974.1	72225.4	56550.2	71336.4	59430.4	103084	106836	119615	118730	109971	78674.4	101868	69725.4	84597.3
A0A140LJ55_S71	Slc9a6	A0A140LJ55	VGVDsDQEHLGVPDNER	1	0	0	25875.3	17563.2	0	0	17998.8	0	0	11517.7	7296.39	16778.4	0	0	0	0	0	0
A0A140LJC1_S435	Nrg1	A0A140LJC1	MsPVDFHTPSSPK	0.97	109545	123253	169203	55571.5	24124.5	63330.2	368280	336803	191235	172721	204181	162774	92705	124882	39412.6	162938	51494.1	80086.4
A0A140LJC1_T217	Nrg1	A0A140LJC1	CQPGFtGAR	1	0	0	0	0	0	0	0	0	0	0	0	5481.78	0	0	0	0	0	0
A0A140LJD2_S105	Tanc2	A0A140LJD2	IPESELGsPTLTSAQK	0.95	0	0	0	24132.4	0	0	0	0	0	0	0	0	0	0	0	0	0	0
A0A140T8M0_Y110	Igkv1-117	A0A140T8M0	VEAEDLGVyyCFQGSHVP	0.961	0	0	0	0	0	0	0	0	0	0	0	0	0	0	0	0	61952.7	0
A0A140T8M0_Y111	Igkv1-117	A0A140T8M0	VEAEDLGVyyCFQGSHVP	0.961	0	0	0	0	0	0	0	0	0	0	0	0	0	0	0	0	61952.7	0
A0A1B0GQW2_S50	Cyth2	A0A1B0GQW2	ADADAGPAGGTAPDsPR	0.97	76086.7	68709.5	64247.4	99086.7	101478	72343.2	102676	97578.3	96439.1	81377.6	100199	98159	82685.5	85392.5	92620.5	43789.2	74267	71615.5
A0A1B0GR85_S1132	2900026A02Rik	A0A1B0GR85	DAPQTsPVLR	0.968	690731	522208	601795	395619	351773	451956	374199	400817	395331	419997	382060	402043	493356	312333	355660	350417	432138	406730
A0A1B0GR85_S1200	2900026A02Rik	A0A1B0GR85	TQQQQDSPPAEPsSSPQER	0.943	0	0	0	0	0	18007.4	15814.8	0	0	0	0	8744.65	18025.9	0	0	15984.5	0	0
A0A1B0GR85_S1202	2900026A02Rik	A0A1B0GR85	TQQQQDSPPAEPSSsPQER	0.959	0	0	0	14647.7	0	12675.3	0	0	0	0	0	0	0	0	0	0	0	0
A0A1B0GR85_S1242	2900026A02Rik	A0A1B0GR85	ALHsPGPSK	0.969	0	0	0	31344.5	28827.5	32630	11540.2	0	0	10119.1	16314.2	6460.8	0	0	0	0	8023.99	0
A0A1B0GR85_S1291	2900026A02Rik	A0A1B0GR85	sPGIAEFESK	0.971	47401.9	40885.6	53439.2	71811.9	83558.7	79374.8	41938.5	49341.6	35843.5	37796.1	46061.9	50749.6	38596.4	36370.2	42600.9	38279.5	31488.8	37852.9
A0A1B0GR85_S1328	2900026A02Rik	A0A1B0GR85	YPVsPGsPPsDR	0.894	0	0	36228.5	0	0	0	0	0	0	0	0	0	0	0	0	0	0	0
A0A1B0GR85_S1331	2900026A02Rik	A0A1B0GR85	YPVSPGsPPSDR;YPVsPGsPPsDR	0.967	687322	705900	865218	409458	486625	502409	583529	588594	470464	503039	544136	566766	526399	387550	710529	659292	576660	575532
A0A1B0GR85_S1334	2900026A02Rik	A0A1B0GR85	YPVsPGsPPsDR	0.895	0	0	36228.5	0	0	0	0	0	0	0	0	0	0	0	0	0	0	0
A0A1B0GR85_S1442	2900026A02Rik	A0A1B0GR85	RDsQQDSQQPQR	0.964	0	0	0	18188	13151.4	12456.5	11362.5	0	9904.47	0	0	0	9136.49	7891.22	0	6885	12418.2	0
A0A1B0GR85_S1454	2900026A02Rik	A0A1B0GR85	QVsPVASVPR	0.97	48770.4	0	23799.3	49215.7	28750.2	39467	23626.1	23379.3	0	17738.9	31751	17718.9	23378.3	12321.4	18281	19861.2	20791.8	19869
A0A1B0GR85_S1473	2900026A02Rik	A0A1B0GR85	NsPLVNQLK	1	0	0	0	14510.3	0	0	0	0	0	0	0	0	0	0	0	0	0	0
A0A1B0GR85_S1625	2900026A02Rik	A0A1B0GR85	APISHsLR	0.961	0	0	8861.9	0	0	0	11904.4	0	0	0	0	11088.4	11195.4	21193.3	0	0	0	18238.1
A0A1B0GR85_S1664	2900026A02Rik	A0A1B0GR85	RDEsDEEPPR	1	268310	350484	286412	189613	214890	329300	182203	34094.5	143204	106795	271354	163636	280883	352725	244340	289126	113548	211094
A0A1B0GR85_S1761	2900026A02Rik	A0A1B0GR85	RQsLYENQA	0.944	0	0	0	0	18291.8	16007.5	0	0	0	0	0	0	21651	17057.8	0	0	0	0
A0A1B0GR85_S202	2900026A02Rik	A0A1B0GR85	PTsLSQDSGSTVSQGEAGR	0.942	0	0	0	18915.1	0	13949.2	0	0	0	0	0	0	12741	0	0	0	16461.2	0
A0A1B0GR85_S204	2900026A02Rik	A0A1B0GR85	PTSLsQDSGSTVSQGEAGR	0.958	0	0	18752.3	19881.4	0	17285	0	0	0	0	0	0	13308.9	19081	0	0	17327.3	14542.9
A0A1B0GR85_S227	2900026A02Rik	A0A1B0GR85	AHsVENPAGQAPEAK	1	0	0	0	10084.1	0	0	0	0	0	0	0	0	7204.26	0	16235.6	0	12525.5	0
A0A1B0GR85_S401	2900026A02Rik	A0A1B0GR85	VQEsPSSRPER	0.966	0	0	0	22077.5	13226	20439.6	0	0	0	0	0	12352.3	4097.57	0	0	0	0	0
A0A1B0GR85_S520	2900026A02Rik	A0A1B0GR85	TAsSNEIGHEK	0.967	23465.5	24436.9	19230.1	23862.2	19649.9	27861.7	21799.9	0	22029.2	26130.2	18575.4	16495.2	19961.1	17067.5	19786	16788.3	21150.1	24015.3
A0A1B0GR85_S59	2900026A02Rik	A0A1B0GR85	LsPLPGAPR	1	0	0	0	0	0	0	0	0	0	0	0	0	0	6311.83	0	0	0	0
A0A1B0GR85_S600	2900026A02Rik	A0A1B0GR85	SAGDAGPSEVsPEDDGSFQK	0.968	88514.5	122261	124859	314142	319772	328640	199390	160534	112504	124546	129623	131216	118659	158729	115658	114387	90705.9	104567
A0A1B0GR85_S719	2900026A02Rik	A0A1B0GR85	HLESsPVSQR	0.898	0	0	0	17184	0	19687.4	0	0	0	0	0	8365.77	0	0	0	0	11069.1	0
A0A1B0GR85_T1030	2900026A02Rik	A0A1B0GR85	tPPPLSPR	0.971	353117	259520	294772	178581	196874	328006	143605	211455	204249	351268	169312	221742	222780	191197	193315	243219	187921	291600
A0A1B0GR85_T518	2900026A02Rik	A0A1B0GR85	tASSNEIGHEK	0.949	0	0	0	0	21133.2	26876.7	0	0	0	0	0	17709.7	0	0	0	0	0	0
A0A1B0GRJ0_S158	Rab11fip1	A0A1B0GRJ0	NNMTAsMFDLSMK	0.952	0	34536.8	70465.2	53904.7	0	37801.9	58711.5	57493.4	0	51276.3	20325.1	69024.8	46658.4	52498.2	30021.3	38530.1	52741.4	34494.2
A0A1B0GRJ0_S236	Rab11fip1	A0A1B0GRJ0	TPLSQsMSVLPTSK	0.964	32602.8	65387.7	60555.4	64031.1	44843.7	67496.5	76465	75863.5	43390.9	80500.7	48485.7	101554	71710.4	26978.9	48002.3	57044.7	62151.3	41529.3
A0A1B0GRJ0_S238	Rab11fip1	A0A1B0GRJ0	TPLSQSMsVLPTSK	0.897	0	0	0	0	23861.2	0	33038.4	0	0	0	0	0	0	0	0	22047.1	0	0
A0A1B0GRJ0_S282	Rab11fip1	A0A1B0GRJ0	TSsTDQQPNQSNFSLPK	0.944	0	0	0	0	0	0	46593.7	0	0	0	0	0	0	0	0	0	0	0
A0A1B0GRJ0_S340	Rab11fip1	A0A1B0GRJ0	ESsPSNSPSPQGFR	0.962	80584.5	0	75542.5	66788.1	71049.1	55886.2	51536.6	0	0	0	0	53874.6	47234	39625.2	65688.9	56164.3	68387.9	66824.5
A0A1B0GRJ0_S346	Rab11fip1	A0A1B0GRJ0	ESSPSNSPsPQGFR	0.967	47236.7	46934	31008.5	29455.4	41489	30686.4	20064.6	31198.8	0	11896.7	18357.4	29164.8	18462.3	10992	29634.9	22945.1	34578.2	27083.9
A0A1B0GRJ0_S358	Rab11fip1	A0A1B0GRJ0	HLFSsTENLAAR	0.965	97003.5	72804.2	87413.1	69861.7	40711.5	114617	78692.7	90432.7	0	162751	61900.8	86311.4	30566.2	0	0	105217	32635.8	30939.2
A0A1B0GRJ0_S383	Rab11fip1	A0A1B0GRJ0	RLsDSSTK	0.963	37710.4	34557.2	31019.8	21675.4	18744.2	19934.5	24747.4	0	43915.9	21173	37121.6	34929.2	0	32955.6	24400.1	31525.4	0	35130.2
A0A1B0GRJ0_S541	Rab11fip1	A0A1B0GRJ0	LEVsPEAQPK	1	91285.2	97654.6	58669.7	56899.1	60768.8	50040.7	67467.6	86287.5	86471.6	98347.7	96720.4	98180.3	69758.9	77992.5	82752.6	86984.4	98883.2	97281.2
A0A1B0GRJ0_T156	Rab11fip1	A0A1B0GRJ0	NNMtASMFDLSMK	0.934	0	0	0	13976.5	0	0	0	0	0	18767.3	5001.46	0	12357.1	14097.8	0	15724.7	20775.9	0
A0A1B0GRJ0_T280	Rab11fip1	A0A1B0GRJ0	tSSTDQQPNQSNFSLPK	0.936	0	0	35394.9	38210.1	29064.2	31553.5	38723.5	30628.3	0	17327.4	0	27870.4	20935.1	0	0	29111.6	33613.5	30773.1
A0A1B0GRP1_S558	Trak1	A0A1B0GRP1	EAQLRPGsPW	1	51938.2	50485.8	80746.4	53141.6	58902.5	68043.9	59108.8	60318.8	37917.7	49244.2	33766.3	42773.2	51344.2	27459	21153.2	66500.5	35841.1	30422
A0A1B0GRX5_S219	Ssbp4	A0A1B0GRX5	NsPGAVGGLSNAPGTPR	0.969	36964.4	53290.3	40327.1	35485.4	24719.2	29327.8	50573.5	63945.5	45298.1	60746	93333.6	73305.9	63279.8	73477.3	135164	79211.8	92220.6	96729.4
A0A1B0GRX5_T232	Ssbp4	A0A1B0GRX5	NSPGAVGGLSNAPGtPR	0.933	0	0	0	0	0	0	0	0	0	0	0	0	4760.06	0	16027.8	0	11794.1	0
A0A1D5RLD1_S1044	Myo9b	A0A1D5RLD1	sFSQMVSEK	0.965	13141.1	21998.7	20954.1	18314.9	22808.6	15599.9	22123.7	21981.1	0	50216.3	48759.4	27150.4	58760.7	58374.8	33914.5	26509.4	58812.4	31131.1
A0A1D5RLD1_S1107	Myo9b	A0A1D5RLD1	SPDGMsPK	0.971	0	0	0	17280.9	43724.5	34369.8	29658.1	0	0	46111.5	69968.4	23827.4	58997.8	58035.9	76969.5	9084.66	15099.5	9050.92
A0A1D5RLD1_S1114	Myo9b	A0A1D5RLD1	ETPsPEMETAAQK;KETPsPEMETAAQK	0.966	38575.7	0	21652.3	80655	82246.7	61122	60986.7	342172	66763.7	246699	103886	48691.7	62363	937214	182005	25642.4	133228	36813.3
A0A1D5RLD1_S1176	Myo9b	A0A1D5RLD1	AsLEIGESFPEGTK	0.967	0	0	0	0	0	0	15143.1	0	0	0	0	0	0	17364.7	0	0	0	0
A0A1D5RLD1_S1219	Myo9b	A0A1D5RLD1	QAQVVGDPPGsPSPVQR	0.969	0	22245.4	25107	34790.9	29125.1	30494.2	37162.7	29713	30766.2	56072.3	42394.7	50742.3	44980	72384.9	73464.8	41920.1	40898.9	45038.1
A0A1D5RLD1_S1265	Myo9b	A0A1D5RLD1	AQDKPEsPSGSTQIQR	0.969	93334	79307.8	96238.2	175831	124155	152544	184741	178846	118146	206165	179134	144696	174698	254780	229696	139475	179102	163885
A0A1D5RLD1_S1326	Myo9b	A0A1D5RLD1	IsFSTSDVSK;RIsFSTSDVSK	0.966	0	0	0	0	0	0	64083.3	0	41110.6	136576	0	105304	67544.3	130527	23953.5	0	67513.4	64538.5
A0A1D5RLD1_S1328	Myo9b	A0A1D5RLD1	ISFsTSDVSK	0.958	0	12746.5	23452.6	16803.5	16830.1	17662.1	16264	0	0	29230.3	0	21300.8	27141.7	27489	31526.4	23303	31977.7	31054.4
A0A1D5RLD1_S1372	Myo9b	A0A1D5RLD1	SGDPSAGPDAGLsPGSQGDSK	0.967	0	0	0	90959.1	84290	68586	44149.3	38290.2	49077.5	49482.1	57936.1	52185.5	49711	69242.3	47338.7	24997.3	30435.3	30876.8
A0A1D5RLD1_T1318	Myo9b	A0A1D5RLD1	ATGAALtPTEER	0.969	183452	133418	136866	141710	0	138606	108023	150651	126417	195616	169771	156156	162705	152721	274771	114132	253071	183351
A0A1D5RLH9_S28	Tk2	A0A1D5RLH9	GAPGAPGAsIR	1	0	0	0	15306.2	0	0	14664.1	21590.8	23263.8	18729.2	24627.4	20505.9	16882.6	20650.4	37040.9	0	27379.9	18529.4
A0A1D5RLL4_S1629	Trrap	A0A1D5RLL4	PGsPSTSNMR	0.969	62271.2	61916.6	58146.4	54410.7	31454.7	66120.4	36387.3	15583.7	33000.5	62528.2	63397.1	68531.5	62964.6	29615	87948.4	60968	93568.4	79192.9
A0A1D5RLL4_S2050	Trrap	A0A1D5RLL4	GLsVDSAQEVK	0.971	64052.5	100537	64518.2	172916	117792	118818	0	53010.9	46441.2	59480.9	40561.7	30028.5	73427	88970.8	72224.2	65170.8	65419.2	70459.5
A0A1D5RLL4_S2076	Trrap	A0A1D5RLL4	SQsLPGADSLLAK	0.965	38552.1	54491.6	56406.9	120446	68780.2	100431	77883.3	69279.1	38807.4	84767.5	0	62430.6	80471.6	110144	62976.2	69518.6	91841.7	73936.2
A0A1D5RLV1_S266	Epb41	A0A1D5RLV1	sLDGAAAESTDR	0.971	177251	180671	170161	40935.7	194632	198809	176239	141397	149992	113174	99085.3	98550.7	121816	70808.9	86472.4	154501	74864.4	116384
A0A1D5RLV1_S274	Epb41	A0A1D5RLV1	SLDGAAAEsTDR	0.949	0	0	0	0	0	0	14253.5	0	0	0	0	0	0	0	0	0	0	0
A0A1D5RLV1_S278	Epb41	A0A1D5RLV1	SLDGAAAESTDRsPR	0.962	180446	147655	193261	145367	151132	128296	201290	207222	179666	111601	130852	109646	91940.1	97929.4	59916.4	146913	109029	104807
A0A1D5RLV1_S336	Epb41	A0A1D5RLV1	DLDKsQEEIK;DLDKsQEEIKK	1	540906	461818	502964	489247	532574	534686	457747	362904	415882	279403	308782	245127	292187	241912	195905	377328	258740	325337
A0A1D5RM83_S1012	Iqsec1	A0A1D5RM83	SALSsSLR	0.766	228804	273933	0	143482	0	0	0	121476	0	134105	0	0	0	0	0	143577	0	128683
A0A1D5RM83_S1013	Iqsec1	A0A1D5RM83	SALSSsLR	0.964	189291	282698	148014	144410	158410	158478	154497	124775	181313	135333	146489	113089	130205	96628.9	174319	143967	148700	156813
A0A1D5RM83_S1018	Iqsec1	A0A1D5RM83	DLsEAGKR	1	0	0	0	0	0	0	0	0	0	0	0	0	10899.3	9295.14	0	0	0	0
A0A1D5RM83_S178	Iqsec1	A0A1D5RM83	LQHSTsVLR	0.958	75333.3	78181.3	52961.8	56148.4	31988.9	47845.8	58055	52487.5	57385.6	55278.8	62968.6	40000.1	40478.7	46169.4	42050.9	53936.1	51844.9	53804.3
A0A1D5RM83_S269	Iqsec1	A0A1D5RM83	MQFsFEGPEK	1	50003.7	79614.5	116069	60053.6	52180.8	86673.9	122473	107349	77516.2	106507	77466.9	58976.1	64925.9	74635.1	76701.3	78672.1	87979.5	86903.5
A0A1D5RM83_S505	Iqsec1	A0A1D5RM83	SLGGQQGsPK	0.966	138272	35036	114905	86626.4	89785.8	15983.4	127628	23013.1	163800	143686	105210	138184	136387	19906.8	80546.8	147161	16235.7	13853.6
A0A1D5RM83_S600	Iqsec1	A0A1D5RM83	NsWDSPAFSNDVIR	0.966	0	14052.8	25571.3	13296.4	0	12725.9	0	17595.2	0	0	0	15144.6	0	5623.69	0	0	0	0
A0A1D5RMM8_S250	Pxn	A0A1D5RMM8	VTsSQQQTR	0.957	0	0	0	16137.9	17191.9	11955.2	0	0	16672.3	0	0	0	10922.4	0	0	12833.9	14971	6806.72
A0A1D5RMM8_S258	Pxn	A0A1D5RMM8	IsASSATR;IsASsATR;IsAsSATR	0.968	1.72512e+06	1.89201e+06	1.7049e+06	42806.3	1.33262e+06	15171.5	226460	38025.5	2.29704e+06	1.76028e+06	223222	1.78879e+06	1.38115e+06	2.17036e+06	1599943	1.67273e+06	70449	59088.3
A0A1D5RMM8_S260	Pxn	A0A1D5RMM8	IsAsSATR	0.938	0	0	94360	0	0	0	92046.7	12637.9	0	0	67008.8	90384.1	84438.3	0	53629.2	0	21389	0
A0A1D5RMM8_S261	Pxn	A0A1D5RMM8	ISASsATR;IsASsATR	0.962	309470	255850	280555	92892.1	193904	105900	234164	98397	311605	334915	333153	204743	138767	111817	139753	210353	172333	179862
A0A1D5RMM8_S773	Pxn	A0A1D5RMM8	QsSPEGQDEGGFMAQGK	0.951	34592.3	0	51879.1	47147	36572.5	38323.4	45406.7	38405.8	0	0	22293	31418.4	57882.8	42294.1	32808.6	50371.3	0	45562.1
A0A1D5RMM8_S774	Pxn	A0A1D5RMM8	QSsPEGQDEGGFMAQGK	0.958	36051.4	37590.4	65647.5	49272.6	36168.4	35082.2	28507.4	0	0	18064.2	61540.4	0	43865.2	77077	26545.6	0	63496.5	0
A0A1D5RMM8_S793	Pxn	A0A1D5RMM8	TGSSsPPGGLSK	0.97	6367400	6.87123e+06	4686301	5183444	5.11227e+06	4.86936e+06	4.15765e+06	3.71981e+06	7021303	5975052	5.22296e+06	3.87127e+06	4.35729e+06	4.33737e+06	4.77179e+06	4247986	4437940	4600605
A0A1D5RMM8_S83	Pxn	A0A1D5RMM8	YAHQQPPsPLPVYSSSAK	0.97	0	41922.4	37472.2	97067.3	15585.8	123161	75652.5	98177.9	0	24629.4	22393.2	33720.7	13665.5	31362	0	48382.3	16295	12954.9
A0A1L1SQ51_S1268	Tln2	A0A1L1SQ51	GQsGELAAASGK	0.97	27009.8	21043.5	27586.9	22030.5	23463.6	22472.4	26541.8	28081.7	30913.3	25665.7	19963.3	21743.5	23415.2	17215.9	34256.8	25841.5	31241.3	34942.4
A0A1L1SQ51_S1327	Tln2	A0A1L1SQ51	SLsVDPGAPNAK	0.931	0	0	0	0	0	0	0	0	0	0	0	0	0	0	25425.3	0	0	0
A0A1L1SQ51_S2042	Tln2	A0A1L1SQ51	LLVSGAAsTPDK	0.949	0	0	39023.1	35168.3	24669.6	38338.2	0	35243.1	44932.9	50019.5	36523.2	0	29830	16580.3	30560.3	17993.2	37836.6	29778.9
A0A1L1SQ51_S2174	Tln2	A0A1L1SQ51	TSsPEESIR	0.963	0	0	0	0	0	0	0	0	0	83742.8	0	71991.4	56758.2	54792.7	88287.9	90652.2	88664.3	0
A0A1L1SQ51_S847	Tln2	A0A1L1SQ51	sDAEAEIDMENSK	0.947	0	0	14665	0	0	0	0	11412	0	0	0	0	0	0	0	0	0	0
A0A1L1SQ51_T1845	Tln2	A0A1L1SQ51	LDEGtPPEPK	1	4300381	4746766	3.20724e+06	3.10627e+06	2.39844e+06	3384275	2.51301e+06	2.77482e+06	2755159	2.87145e+06	2.62396e+06	3.26285e+06	3.4468e+06	3246441	4945365	3.01468e+06	6570978	4856801
A0A1L1SQ51_T2043	Tln2	A0A1L1SQ51	LLVSGAAStPDK	0.962	52749.5	41645.5	36967.9	34703.4	23866.6	40487.2	27402.4	0	34869.4	51783.7	36955.6	38976.1	30864.5	0	0	0	0	0
A0A1L1SQG7_S4890	Ryr1	A0A1L1SQG7	sEDEDEPDMK	1	0	0	18956.8	15148.6	0	0	0	0	16801.1	18275.7	0	13865	19916.7	27756.6	0	0	12741.4	0
A0A1L1SQP8_S9	Fxyd2	A0A1L1SQP8	WYLGGsAK	0.969	55404.6	47238.5	36969.2	33448.4	28742.1	28335.9	19956	28613.8	35395.4	17639.5	0	5852.52	11744.1	10534.2	7968.9	35552.5	16636	21125.4
A0A1L1STC6_S8204	Syne1	A0A1L1STC6	LPLPDDHDLsDR	1	0	83112.1	140841	69287.5	74173.5	155129	119531	113305	13447.8	149071	46381.6	149329	41186.4	41366.4	0	85215.8	18928.8	0
A0A1L1STC6_S8361	Syne1	A0A1L1STC6	sKTPTGPDLDTSYK	0.953	24177.1	0	22804.5	0	0	0	0	0	0	0	19581.6	0	0	0	0	0	0	0
A0A1L1STC6_T8363	Syne1	A0A1L1STC6	SKtPTGPDLDTSYK	0.956	0	0	19910.5	0	0	24485	0	25502.4	25128	0	0	0	0	0	0	16663.9	16680.2	0
A0A1L1STM6_T442	Zfp651	A0A1L1STM6	RAtPEPEEAGR	1	0	0	22342.5	0	0	0	16316.4	0	0	0	0	0	27059.5	0	65905.5	26827.7	56791.4	27263.2
A0A1L1SUP5_S8	Arhgef12	A0A1L1SUP5	SSsHDFDPTGLVQR	0.953	35525.9	90344.1	0	0	77666.8	0	0	149035	0	0	0	63100.5	42549.2	0	0	99979.4	0	0
A0A1L1SVG6_T12	Slc44a2	A0A1L1SVG6	DAVYGtPQK	0.97	32119.8	67970	43025.8	41430.3	25442.2	31740	58489.1	22424.5	46155.4	102570	110795	95189.2	62589.4	62335.5	46613.1	67678	48736.5	51957
A0A1L7NR37_S227	Sorbs2	A0A1L7NR37	TQTYRPLsK	0.969	132849	98798.9	99156.7	106051	102084	101886	101242	121256	130693	105908	92146.2	77813.7	106276	110191	172249	152549	179691	173837
A0A1L7NR37_S231	Sorbs2	A0A1L7NR37	SHsDNGTDAFK	0.968	67597.2	81218.9	70487.7	80918.1	68857.4	66071.1	72959.5	33217.9	62722.6	58001	94347.4	68383.5	96268.1	117834	113751	72571.7	93767.2	90001.4
A0A1L7NR37_S27	Sorbs2	A0A1L7NR37	VQsSPNLLAAGR	0.97	140635	158200	93030.8	106471	122039	111608	132877	131724	128340	162820	142007	124245	140823	152596	196989	139239	284331	171092
A0A1L7NR37_S28	Sorbs2	A0A1L7NR37	VQSsPNLLAAGR	0.964	49163.5	40474.6	38984.4	45774.7	36621.7	45518.4	28884.8	27988.9	39939.2	37900.4	37023.3	34933.6	40118.7	39771.8	48648.1	45958.1	65470.1	61446.2
A0A1L7NR37_S322	Sorbs2	A0A1L7NR37	KPLSVsPSTDGLR	0.967	251118	149111	205895	174168	82811.5	164550	198409	216262	132993	240770	203338	197130	172945	293618	177663	269957	297629	40118.8
A0A1L7NR37_S324	Sorbs2	A0A1L7NR37	KPLSVSPsTDGLR	0.951	0	0	23240.7	0	0	0	0	0	0	0	0	0	0	17407.4	0	16256.1	0	0
A0A1L7NR37_S332	Sorbs2	A0A1L7NR37	SPsPPPR	0.967	349769	179803	238814	89949.7	72074.7	127274	160716	37315.4	0	308793	327275	230467	219182	333615	593385	460057	815519	459231
A0A1L7NR37_S350	Sorbs2	A0A1L7NR37	PSAPDLsPTR;PSAPDLsPTRPPK	0.969	650840	688570	744112	803683	660948	626356	824607	527184	909562	699853	731820	560201	189924	849689	1.74882e+06	755182	1.33393e+06	996757
A0A1L7NR37_S383	Sorbs2	A0A1L7NR37	sLERPSSSASMAGDFR	0.941	0	0	0	0	0	0	0	0	0	0	0	0	0	0	0	17748.2	0	10794.7
A0A1L7NR37_S388	Sorbs2	A0A1L7NR37	PsSSASMAGDFR;SLERPsSSAsMAGDFR	0.948	99232.7	99004.9	233769	211773	0	72758.1	106713	183939	0	85991.5	0	69429.6	243786	379057	385887	173333	263592	19576.5
A0A1L7NR37_S389	Sorbs2	A0A1L7NR37	PSsSASMAGDFR;SLERPSsSASMAGDFR	0.963	230773	140139	238083	208282	343300	323764	217258	332772	316263	348133	188823	253300	251055	422870	361504	293877	440898	470708
A0A1L7NR37_S392	Sorbs2	A0A1L7NR37	PSSSAsMAGDFR;SLERPsSSAsMAGDFR	0.948	0	0	0	38737.1	24993.9	40844.3	16864.6	137496	0	13313.4	18359.1	0	0	17275	35054.7	45642.5	23433.8	39756.6
A0A1L7NR37_S403	Sorbs2	A0A1L7NR37	KsEPAVGPLR;RKsEPAVGPLR;sEPAVGPLR	1	3457398	2623218	3001608	2.75e+06	2501690	2.59811e+06	3.09602e+06	3206367	3.14789e+06	2.63297e+06	3501401	2.26301e+06	3.33911e+06	4489410	4.10637e+06	4.03007e+06	4.8814e+06	4.37164e+06
A0A1L7NR37_S417	Sorbs2	A0A1L7NR37	GLGDQsSSR	0.933	0	0	0	0	17885.5	18285.6	0	0	0	0	0	0	15184.1	24102.7	0	0	0	0
A0A1L7NR37_S442	Sorbs2	A0A1L7NR37	SFISsSPSSPSR;SFISsSPSSPsR;SFISsSPSsPSR;SFISsSPsSPSR	0.964	330562	340523	681924	1.00587e+06	376112	411862	699342	814295	596479	399994	589340	388713	1050106	962690	1.85168e+06	963930	926977	744482
A0A1L7NR37_S443	Sorbs2	A0A1L7NR37	SFISSsPSSPSR	0.968	344781	266446	277557	226383	0	220268	280674	0	294631	285999	261117	241604	0	0	0	329903	0	413248
A0A1L7NR37_S445	Sorbs2	A0A1L7NR37	SFISsSPsSPSR	0.927	0	0	0	282454	0	0	0	170045	258202	0	24276.1	0	486845	480753	0	445580	393885	327397
A0A1L7NR37_S446	Sorbs2	A0A1L7NR37	SFISSSPSsPSR;SFISsSPSsPSR	0.962	2.27552e+06	1.82479e+06	1759086	1741468	1.36849e+06	1.87921e+06	1.69482e+06	1.826e+06	1.94766e+06	1.68517e+06	1.71339e+06	1.62151e+06	2.12269e+06	1.62692e+06	3.81748e+06	1.96788e+06	2.80964e+06	2343509
A0A1L7NR37_S448	Sorbs2	A0A1L7NR37	SFISSSPSSPsR;SFISsSPSSPsR	0.953	0	0	0	365587	0	0	397608	327547	0	0	550693	0	234495	420537	834202	0	0	0
A0A1L7NR37_S458	Sorbs2	A0A1L7NR37	sYSSTLTDLGR	0.938	0	0	16639.7	16760.1	0	22502.6	16317	19655.8	0	12335.9	0	18266.2	11514	21315.1	20198.1	18760.5	13460.4	12113.5
A0A1L7NR37_S460	Sorbs2	A0A1L7NR37	SYsSTLTDLGR	0.965	14861.3	22598.8	31553.1	17525.9	13091.5	18859.2	27697.2	28326.5	0	20611.2	14720.3	20519	24502.9	28337.4	15106.2	33540.8	18306.2	17515.8
A0A1L7NR37_S632	Sorbs2	A0A1L7NR37	GAEDYPDPPLPHsYSSDR	0.947	0	127523	177556	44851.2	14388.9	34105.3	110194	68443.5	0	25913.5	0	65188.6	29579.6	64981.2	0	195132	18555.3	13884.5
A0A1L7NR37_S634	Sorbs2	A0A1L7NR37	GAEDYPDPPLPHSYsSDR	0.959	0	266550	277964	57441.7	0	74769.5	208472	0	0	71831.1	0	137680	0	109194	0	310529	52003.3	0
A0A1L7NR37_T436	Sorbs2	A0A1L7NR37	ADLPGSSSTFtK	0.88	0	0	0	0	0	0	0	19794.9	0	0	0	10193.9	0	0	0	0	0	0
A0A1W2P795_S221	Mindy4b-ps	A0A1W2P795	QLLsDWK	1	156836	91784.1	91749.2	88599	68462.8	97080.5	91080.3	120215	128181	85368.8	98823.1	88158.6	84250.4	65682.4	114250	78328	101367	93759.6
A0A1Y7VLJ5_S351	Gpr137b	A0A1Y7VLJ5	TsPSLPR	0.962	195179	194653	161830	134331	162925	0	117609	102946	0	101184	103651	78899.9	137583	82540.2	119921	0	83708.8	161721
A0A1Y7VLJ5_T350	Gpr137b	A0A1Y7VLJ5	tSPSLPR	0.955	172465	0	167961	121994	160251	149601	87422.4	103101	137806	98532.7	0	0	74746.7	76565.9	0	256424	75772.4	138692
A0A1Y7VLY5_S55	Iah1	A0A1Y7VLY5	GFsGYNTR	0.967	0	0	22265.1	12980.1	0	0	0	15055	0	0	0	0	12265.6	0	0	0	0	0
A0A1Y7VLY5_S9	Iah1	A0A1Y7VLY5	AAsGSALLWPR	0.966	0	0	0	78017.2	48555.5	21375.6	8425.75	18636.8	0	0	0	0	0	0	0	0	0	0
A0A1Y7VM80_S630	Inf2	A0A1Y7VM80	TEADSTsEGPEDEAQR	0.96	0	0	33202.6	0	0	0	0	46872.2	30543.2	59991.5	74933.3	0	0	0	0	0	0	0
A0A1Y7VM80_S672	Inf2	A0A1Y7VM80	sFSEDAVTDSSGSGTLPR	0.959	0	0	0	16329.6	4807.05	13146.2	21446.4	18287.3	0	13608.6	0	16854.5	0	0	0	0	0	0
A0A1Y7VM80_S674	Inf2	A0A1Y7VM80	SFsEDAVTDSSGSGTLPR	0.959	0	0	18471.2	0	0	0	0	18381.6	0	0	0	19079.2	0	10572.7	0	12934.7	0	0
A0A1Y7VM80_T629	Inf2	A0A1Y7VM80	TEADStSEGPEDEAQR	0.932	0	64258.6	0	38969.3	0	0	41735.2	28563.7	0	0	0	105316	0	57425	0	71555.6	0	28929.3
A0A1Y7VME9_S1339	Kidins220	A0A1Y7VME9	HsNLSWQSQTR	0.883	0	0	0	25017.2	0	35099	0	19472.1	0	0	0	0	0	0	0	0	0	0
A0A1Y7VME9_S1514	Kidins220	A0A1Y7VME9	LPsDEDESGTEESDNTPLLK	0.96	18370.9	192718	301379	189207	205948	202585	90107.1	91536.3	0	141421	57419.6	150847	32171.3	81292.9	64138.1	136540	0	38646.8
A0A1Y7VME9_S1519	Kidins220	A0A1Y7VME9	LPSDEDEsGTEESDNTPLLK	0.938	0	194682	311637	120748	185485	171371	155172	166183	0	0	37206.3	171656	132716	0	0	147786	0	0
A0A1Y7VME9_S1548	Kidins220	A0A1Y7VME9	sPEHSVEPIR	0.971	57936.4	42266.5	55380.9	313068	253460	216208	50222.5	76842.7	69165.1	60212.4	55415.9	51638.5	52332.6	50596.8	53576.8	45396.6	44583.8	48615.2
A0A1Y7VME9_S885	Kidins220	A0A1Y7VME9	VSQNsLGEMTK	0.968	0	0	33322	41071.4	18642.2	47145.9	17023.6	22511.8	71921.2	34116.9	39621	48902.7	36595	39850.8	36623.1	48494.1	31977.9	36648.8
A0A1Y7VME9_S918	Kidins220	A0A1Y7VME9	QMsFDLTK	0.97	58241.3	43120.5	54791.2	108769	45247.8	67199	49058.4	48909.5	32546.7	49020.2	64030.8	49211.8	51283.8	43503.9	41264.8	53023.7	49388.1	46785.1
A0A1Y7VNP1_S418	Atg2b	A0A1Y7VNP1	SYIsPHSsPSQTPTR	0.954	0	0	29792.4	26155	0	0	0	26293	0	0	0	36732.4	25540.8	0	0	28473.5	21169.9	0
A0A1Y7VNP1_S421	Atg2b	A0A1Y7VNP1	SYISPHssPSQTPTR	0.955	0	0	0	0	0	0	0	0	0	25354.1	0	0	0	0	0	0	0	0
A0A1Y7VNP1_S422	Atg2b	A0A1Y7VNP1	SYISPHssPSQTPTR;SYIsPHSsPSQTPTR	0.955	0	0	29792.4	26155	0	0	0	26293	0	25354.1	0	36732.4	25540.8	0	0	28473.5	21169.9	0
A0A1Y7VP67_S915	Mideas	A0A1Y7VP67	REsPSEER	0.971	35283.9	0	27349.1	35159.2	35449.7	45119.3	40974.2	0	45906.3	32644.7	48578	47968.1	53669.5	53145	26770.2	49638.1	66870.7	0
A0A1Y7VP67_S917	Mideas	A0A1Y7VP67	RESPsEER	0.93	0	0	0	0	0	0	0	0	0	0	0	0	10816.1	0	0	0	0	0
A0A1Z3MI09_S865	Ifi203b	A0A1Z3MI09	RNsLEPYF	0.97	17006.6	23073.7	27433.6	30798	20284.9	30150.6	31245.3	25266.9	18122.1	46291	31206	49509.2	27718.1	29702.2	22859.6	30513.2	39164.3	30726.9
A0A286YCG3_S127	Ppp6r3	A0A286YCG3	SSSGSTDSEESTDsEEEDGAK	0.966	33745.3	50521.8	47024.8	29091.4	24687.7	21840.1	0	0	0	0	15984.5	16813.1	36534.8	21808.7	17168	29657.6	21457.5	0
A0A286YCG3_S214	Ppp6r3	A0A286YCG3	sNSPVEMETSTESVD	0.965	168899	277523	229483	217094	182346	198719	277662	122282	217869	151722	294288	303188	351140	286910	211338	276994	222408	260826
A0A286YCG3_S216	Ppp6r3	A0A286YCG3	SNsPVEMETSTESVD	0.964	111418	122538	14685.7	0	0	0	3491.11	183395	153947	0	298722	0	0	0	116131	287764	98849.6	104855
A0A286YCG3_S93	Ppp6r3	A0A286YCG3	IQQFDDGGsDEEDIWEEK	1	0	0	8865.8	0	0	0	0	0	0	0	0	0	0	0	0	0	0	0
A0A286YCG3_T107	Ppp6r3	A0A286YCG3	HIAFtPESQR	0.966	25834.6	0	23285.4	12916.3	0	22629.5	20296.4	19314.4	0	18041.4	19063.7	14366.8	14675.2	17682.4	0	17177.2	12864.8	0
A0A286YCG3_T125	Ppp6r3	A0A286YCG3	SSSGSTDSEEStDSEEEDGAK	0.947	0	0	0	0	0	23241.2	21664.6	0	0	15280.1	0	0	35681.6	0	0	0	20381.5	16272.8
A0A286YCR9_S52	Syt7	A0A286YCR9	YKNsLETVGTPDSGR	0.949	0	15408.9	14216.8	17150	0	0	0	0	0	0	0	0	0	0	0	0	16201.2	0
A0A286YCR9_T58	Syt7	A0A286YCR9	NSLETVGtPDSGR	0.806	0	0	0	0	0	0	0	0	0	0	0	0	0	0	0	13991.3	0	0
A0A286YCV9_S1380	Kif13b	A0A286YCV9	SIsSPSMNR	0.968	266361	313216	192601	166554	250467	271620	249760	168821	287692	248064	339512	284010	269320	264067	400263	227971	282590	283308
A0A286YCV9_S1409	Kif13b	A0A286YCV9	WEsQQDVSQTLVSR	0.967	0	104697	77085	73055.6	58562.8	83062.9	89360.3	68588.6	0	50762	20734.2	80238.9	52060.7	70341.1	27841.7	68914.5	31993.9	26648.5
A0A286YCV9_S1798	Kif13b	A0A286YCV9	RRssGLQPQGAPEVR;sSGLQPQGAPEVR	1	306988	305569	269522	338633	297046	271485	285541	309018	233488	301878	282002	316523	425513	340966	381453	332056	379626	344715
A0A286YCV9_S1799	Kif13b	A0A286YCV9	RRssGLQPQGAPEVR	1	29927.5	22173.4	25091.6	33956.7	36580.5	38836.3	33627.9	42033.4	0	42005.4	20863.2	41473.4	40164	37275	18608.6	42173.7	29146.4	22920.1
A0A286YCV9_S658	Kif13b	A0A286YCV9	LsFHSPSAQQR	0.855	0	43781.4	0	27848.9	0	27804.3	0	25624.6	0	0	0	0	0	0	0	0	31080.5	21359.8
A0A286YCV9_S858	Kif13b	A0A286YCV9	IAGGDDPTEVsSEK	0.904	0	20317.2	24201.6	17978.7	0	0	0	0	0	17664.3	20820.4	0	22052.2	24838.5	18611.1	0	21848.6	0
A0A286YCV9_S859	Kif13b	A0A286YCV9	IAGGDDPTEVSsEK	0.955	0	0	24201.6	18761.4	19436.1	17125.8	0	19157.6	0	15825.8	20799.7	0	22052.2	30899.2	24913	19981.5	23628.7	25291.8
A0A286YCV9_T1657	Kif13b	A0A286YCV9	APLLSEPASAVPtSPFR	0.919	0	18556.1	22185	0	0	0	0	10933.9	0	0	0	0	0	0	0	0	0	0
A0A286YCX6_S1090	Trappc8	A0A286YCX6	SNsLEDEEGR	0.967	86384.2	116453	94137.2	93801.4	121481	112071	67756.2	52824.3	178489	131398	159490	92447.6	127529	155460	116995	112203	98235.3	125734
A0A286YCX6_S1172	Trappc8	A0A286YCX6	EGGIQsSEK	0.952	0	15922.2	18841.2	21609.7	15664	0	17841.3	0	0	0	0	16652.1	21916.2	21537.9	0	22912.8	16314.7	15845
A0A286YD84_S132	Epb41l3	A0A286YD84	RAsALIDR	1	46438.1	39352.4	52710.8	166863	138725	98310.8	47031.7	65824.9	66458.1	48974.7	33979.5	22364.1	34198.5	33414.4	27629.6	43651.8	34123.4	37645.2
A0A286YD84_S155	Epb41l3	A0A286YD84	sLDGASVSENHEIYMK	0.967	83082.2	141413	317810	259733	183830	225933	179302	211251	78291.5	105546	72458.3	87085.2	75829	61236.8	14931.1	149274	40053.7	33555.7
A0A286YD84_S160	Epb41l3	A0A286YD84	SLDGAsVSENHEIYMK	0.962	0	47107.8	145077	129001	0	111088	79864.4	135729	0	46323.9	27096	38063.4	41078.8	42813.3	0	72693.5	28390.6	0
A0A286YD84_S162	Epb41l3	A0A286YD84	SLDGASVsENHEIYMK	0.958	36042	33168.8	127200	43179.7	27638.8	20309.6	53907.5	72596.8	0	47095.4	32057.2	20055.7	0	0	0	51159.6	17005.9	17801.2
A0A286YD84_S172	Epb41l3	A0A286YD84	DsVSAAEVGTGQYATTK	0.962	19727.9	93884.9	0	42483.2	0	133573	117355	0	0	87322.3	57135.9	59647.6	0	101651	0	0	47106.5	0
A0A286YD84_S174	Epb41l3	A0A286YD84	DSVsAAEVGTGQYATTK	0.966	34334	92784.2	85262.3	103962	120050	132985	142640	127392	75213.4	102978	0	67983.8	105606	95877.4	63540.8	143868	61547.6	103538
A0A286YD84_S190	Epb41l3	A0A286YD84	GIsQTNLITTVTPEK;GIsQTNLITTVtPEKK	0.968	0	390945	585040	345202	233951	84730.4	351334	648123	0	346824	48836.1	259177	119363	189605	57166.5	77162.1	84933.9	124533
A0A286YD84_S291	Epb41l3	A0A286YD84	RLsTSPVR;RLsTsPVR	0.955	129035	156393	0	305469	580009	288400	200008	0	0	47764.8	0	147597	154074	154696	152341	0	0	0
A0A286YD84_S293	Epb41l3	A0A286YD84	LSTsPVR;RLsTsPVR	0.968	140895	155501	132744	457917	783388	436301	300018	161385	219235	154027	142543	245190	178202	194554	243983	112239	50026.5	96834
A0A286YD84_S400	Epb41l3	A0A286YD84	DEVDAAEsTPTDR	0.956	0	0	23816.7	0	207564	0	11860.1	20599.8	0	0	0	0	0	0	0	0	163381	0
A0A286YD84_S415	Epb41l3	A0A286YD84	EGsSVTEAAK	0.967	0	0	15786.8	15890.8	18474.6	39690.8	33124	0	0	26665.4	0	0	31405.3	0	0	0	0	0
A0A286YD84_S416	Epb41l3	A0A286YD84	EGSsVTEAAK	0.966	36501.5	35934.7	38953.6	50171.8	61838.7	40533.7	0	11927.1	36893.3	27339.7	26357	23843.5	0	32212	18176.2	30572.2	23055.2	25618.8
A0A286YD84_S455	Epb41l3	A0A286YD84	TsEGLEQK	0.962	35532.3	41550.3	31667.7	69531.8	81946	46146.5	30004.4	0	32306.9	30934.5	28445.8	22303.4	26004.3	31110.2	18970.8	42437.7	20873.9	28135.6
A0A286YD84_S475	Epb41l3	A0A286YD84	VESTsVGSISPGGAK	0.967	169583	134203	149520	115564	138792	112103	131455	157037	141746	113360	85084.1	68214	85177.2	75770.1	63494.5	99392.5	52941.3	87908.1
A0A286YD84_S480	Epb41l3	A0A286YD84	VESTSVGSIsPGGAK	0.97	797569	13529.5	592082	1.90726e+06	2.00255e+06	1.53652e+06	752807	901842	899302	753130	606509	454799	383206	378351	398048	450552	312749	399249
A0A286YD84_T192	Epb41l3	A0A286YD84	GISQtNLITTVTPEK;GISQtNLITTVtPEKK	0.967	48801.2	0	0	0	0	212449	0	629067	92368.8	19106.4	0	285855	0	0	0	0	0	0
A0A286YD84_T199	Epb41l3	A0A286YD84	GISQTNLITTVtPEK;GISQtNLITTVtPEKK;GIsQTNLITTVtPEKK	0.959	0	0	23869.8	32013.4	18187.6	18853.4	0	22065	0	19106.4	0	18186.8	0	0	0	14152.3	0	0
A0A286YD84_T222	Epb41l3	A0A286YD84	AEEAtPVTALR;KAEEAtPVTALR	0.971	703349	470997	441089	110619	98993.1	217806	452774	584459	392556	398206	448442	241066	227577	134396	192707	189433	174912	187159
A0A286YD84_T401	Epb41l3	A0A286YD84	DEVDAAEStPTDR	0.968	296856	270757	260775	142232	210305	132367	262185	184628	203939	266241	247310	193631	213353	176485	163686	222087	154888	246836
A0A286YD84_T454	Epb41l3	A0A286YD84	tSEGLEQK	0.923	0	0	0	0	0	0	0	0	42034	0	0	18595.6	0	0	15977.6	38460.9	22042.3	0
A0A286YDA5_S479	Grk6	A0A286YDA5	DVLDIEQFsTVK	0.936	0	0	7743.25	0	0	0	0	8585.4	0	0	0	0	0	0	0	0	0	0
A0A286YDN9_S175	Spire1	A0A286YDN9	LDVTTPEsPK	0.965	79565.1	0	76392.2	86996.6	78566.4	71508.6	55795.8	67742.6	0	0	52381.9	53929.5	73546.9	61090.9	73424.7	58802.8	59100.1	68107.8
A0A2I3BPN8_S486	Ralgapa2	A0A2I3BPN8	TYsFTSAMSR	0.968	54286.1	67111	56278.3	57323.2	46436.4	58252.6	59077	58833.3	45682.5	64266.8	51036.5	49221.5	56966.3	48455.6	33599.4	52103	58832.9	62449.3
A0A2I3BPN8_S812	Ralgapa2	A0A2I3BPN8	SSsTSDITER	0.966	169931	218878	80366.1	211339	207926	178924	188740	51236.2	160702	212927	200825	187811	87293.1	221997	196378	169979	67975.3	0
A0A2I3BPN8_S903	Ralgapa2	A0A2I3BPN8	RsSSPAELELK	0.904	69172.1	48113.6	23832.6	24460.2	22076.8	25550	15069.1	34830.2	47828.6	28228.1	0	16898	23260.4	0	0	19319.2	16422.3	16645.6
A0A2I3BPN8_S904	Ralgapa2	A0A2I3BPN8	RSsSPAELELK;SsSPAELELK	0.954	36382.8	38948	0	202128	0	0	33255.9	26994	31364.5	63247.6	43756.4	72433.9	23450.6	0	0	104803	289398	47929.5
A0A2I3BPN8_S905	Ralgapa2	A0A2I3BPN8	RSSsPAELELK;SSsPAELELK	0.969	457393	435556	411262	247402	284040	271780	326310	397635	400438	406819	344236	276379	353608	367666	286407	347113	242154	291140
A0A2I3BPQ5_S1069	Zc3h13	A0A2I3BPQ5	GNLETHEDSQVFsPK	0.968	24146.5	19141.1	158755	106096	75135.3	110933	78778	108230	0	103429	32319.5	110345	63913.5	18832.4	0	101765	33094.5	20595.2
A0A2I3BPQ5_S109	Zc3h13	A0A2I3BPQ5	NTEEPsSPVR;NTEEPsSPVRK	0.941	0	39146.5	0	167705	40184.2	222290	176735	18775.4	223618	0	52556.5	44717.6	0	36450.2	350431	0	0	0
A0A2I3BPQ5_S110	Zc3h13	A0A2I3BPQ5	NTEEPSsPVR;NTEEPSsPVRK	0.965	298164	215443	247751	258541	224906	240113	231601	91574.1	265536	352439	241613	257816	265701	315229	384635	301721	338981	329982
A0A2I3BPQ5_S1144	Zc3h13	A0A2I3BPQ5	ENTAFSDWsDEDVPDR	0.958	0	0	16876.5	0	0	0	0	0	0	0	0	8092.96	0	0	0	0	0	0
A0A2I3BPQ5_S1273	Zc3h13	A0A2I3BPQ5	LRsPSNDSAHR	0.961	0	0	0	0	0	0	0	0	0	0	0	0	0	0	0	0	5527.35	0
A0A2I3BPQ5_S1295	Zc3h13	A0A2I3BPQ5	VLHsGSR	0.961	0	0	6985.74	14430.7	20263.9	15338.7	8807.77	0	19730.6	0	0	0	0	16903.4	0	16618.5	0	11672.8
A0A2I3BPQ5_S1343	Zc3h13	A0A2I3BPQ5	RsSPESDR	0.864	0	0	0	0	0	0	0	0	0	0	0	0	2281.8	0	0	0	0	0
A0A2I3BPQ5_S1344	Zc3h13	A0A2I3BPQ5	RSsPESDR	0.94	7925.21	0	0	0	0	0	0	0	0	0	0	0	0	0	0	0	0	0
A0A2I3BPQ5_S1499	Zc3h13	A0A2I3BPQ5	TEsLEAGDDESK	0.967	42575.6	47873.3	45459.8	59015.2	70975.2	60593.6	47810.6	18891.6	28647	46462.2	41606.3	46988.7	61303.8	60893.5	69344.2	52605.3	49170.3	38841.8
A0A2I3BPQ5_S198	Zc3h13	A0A2I3BPQ5	EVsPEVVR	1	381429	145571	422194	252884	337926	411870	114660	123741	432155	585806	327849	135609	362944	129897	439671	269255	430011	361413
A0A2I3BPQ5_S207	Zc3h13	A0A2I3BPQ5	LsPSPSLR;SKLsPSPSLR;SKLsPsPSLR	0.968	96703.8	84353.3	84630.7	65846.9	61427	63484.3	74670	82399.1	54349.9	157430	58698.4	113656	95905.9	109889	66028.7	95689.1	67723	85404.7
A0A2I3BPQ5_S209	Zc3h13	A0A2I3BPQ5	SKLsPsPSLR	0.962	0	0	0	16731.3	0	0	0	0	0	50624.3	0	32618.6	0	0	0	0	0	0
A0A2I3BPQ5_S242	Zc3h13	A0A2I3BPQ5	AAVVAsPLLDQQR	1	231427	167458	240011	161345	131742	205190	169850	201983	171660	291378	146451	196352	185782	171692	175091	148263	236768	174166
A0A2I3BPQ5_S318	Zc3h13	A0A2I3BPQ5	SSsPGQHHsPLSSR	0.965	49372	94177.7	53099.6	75847.6	75786.9	86612.5	76159.4	25096.5	37232.7	65880.3	45574.1	45101.4	78457.6	70608.8	60771.7	97303.7	58787.5	87690.1
A0A2I3BPQ5_S324	Zc3h13	A0A2I3BPQ5	SSsPGQHHsPLSSR	0.965	49372	94177.7	53099.6	75847.6	75786.9	86612.5	76159.4	25096.5	37232.7	65880.3	45574.1	45101.4	78457.6	70608.8	60771.7	97303.7	58787.5	87690.1
A0A2I3BPQ5_S64	Zc3h13	A0A2I3BPQ5	FIHGPsPR	1	0	0	0	0	0	0	0	0	0	0	20133.3	0	0	8655.35	0	0	0	0
A0A2I3BPQ5_S704	Zc3h13	A0A2I3BPQ5	DQRPSsPIR	0.965	209832	172296	174490	144686	140752	177823	170623	66255.6	194673	227879	207448	166683	207617	191026	248967	189080	235805	217903
A0A2I3BPQ5_S77	Zc3h13	A0A2I3BPQ5	RsPERPTGDLR;sPERPTGDLR	0.971	596802	514461	483222	481215	533426	490710	554990	544466	523412	540950	648780	600116	624005	482277	691996	644568	749320	717270
A0A2I3BPQ5_S953	Zc3h13	A0A2I3BPQ5	SLsPSHLTEDR	0.968	366371	243892	288764	228280	195866	241448	241913	283673	308604	415677	315851	264263	285316	306730	262611	268769	297021	274227
A0A2I3BPQ5_T1109	Zc3h13	A0A2I3BPQ5	tPPLAIK	1	200319	0	182227	132304	34365.9	173746	0	191951	224844	223703	185760	203606	210517	185151	272975	193947	63410.2	199430
A0A2I3BPQ5_T363	Zc3h13	A0A2I3BPQ5	TLtPSLR	0.967	41896.6	41034.3	28505.7	29012	23690.4	49434.4	22052.3	23769.6	0	27252.8	24072.7	26506.4	17427.4	26537.2	47845.9	22482.5	20972.5	22057
A0A2I3BPY7_S261	Rai14	A0A2I3BPY7	QLSDVSsPR	0.96	0	0	11208.6	84151.6	66963.1	70747.5	14382.2	0	0	23754.2	0	12591.4	13120.1	18112.1	36265.9	28089.2	28750	28038.9
A0A2I3BPY7_S264	Rai14	A0A2I3BPY7	sITSTPLSGK	0.964	39809.6	0	34743.7	114398	103551	126720	45422	69444.9	82325.9	58310.5	11296.7	61222.8	0	51380.1	0	53533.5	12723.4	54427.5
A0A2I3BPY7_S271	Rai14	A0A2I3BPY7	SITSTPLsGK	0.967	23981.8	0	21160.3	61319.2	47296.9	56229.7	26000.2	39896.3	84048.5	41413.9	31817.3	27496.5	29803.3	28523.8	51645.6	0	41339.2	33234
A0A2I3BPY7_S289	Rai14	A0A2I3BPY7	AEISsIQENK	0.969	34006	41792.5	34976.5	67228.3	113578	108666	50792.7	58768	85228.9	60968.7	59835.4	68790.9	58824.8	46916.4	73730.4	53160.2	52118.6	58734.6
A0A2I3BPY7_S384	Rai14	A0A2I3BPY7	sSPPVEHPAGTSTTDNDVIIR	0.959	52814.6	98715.4	142272	164903	85085.4	140538	174023	195475	75478.9	192316	52072.3	159247	79359.2	152231	26737.2	167619	61542.3	60437
A0A2I3BPY7_S385	Rai14	A0A2I3BPY7	SsPPVEHPAGTSTTDNDVIIR	0.948	0	16630.4	0	0	82439.7	0	189695	0	0	0	0	0	28316.7	0	0	0	0	0
A0A2I3BPY7_S638	Rai14	A0A2I3BPY7	sLEDAAEYIHK	0.97	27099.8	26797.9	51372.6	27944.6	29908.3	28299.7	33978.9	25260.6	28923.6	46409.2	25642.3	48871.4	22130.1	42515.7	0	28963.2	27210	13179.5
A0A2I3BPY7_S665	Rai14	A0A2I3BPY7	AKsEEALSEMK	0.971	85912.8	100502	92089.5	23503	21479.9	44702.8	101417	56077.7	62520.8	67817.9	121533	112221	106855	95380.7	136601	96609.1	120034	117921
A0A2I3BPY7_T249	Rai14	A0A2I3BPY7	ISQDADLKtPTKPK	0.962	0	0	0	41063.6	0	18294.2	0	0	0	0	0	0	0	0	0	0	0	0
A0A2I3BPY7_T268	Rai14	A0A2I3BPY7	SITStPLSGK	0.952	0	0	0	22719.2	0	0	16691.3	0	0	0	0	0	0	0	0	0	0	0
A0A2I3BQU5_S402	Scaf11	A0A2I3BQU5	SSSDsVEEETVDSDTPPVLEK	0.96	0	0	18138.9	0	0	0	0	0	0	0	0	0	0	0	0	0	0	0
A0A2I3BQU5_S410	Scaf11	A0A2I3BQU5	SSSDSVEEETVDsDTPPVLEK	0.965	0	0	57014.7	21860.6	0	0	28915.7	30937.6	0	0	0	31716.5	0	0	0	0	0	0
A0A2I3BQU5_S704	Scaf11	A0A2I3BQU5	HNLDNsQSDK	0.958	0	0	0	22500.5	16915.7	17683.5	0	0	0	0	0	9538.94	7164.39	0	0	0	0	0
A0A2I3BQU5_S821	Scaf11	A0A2I3BQU5	FHsPSTTWSPNK;FHsPSTTWsPNK	0.967	272434	282576	232932	359149	401452	364666	263125	313430	266975	326180	211786	231674	269099	320422	180249	220773	252363	213482
A0A2I3BQU5_S827	Scaf11	A0A2I3BQU5	FHSPSTTWsPNK;FHsPSTTWsPNK	0.965	31537.6	48321.5	0	38310.5	58191.5	29096.3	35466.5	48835.6	40864	77527.4	43377.5	49621.8	43810.2	100842	176112	52670.9	250935	39651.5
A0A2I3BQU5_S857	Scaf11	A0A2I3BQU5	ETVVESQSSQsPSPK;RETVVESQSSQsPSPK	0.97	96610.1	96318.4	80859.4	77189.3	72678.4	83348.5	77492	79927.9	0	94442.4	69850.9	70002.1	110253	94969.1	95191.9	108756	107674	105415
A0A2I3BQU5_S859	Scaf11	A0A2I3BQU5	ETVVESQSSQSPsPK;RETVVESQSSQSPsPK	0.967	218385	206320	225047	191620	220574	111228	98665.6	94263.4	28947.8	221460	150031	148082	139356	196619	234008	190351	99763.6	130830
A0A2I3BRB9_S166	Acbd5	A0A2I3BRB9	AESSDSGAEsEEEEAQEELK	0.965	0	23671.9	55803.9	13733.9	11302.6	18121.4	38532.7	32285.5	0	0	0	25746.6	0	0	0	21751.1	0	0
A0A2I3BRB9_S370	Acbd5	A0A2I3BRB9	IPHLsEGPK	1	30965.7	37833.8	34207.7	58742	53057.6	63141	21141.5	34565.6	38370.7	21278.8	18959.9	22887.6	18202.9	20029.6	23005.8	20786	22135.2	0
A0A2I3BRB9_S428	Acbd5	A0A2I3BRB9	LETLTAsQAK	0.958	0	0	17673.2	19341.3	0	17684.6	17132.6	0	22954.4	0	0	12121.3	0	0	6324.82	0	0	0
A0A2I3BRB9_T4	Acbd5	A0A2I3BRB9	ADtPSVYETR	0.969	0	0	0	71717.9	52253.2	0	0	0	0	0	0	0	0	0	0	0	0	0
A0A2I3BRB9_T426	Acbd5	A0A2I3BRB9	LETLtASQAK	0.941	17363.7	0	0	21149.5	18316.4	0	0	0	0	0	0	0	0	0	0	9134.1	0	0
A0A2I3BRL3_S352	Tinf2	A0A2I3BRL3	HSsPPLTVK	0.963	39828.1	38301.4	32509.6	25907	24103.8	29910.4	37033.7	35129.5	41799.2	0	65789.6	28687.7	45624.7	46834.6	35718.3	27999.7	32462.7	29554.5
A0A2I3BRX9_S1081	Ralgapa1	A0A2I3BRX9	SLsETVTHR	0.964	165907	132670	128232	110670	112763	123208	153553	148247	194143	201648	186811	180645	239433	153709	188965	229590	223201	204928
A0A2I3BRX9_S1208	Ralgapa1	A0A2I3BRX9	SSsQETGPQQGSLGGVYK	0.949	33239.7	0	0	72619	0	0	0	0	0	0	0	0	0	0	62223.6	0	0	62466.9
A0A2I3BRX9_S1315	Ralgapa1	A0A2I3BRX9	GsSPGSLEIPK;RGsSPGSLEIPK;RGssPGSLEIPK	0.968	320021	246820	433566	160717	227006	280774	181001	252901	240925	295706	260413	259664	284983	319213	91475.7	290345	226220	85596.7
A0A2I3BRX9_S1316	Ralgapa1	A0A2I3BRX9	GSsPGSLEIPK;RGssPGSLEIPK	0.966	75059.9	60273.4	201054	0	86444.2	81965.8	0	26890.3	39883.9	50174.8	51747.4	111616	120193	97149.7	0	60127.1	36418.6	21473.6
A0A2I3BRX9_S1459	Ralgapa1	A0A2I3BRX9	SQTPsPSTLSR	0.968	113137	89691.3	101231	92732.8	96116.6	89784.2	80098	75148	72318.9	77239.1	81065	57868.9	69801	47205.7	79058.9	69687.8	70835.4	70332.4
A0A2I3BRX9_S1933	Ralgapa1	A0A2I3BRX9	EPEPLHsPDSER	0.965	0	0	63019.2	16983.2	72523.2	82970.7	61984.4	0	0	38113.9	0	0	47143.4	41517.1	0	48873.6	42105.3	0
A0A2I3BRX9_S368	Ralgapa1	A0A2I3BRX9	SAEPEQSHsNTSTLTER	0.954	0	30095.3	42633	21285.8	0	23078.2	24815.2	22135.3	0	19721.1	0	17766.7	28752.9	21862.3	22323.8	27553	23060.3	23822
A0A2I3BRX9_S733	Ralgapa1	A0A2I3BRX9	sATTTGSPGTEK	0.967	32801.7	26200.2	24223.8	29138.1	23298.5	23716.3	24427.4	0	23676.1	20618.1	32364.9	21332.1	35843.2	28081.6	22188.4	30445.1	35653.2	33203.9
A0A2I3BRX9_S739	Ralgapa1	A0A2I3BRX9	SATTTGsPGTEK	0.97	132768	120503	111033	71367.4	81872	63571	105136	9650.32	141480	98028.9	121647	112677	129152	115821	46921	130076	108394	108314
A0A2I3BRX9_S796	Ralgapa1	A0A2I3BRX9	SSsTSDILEPFTVER	0.947	0	0	33404.5	9384.7	0	0	0	0	0	0	0	0	0	0	0	0	0	0
A0A2I3BRX9_S838	Ralgapa1	A0A2I3BRX9	sTESHLTDTHSR	0.958	0	0	0	25896	9802.77	11103.7	28084	0	0	10950.9	16500.6	0	24620	21615.7	20106.8	6897.42	16865.4	12374.2
A0A2I3BRX9_S848	Ralgapa1	A0A2I3BRX9	STESHLTDTHsR	0.965	0	0	17950.3	26142.8	26717.8	0	16532	0	25481.9	0	24326.6	0	32481.2	24600.1	21580.4	8853.75	41751.7	26754.9
A0A2L2P590_S629	Dlg2	A0A2L2P590	EQSEQETsDPER	0.945	0	0	0	0	0	0	0	0	0	0	0	0	9081.77	0	0	0	8696.63	6767.46
A0A2R8VHB6_S125	Epb41l1	A0A2R8VHB6	sLDGVSENHDAGPDGDK;sLDGVSENHDAGPDGDKR	0.97	170281	228838	187443	168116	131820	151290	155510	167539	18591.6	66957.1	125262	121487	172112	174593	82437.4	207194	136776	166340
A0A2R8VHB6_S130	Epb41l1	A0A2R8VHB6	SLDGVsENHDAGPDGDKR	0.971	73803.2	32343.7	42521.6	58822.1	56287.7	52165.1	47079.5	49863	0	29388.1	31778.6	34152.5	47171.3	33109.9	17337.4	68724.5	41731.2	60597.7
A0A2R8VI80_S104	Tfap4	A0A2R8VI80	FIQELSGSsPK	0.966	76370.4	79840.8	59908.4	46741.4	53865.9	53238.9	84127.2	75191.5	129668	74797.6	92882.2	104959	70027.6	82586.6	94376.4	70409.1	107928	98784.2
A0A2R8VK72_S165	Mettl7a1	A0A2R8VK72	TIEQAsFSK	0.961	266919	0	27860.5	21406.9	19429.3	25376.6	20865.2	23460.3	0	0	17038.2	13272.8	15015.3	0	20565.2	0	114536	0
A0A2R8VK72_S167	Mettl7a1	A0A2R8VK72	TIEQASFsK	0.967	261052	204670	357940	195134	230746	199072	197414	182573	196246	162381	91691.6	76982.9	111748	0	101784	126452	100347	118065
A0A2X0U4H9_S264	ARHGAP6	A0A2X0U4H9	KLDsLGK	1	0	0	0	18383	0	20808.5	11261	0	0	0	0	0	14321.2	0	0	0	14732.9	0
A0A2X0U4H9_S667	ARHGAP6	A0A2X0U4H9	ASSGDIsPYDNNSPVLSER	0.956	0	28485.1	36153.3	42411.6	23584.9	48487.7	27083.4	26340.1	0	15574.7	0	21850.8	15977.6	18406.9	0	29237.3	16676.9	10538.7
A0A2X0U4H9_S673	ARHGAP6	A0A2X0U4H9	ASSGDISPYDNNsPVLSER	0.968	0	36963.8	53160.5	40754.1	26194.3	39061.3	32690.5	37463.4	0	20871.3	0	27924.3	22224.6	21789.4	12516.3	40576.8	22955.8	26268.8
A0A2X0U4H9_Y669	ARHGAP6	A0A2X0U4H9	ASSGDISPyDNNSPVLSER	0.954	0	0	38971.8	0	0	48487.7	28948.8	0	0	0	0	0	0	0	0	29702.9	0	9998.39
A0A338P6K2_S1016	Myh11	A0A338P6K2	VsDLTTNLAEEEEK	0.964	19345.2	15332.8	31207.4	16944.6	15768.9	14744.9	23650.7	15228.6	0	12666.5	10433.9	19905.8	11180	17571.1	14965.3	24791.9	15463.9	19586.6
A0A338P6K2_S1961	Myh11	A0A338P6K2	VIENTDGsEEEMDAR	0.971	3.55269e+06	3244021	4489375	3344626	2.61008e+06	2.63164e+06	3555360	2.77599e+06	2982026	2.57215e+06	3680317	3.37957e+06	3905736	3.87676e+06	4713122	5393656	4.96047e+06	5371837
A0A338P6K2_S645	Myh11	A0A338P6K2	MTESsLPSASK	0.92	0	30827	29284.7	23885.2	35654.4	0	0	0	0	0	0	0	0	27528.2	0	34037.6	35325.2	29694
A0A338P6K2_S8	Myh11	A0A338P6K2	GQLsDDEK	1	136631	133600	136931	104049	104763	79401.5	108719	22372.3	126246	98782.1	135565	120089	141467	143095	83261.1	205029	149917	167771
A0A338P6K2_T1375	Myh11	A0A338P6K2	HVStLNIQLSDSK	0.779	34832.3	0	0	0	0	0	0	0	0	0	0	0	0	0	0	0	0	0
A0A338P6K2_T1958	Myh11	A0A338P6K2	VIENtDGSEEEMDAR	0.931	33367.5	0	143459	0	65917.8	14846.3	91108.5	0	0	0	83555.9	104115	95685.9	0	793134	209438	88741.7	182354
A0A338P6K9_S595	Qser1	A0A338P6K9	GQTLQSSIPsPDPK	0.967	0	0	16974	7494.6	0	0	18765.7	0	0	15315.6	0	0	12714	0	0	0	0	0
A0A338P6K9_Y1467	Qser1	A0A338P6K9	DGQREFAATNSYLGyFGDAK	0.963	0	0	0	0	0	0	0	0	0	0	0	0	0	23052.1	0	0	0	0
A0A338P6N4_S1736	Crybg3	A0A338P6N4	DSEGDTDsISEGMPAK	0.939	0	0	0	11887.1	0	0	22037.5	0	0	0	0	17578.5	19683.1	0	0	0	0	0
A0A338P6N4_S1738	Crybg3	A0A338P6N4	DSEGDTDSIsEGMPAK	0.944	0	0	0	0	0	0	0	0	0	0	0	0	0	0	0	0	15153.1	0
A0A338P6N4_S1767	Crybg3	A0A338P6N4	IERPVsPLR	1	84419.5	63055.6	65191.4	46442.9	42366.6	68212.2	66302.1	75189.8	70439	84171.3	103509	69252.9	70091.4	55398.6	45318.7	50850.2	55301.8	54389.6
A0A338P6N4_S1823	Crybg3	A0A338P6N4	DTEESNGTTEPVPsK	0.918	0	0	0	0	0	0	23868.7	18766.2	0	0	0	0	0	0	0	0	0	0
A0A338P6N4_S1917	Crybg3	A0A338P6N4	GYEsPTLSK	0.967	0	27367.4	0	15576.6	0	0	21406.8	17771	25358.4	24754.5	0	23632	20553.6	21449.7	0	0	23660.7	22864.6
A0A338P6N4_S396	Crybg3	A0A338P6N4	TPTDsPPR	0.957	0	0	0	0	0	0	17874.7	0	0	0	0	0	0	0	0	0	0	0
A0A338P6N4_S647	Crybg3	A0A338P6N4	TSDYsASPPTLASR	0.76	24453.7	0	26371.9	0	25895.7	0	40558.8	0	0	0	28074.9	0	0	0	27789.8	0	0	0
A0A338P6N4_S649	Crybg3	A0A338P6N4	TSDYSAsPPTLASR	0.966	25840.9	20871.1	32361.4	21082.2	32704.8	30393.2	43728.1	26442	28055.3	32643.5	32524.3	31523	39342.9	21344.1	33366.9	28295.1	25567.3	29888.6
A0A338P6N4_S788	Crybg3	A0A338P6N4	sDSFPLETQTAK	0.953	28982.3	36725.7	44570.8	49613.1	41478.6	55108	43326.3	38038.6	35188.6	45137.2	36786	31602.8	39031.2	34045	51648.3	35541.8	42374	38541.3
A0A338P6N4_S790	Crybg3	A0A338P6N4	SDsFPLETQTAK	0.945	0	27514.8	0	0	0	0	0	0	34549	0	0	0	0	0	0	0	0	0
A0A338P6N4_T105	Crybg3	A0A338P6N4	DLPDStPEAK	0.957	0	0	0	0	0	19672	0	0	0	0	0	0	0	0	0	0	0	0
A0A338P6X5_S5	Eif4a2	A0A338P6X5	SGGsADYNSR	0.965	0	0	16860.4	18691.6	18713.1	16032.3	13945	0	21671.3	0	0	0	16736.1	0	0	16983.2	16175.8	17637.8
A0A346I7J8_S760	gag-pol	A0A346I7J8	VVAAALSsPVEAAR	0.963	0	0	0	64730.9	23505.9	26311.2	14906.8	0	19797.1	15341.7	6300.63	17984.1	0	0	0	0	0	0
A0A346I7J8_T298	gag-pol	A0A346I7J8	ANAAALtPEQR	1	0	0	0	21706.7	0	0	0	0	0	0	0	0	0	0	0	0	0	0
A0A348BSL7_S276	Ano1	A0A348BSL7	KDsALLSK;RKDsALLSK	0.969	0	0	0	18245.1	0	0	11588.9	0	0	21990.1	21264.1	11098.9	42508.3	29750.7	18712	53435.9	116589	88193.2
A0A384DVA0_S215	Erg	A0A384DVA0	ALQNsPR	1	77533.4	44212	46204.6	50847.6	59036.8	55088.3	28579.6	0	50154.9	35185	55132.8	37576	38738	21073.1	33332.9	42248.2	50289.2	36647.2
A0A384DVA0_S253	Erg	A0A384DVA0	PAAQPsPSAVPK	0.873	54758.6	0	0	22469.2	0	0	0	37763.6	0	27975.6	0	29092.3	15598	27571.7	0	36468.3	41353.3	0
A0A3B2WBE1_S447	Epb41l3	A0A3B2WBE1	sLDGEVGTGQYATTK	0.968	144890	160656	224766	262644	281684	232010	188603	211862	165623	147644	146479	120125	143985	99592.8	95761.8	173545	102385	144064
A0A3B2WBE1_S521	Epb41l3	A0A3B2WBE1	TDTAADGETsATEDLDK	0.964	734294	780773	835160	695517	849839	653789	708436	81141.4	75532.1	54554.5	690469	55479.9	542285	615686	352575	678234	63395.8	551738
A0A3B2WBE1_T520	Epb41l3	A0A3B2WBE1	TDTAADGEtSATEDLDK	0.951	101472	84163.2	18130.5	0	87651.6	71178.1	83576	0	0	54554.5	0	0	0	0	0	81902.8	0	0
A0A3Q4EHL1_S114	Tbc1d22b	A0A3Q4EHL1	sQSTTSDVPANYK	0.887	58413.9	64294.6	59133.7	0	0	0	0	0	0	0	0	63109.7	77299.6	0	0	0	0	0
A0A3Q4EHL1_S116	Tbc1d22b	A0A3Q4EHL1	SQsTTSDVPANYK	0.963	58162.4	65577.9	59658.8	82033.7	69827.4	63561.1	75699.5	67709.4	55816.2	68005	74816.7	63660.4	79451.9	75849.6	81556.1	63965.2	82765.2	72607.4
A0A3Q4EHL1_S119	Tbc1d22b	A0A3Q4EHL1	SQSTTsDVPANYK	0.933	0	0	0	12912.2	0	0	0	0	0	0	0	0	0	0	0	0	0	0
A0A3Q4EHL1_S132	Tbc1d22b	A0A3Q4EHL1	SSsDAQLSR	0.963	60039.8	66680.7	59888.2	58782.7	68929.7	0	64870.5	0	0	67017.6	87440.5	81954.4	90023.2	97151.2	0	76211.5	67458.5	76134.1
A0A3Q4EHL1_S57	Tbc1d22b	A0A3Q4EHL1	AsSFHEFAR	0.952	69752	0	0	0	0	0	55446.3	48711.6	0	77141.4	65968.4	0	0	73939.8	63149.1	70706.6	74168.4	0
A0A3Q4EHL1_S58	Tbc1d22b	A0A3Q4EHL1	ASsFHEFAR	0.951	0	0	37909.2	45735.3	26146.5	38204.6	52811.4	56098.3	72890.7	83219.1	0	69389.1	0	71042.4	0	82016.9	66810.3	66972.6
A0A3Q4EHL1_T117	Tbc1d22b	A0A3Q4EHL1	SQStTSDVPANYK	0.765	0	0	0	18518	0	0	0	0	0	0	0	0	0	64499.3	0	0	0	0
A0A494BAP2_S414	Csnk1g3	A0A494BAP2	sNAPITAPTEVEVMDETK	0.963	0	0	19521.1	16592.4	0	0	13962.8	21731.5	0	0	0	0	0	0	0	0	0	0
A0A494BAP7_S119	Kat5	A0A494BAP7	NGLPGsRPGsPER	1	0	37667.7	40371.1	28895.4	37991.9	26182.2	0	22297.7	0	30954.8	25270.7	34673.2	49834.1	45655.9	45079.3	0	35568.8	22880.1
A0A494BAP7_S123	Kat5	A0A494BAP7	NGLPGSRPGsPER;NGLPGsRPGsPER	1	16738	37667.7	40371.1	45822.1	37991.9	43546.2	0	22297.7	0	30954.8	25270.7	50156.9	65928.9	45655.9	63808.2	13575.8	61917	22880.1
A0A494BAP7_S6	Kat5	A0A494BAP7	AEVVsPVPGAGR	1	0	0	0	7182.2	0	0	0	0	0	0	0	0	0	0	0	0	0	0
A0A494BAX7_T152	Fkbp2	A0A494BAX7	tPPGEVVWVER	1	0	0	0	0	0	0	0	0	0	0	0	18950.7	0	0	0	0	0	0
A0A498WGL8_S37	Ssh3	A0A498WGL8	RQsFAVLR	1	54684.5	0	22905.8	29660.7	18416.3	23058.9	32273.3	34814.8	48273.9	40598.3	32675.6	24140.3	19844.6	24928.6	0	27897.8	25038.8	18549.8
A0A498WGL8_S638	Ssh3	A0A498WGL8	QAsVDDSREEDKA	0.968	74269.4	82093.6	79897.2	66405.7	68404.1	52944.8	88651.3	23956.9	83472.8	43750	0	53104.7	117353	70178.9	80188.6	127736	67248.8	74654.9
A0A498WGL8_S9	Ssh3	A0A498WGL8	sPPASGHSTPVGPTDR	0.969	116211	102165	87621.8	71100.8	23839.3	74785.3	88310.2	99709.8	67970.4	73010.7	83779.3	89697.3	146976	94241.9	137513	137098	156000	146703
A0A4P3APB9_S11	Mapkapk2	A0A4P3APB9	GGAAGsSPEQTSPPGGAWR	0.951	0	0	0	0	12001.6	0	0	520670	131475	0	618999	0	0	561267	0	0	0	586152
A0A4P3APB9_S12	Mapkapk2	A0A4P3APB9	GGAAGSsPEQTSPPGGAWR;GGAAGSsPEQTsPPGGAWR	0.96	0	82087.8	0	56152.7	0	0	541973	320850	0	341289	360581	607676	780798	654966	559316	613407	565431	601134
A0A4P3APB9_S17	Mapkapk2	A0A4P3APB9	GGAAGSsPEQTsPPGGAWR	0.944	0	0	0	56152.7	0	0	38768.5	0	0	0	0	0	35121.7	0	63653.1	0	0	0
A0A4Y5WWJ7_S2248	Myo18a	A0A4Y5WWJ7	LEPDsEDDDRK	1	0	0	0	0	0	0	11280.4	0	0	0	0	11574.7	8353.68	0	0	9567.85	0	0
A0A571BDG0_S1004	Srcin1	A0A571BDG0	sPPPPPPR	1	157669	38000.2	244594	63478.7	76222.3	161976	107876	34512.5	39489.7	32398.9	53931.3	34503	44666.9	84281.2	54639.5	120532	193920	133118
A0A571BDG0_S1197	Srcin1	A0A571BDG0	EVSGPNETSsPGSEK	0.959	0	0	0	24242.7	19050.9	0	0	0	0	0	0	0	0	0	0	0	0	0
A0A571BDG0_S12	Srcin1	A0A571BDG0	sSPPMLSADDAEYPR	0.772	70916	123894	179944	148241	141322	164459	124260	142540	58497.7	67195.7	84124	72233.1	107440	116542	191138	205303	180656	174235
A0A571BDG0_S13	Srcin1	A0A571BDG0	SsPPMLSADDAEYPR	0.959	0	133964	0	0	0	0	0	82427.6	0	62697.6	94688.8	165985	0	189783	0	203672	66636.8	0
A0A571BDG0_S474	Srcin1	A0A571BDG0	LPPSsPQK	0.956	65235.8	0	65733.5	138814	118525	203714	30745.2	0	86166.3	50558	0	0	29988.4	17938.2	51311.4	0	55268.4	63855
A0A571BDG0_S513	Srcin1	A0A571BDG0	DsGSSSVFAESPGGK;KDsGSSSVFAESPGGK;KDsGSSSVFAEsPGGK	0.962	131214	115251	87609	87434.7	154461	152173	74786.2	111736	71744.5	60705.9	58213.2	43614.4	53140.7	69773.6	70706.3	90619.9	55040.2	78268
A0A571BDG0_S515	Srcin1	A0A571BDG0	KDSGsSSVFAEsPGGK	0.945	20735.6	0	28912.1	45173.3	56532.5	54572	0	22837.5	0	0	0	0	0	0	0	0	0	0
A0A571BDG0_S516	Srcin1	A0A571BDG0	KDSGSsSVFAEsPGGK	0.942	0	0	27320.2	49306.6	0	0	0	0	0	0	0	19364.8	0	0	0	0	0	0
A0A571BDG0_S522	Srcin1	A0A571BDG0	DSGSSSVFAEsPGGK;KDSGSsSVFAEsPGGK;KDSGsSSVFAEsPGGK;KDsGSSSVFAEsPGGK	0.971	92407.7	83256.7	112916	129649	145627	148634	63087.7	82990.1	33498.8	46083.9	36793.4	48265.6	45377.1	50999	69423.4	50797.9	33224.4	44907.7
A0A571BDG0_S988	Srcin1	A0A571BDG0	GsDELTVPR;RGsDELTVPR	0.97	884642	790888	857739	644973	766869	680638	491985	599467	495139	481501	509895	372461	564075	430824	358893	714674	751567	576168
A0A571BDK9_S223	Ccm2l	A0A571BDK9	AAGGGGsLER	1	18824.2	22032.8	15891.3	0	16586.6	9765.99	16249.3	0	27790	14545.6	14375.7	14218.2	13200.8	16976.5	10397.4	15713.9	16171.5	12406.3
A0A571BDK9_S495	Ccm2l	A0A571BDK9	EGGILTDsFGR	0.969	34906.8	44934	41983.6	29891.5	30516.6	34368.4	30086.1	32283.2	30967.7	46760.2	24834.7	35938.4	26415.8	32740.1	21713.4	35224.9	28977.3	27393
A0A571BDS0_S1423	Xirp1	A0A571BDS0	GQITSSNSQSPEsPK	0.966	0	0	0	0	0	0	0	0	0	0	0	0	0	0	18440.2	0	9063.32	0
A0A571BDS0_S533	Xirp1	A0A571BDS0	SPsTIDVVR	0.964	23696.7	23926.8	23338.5	14512.9	17550.8	0	22118	0	0	13555.2	23654.7	15210.1	18394.8	17324.6	29064.3	14993.8	24600.2	21010.1
A0A571BEF4_S341	Sh3d19	A0A571BEF4	AsGEWDTWAENR	0.968	0	0	0	24762	0	0	0	0	0	17523.9	0	28840.1	0	24489.6	0	0	0	0
A0A571BEF4_S404	Sh3d19	A0A571BEF4	PMAEsPDTGK;PMAEsPDTGKK	0.97	67129	53719.4	55247.2	22902.6	26444.1	43108.9	66730.7	0	83971.9	81346	75258.3	55996.3	21390.2	79719.9	12768	51993.9	45676.2	56206.4
A0A571BEF4_S424	Sh3d19	A0A571BEF4	sASTDAPPYPSIPPK	0.8	0	0	0	0	8911.76	0	16957.5	0	0	0	0	0	17533.8	27406.4	27456.4	18633.6	30521.4	19613.9
A0A571BEF4_S426	Sh3d19	A0A571BEF4	SAsTDAPPYPSIPPK	0.957	0	0	0	0	0	0	0	20750.3	0	0	0	19682.9	14166.7	21509.1	0	23678.3	13444.5	14610.6
A0A571BEF4_S51	Sh3d19	A0A571BEF4	SSsQGPLSSIR	0.935	0	0	0	0	0	0	25793.3	0	0	38338.1	32865.1	35474.9	30204.8	30594.6	23495.2	0	18427	0
A0A571BEF4_S643	Sh3d19	A0A571BEF4	SsSDMDLQK	0.941	0	0	0	0	0	0	0	0	0	0	45564.8	0	0	0	0	0	32510.6	0
A0A571BEF4_S644	Sh3d19	A0A571BEF4	SSsDMDLQK	0.965	0	22469.1	46944.6	50958.8	55896.2	50636.4	60760.3	13374	27285	59578.1	92812.7	70388	78886.3	76879.8	64562.5	66211.9	0	73041.8
A0A571BEF4_T407	Sh3d19	A0A571BEF4	PMAESPDtGKK	0.775	0	17336.8	23562	0	11602.6	0	24012.6	0	33618.7	0	0	14074.3	13797.2	13944.9	16667.7	0	16276.1	20214.1
A0A571BEH9_S1099	Arhgef28	A0A571BEH9	ESLAPSHsFR	0.938	21885.7	28124.5	0	20686.6	0	0	11752.7	0	0	0	0	0	0	11536	0	0	16631.6	0
A0A571BEH9_S1222	Arhgef28	A0A571BEH9	sLPAVFSPGSK	0.972	113585	113456	164405	117462	108423	133335	175822	169481	79154.5	196751	107567	151611	175133	208134	105855	143753	142797	112089
A0A571BEH9_S1228	Arhgef28	A0A571BEH9	SLPAVFsPGSK	0.96	0	0	0	17852.6	5946.3	16669.8	0	0	0	0	0	0	0	0	0	0	0	0
A0A571BEH9_S1291	Arhgef28	A0A571BEH9	TSEsPTELK	0.969	341756	324994	317761	347152	366634	352723	301108	206558	460554	254231	382106	272877	238905	202749	283681	309495	216778	293793
A0A571BEH9_S31	Arhgef28	A0A571BEH9	DRsFDGLK	1	0	0	0	12653.5	0	15633.5	0	16025.5	0	16963.8	0	18157.4	14051.4	12717.7	15513.5	14378.8	17489.9	0
A0A571BEH9_S444	Arhgef28	A0A571BEH9	sVPGTTLESFR	0.969	14386.3	21629.1	58751.6	109508	79003.8	181598	65552.5	0	23175.3	38062.1	14089.6	29031.5	29859	36305.2	0	60740.8	16379	31644.7
A0A571BEI2_S404	Aak1	A0A571BEI2	GsPMSSGGHPVDR	0.969	0	0	0	69121.2	17423.5	50227.3	9894.26	0	0	12321.4	0	10822.7	11579.4	0	12361.2	0	15263.1	0
A0A571BEL3_S500	Zfp469	A0A571BEL3	SSPGQPSSsPR	0.96	998994	548891	839755	0	0	0	0	0	817157	414294	0	444493	313474	0	0	0	0	0
A0A571BG95_S284	Abr	A0A571BG95	sRDLEQLEAEDESPR	0.911	0	0	0	0	0	17918.9	19002.6	0	0	0	0	24411.9	0	34527.3	0	27754.7	0	0
A0A571BG95_S326	Abr	A0A571BG95	DSPSHSsPER	0.964	23853.5	0	16680.1	0	15413.9	12639.6	0	0	0	0	15110.2	0	0	17051.5	0	16284.9	10282.9	0
A0A571BG95_S398	Abr	A0A571BG95	SQGGGDSVsPTPPEGLAPGVEAGK	0.962	0	0	61428.1	58361.7	32689.8	36483.4	66370.4	55195.6	0	0	0	63373.8	44678.2	78201.2	60548.2	97049.9	62890.4	61220.3
A0A571BGD8_S151	Ppp1r12b	A0A571BGD8	KMsEMEEEMK	1	0	0	0	0	0	0	54835.9	0	0	0	0	0	5884.58	26250	13437.7	36533.7	23209.6	16067.5
A0A571BGD8_S19	Ppp1r12b	A0A571BGD8	SQsDSPPASPSPTAK	0.927	766887	0	0	897898	14441.7	0	0	0	0	0	0	0	0	0	0	10800.3	0	0
A0A571BGD8_S21	Ppp1r12b	A0A571BGD8	SQSDsPPASPSPTAK;SQSDsPPAsPSPTAK	0.969	1.1184e+06	1.05035e+06	1.09854e+06	928193	978976	683453	978248	861498	936343	730796	1.01561e+06	996904	992364	896195	2.12426e+06	1.3354e+06	1.83617e+06	1.65682e+06
A0A571BGD8_S25	Ppp1r12b	A0A571BGD8	SQSDsPPAsPSPTAK	0.883	0	0	0	20852.9	0	0	0	0	0	0	0	0	11709.1	0	0	11634.7	0	0
A0A571BGD8_S43	Ppp1r12b	A0A571BGD8	LEsGGTNPTSSDSYSDR	0.966	0	12380.8	0	16048.2	14256.7	12491.3	11090.1	11124.5	0	6052.58	0	0	0	9307.17	15009.6	0	14456.3	0
A0A5F8MPE1_S656	Epb41l3	A0A5F8MPE1	RLsESLAPIK	0.951	19930.4	0	23481.8	16002	0	0	0	0	0	0	8842.24	0	0	0	0	13561.9	22006.2	0
A0A5F8MPE1_S671	Epb41l3	A0A5F8MPE1	RQsPEEDDTQK	0.965	0	0	0	0	0	0	0	0	0	0	0	0	0	0	0	0	13303.8	6768.08
A0A5F8MPG6_S442	Ptpdc1	A0A5F8MPG6	QLSYsDSDLK;QLSYsDSDLKR	0.966	93592.1	81169.7	93462.6	55735.4	66662.6	65540.7	59220.8	41136.1	30736.9	65775.3	64488.1	76362.5	69736.9	58400.8	56994.2	95988.2	68064.7	82196.5
A0A5F8MPG6_Y441	Ptpdc1	A0A5F8MPG6	QLSySDSDLKR	0.929	58495.7	0	0	0	0	0	38526.8	0	0	0	0	0	0	39207.1	0	0	0	38999.3
A0A5F8MPH5_S1136	Sytl2	A0A5F8MPH5	DEEEVTGLREsPK;DEEEVTGLREsPKEPQR	0.966	0	0	0	0	0	0	52615.4	37979.7	24287.5	30703.1	44895.2	72400.6	25606.1	61455	21767.7	0	44469.7	16192.5
A0A5F8MPH5_S1195	Sytl2	A0A5F8MPH5	ENHsPSADQR	0.969	0	0	0	9060.33	0	0	0	0	0	0	6764.63	0	0	0	0	0	0	0
A0A5F8MPH5_S164	Sytl2	A0A5F8MPH5	KNPFNsPK	1	0	0	0	0	0	0	15991.2	0	0	0	24470	0	14552	18431.6	0	10942.6	16156.7	0
A0A5F8MPH5_S1714	Sytl2	A0A5F8MPH5	sLEDIPSDSSNQAK	0.97	41764.7	0	44253.6	58257.3	66405.6	56618.1	93855	59869.8	101535	80430.5	127160	104570	92309	93089.4	137677	58099.6	89522	63150.5
A0A5F8MPH5_S1781	Sytl2	A0A5F8MPH5	sVPAFLQDESDDR	0.971	0	0	22873.6	18311	0	16835.2	36194.4	29592.5	0	27874.1	11871.5	69231.4	21380.2	81878.2	0	27442.3	10666.8	0
A0A5F8MPH5_S1799	Sytl2	A0A5F8MPH5	ETDTAsESSYQLR	0.873	0	0	0	0	0	0	16899.4	14825.6	0	0	22087.8	0	0	0	25106.4	0	23392.6	0
A0A5F8MPH5_S2002	Sytl2	A0A5F8MPH5	LALQYVPEPsPGK	0.964	0	0	0	0	0	0	0	0	0	0	0	17078.7	0	0	0	0	0	0
A0A5F8MPH5_S263	Sytl2	A0A5F8MPH5	RDsLNAR	1	20476	0	9585.69	0	17150.5	9906.28	17166.7	0	21700.2	22845.4	22440.6	24331.6	16563.2	22033.8	15142.7	16492.8	17043.3	23630.6
A0A5F8MPH5_S279	Sytl2	A0A5F8MPH5	NSsSSSTDSETLR	0.965	23967.2	0	20590.4	17830	17526.5	16773.9	0	0	0	24172.4	43012.6	29548.3	29495.4	35590.7	32580.3	25627.3	32796.4	31259.7
A0A5F8MPH5_S345	Sytl2	A0A5F8MPH5	NELPQsPR	1	0	0	0	18534.7	0	23279.5	21715.3	0	0	0	18674	24681.4	0	18609.8	0	10550.8	11929.1	0
A0A5F8MPH5_S878	Sytl2	A0A5F8MPH5	PLMSGLsK	0.952	169984	0	210539	0	126025	0	0	129630	141107	73469.1	0	93553.1	113558	0	0	144101	173695	0
A0A5F8MPI9_S298	Rapgef1	A0A5F8MPI9	VVDNsPPALPPK	1	0	10923.8	0	0	0	0	0	0	0	48035.1	0	0	0	0	12494.1	0	15538.1	0
A0A5F8MPI9_S312	Rapgef1	A0A5F8MPI9	QSAPsPTR	0.964	24437.6	22579.9	17454.5	15052	14952	17176	19414	0	0	23820.1	24770.2	20725.7	17699.6	23612.1	0	25971.1	28444.7	25963.7
A0A5F8MPI9_S327	Rapgef1	A0A5F8MPI9	ATsGSSLPVGINR	0.955	91553.1	17882	98429.3	60440.7	57414.4	62404	102979	74591.5	82150	82813.6	115477	131648	140611	106682	123277	112367	131409	110701
A0A5F8MPI9_S330	Rapgef1	A0A5F8MPI9	ATSGSsLPVGINR	0.965	0	0	27266.7	22585.3	28004.3	23514.3	26933.6	22249.4	0	19684.5	18565	25382.2	26952.7	30968.6	58027.9	26028.4	32277.2	0
A0A5F8MPI9_S351	Rapgef1	A0A5F8MPI9	RLsGGSR	0.965	0	0	0	0	0	0	10432.4	0	0	0	13376.3	11978.9	17169.5	0	11280.7	14574.1	16068.4	0
A0A5F8MPI9_S376	Rapgef1	A0A5F8MPI9	sDEQLSSLDR	0.97	153888	202333	190018	123918	123557	166896	171835	165795	163967	181590	209402	183995	246489	238275	149539	183079	198987	160936
A0A5F8MPI9_T314	Rapgef1	A0A5F8MPI9	QSAPSPtR	0.886	0	0	0	0	0	0	0	0	26340.1	27482.4	0	0	16487.6	0	17979.1	0	0	0
A0A5F8MPJ3_S24	Lims1	A0A5F8MPJ3	ERPEsLR	1	0	43628.5	17664.4	0	20986.1	21373.9	0	0	0	12855.4	0	10241	14332.3	0	23070.6	0	28243.1	27626.8
A0A5F8MPJ3_S356	Lims1	A0A5F8MPJ3	KLsETLGR	0.969	27834.9	0	27849	37335.6	31087.1	39628	37433.4	37553.2	44920.4	25484.8	27477.6	34186.5	40100.5	26129.9	32378.8	31911.9	30575.2	35429.8
A0A5F8MPP0_S1278	Plekhg1	A0A5F8MPP0	sLDSINYPSETETK	0.961	0	0	0	25282.7	23513	27607.5	28631	24498.5	0	24793.9	0	36279.9	33027.2	0	35811	23796.4	32136.2	17893.1
A0A5F8MPP0_S780	Plekhg1	A0A5F8MPP0	sTPELAFSK	0.955	0	0	21102	12125.7	17527.9	12694.4	16051.4	17247.5	0	14814.2	11862	19280.5	15551.6	17093	0	15891.2	17635.7	14120.9
A0A5F8MPZ2_S162	Klc1	A0A5F8MPZ2	KYDDDIsPSEDKDSDSSK	0.952	0	0	0	0	0	0	9823.67	0	0	0	0	0	0	0	0	10475.8	0	0
A0A5F8MPZ2_S460	Klc1	A0A5F8MPZ2	VDsPTVTTTLK	0.969	83159.8	74916.4	70473.1	88456.2	54071.2	80681.8	74544.8	75872.1	59622.8	101756	86212.2	103599	94011.8	89553.9	116419	64750.6	106404	89956.3
A0A5F8MPZ2_S521	Klc1	A0A5F8MPZ2	sRESLNMDVVK;sREsLNMDVVK	1	88694.6	87083.1	160648	126377	111641	136042	181542	159151	164138	214791	143182	301872	234228	204185	134974	202531	260849	133599
A0A5F8MPZ2_S524	Klc1	A0A5F8MPZ2	SREsLNMDVVK;sREsLNMDVVK	1	0	0	0	0	0	0	20420.5	0	0	27569.1	0	64858.1	36483.2	26544.8	0	0	39377.2	0
A0A5F8MPZ2_S600	Klc1	A0A5F8MPZ2	ANsLGVLNAGGK	1	0	0	17466.9	0	0	0	21701.4	0	0	23474.8	20771.5	29974.5	20417.6	20452.4	23477.5	15424.2	18930.3	0
A0A5F8MPZ2_S631	Klc1	A0A5F8MPZ2	TLSAsHTDLAH	0.953	0	13689	13025	0	13493.3	0	14542.9	16179.2	0	18571.1	0	25870	18881	22008.5	27471.4	24049.8	25417.2	0
A0A5H1ZRL1_S374	Spire1	A0A5H1ZRL1	LRPVsPEEIR	1	132886	75551.3	104495	71247.8	35991.6	103892	72232.4	104447	82744.9	100733	56546.3	66454.6	53373.1	0	23288.1	58659.3	72388.5	45165
A0A5H1ZRL1_S6	Spire1	A0A5H1ZRL1	AQPSsPGGEGPQLGAAGGPR	0.96	0	0	22768.9	82185.8	68384.5	0	37653.1	25115.7	0	0	21391.2	27357.9	19397.1	23820.9	35841.2	23194.2	0	23775.8
A0A5H1ZRL1_S665	Spire1	A0A5H1ZRL1	sVDKSDEELQFPK	0.964	0	0	0	44776.2	0	33489.8	52445.1	0	0	44309.3	0	27186.9	33178.3	46197.8	0	42262.4	0	0
A0A5H1ZRL1_T496	Spire1	A0A5H1ZRL1	FLPISStPQPER	0.952	0	0	0	0	0	0	0	0	0	0	0	0	0	9118.17	12239.7	0	10157.3	0
A0A668KLB7_S16	Clic5	A0A668KLB7	sTDEAPDLQEESDAPLYDR	0.958	0	67299.2	229494	600825	249377	359729	148569	209338	0	44894.4	0	94014.3	35755.8	51261.1	24446.7	60434.7	0	10956
A0A668KLB7_S27	Clic5	A0A668KLB7	STDEAPDLQEEsDAPLYDR	0.961	0	0	14511.5	0	0	0	7873.42	0	0	0	0	0	0	0	0	0	0	0
A0A668KLB7_S39	Clic5	A0A668KLB7	VHEDsENDLYATR	0.97	253778	232010	315641	318157	378340	264316	205694	189872	155737	131604	149600	124080	114177	70443.3	54844	221332	68556.4	115499
A0A668KLB7_T17	Clic5	A0A668KLB7	StDEAPDLQEESDAPLYDR	0.954	0	0	0	0	270329	0	0	0	0	47566	0	0	0	0	0	0	0	0
A0A668KM61_S271	Slc4a4	A0A668KM61	TPsVGWLSSPAMTHR	0.965	0	45991.4	72925.2	12724	12245.7	17472.1	20615.4	40643.9	0	18038.4	0	16756.4	0	0	0	27094.7	0	0
A0A7N9VR94_S286	Ahnak2	A0A7N9VR94	DMsPTSTDTEVHR	0.967	0	24090.8	36741.1	26978.1	31710.3	26071.9	54669.8	44762.1	36717.6	109386	113012	64418.5	185348	200545	208206	100324	188308	140706
A0A7N9VR94_S3383	Ahnak2	A0A7N9VR94	sPVHVQPTAR	0.96	0	0	0	0	0	0	0	0	0	0	0	16658.5	0	0	0	0	21060.2	21246.6
A0A7N9VR94_S503	Ahnak2	A0A7N9VR94	MPsFGVSAPGK	0.968	0	0	8418.88	0	0	13850.5	0	0	0	33373.9	0	16742.5	26877.7	85622.9	73639.1	40116.3	54172.4	40114.5
A0AUN0_S444	Sec23ip	A0AUN0	sPGSVAVSNGVIK	0.965	0	0	0	35899.3	29961.1	29412.5	11754.2	0	0	9476.86	0	0	0	0	0	0	0	0
A0AUN0_S579	Sec23ip	A0AUN0	EMAsPSSESNESK	0.968	124132	87163.1	39842.4	343482	256160	279930	0	45094.5	171708	182439	228161	157256	0	244979	60685.1	168665	45638.8	139010
A0AUN0_S581	Sec23ip	A0AUN0	EMASPsSESNESK	0.947	0	0	41283.8	0	131245	0	86719.9	17191.5	0	49375.4	0	0	49891.6	0	53996.2	50634	0	41457.6
A0AUN0_S584	Sec23ip	A0AUN0	EMASPSSEsNESK	0.763	0	0	0	0	0	0	91752.1	0	0	0	0	0	59961	0	0	0	0	0
A0AUN0_S592	Sec23ip	A0AUN0	KLsVGAYVSSVR	0.967	0	66516.1	24438.7	0	0	0	6631.2	22468.4	0	17782.1	0	0	0	0	0	9601.38	0	0
A0AUN0_S768	Sec23ip	A0AUN0	IVEsPELSK	0.967	0	0	0	38317.2	28299.2	41744.6	0	0	0	0	0	0	0	0	0	0	0	0
A0ZVB6_S223	Btaf1	A0ZVB6	sRDAVETNEK	0.968	0	28255.4	0	26637	26527.7	23580.8	26939.5	0	20992.3	18655.6	21268.3	24295.1	24166.5	22540.3	17915.9	16280.5	22149.6	30922.4
A1A535_S353	Veph1	A1A535	MsNSFTNIAK	0.965	0	0	0	12115.5	14418.7	17354.9	10146.5	14185.1	0	0	0	8986.42	15169.7	0	0	12176.9	12729.6	0
A1A535_S380	Veph1	A1A535	KTsTEVSIPEK	0.957	37598.5	24804.5	0	30874.2	38603.5	0	0	43573.9	0	28631.2	0	0	0	30570.6	0	0	0	0
A1A535_S430	Veph1	A1A535	YsLDHISK	0.895	0	0	0	0	0	17010.9	0	0	0	0	0	14750.3	0	0	11882.9	0	0	0
A1A535_S783	Veph1	A1A535	RDRsLPR	1	0	0	0	0	0	23227.7	26969.9	0	0	0	26414.7	29175.4	27080.4	23984.4	0	0	34518.9	0
A1A535_T379	Veph1	A1A535	KtSTEVSIPEK	0.952	28476.7	0	27167	0	44457.6	30958.3	0	37300.4	0	0	26479.9	19175	18995.8	0	22714.8	24704.7	28210.4	30106.9
A1A5B6_S560	Tbc1d25	A1A5B6	QAsLDGLQQLR	1	15626.8	21479.5	33916.3	22610.2	20961.2	25761.5	31021.1	28875.7	19367	34831.8	20917.2	27535.8	20653.7	28938.9	18509.6	40163.7	15460.7	14535.7
A1L3T7_S22	Ripor3	A1L3T7	sASFAGFSSAQSR	0.956	33717.9	48828.9	59320.5	44476.1	40886.3	47207.1	32881.6	35179.6	0	43215.3	27009.4	42718.4	43424.8	0	40928.7	49861.5	55781.9	52505.5
A1L3T7_S24	Ripor3	A1L3T7	SAsFAGFSSAQSR	0.957	0	0	0	0	0	0	30833.4	0	0	43820.3	28724.5	0	45392.2	0	0	0	51596.2	50505.6
A1L3T7_S325	Ripor3	A1L3T7	LVsPSPTGR	0.968	0	23998.5	0	32992.5	28002.6	36673.7	12290.5	17285.9	0	0	17354.5	0	0	11815.2	30992.4	16467.8	31392	31259.8
A1L3T7_S327	Ripor3	A1L3T7	LVSPsPTGR	0.965	22920.5	26525	27593.7	30290.5	25811.9	35951.1	11389.1	15128.2	0	0	0	0	18839.8	0	20052.1	0	38304.6	31782.8
A1L3T7_S9	Ripor3	A1L3T7	FLsQGDAGAVGTVGR	0.962	0	0	26918.3	34748.4	18710.8	28277.9	16759.3	13746.6	0	10310.2	0	16612.4	0	0	0	18734.8	15225.7	0
A2A3V1_S704	Akap17b	A2A3V1	KsPVSSSLR	0.971	0	0	33296.8	25022.4	30342.6	39088.3	31672.3	33215	35847.2	43469.6	33853.7	26455.1	50777.7	39698.7	43767.2	42225.9	47985.4	50274.7
A2A3V1_S708	Akap17b	A2A3V1	SPVSsSLR	0.93	240225	0	0	0	0	211334	0	73655.8	212751	198393	0	0	171270	123143	227377	0	0	0
A2A432_S138	Cul4b	A2A432	EDFDSTSSsSTPPQPR	0.942	0	0	0	0	0	0	111193	0	0	0	135033	0	0	0	0	0	0	0
A2A432_S200	Cul4b	A2A432	MAEESSSSSSSSsPTAATSQQQQQQQLK	0.954	0	0	0	28472.8	0	0	0	0	0	0	0	0	0	0	0	0	0	0
A2A432_T106	Cul4b	A2A432	SATDGNTSTtPPTSAK	0.965	0	0	0	46630.5	36252.5	0	35995.6	0	0	24630.1	49213.8	46390.5	0	0	52064	0	40751.2	20639.9
A2A432_T140	Cul4b	A2A432	EDFDSTSSSStPPQPR	0.967	173264	198336	134403	192492	183221	107663	130157	153383	104772	139360	150897	155211	158332	172405	157882	195371	163761	182097
A2A482_S1112	Zmynd8	A2A482	DSSNSTLDLsGSR	0.936	0	0	0	0	16828.8	0	9159.63	0	0	0	0	0	0	0	0	0	0	0
A2A482_S381	Zmynd8	A2A482	LNFDMTAsPK	0.967	111082	110729	144100	184141	149139	191026	101513	105611	89532.9	167621	112325	118538	106688	125240	137064	143060	144319	132175
A2A482_S400	Zmynd8	A2A482	IsLSDMPR;RIsLSDMPR	0.967	0	0	26120.2	115611	18241	125981	287667	91726.4	74227.3	231049	15482.3	328286	123104	270448	103535	163715	85893.1	237749
A2A482_S461	Zmynd8	A2A482	TGQAGsLSGSPK	0.962	0	0	0	5560.46	0	0	0	0	0	0	0	0	0	18876.2	15925.3	0	0	0
A2A482_S465	Zmynd8	A2A482	TGQAGSLSGsPK	0.965	87865.7	112602	62523.2	23593.5	69273.9	70946.3	22735.7	28658.7	115458	151421	136507	14057.8	30899.3	152288	26436.8	117979	167054	105520
A2A482_S627	Zmynd8	A2A482	sNSPVSEKPDPTPAK	0.955	0	179020	0	239809	0	0	153851	0	0	210936	0	0	212587	221467	271354	0	0	0
A2A482_S629	Zmynd8	A2A482	SNsPVSEKPDPTPAK	0.967	225231	185896	211078	246162	188385	218388	160323	183603	139444	184694	204781	150734	207293	215879	289534	218570	199964	200441
A2A482_S645	Zmynd8	A2A482	DKAsPEPEK;DKAsPEPEKDFVEK	1	251508	165980	190343	206712	196002	186304	39977.1	141062	120723	206750	105043	127510	170463	183239	121343	202434	199644	177528
A2A482_S734	Zmynd8	A2A482	QDAIGKPPPSSTSAGNQsPPETPVLTR	0.906	0	0	0	0	0	0	0	0	0	0	0	0	0	0	0	22948.2	0	0
A2A4P0_S484	Dhx8	A2A4P0	QSMDMsPIK	0.969	69923.4	62928.6	61161.4	67304.8	70070.8	49084.5	69565.7	75919.4	72257.1	73446.3	96701.9	87080.8	69422.1	63677.1	126118	77698.7	105698	87571.3
A2A5K6_S976	Znf335	A2A5K6	DGSEVLsPTK	0.963	0	0	17753.5	20331.5	37679.2	38408.1	32393.7	0	0	23691.7	41973.3	30262.2	46782.5	23194.9	135980	0	57656.7	54119.7
A2A5R2_S1022	Arfgef2	A2A5R2	YLsGSGR	0.962	0	0	0	21645.1	29550.1	29021.4	11766.8	0	0	0	0	0	0	0	0	0	13766.4	0
A2A5R2_S1520	Arfgef2	A2A5R2	QSLsSIDR	0.923	0	0	11712.7	17605	11374.7	0	0	0	0	0	14611.9	0	16711.5	0	0	13044.8	0	17474.6
A2A5R2_S1521	Arfgef2	A2A5R2	QSLSsIDR	0.963	0	0	0	17204.9	0	0	0	0	0	0	0	0	0	0	0	0	0	0
A2A5R2_S1532	Arfgef2	A2A5R2	GQsQLsNPTDDSWK	0.918	0	0	0	0	0	0	20246.5	0	0	0	0	0	0	0	0	0	0	0
A2A690_S1477	Tanc2	A2A690	SNSsVGSPTR	0.868	0	0	0	10255.7	0	0	0	0	0	0	0	0	0	0	0	0	0	0
A2A690_S1480	Tanc2	A2A690	SNSSVGsPTR	0.961	12155.9	0	0	53717.7	49037.1	36120.9	16372.5	0	0	0	17295.6	9004.77	16244.8	0	0	0	0	10613.2
A2A690_S1521	Tanc2	A2A690	FsPPPVGGQSK	0.971	0	20972.4	24087.5	106861	107830	89963	36879.3	48173.7	43471.9	39204.6	28258.4	35973.8	32615.3	0	0	26367.1	32793.2	0
A2A690_S1534	Tanc2	A2A690	EYPsPPPSPLR;EYPsPPPsPLR	0.97	102065	104184	250979	126845	116372	232692	107818	152387	95326.1	147275	98528.6	151236	132193	64953.8	100293	142699	40827.5	108207
A2A690_S1538	Tanc2	A2A690	EYPsPPPsPLR	0.97	0	0	34548.6	77545.3	54154.5	97556.4	55804.9	31770.2	31376.8	38107.9	0	60052.2	41872.9	25272.3	34241.3	32396.2	0	18212.9
A2A690_S1549	Tanc2	A2A690	AsPPAESMSVYR	0.946	85956.4	98885.9	117471	97745.1	102752	132814	105705	98838.7	72138.2	113155	77602	107566	120472	84682	73590.4	569688	60320.9	477597
A2A690_S1564	Tanc2	A2A690	SQSGsPVR	0.965	0	0	18374.4	17560.9	0	14244.2	0	0	0	10875.1	0	0	8425.12	0	0	0	0	0
A2A690_S1583	Tanc2	A2A690	PKsPLSK	0.965	0	0	14343.8	15732	20067.5	18237.4	6564.87	0	0	7797.02	0	0	13125.7	0	0	12489.1	0	0
A2A690_S1981	Tanc2	A2A690	QGQTsPIKPK	0.944	0	0	0	14239.9	10385.6	13129.2	0	0	0	0	0	0	0	0	0	0	0	0
A2A690_S238	Tanc2	A2A690	VDENMAASTYsLNK	0.965	0	22434.2	48804.9	74797.1	23798	74885.5	60183	17965.1	0	0	14661.8	55258.9	58386.4	26081.1	56788.7	54226.8	22514.1	49495
A2A690_S400	Tanc2	A2A690	QIASDsPHASPK;QIASDsPHAsPK	0.962	42837.9	50248.2	58501.9	48921.2	57197.3	48882.4	32834.6	26427.2	32106.2	43570.3	53785.2	56946.3	70482.4	19963.1	69680.7	52983.6	67002	24671.3
A2A690_S404	Tanc2	A2A690	QIASDsPHAsPK	0.962	0	27089.6	33274.6	29074.8	32000	25284.9	0	7674.06	0	21629.3	21924.8	35263.1	33845	0	28618	26820.4	22583.3	0
A2A690_Y237	Tanc2	A2A690	VDENMAASTySLNK	0.783	0	0	0	0	0	0	0	0	0	25399.5	0	0	0	0	0	0	16331.7	0
A2A699_S666	Fam171a2	A2A699	HsYIDLQAGSGGR	0.962	0	0	0	27554.7	0	0	25262.9	0	0	28488.6	31881.5	23513.9	0	0	0	28297.9	15341.5	0
A2A699_S777	Fam171a2	A2A699	SsASELR	0.951	0	0	0	0	0	0	0	0	0	0	0	0	16718.5	0	0	12139.2	0	0
A2A6A1_S1018	Gpatch8	A2A6A1	GSWGHEsPEER	0.967	20217.5	21777.5	18229.5	22018.8	23746.7	15439.7	17744.2	23692.7	0	20431.5	0	0	47160	32856	23913.8	44246.3	35688.6	18547.8
A2A6A1_S1037	Gpatch8	A2A6A1	sQSPHYFQSGR	0.951	53632.7	70060.2	43718.3	0	0	0	0	0	0	61975	56774.5	0	0	0	0	52979.9	0	65903
A2A6A1_S1039	Gpatch8	A2A6A1	SQsPHYFQSGR	0.964	53975.4	65045.3	51776.2	49091.9	55404.2	54165.1	52736.3	59529.4	67747.4	0	0	60955.1	68260.5	58033.8	61794.7	66594.7	74661.9	0
A2A6A1_S1179	Gpatch8	A2A6A1	GEEQEHsEPEEGsPR	1	21568.7	38432.3	43794.1	30726.1	0	32891.1	24408.7	0	0	41398.6	21608.5	40414.9	52981.7	32072.1	42853.3	22226.7	16148.3	0
A2A6A1_S1185	Gpatch8	A2A6A1	GEEQEHsEPEEGsPR	1	21568.7	38432.3	43794.1	30726.1	0	32891.1	24408.7	0	0	41398.6	21608.5	40414.9	52981.7	32072.1	42853.3	22226.7	16148.3	0
A2A6A1_S451	Gpatch8	A2A6A1	TAAsPGAER	0.97	60928	46364.2	49311.2	46048.2	42709.6	35675.7	35849.6	10089.8	47376.5	45374	56974.8	53351.4	57417.1	51500.8	36922.2	57751.8	46311.7	54981.7
A2A6A1_S474	Gpatch8	A2A6A1	EAAVAGPsEPGGK	1	0	0	0	0	24031.4	0	0	17564.5	0	0	38430.3	0	31880.2	37998.1	46945.1	44175.4	30086.5	36785.6
A2A6A1_S733	Gpatch8	A2A6A1	SEPPGsGSPAPPR	0.948	0	0	55609.6	0	0	0	70236.8	62264.7	60479.3	117270	106862	0	138936	77029.6	60818.2	93966.9	66603.7	0
A2A6A1_S735	Gpatch8	A2A6A1	SEPPGSGsPAPPR	0.964	117974	79986.9	74519.8	55439.4	79671.3	79748.9	91426.1	71067.1	44234	80506.2	74781.3	120745	128011	85448	155296	89662.8	166398	0
A2A6A1_S753	Gpatch8	A2A6A1	sLPAEEGNSGK	0.968	0	0	41717.3	0	51034.2	51216.2	0	60304.1	0	0	0	0	67039.9	0	41840.5	41748.6	42366.7	0
A2A6A1_S985	Gpatch8	A2A6A1	STTAHsWQR	0.762	0	0	17439	0	0	0	0	0	0	0	0	29183.8	0	20828.4	18642.9	0	0	14418.8
A2A6J4_S137	Lsp1	A2A6J4	VHLEESNLsYR	0.944	0	0	0	0	0	0	0	0	0	25078.5	13669.2	0	0	27504.3	0	15032.3	6961.43	0
A2A6J4_S150	Lsp1	A2A6J4	EPDPEDAVGGsGEAEEVR	1	0	0	0	0	0	0	0	0	0	0	0	19802.6	0	21482.2	18653.8	0	13039.3	0
A2A6J4_S235	Lsp1	A2A6J4	QPsIELPSMAVASTK	0.971	0	63704.5	218817	101966	58445.7	152437	336275	286088	0	471760	131844	709147	390689	719529	672467	660090	647132	664934
A2A6P4_S62	Fam104a	A2A6P4	RsPSPAAMSER;RsPsPAAMSER	0.967	63097.1	48397.2	0	24934.6	0	57236.1	40520.9	34443.6	37423.9	64120.7	45838.6	125761	60233	48073.5	59795.9	16218.2	18460.5	63066.9
A2A6P4_S64	Fam104a	A2A6P4	RsPsPAAMSER	0.967	0	0	0	0	0	0	0	0	0	0	0	35313	0	0	0	0	0	0
A2A6P4_S82	Fam104a	A2A6P4	NGsDDDNHPPPQTK	0.969	0	0	23323.1	32929.2	29614	24095.2	0	0	26948.1	0	21178.2	15729	27164.6	13555.1	16607.1	18463	19973.5	17743.5
A2A6T1_S178	Cdr2l	A2A6T1	LHsSSLELGPR	0.94	0	0	0	0	0	0	0	55592.3	0	93375.1	0	0	0	85907	0	71064.7	0	0
A2A6T1_S179	Cdr2l	A2A6T1	LHSsSLELGPR	0.956	0	0	0	33617.6	0	51988.2	53185.6	0	67079.2	75995.1	68184.8	73995.9	68017.3	81675.8	28597.2	68616.1	49151.3	54844.1
A2A6T1_S180	Cdr2l	A2A6T1	LHSSsLELGPR	0.924	0	0	0	0	0	0	0	0	0	28408.9	0	0	0	0	0	0	0	0
A2A6T1_S407	Cdr2l	A2A6T1	DLLGGEEsPGEGK	1	0	0	0	0	0	0	0	10819.7	0	0	0	26109.2	0	0	0	0	0	0
A2A716_S267	Osbpl7	A2A716	LHGsVPNLSR	0.969	60545.7	56958.6	42555.4	30181.2	24129.5	45465.6	43349	44376.5	50290.9	56319	54011.6	51485.4	58919.5	66797.8	28836.4	46664.7	49482.5	49613.7
A2A791_S121	Zmym4	A2A791	AAHQEsDNENEIQIQNQLK	1	0	0	18364.8	0	0	0	0	0	0	0	0	0	0	0	0	0	0	0
A2A7B5_S1256	Prdm2	A2A7B5	EEELNDsSEELYTTIK	0.929	0	0	26882.1	14344	0	0	0	16501	0	0	0	11383	0	0	0	0	0	0
A2A7B5_S638	Prdm2	A2A7B5	TAsPPVLPK	0.969	112832	99412.1	73226.9	60795.1	57752.2	64826.7	51360.9	81367	106742	82956.6	162467	76392.7	96046.5	95822.8	29950.2	83843.1	126658	73452.7
A2A7B5_S735	Prdm2	A2A7B5	TSsPPSSPQHSPALR;TSsPPSsPQHSPALR	0.957	68197.3	0	0	0	0	0	71076.4	0	0	0	0	22613.3	28937.6	30073.3	26127.2	42715.9	22552.6	0
A2A7B5_S739	Prdm2	A2A7B5	TSsPPSsPQHSPALR	0.956	68197.3	0	0	0	0	0	71076.4	0	0	0	0	22613.3	0	0	0	21295.7	0	0
A2A7B5_S743	Prdm2	A2A7B5	TSSPPSSPQHsPALR	0.761	0	0	23111.7	0	0	0	16870.5	0	0	0	0	0	0	0	0	0	0	0
A2A7B5_S775	Prdm2	A2A7B5	sDSPAWSLSGR	0.966	47881.4	64376.9	0	0	50570.8	0	40700	41739	0	0	0	52189	0	11347.7	0	0	0	0
A2A7B5_S777	Prdm2	A2A7B5	SDsPAWSLSGR	0.966	63215.2	66260.8	85070.9	39956.9	49852.4	42516.9	60592.6	44298	36561.8	45948.2	31641.8	40729.1	72145.2	63966.9	49236	69708.2	51053.3	50607.1
A2A7B5_S781	Prdm2	A2A7B5	SDSPAWsLSGR	0.957	0	0	0	0	0	0	0	0	0	11009.9	0	0	13324	0	0	0	0	18012.1
A2A7B5_T636	Prdm2	A2A7B5	tASPPVLPK	0.947	36217.2	0	0	0	15754.3	66934.1	18836.2	18241.5	0	32380.3	0	18539.3	18136.3	0	42644.2	23588	0	25330.9
A2A7F4_S1392	Rlf	A2A7F4	VLsETESAAR	0.96	0	0	0	0	0	0	32144.5	0	0	0	0	0	25668.3	0	0	0	0	0
A2A7F4_S41	Rlf	A2A7F4	PAsPASGAPGLR	0.971	0	0	14534.5	0	8971.1	18686.9	18195.6	18330.5	22312.3	16644.5	18821.2	16924.6	26401.1	28920.1	24555.7	0	16695.6	15917.5
A2A7F4_S631	Rlf	A2A7F4	sPTGSLEQNPEQAR	0.967	64596.6	61352.2	63917.9	53491.3	63443.3	44090.9	47845.7	62018.6	65844.1	66244.7	80692	64756	72748.7	76392.1	66588.8	64224.2	82598.2	48458.9
A2A7S8_S1003	Kiaa1522	A2A7S8	MGsPGSDPQK	0.97	0	0	11439.8	48010.2	78784.1	31595.5	37156.8	0	28189.3	31279.1	25016.7	40303.5	9984.33	10285.1	34467.3	28200.8	8103.7	11585.4
A2A7S8_S340	Kiaa1522	A2A7S8	FSSASsPRPR	0.96	20378.6	0	11119	9330.06	0	0	16280.4	0	0	0	0	0	0	0	0	0	17035.5	0
A2A7S8_S377	Kiaa1522	A2A7S8	GGsEGQPEGSVASNNVAPPPPGGSGR	0.962	0	0	0	0	0	0	0	0	0	0	0	0	0	0	0	0	18089.5	11785
A2A7S8_S402	Kiaa1522	A2A7S8	GsPSGGSTAETSDTASIR	0.968	624251	835792	758179	666670	745464	651952	914995	806833	768248	597108	703757	774276	875105	747080	735689	892853	750799	809175
A2A7S8_S407	Kiaa1522	A2A7S8	GSPSGGsTAETSDTASIR	0.92	0	0	34831.3	0	0	0	0	0	0	0	0	0	24264.3	0	0	31993.5	15174.1	24106.5
A2A7S8_S419	Kiaa1522	A2A7S8	sSGQLSGR	0.94	0	0	0	7402.89	0	7456.63	0	0	0	0	0	0	0	0	0	0	0	0
A2A7S8_S445	Kiaa1522	A2A7S8	TYsLHQR	0.959	60140.5	64715.2	32065.5	40280	34169.5	42634.5	40889.3	35334.2	54594	40581.2	38818.7	32460.7	37148.5	34675.5	52634.4	38431.3	50057.4	37525
A2A7S8_S543	Kiaa1522	A2A7S8	GLAVAPAsPGK	1	232387	233880	121723	174774	142487	183512	144855	128382	198667	145577	167152	143442	168912	112000	168445	175252	189023	204629
A2A7S8_S610	Kiaa1522	A2A7S8	VPAPFsPPPSK	0.967	0	0	0	28010.4	0	33429.4	19547.3	21175.2	19373.9	0	0	0	0	0	24659.3	0	18583.9	0
A2A7S8_S667	Kiaa1522	A2A7S8	DEsPPPsPPPSYHPPPPPTK	0.967	0	0	0	0	0	0	41271.5	61092.6	0	0	41088.9	0	33686.5	55710.3	45671	38715	25230.6	22684.9
A2A7S8_S671	Kiaa1522	A2A7S8	DEsPPPsPPPSYHPPPPPTK	0.967	0	0	0	0	0	0	41271.5	61092.6	0	0	41088.9	0	33686.5	55710.3	45671	38715	25230.6	22684.9
A2A7S8_S842	Kiaa1522	A2A7S8	AsPVTAPSSGLHAAVR	0.969	24189.5	54943.7	46982.8	28400.8	9136.66	35350.8	43250.5	29861.6	15398.1	35487.2	46038.4	32980.4	44355.3	20204.3	13046.1	34856.5	24599.9	41566.4
A2A7S8_S909	Kiaa1522	A2A7S8	PVsPEAQADLQR	1	227867	202186	230298	356465	353139	322027	318024	306528	315949	280448	272972	275215	234237	273715	297346	290771	218732	260434
A2A7S8_S952	Kiaa1522	A2A7S8	KPsVGVPPPsPSLPR	0.773	0	0	0	0	0	0	0	19224.3	0	0	0	0	0	0	0	0	0	0
A2A7S8_S959	Kiaa1522	A2A7S8	KPsVGVPPPsPSLPR	0.768	0	0	0	0	0	0	0	19224.3	0	0	0	0	0	0	0	0	0	0
A2A7S8_T411	Kiaa1522	A2A7S8	GSPSGGSTAEtSDTASIR	0.799	0	0	0	0	0	0	0	0	0	0	0	0	0	0	0	0	0	13447.8
A2A842_S526	Epb41	A2A842	PTsAPAIAQSQVTEGPGAPIK	0.957	0	0	102882	221381	75322.6	150461	0	102753	0	0	0	71271.6	0	47121.2	0	0	0	0
A2A842_S589	Epb41	A2A842	HHAsISELK	0.967	90761.9	54268	44053.8	98767.3	63944.3	79502.4	72766.8	117316	105435	57848	54206.9	43485.1	31830.9	71191.9	16653.1	66820.9	32203	38167
A2A842_S614	Epb41	A2A842	RLsTHSPFR;RLsTHsPFR	0.966	64366.2	56030.6	47452.8	125484	90073.1	120752	52128.9	74826.4	53109.5	45728	0	47226	24242	59700.4	0	57656.6	0	0
A2A842_S617	Epb41	A2A842	LSTHsPFR;RLsTHsPFR	0.966	144456	122606	153684	360820	248946	377048	174345	228466	271213	138041	106987	136489	85537.8	98950.3	62094.6	110949	94431.8	86774.8
A2A863_S1490	Itgb4	A2A863	DYHsLTR	0.924	0	0	0	0	0	0	14556.3	0	0	17949.5	20945.2	20026.2	0	15853.2	39443	0	30677.8	21130.8
A2A863_S1787	Itgb4	A2A863	LEAGGsLTR	0.97	0	0	30659.1	33502.2	34665.4	31135.5	47937.8	24146.3	0	77106.8	89035	93271.9	64174	72758.2	136893	49044.1	111561	92378.6
A2A863_T1492	Itgb4	A2A863	DYHSLtR	0.852	0	0	0	0	0	0	0	0	0	18450	0	0	11851	0	0	0	0	21947
A2A863_T1526	Itgb4	A2A863	GAVGVPDtPTR	0.963	0	0	0	0	0	0	16676.6	17997.7	0	32027.6	41633.7	39719.3	17631.3	16176	65144.3	5449.79	33173	20043.8
A2A884_S2199	Hivep3	A2A884	WsPTESPSASVSPVAK	0.964	0	0	0	0	0	0	0	0	0	0	0	0	0	29005.4	0	8447.75	12632.7	0
A2A884_S2324	Hivep3	A2A884	QGsPELLGR	1	52622.5	0	0	0	0	0	0	0	0	49715.6	0	0	8966.47	13200.7	38850.4	0	14117.3	0
A2A884_S962	Hivep3	A2A884	TLGSHMLtVPsHHPHAR	0.961	0	0	41209.6	0	0	0	70398.7	0	0	0	0	0	0	37703.2	74177.2	0	0	73418.1
A2A884_T959	Hivep3	A2A884	TLGSHMLtVPsHHPHAR	0.962	0	0	41209.6	0	0	0	70398.7	0	0	0	0	0	0	37703.2	74177.2	0	0	73418.1
A2A8R7_S131	Tut4	A2A8R7	sPNLPVK	1	0	0	20635.6	24141	30545.5	26798.5	35341.1	27640	45344.3	30966.3	37756.6	44928.3	39772.4	0	46832.8	39208.4	40049.1	28577.3
A2A8R7_S1341	Tut4	A2A8R7	KDsEEEKEGNEEEK	1	0	0	0	0	0	0	0	0	0	0	0	0	0	0	0	0	3417.2	0
A2A8T1_S111	Cyp4a32	A2A8T1	sDPKANGIyR	1	0	0	0	0	0	0	0	0	0	0	0	0	0	0	0	0	8240.11	0
A2A8T1_S439	Cyp4a32	A2A8T1	FAPDsPR	1	0	0	0	54374.2	0	41358.4	57902.3	0	73309.2	0	0	0	0	0	0	0	10398.8	0
A2A8T1_Y119	Cyp4a32	A2A8T1	sDPKANGIyR	1	0	0	0	0	0	0	0	0	0	0	0	0	0	0	0	0	8240.11	0
A2A8U2_S441	Tmem201	A2A8U2	RVsPSSLPGR	0.966	0	0	15211.3	25845	22683.2	21671.1	14970.8	18705.2	20578.1	18458.1	19119.7	16619.3	16722.9	22430.1	16380.8	17370.2	20306.8	17702.7
A2A8Z1_S324	Osbpl9	A2A8Z1	LIDSSGSASVLTHsSSGNSLK	0.765	0	0	29817.9	13489.4	0	0	12520.1	17542	0	16030.4	0	12596.3	0	0	0	0	0	0
A2A8Z1_S326	Osbpl9	A2A8Z1	LIDSSGSASVLTHSSsGNSLK	0.948	0	0	0	0	0	0	0	17464.4	0	50884.3	0	31853.4	0	0	0	0	0	0
A2A8Z1_S329	Osbpl9	A2A8Z1	LIDSSGSASVLTHSSSGNsLK	0.943	0	0	0	0	0	0	0	0	0	0	0	0	0	0	0	20602.6	0	0
A2A8Z1_T322	Osbpl9	A2A8Z1	LIDSSGSASVLtHSSSGNSLK	0.948	0	0	0	0	0	20411.4	0	0	0	0	0	0	0	0	0	10886.9	0	0
A2A935_S934	Prdm16	A2A935	sPPPTLSDPILR	0.967	0	0	18669.4	19536	20520.9	17418.1	16069.1	12944.9	0	0	0	10839.5	9322.63	0	0	16294.2	0	0
A2A935_T116	Prdm16	A2A935	FGPYVVtPR	0.967	0	0	16741.3	16291	0	22969.5	0	8646.92	0	0	0	9266.61	7970.09	0	11566.6	0	9405.59	0
A2A9C3_S1641	Szt2	A2A9C3	STsESSASFPR	0.96	0	0	0	0	0	45247.4	0	0	0	0	0	0	31071.5	0	29800.9	27519.5	22175.7	0
A2A9C3_S1650	Szt2	A2A9C3	sPGQPSSLR	0.97	0	55578.6	49560.3	108350	106675	88772.2	47196	25761.7	45861	35027.5	72385.4	70379.6	49723.5	37483.2	75492.1	0	0	0
A2A9C3_S2135	Szt2	A2A9C3	sPLDMASSR	0.917	0	0	0	18197.6	17490.5	35757.6	0	0	14084.3	0	0	10446.3	0	0	0	0	0	0
A2A9F4_S137	Kdf1	A2A9F4	EHNGVPPsPDR	1	52584.4	46624	38477.4	44399.4	48439.9	48712	39066	26597.2	44893.8	40881.7	39901.9	26279.5	50185.3	47441.7	52394.5	77987.5	27625.1	58096
A2A9F4_S158	Kdf1	A2A9F4	TSMGSsFSYPDVK	0.954	0	0	34218.8	21775	29607.6	44533.5	26815.4	0	0	0	0	0	16088.3	0	22360.9	13245.1	23151.4	0
A2A9F4_S160	Kdf1	A2A9F4	TSMGSSFsYPDVK	0.961	0	36187.1	58737.2	62726.6	59541.9	62587.9	50395	28094.8	30207.4	29366.3	0	17422.9	8628.87	40236.9	31128.9	40343.2	36163.8	32230.7
A2A9F4_S201	Kdf1	A2A9F4	HsLPSTFTNSPR;HsLPSTFTNsPR	0.965	54443	56198	104682	144730	50018.4	161148	79062.9	128595	48055.4	60908.4	53664.3	40934.9	91303.7	32294.4	67907.1	67434.6	69920	66142.5
A2A9F4_S209	Kdf1	A2A9F4	HSLPSTFTNsPR;HsLPSTFTNsPR	0.963	0	0	30403.8	89227	0	61555.2	40985.8	91785.7	0	0	99071.9	21832.2	52406.3	0	44549.5	72009.4	124128	24268.3
A2A9F4_T207	Kdf1	A2A9F4	HSLPSTFtNSPR	0.948	29017	22932.5	0	33695.8	25907.6	71899.5	0	0	0	0	0	20591.9	0	0	0	0	0	0
A2A9F4_Y161	Kdf1	A2A9F4	TSMGSSFSyPDVK	0.954	0	0	0	0	0	0	37665.3	0	0	0	0	0	28308.7	0	30676.1	0	31516.4	0
A2A9K7_S549	Cnksr1	A2A9K7	TSFNSsPDSSDR	0.963	0	23687.8	27492.8	0	30109.3	0	39249.5	23710.8	33099.3	43658.8	34527.5	42840.3	35904.7	30699.1	41376.7	26489.8	43806	31729.4
A2A9T0_S336	Tbkbp1	A2A9T0	HsPLSQR	0.971	46906.3	44545.5	29470.3	21728	29927.4	25789.4	28065.6	0	33174.9	27822.6	22767.3	31413.3	30033.8	29858.6	22729.3	38086.7	28881.9	38557.7
A2A9T0_S97	Tbkbp1	A2A9T0	DGsLLEVEK	1	0	0	0	0	0	0	0	0	0	0	0	0	11714.8	0	0	0	0	0
A2AAE1_S1252	Bltp1	A2AAE1	EsPSSAADDHSVQK	0.965	0	0	0	17452.1	0	0	0	0	0	0	0	0	0	0	0	0	0	0
A2AAE1_S1323	Bltp1	A2AAE1	sLTAAFYGDK	0.963	0	0	16458.3	11258.1	12656.4	16510.3	16840.1	12965.1	0	0	0	17254.6	13625.7	0	7464.05	13322.5	12557.9	0
A2AAE1_S1348	Bltp1	A2AAE1	sDENVLDSPK	0.971	0	0	0	0	14245.1	15630.2	16307.1	13143	0	20189.7	30684.4	16761.8	22798.6	26843.9	20417.2	18494.7	0	0
A2AAE1_S1355	Bltp1	A2AAE1	SDENVLDsPK	0.971	147315	124734	131481	170334	166597	186725	127976	109202	132042	141069	150738	111755	108840	85125.1	130008	100081	118093	114900
A2AAE1_S2601	Bltp1	A2AAE1	YTAGsASPTPTFK	0.966	0	0	22791	19316.3	0	23301.1	0	20513.2	19372	0	0	18864.6	24121.7	0	0	0	24108.8	21390
A2AAE1_S2603	Bltp1	A2AAE1	YTAGSAsPTPTFK	0.963	178579	129028	156169	122682	119984	143361	132683	152989	207248	159082	148654	121662	123655	96705.7	129645	113223	122606	130909
A2AAE1_S2755	Bltp1	A2AAE1	VVFENEQDNNsLTK	0.965	173944	166370	196149	143533	165753	160043	169787	150128	171120	180430	165212	164455	171072	158095	121115	176061	141103	170494
A2AAE1_S3562	Bltp1	A2AAE1	LGAsEGTINQEIQR	0.963	0	0	26278.2	35493.1	18823	34619.6	24868.6	30019.8	0	23462	0	35950.2	14810.1	27762.9	13500.3	0	0	9690.84
A2AAE1_S3653	Bltp1	A2AAE1	VDAAsPGPR	1	18403.8	0	20296.7	49406.2	14857.5	48390.3	22052.9	0	32120	29287	28593.1	16294.2	19626.1	22917.4	39665.4	22810.4	41502.4	30435.7
A2AAE1_S3781	Bltp1	A2AAE1	SLsGTATER	0.962	0	0	0	0	22592.7	21464	0	0	0	0	0	0	0	0	18088.1	0	16856	0
A2AAE1_S3835	Bltp1	A2AAE1	SLDQDsPSK;SLDQDsPSKK	0.962	69688.1	67567.8	70906.6	58838.6	53149.5	46498.9	54697.9	9903.58	38749.3	58531.6	91207.5	53485.8	61070.4	61476.5	31196.3	73642.4	55069.6	53448.8
A2AAE1_S3837	Bltp1	A2AAE1	SLDQDSPsK	0.96	65932.4	0	0	0	0	0	0	0	41033.9	0	66570.3	0	0	0	0	0	0	0
A2AAE1_S4124	Bltp1	A2AAE1	AGMPGSSGLGsPLGR	0.967	60111.5	50291.1	115244	87666.2	87752.3	94647	77736.4	51774.9	50730.3	107323	56508.8	80600	78537.7	80073	46454.6	79835.1	49688.9	50724
A2AAE1_S4369	Bltp1	A2AAE1	SVsDSSVPR	0.969	0	0	0	24924.3	26336.2	0	0	18584	0	0	32926.5	33319.1	26965.7	0	0	0	0	19060.2
A2AAE1_S4613	Bltp1	A2AAE1	NsQEQLLDAAHHR	1	0	0	0	12252.9	0	18303.8	0	0	0	0	0	16684.8	6452.14	27136.2	0	14180	6865.63	0
A2AAE1_T2605	Bltp1	A2AAE1	YTAGSASPtPTFK	0.952	0	0	0	98388.6	119984	0	0	0	0	0	0	0	0	0	0	0	0	0
A2AAE1_T3565	Bltp1	A2AAE1	LGASEGtINQEIQR	0.932	0	0	0	0	0	0	0	0	0	0	0	0	0	0	0	22361.2	14825.4	9412.12
A2AAE1_T3996	Bltp1	A2AAE1	ALETIPItPIER	0.968	0	0	0	18297.2	0	33269.1	0	17953.3	0	0	0	0	0	0	0	0	0	0
A2AB59_S155	Arhgap27	A2AB59	PAAPVRPAQsLDDLAR;PAQsLDDLAR	1	26434.3	35117.6	64245.7	24199.7	28001.7	50710.9	50973.8	51462.8	32238.6	25994.1	29380.9	87342.5	33640.8	31808.6	31781.6	46461.2	35236.9	27093.4
A2AB59_S249	Arhgap27	A2AB59	LsPVWETHTDTGTGR	0.969	71952.7	79160.4	112521	125871	95643.5	121561	95046.6	104803	50088.7	133551	69881.2	145365	94418.4	161954	45577.2	133492	74191.9	68918
A2AB59_S458	Arhgap27	A2AB59	KsSQDSDTPAQASPPEEK;KssQDSDTPAQASPPEEK	0.931	0	48672	0	106933	70126.1	98076.1	65396.4	22879.5	0	42235.9	33769.5	66880.6	56547.9	47930.6	24202.9	25850.1	33527	0
A2AB59_S459	Arhgap27	A2AB59	KSsQDSDTPAQASPPEEK;KssQDSDTPAQASPPEEK	0.959	0	48672	213037	289555	51100.5	288907	210994	22879.5	0	145745	33769.5	171124	257248	245988	196393	25850.1	241606	216381
A2AB59_S469	Arhgap27	A2AB59	SSQDSDTPAQAsPPEEK	0.969	57430.4	45832.1	75186.7	49538.7	56926.6	39074.4	79541.9	60913.8	28551.7	58503.9	114172	84521.3	66418.1	76333.8	17216.2	81125.1	26430.5	79460.1
A2ABG4_S382	Tbc1d16	A2ABG4	LPsSEIHPEESLYR	0.957	0	0	0	0	0	14683.6	0	0	0	0	0	0	0	0	0	0	0	0
A2ABG4_T115	Tbc1d16	A2ABG4	ttSLGALYQPSPTEPR	0.947	0	0	0	0	8806.08	0	0	0	0	0	0	0	0	0	0	0	0	0
A2ABG4_T116	Tbc1d16	A2ABG4	ttSLGALYQPSPTEPR	0.947	0	0	0	0	8806.08	0	0	0	0	0	0	0	0	0	0	0	0	0
A2ABX0_S191	Rbbp8nl	A2ABX0	VsPAANLPEPR	1	0	0	0	0	0	0	0	0	0	0	0	0	0	0	0	0	40436.6	26013.1
A2ADA6_S379	Acap3	A2ADA6	TAsPSTSSIDSTTDSR	0.964	0	0	11381.4	7780.81	0	0	13299.6	11304.4	16677.8	11203.4	16598.8	12926	10282.3	12434	17382.3	13911.6	0	10415.8
A2ADA6_S383	Acap3	A2ADA6	TASPSTsSIDSTTDSR	0.956	0	0	0	0	0	0	19521.5	0	0	0	0	24872.4	0	38279.4	38671.5	0	39972.6	0
A2ADA6_S384	Acap3	A2ADA6	TASPSTSsIDSTTDSR	0.954	0	0	25261.3	0	21839.2	0	0	0	0	0	27453.1	28291.7	35780.4	38522.5	0	0	39841.8	31617.8
A2ADY9_S121	Ddi2	A2ADY9	TQAQHSsPGEMASSPQGLDNPALLR	0.954	0	0	0	0	0	0	0	29961.1	0	0	0	0	0	0	0	19190.3	0	0
A2AEG2_S666	Ofd1	A2AEG2	ATQNPSTsPQPAK	0.953	0	0	0	0	0	0	0	0	0	10027.7	0	0	0	0	0	0	0	7137
A2AEG2_S672	Ofd1	A2AEG2	sPPSVNSVAALR	0.965	0	0	11768.1	0	0	0	0	0	0	0	0	0	0	0	0	0	0	0
A2AEG2_S793	Ofd1	A2AEG2	TAQAsPVPSR	0.966	34392.3	39622.8	27947.9	24656.2	27700.1	28988.2	26659.5	15058.9	43733.2	48506.6	39027.4	40663.8	31047.6	27235.4	41238.9	32261.9	0	39082.9
A2AEG2_S938	Ofd1	A2AEG2	MIEEsLK	1	0	0	0	0	0	0	0	0	0	0	0	0	0	0	16885.5	0	17234.4	0
A2AEV7_S253	Ccdc120	A2AEV7	AVSGGsPER	0.965	0	0	0	0	0	0	0	0	0	0	0	0	10259	13796.5	0	0	0	0
A2AEV7_S355	Ccdc120	A2AEV7	sNSSEALLVDR	0.948	0	0	0	11029.3	17483.5	0	15095.7	14251.6	0	0	15358.1	19424.7	0	0	0	9783.78	71796.3	0
A2AEV7_S357	Ccdc120	A2AEV7	SNsSEALLVDR	0.964	41579.4	48652.2	45437.5	54015.7	56069.8	49683	104395	92109.4	115092	87999.8	105849	110881	80958.8	12350.3	85636.3	67591.4	71347.6	69039.5
A2AF47_S1266	Dock11	A2AF47	sSVSQYNR	0.947	0	0	0	0	9963.15	0	0	0	0	0	14091.6	0	14154.4	0	17112.1	15066.2	17597.4	18268.5
A2AF53_S333	Tmem185a	A2AF53	VVITQsPGK	0.966	29641.5	0	16516.6	22332.8	23046.3	17836.9	20474.3	18973.3	0	27206.3	33899.4	29430.9	14058.7	25903.3	19291.6	19292	20741.2	25566.9
A2AF53_T331	Tmem185a	A2AF53	VVItQSPGK	0.94	0	0	0	0	0	0	0	0	37203.4	0	0	21970	19695.9	0	0	0	0	0
A2AFG7_S1160	L1cam	A2AFG7	DKEDTQVDsEAR;DKEDTQVDsEARPMK	0.969	165289	160520	151753	164768	152905	159386	125525	67744.2	46490.3	66503.8	118279	100326	123121	111537	81077.6	165246	148814	153005
A2AFG7_S1174	L1cam	A2AFG7	DETFGEYsDNEEK;PMKDETFGEYsDNEEK	0.968	503685	714508	718638	576572	530675	612655	426876	447826	252735	348908	404778	306628	527495	377022	420000	499844	503723	326112
A2AFG7_S1187	L1cam	A2AFG7	AFGSSQPsLNGDIK	0.966	0	0	0	0	0	0	0	25357.8	0	23857.2	0	0	25929.4	0	0	0	30544.6	0
A2AFG7_T1156	L1cam	A2AFG7	DKEDtQVDSEAR	0.965	0	0	16855.7	0	0	54254.2	0	0	0	0	0	0	0	8291.82	0	0	0	20789.1
A2AG58_S17	Bclaf3	A2AG58	SLsPQSR	0.966	41820.2	38503.1	27347.1	0	0	25221.4	24290.8	0	0	48071.3	38745.8	39610.7	56824.9	0	0	34748.2	0	46710.9
A2AG58_S205	Bclaf3	A2AG58	VQEESYPQsPR	0.97	85378.5	90683.6	82356	71096.9	72436.6	64697.6	74153.8	66461.2	73380.4	96450.8	90278.6	120543	111549	103852	129499	85166.1	109190	98218.7
A2AG58_S210	Bclaf3	A2AG58	RGsEDFGTR	0.964	0	0	6628.65	19680.8	0	0	13676.7	0	0	18765.3	24323.9	0	20401.1	19909.2	0	20632	31657.7	29101.1
A2AG58_S307	Bclaf3	A2AG58	LsESEQDFPDGR	0.935	0	0	0	0	18042.3	22903.4	0	0	0	0	0	16959	6761.81	0	0	0	0	0
A2AG58_S410	Bclaf3	A2AG58	QFDTsPKPEEK	0.956	33340.6	28457.9	0	0	27570.1	21642.2	33534	32369.5	31947.5	0	0	0	30793.8	23645.7	36683.2	34160.7	38120.8	44882.6
A2AG58_S419	Bclaf3	A2AG58	PEEKCysLIK	1	0	0	0	0	0	0	0	0	0	0	0	0	5961.92	0	0	0	0	0
A2AG58_T139	Bclaf3	A2AG58	YtPDDHR	0.957	0	0	0	0	0	14279.9	0	0	0	0	0	0	21124.4	0	18400.7	0	0	22752
A2AG58_Y138	Bclaf3	A2AG58	yTPDDHR	0.923	0	20766.9	19153.3	18260.2	17359.2	0	16393.8	0	21048.7	18896.3	25009.5	22288.4	22292.1	21192.1	0	21498.9	20096.7	18995.5
A2AG58_Y418	Bclaf3	A2AG58	PEEKCysLIK	1	0	0	0	0	0	0	0	0	0	0	0	0	5961.92	0	0	0	0	0
A2AGH6_S699	Med12	A2AGH6	GsPSPEKPDVEK	0.969	151972	122480	82553.9	48943.9	53853.3	49191.5	74810.8	114230	140366	78263.6	132397	68483.3	122707	147626	84041.2	88559.3	72126.7	160342
A2AGP8_S92	1700012B07Rik	A2AGP8	ELsPPTTK	0.964	0	0	0	0	0	0	0	0	0	0	17228.1	14062.5	0	0	0	0	5940.85	0
A2AGQ2_S1019	Madd	A2AGQ2	sPTENVNTPVGK	0.968	37429.8	44290.1	43296.1	57317.9	65062.8	28048.4	73057.4	49607.8	56482.1	36889.4	64542.6	53289.3	27414.9	58313.7	71265.9	40829.7	43017.1	30681.5
A2AGQ2_S793	Madd	A2AGQ2	LLRPNsLK	1	38533.3	0	0	26092.3	17815.5	27933.2	27377.3	28809.8	0	35919.7	31471.9	0	31127.7	35703.9	27572.2	27936.2	31529.5	27592.7
A2AGQ2_S798	Madd	A2AGQ2	LAsDSDAESDSR	0.967	0	0	13671.7	19215.4	22481.6	18030	15985.9	0	0	0	12325.5	16618.5	14232.7	11972	18844.2	11804.3	0	13253.6
A2AGQ2_S800	Madd	A2AGQ2	LASDsDAESDSR	0.963	0	0	14471.5	18817.3	0	20068.6	27339	5163.4	0	19125.3	0	18992.1	27954.7	25672.5	22731.9	19481.2	19270.8	0
A2AGQ2_S890	Madd	A2AGQ2	REPSsPQGR	0.94	0	0	0	0	0	0	12061.6	0	0	0	0	0	0	0	0	0	0	0
A2AH22_S1206	Ambra1	A2AH22	TSsPQPSTSR	0.964	0	21072.7	0	21289.4	0	0	26756.7	0	38289.3	21344	0	26212.6	25433.1	0	0	15281.9	25920.7	30903
A2AH75_S1138	Kif1b	A2AH75	QFsAPNLK	1	0	13582.4	16886	16607.3	18621.1	17484.1	17312.6	16456.1	0	22660.7	27033.7	22208.4	17644.7	24296.1	29165.5	18712.4	21241	24820.8
A2AHC3_S1133	Camsap1	A2AHC3	sPSDPGGELPEK	0.971	86708.7	95278.4	72501.6	143193	182165	135270	104142	98508.2	209149	102050	179127	158921	113974	108489	152761	79696.2	95062.6	116134
A2AHC3_S553	Camsap1	A2AHC3	TDVSPPsPQMPR	0.97	81656.7	0	36684.9	74141	40818.2	74322.6	75635	90793.9	98131.1	53373.8	35395.7	69223.9	85681.6	71722.9	59609	77568.1	66507.7	87045
A2AHG0_S249	Lzts3	A2AHG0	TMTPAGGSGGGLSDsGR	0.885	0	0	0	37098.2	0	0	0	0	0	0	0	0	0	0	0	0	0	0
A2AHG0_T675	Lzts3	A2AHG0	GAAGGSStPTPQHGEEK	0.958	0	55239.1	46358.5	63793.9	46796	94301.7	50251.2	12208.8	24873.3	14770.6	27277.6	23251.7	27670.2	21000.2	20790	33641.8	17334.8	0
A2AHJ4_S1576	Brwd3	A2AHJ4	LLSAsEEDESMGGEEK	0.906	0	0	21464.5	0	0	0	0	0	0	17626.3	0	17626.7	14640.4	20375.6	0	0	0	0
A2AI08_S184	Tprn	A2AI08	SLAPAsPVR	0.96	191834	126690	86388.5	545946	402025	560865	180407	298478	322678	160212	171636	134604	125435	112617	139632	68256	77207.2	80799.4
A2AI08_S196	Tprn	A2AI08	LSQPAPPIsPVPVAQR	0.968	0	0	14660.1	122581	61651.2	85562.9	22442.9	45244.9	0	16543.2	0	17152.9	4336.58	12123.9	0	0	0	0
A2AIV2_S1577	Virma	A2AIV2	SFLSEPsSPGR	0.941	0	393275	0	0	0	632205	0	0	0	0	254484	0	0	590360	0	0	0	599955
A2AIV2_S1578	Virma	A2AIV2	SFLSEPSsPGR	0.967	528545	504456	557749	460242	447047	493223	519178	485328	555366	679887	529842	617930	635405	604462	659582	542827	779641	606384
A2AIV2_S222	Virma	A2AIV2	EDYFEPIsPDR	0.969	42440.5	61420.6	123378	95403.8	83132.7	108488	100519	90401.4	40624	102861	50867.7	136249	72508.4	127891	82907.9	82636.5	61351.7	60584
A2AJ88_S341	Pnpla7	A2AJ88	QMsYGPEEQLER	0.958	22693	0	27459.8	95122.8	25550.5	94771	76527.2	88694.7	0	49321.3	0	68119.7	28955.1	70614.8	34187.2	27843.8	28935.1	0
A2AJI0_S114	Map7d1	A2AJI0	RsSQPSPTTVPASDSPPAK;RssQPSPTTVPASDSPPAK	0.92	35419.4	59244.2	31991.8	32021.9	24306.4	28797.7	68236	61288.5	58345.8	0	112901	93614.5	68581.8	67133.1	98245.8	101151	60840.4	77717.2
A2AJI0_S115	Map7d1	A2AJI0	RSsQPSPTTVPASDSPPAK;RSsQPsPTTVPASDSPPAK;RssQPSPTTVPASDSPPAK;SsQPSPTTVPASDSPPAK	0.956	0	123846	254303	125710	17850.8	21599.2	316510	22485.6	293779	115118	55625.8	93614.5	55653.9	96418.8	229576	89041.8	158297	116002
A2AJI0_S118	Map7d1	A2AJI0	RSSQPsPTTVPASDSPPAK;RSsQPsPTTVPASDSPPAK;SSQPsPTTVPASDSPPAK	0.951	0	100560	203569	141933	77956.6	119081	165195	135319	71046.4	106068	147547	188309	259020	233478	187029	131575	202399	184130
A2AJI0_S127	Map7d1	A2AJI0	SSQPSPTTVPASDsPPAK	0.905	0	0	0	0	0	0	0	0	0	0	0	40958.4	0	0	21915.8	0	0	0
A2AJI0_S275	Map7d1	A2AJI0	sSATLWNSPSR	0.947	9792.63	24976.1	0	0	21788.5	0	20637.4	0	0	24952.4	24294.4	27653	35406.3	31599.9	34686.1	23013.1	23562.2	18048.1
A2AJI0_S315	Map7d1	A2AJI0	sAVTLPR	0.97	0	0	0	0	0	0	14174.6	0	0	0	0	0	0	19779.9	17322.2	0	22165.7	0
A2AJI0_S401	Map7d1	A2AJI0	KPGAGGsPALAR	1	49985.9	67373	43235.5	25699	33453.1	40107.9	119252	47449.7	148527	100056	108399	102669	115412	154335	116289	87650.9	82920.7	83050.5
A2AJI0_S444	Map7d1	A2AJI0	RQsLPASIR	0.966	0	0	0	0	0	0	0	0	0	0	0	13245.9	0	21339.1	0	0	0	0
A2AJI0_S454	Map7d1	A2AJI0	LsTGSELSPK	0.966	0	0	15263.2	18326.7	0	19080.8	23795.8	22607.6	0	22096.2	19302.6	16008.5	28073.2	25448	40736.2	13169.2	22035.8	29962.9
A2AJI0_S469	Map7d1	A2AJI0	PSsPSTTWHR	0.965	0	20559	16540.8	14326.9	16213.5	0	29730.1	25498.7	0	0	28120.6	36022.6	0	54673	43686.9	29832.3	32870.7	0
A2AJI0_S519	Map7d1	A2AJI0	ESPsPSGPEDK	0.962	0	0	0	0	0	0	11758.8	0	0	23531.7	0	25275.1	11897.1	0	0	0	21315.2	0
A2AJI0_S544	Map7d1	A2AJI0	EPAAPAsPAPSPVPSPTPAQPQK	0.931	0	0	0	0	0	0	0	0	0	0	0	0	0	0	23250.2	0	18111.3	0
A2AJI0_S95	Map7d1	A2AJI0	sRGPtPTATGPR	0.965	0	0	0	0	28907.9	0	37136.4	0	0	36394.2	57866.7	71922.9	0	0	0	0	0	0
A2AJI0_T99	Map7d1	A2AJI0	sRGPtPTATGPR	0.967	0	0	0	0	28907.9	0	37136.4	0	0	36394.2	57866.7	71922.9	0	0	0	0	0	0
A2AJK6_S2548	Chd7	A2AJK6	NIPsPGQLDPDTR	0.971	0	0	73104.4	62441.4	51574.9	71777.5	99138.2	92684.1	33510.8	81632.5	50411.7	83378.9	67588.3	65344.5	38678.9	66358.1	39717.5	49957.9
A2AJK6_S2945	Chd7	A2AJK6	DGETLEGsDAEENLDK	0.971	23960	31624.7	48651.4	33388.1	40437.8	32726.6	51196.2	47200.3	26548.9	35022.7	42238.8	57233.3	31162	38352.7	38942.8	23620.6	0	0
A2AJK6_S626	Chd7	A2AJK6	RNsLDVSQEEK	0.967	0	0	10669.4	22566.1	24395.6	20703.8	20698.7	17749	14821.5	16320.3	19248.8	17446.4	16249.6	17939.9	18506	14784.6	21139.1	19000.3
A2AJT4_S211	Pnisr	A2AJT4	QRsPIALPVK;sPIALPVK	1	106733	67746.4	85316.9	66527	48313.3	66874	76552.5	84242.1	80930.1	99796.9	103451	84638.1	89016.3	106700	67988.4	99007.7	94040.5	82819.5
A2AJW4_S54	Ppp1r3d	A2AJW4	sLPTSPER;sLPTsPER	0.969	0	0	0	0	0	17391.2	0	22038.5	0	0	0	20859.7	0	27512.9	97831.6	0	0	0
A2AJW4_S58	Ppp1r3d	A2AJW4	SLPTsPER;sLPTsPER	0.96	37046.3	33578.4	16522.6	17717.2	27788.8	15528.7	11194.2	22038.5	0	14252.9	27835.2	19209.7	25052.5	44387.2	95074.7	37584.3	30577.3	13023.9
A2AKB9_S100	Dcaf10	A2AKB9	LSPSSsPR	0.917	0	0	0	0	0	0	0	0	0	0	0	0	0	0	21478.9	0	0	0
A2AKB9_S356	Dcaf10	A2AKB9	TTsSSDLTTTSSSSGSR	0.955	28819.4	27789.5	0	0	23527.2	24409.7	37966.1	0	34584.5	0	37562.2	30041.7	29360.2	33195.5	24954.7	26701.7	28163.1	28808.4
A2AKB9_S358	Dcaf10	A2AKB9	TTSSsDLTTTSSSSGSR	0.96	0	0	0	0	0	24409.7	0	0	0	0	0	29293.6	0	0	0	0	0	0
A2AKB9_S50	Dcaf10	A2AKB9	GADAAsPPPVAGSPR;GADAAsPPPVAGsPR	1	0	0	30327.1	35845.8	30979.5	17273	21842.4	18785.2	0	0	0	29866	48312.6	34319.6	30420.2	0	18004.2	0
A2AKB9_S57	Dcaf10	A2AKB9	GADAASPPPVAGsPR;GADAAsPPPVAGsPR	1	0	0	85625.2	63523.5	47070.2	43527.9	60669.6	84540.8	0	40176.3	53133.6	78493.9	27615.5	62819.3	19459	44173.4	54225.1	39468.2
A2AKB9_S67	Dcaf10	A2AKB9	LPGGPAVsPAER	1	30856.4	22453.5	21857.7	37334.8	26464.8	22481.9	16615.8	20532.2	13282.6	24501.4	13046.5	22375.4	20407.8	22270.2	17893.4	17126.7	16153.7	16298.2
A2AKB9_S96	Dcaf10	A2AKB9	LsPSSSPR	0.971	68252.8	63966	66534.4	0	18500.6	59130.5	60604.6	23518.2	115798	32333.3	55088	47716	56512.5	70462.6	34366	69760.8	0	23708.8
A2AKB9_S98	Dcaf10	A2AKB9	LSPsSSPR	0.942	0	0	0	0	0	0	0	0	103446	0	0	0	105282	0	0	0	0	0
A2AL36_S832	Cntrl	A2AL36	IHsPSDVLGK	0.966	0	0	0	0	0	0	0	0	0	0	0	0	23848.7	0	24007	0	0	0
A2ALK8_S372	Ptpn3	A2ALK8	sPPITPNWR	0.971	23365.2	46478.8	34976.5	28645.8	30189.3	34601.2	27348.5	20204.3	0	18609.5	22044.7	29843.7	33169.8	0	0	40480.4	24599.2	23993.7
A2ALK8_S434	Ptpn3	A2ALK8	DSDSEVSQNHsPHR	0.961	0	0	0	14374.5	0	0	0	0	0	0	0	0	0	0	0	0	0	0
A2ALS5_S439	Rap1gap	A2ALS5	sQSMDAMGLSNK	0.962	20353.5	0	0	27085.5	37757.3	0	0	0	0	7566.98	0	0	19404.8	0	14497.5	15713.4	16846.5	0
A2ALS5_S441	Rap1gap	A2ALS5	SQsMDAMGLSNK	0.963	30069.4	113361	103717	120895	159951	115074	86970.3	75929.7	25773.8	32871.1	18264.1	13414	68716.3	52486.3	57986.1	60205.4	76276.5	57489.4
A2ALS5_S484	Rap1gap	A2ALS5	AAGISLIVPGKsPTR	0.961	18271.2	16338.6	31626.3	44124	23948.1	66834.5	25007.2	22172.4	23520.6	14393.7	0	10718.2	7058.33	10624.7	0	21275.3	0	8106.98
A2ALS5_S499	Rap1gap	A2ALS5	RSsAIGIENIQEVQEK;SsAIGIENIQEVQEK	0.928	28157.1	45777.8	34794.2	0	0	27602.8	0	0	0	0	0	0	0	0	0	0	0	0
A2ALS5_S515	Rap1gap	A2ALS5	REsPPAGQK	1	101545	116306	80324.4	71349.9	74773.6	85152.1	52785.2	0	66651.9	28323.2	24371.8	12988.6	64116.5	26287.7	17929.8	68823.2	30865.2	57991.9
A2ALS5_S541	Rap1gap	A2ALS5	SENSSTQsSPEMPTTK	0.938	0	0	37405.5	45960.2	30348.2	38629.5	16053.6	17308.2	0	0	14476.2	0	13708.1	13266.1	20419.4	33180.8	0	0
A2ALS5_S542	Rap1gap	A2ALS5	SENSSTQSsPEMPTTK	0.964	97081.9	111841	84803.7	54702	51026.9	96434.8	42123.4	17448.6	15117	0	0	0	32497.7	0	21687.5	29924.9	27409.4	29765.3
A2ALS5_S566	Rap1gap	A2ALS5	TEVLQGFsR	0.963	49981.3	37998.9	0	26160.2	36224.6	33276.5	23554.9	22164.9	33348.5	17362.3	18816.5	10808.5	23403.6	24351.8	18585.8	32369.5	22021	31204.1
A2ALS5_S631	Rap1gap	A2ALS5	sPHPDVGK	1	0	0	0	64975.8	63213.2	39763.4	16511.4	0	0	0	0	0	0	0	0	12037.4	0	16217.5
A2ALS5_T486	Rap1gap	A2ALS5	AAGISLIVPGKSPtR	0.932	0	0	0	0	0	0	0	21684.1	0	0	0	0	0	0	0	0	0	0
A2ALS5_T522	Rap1gap	A2ALS5	tPDSGHVSQEPK	0.969	73949.6	66722.2	64523.9	106958	83254.1	110634	67045.2	18071.8	67438	28167.7	24227.4	23289.3	53848.2	36018.8	62189.9	87207.6	46607.6	54929.8
A2ALU3_S86	Dennd1a	A2ALU3	TSVSsPEHLVK	0.755	0	0	18628.7	19337.1	0	0	0	0	0	0	0	0	0	0	0	0	0	0
A2ALU4_S1041	Shroom2	A2ALU4	sPSPQFAPQK	0.966	37904.5	51749.1	31847	27949.6	33267.8	34302	27389.3	33349.4	31911.5	0	29702.1	32621.2	33983.7	24063.7	33996	44517.5	28270.9	36770
A2ALU4_S236	Shroom2	A2ALU4	ADASsTENILYK	0.966	284683	277345	302421	334306	343435	341657	304429	293123	317757	310195	332100	274906	349368	278142	289295	344153	301472	321858
A2ALU4_S285	Shroom2	A2ALU4	sPRPEDNVEPK	1	121769	148304	117361	160913	139802	125559	110933	98664.7	134330	120031	120956	92191.1	125385	125484	134023	110498	134395	137060
A2ALU4_S318	Shroom2	A2ALU4	APsPPPLGLPLR	1	0	10733.6	14896	4757.82	0	9763.31	11466	11600.6	0	7569.01	0	7748.49	0	6333.06	0	0	0	0
A2ALU4_S960	Shroom2	A2ALU4	SsPSTDHYSQEVPVEPNR	0.95	0	0	0	131746	0	72643.9	0	0	0	0	0	0	0	109961	0	0	0	0
A2ALU4_T820	Shroom2	A2ALU4	tPEDTVGTFADR	0.97	88945.7	102862	111290	301841	262031	258521	124805	117267	106670	134346	112281	143265	130422	135801	156783	117626	104821	106579
A2AM62_T13	Hp1bp3	A2AM62	AVNSTREtPPK	0.961	40250.3	25579.3	23116.1	34986	23260.7	40184.4	23632.7	13966.9	0	0	17249.9	17563.3	27413.4	0	43802.7	14383.2	52361.7	30711.1
A2AM62_T34	Hp1bp3	A2AM62	LAEGEEEKPEEQENEtPPATSSEAEQPK	0.963	0	20290.5	35975.1	46823	7980.22	27126.3	25969	33223.8	0	0	0	0	18692.2	26515.2	30721.5	48413.2	0	30653.4
A2AN08_S178	Ubr4	A2AN08	ELAsPVSPELR	0.97	39600.3	33524.6	41928	120943	69670.4	117067	98330.5	90327.4	112963	101489	72668.8	82305.2	41432.2	46922.1	86768.9	30591.5	47728.7	53906.7
A2AN08_S181	Ubr4	A2AN08	ELASPVsPELR	0.969	63183.6	42444.3	68326.5	57581.9	31776.1	58444.3	63374.9	82474.2	76729.4	74801.1	55924	19554.3	38496.3	28578.5	35481.8	30629.7	34276.1	30835.7
A2AN08_S2525	Ubr4	A2AN08	sLLAsLHSSR	0.932	0	0	0	0	0	0	0	0	0	0	0	0	0	0	12833.1	0	0	0
A2AN08_S2529	Ubr4	A2AN08	sLLAsLHSSR	0.931	0	0	0	0	0	0	0	0	0	0	0	0	0	0	12833.1	0	0	0
A2AN08_S2715	Ubr4	A2AN08	HVTLPsSPR	0.934	1.5386e+06	1.15687e+06	0	805809	818977	1.20802e+06	829815	1.3032e+06	1.36101e+06	1.13028e+06	0	938486	0	0	650048	0	0	941992
A2AN08_S2716	Ubr4	A2AN08	HVTLPSsPR;HVtLPSsPR	0.961	1.56881e+06	1.11125e+06	1.15046e+06	914454	751172	1245848	1.02747e+06	1.27856e+06	1.38521e+06	1.31274e+06	1.14188e+06	972064	948041	1.04491e+06	662490	1.05719e+06	902856	1.00947e+06
A2AN08_S2719	Ubr4	A2AN08	sNTPMGDKDDDDDDDADEK	0.944	62247.4	162276	123604	90393.1	47873.2	115690	122548	37052.8	0	69084.2	79990.4	132267	162683	54238.7	78818.4	128753	61528.3	0
A2AN08_S2740	Ubr4	A2AN08	MQsSGIPDGGHIR	0.965	0	0	0	158815	101040	152397	0	18069	0	14152.6	0	0	0	0	0	16584.7	22120.9	14238.1
A2AN08_S620	Ubr4	A2AN08	AAPPPPPPPPPLESsPR	0.913	0	0	0	22738.7	0	0	70289.9	0	0	33701.5	0	0	0	0	27461.7	0	0	0
A2AN08_T2712	Ubr4	A2AN08	HVtLPSsPR	0.855	0	25744.8	0	0	0	0	0	0	0	32127.8	0	0	0	0	0	0	0	0
A2AN08_T2721	Ubr4	A2AN08	SNtPMGDKDDDDDDDADEK	0.953	19429.1	53347.6	62118.2	0	42528.5	85051.4	83552.3	26632.4	0	0	101471	93088.5	208871	64070.6	25148.6	31726.2	20768.8	0
A2AN61_S174	Ciz1	A2AN61	KDsSSQTVPLEDR	0.942	0	0	0	28524.5	27264.1	26627.6	0	12788.6	0	0	0	0	0	0	0	8475.28	0	0
A2ANY6_S4808	Mdn1	A2ANY6	DDsLDAGNLNK	1	0	0	0	0	0	0	14186	0	0	0	0	16822.4	21327.8	40233.7	0	0	0	18084.2
A2ANY6_S4827	Mdn1	A2ANY6	EDsEPEDVEQGQEK;HQDEKEDsEPEDVEQGQEK	1	20093.7	0	0	27432.1	29876.7	28965.2	59344.9	34491.5	0	36833	52987.7	53261.2	48510.4	100799	24565.9	60190.5	30983.5	32716.1
A2AP18_S676	Plch2	A2AP18	VAsVEEGDETLDSPGSQSR	0.964	0	0	0	0	0	0	0	38327.2	0	0	0	0	0	0	0	42753.3	52436.4	54207.4
A2APB8_S486	Tpx2	A2APB8	sPVFALK	1	0	0	0	0	0	0	0	0	0	23477	20741.5	24069.2	0	11456.6	0	0	0	0
A2APB8_S737	Tpx2	A2APB8	SSELPLTVPVsPK	0.968	0	0	0	0	0	0	0	0	0	31921	5775.73	42962.3	0	12626.2	0	0	0	0
A2APB8_T266	Tpx2	A2APB8	TVDFHFLtDER	0.968	0	0	0	0	22102.3	0	0	0	0	0	0	0	0	0	0	0	0	0
A2API8_S36	Pakap	A2API8	LEPAASSLsPDHK	0.962	0	17406.9	0	50135.2	26750	39851.4	22414.6	23474.5	25246.6	44037.1	0	33709	31234.2	24233.7	31770.2	24891.1	19497	19341
A2API8_S691	Pakap	A2API8	PQGMFAPPQVsSPVQEK	0.922	0	0	0	52530.1	47138.2	43235.1	65776.2	56131.4	0	55133.2	24156.8	37115.6	33580.7	63311.5	47256	82520.5	0	45644.2
A2API8_S692	Pakap	A2API8	PQGMFAPPQVSsPVQEK	0.95	0	31867.9	37281.1	97273.1	29547.4	0	0	67858.5	20934.3	0	33347	21590	31186.7	44171	23338	0	26161.6	0
A2API8_S781	Pakap	A2API8	TLsMIEEEIR	0.963	0	20427.1	0	15200.4	5459.94	12400.2	7705.15	21644.5	0	17755	0	12158.4	0	0	0	0	0	0
A2API8_S809	Pakap	A2API8	QSTPsPR	0.968	52064.3	57044.8	58775.5	159842	125443	89626.1	46554.7	10567.3	104470	36450	81896.6	46230.1	37246	55661.7	28261.6	43389.2	28722.9	33351.1
A2APT9_S350	Klhdc7a	A2APT9	DEAANTAGGGASEAASPQPVAsPSAPGFSR	0.96	0	0	0	20655.1	0	0	0	0	0	0	0	0	0	0	0	0	0	0
A2APV2_S1075	Fmnl2	A2APV2	IsSSTPVVEDTQS;VRIsSSTPVVEDTQS	0.958	12683.4	56513	32916.5	60299.4	41271.7	57573.6	65024.4	50277.4	0	27288.1	34144.8	56891.5	51471.7	43902.3	56470.3	66560.5	83314.5	60194
A2APV2_S171	Fmnl2	A2APV2	sIEDLHR	1	762760	653680	434432	655988	557976	532119	642794	549488	709740	637886	23151.4	847348	816586	765195	880346	663613	921146	829142
A2APV2_S678	Fmnl2	A2APV2	AQGPAIDLSSsK	0.94	0	0	0	0	0	0	54948.5	0	0	0	0	65741.1	60710.7	0	65216.4	0	0	0
A2APV2_T1078	Fmnl2	A2APV2	ISSStPVVEDTQS	0.932	0	0	0	27909.3	0	0	30508.5	26614.6	0	25967.4	0	0	49412.8	0	0	0	0	51309.4
A2APV2_T202	Fmnl2	A2APV2	YNtLPSR	0.962	0	0	0	0	0	0	0	6654.49	0	0	0	0	0	0	20548.4	0	13250.6	0
A2AQ25_S1017	Skt	A2AQ25	SIPNLEMPPASsPVSK	0.959	0	0	0	0	30904.8	49692.1	22485.9	0	0	25830.6	0	0	0	0	0	0	39211.7	29111.3
A2AQ25_S1020	Skt	A2AQ25	SIPNLEMPPASSPVsK	0.947	0	0	0	52820.2	0	49822.8	0	0	0	0	0	0	0	0	42676.1	0	0	0
A2AQ25_S1035	Skt	A2AQ25	LELSEDsPNSEQELDK	0.963	8128.33	0	63615.8	50589	56402.9	50840.9	55955.8	50007.2	0	56571.2	26202	59432.8	43025.9	74766.3	52466.7	52172.8	45377.7	46714.7
A2AQ25_S1038	Skt	A2AQ25	LELSEDSPNsEQELDK	0.963	0	0	0	0	48696.4	0	46219.2	0	0	0	0	0	0	76014	0	50971	0	28958.5
A2AQ25_S1049	Skt	A2AQ25	sPPPPPPPPR	1	0	0	0	66917.1	29052.9	28453.5	28557.5	29500	0	0	22219.6	25092	28176.2	0	33832.1	16666.8	12895.3	0
A2AQ25_S1550	Skt	A2AQ25	KLsSADSPDSGNK	0.961	0	20812.9	10973.2	20029.2	12264.4	18858.5	14297.1	0	0	11994.2	0	16589.1	24089.2	21642.7	25134.4	16135.7	29837.4	23968.4
A2AQ25_S1554	Skt	A2AQ25	LSSADsPDSGNK	0.954	0	0	0	18231.8	0	0	0	0	0	0	0	0	0	0	0	0	0	0
A2AQ25_S1647	Skt	A2AQ25	QEQLsPEGTLPASR	0.969	0	0	0	48223.5	16051.6	34545.9	13869.4	0	0	0	0	0	10683.1	14191.6	0	0	10548.7	8275.37
A2AQ25_S169	Skt	A2AQ25	AsLPVVR	1	26906.7	54784.4	39175	31236.9	31689.2	30495	35993	40117.2	36184.9	50002	44312.7	0	46504.4	61623.7	63833.3	50088.2	56719.9	48216
A2AQ25_S1762	Skt	A2AQ25	NRPGsLDK	1	35534.8	0	27650.1	22851.5	0	19883.7	15127.9	0	24011.3	19347.3	0	0	0	0	35947	25192.3	43233.9	34854.1
A2AQ25_S1798	Skt	A2AQ25	PTSPsLPASK	0.925	0	0	0	0	0	0	0	0	0	0	0	31916.3	0	0	0	0	23532.5	0
A2AQ25_S1843	Skt	A2AQ25	PSIASTPLsPQAGR	0.97	30867.6	25925.1	24162.2	62169	50267.3	72187.5	41256.4	44693.1	38598.2	34967.8	31956.3	39583.1	21617.6	29454.3	80219.6	34440.6	49751.6	48703.4
A2AQ25_S1905	Skt	A2AQ25	AAPTTSSSSSPPSPAsPTSLNQGAR	0.939	0	0	0	0	0	11945.6	0	0	0	0	0	0	0	0	11540.7	0	0	0
A2AQ25_S353	Skt	A2AQ25	LSsLPVSR	0.967	19171.7	0	17588.1	43091.4	43016.3	32872.9	16109.6	21386.2	0	15034.9	17160.8	19894.5	24221.9	18554.6	35280.7	14482.9	16632.2	21598.2
A2AQ25_S361	Skt	A2AQ25	SIsPSPSAILER	0.968	73600.6	138324	235739	91909.8	80985.5	128584	164510	193810	86250.7	250760	74227.6	186585	129672	176472	79562.4	193404	148414	132766
A2AQ25_T166	Skt	A2AQ25	tRASLPVVR	0.932	0	0	19855.8	0	0	0	14351.9	0	14632.4	0	0	0	0	20299	0	15791.2	0	0
A2AQ25_T470	Skt	A2AQ25	tPPASPHR	0.97	148728	105419	116622	110112	92323	127205	122927	0	0	82588.8	135433	116779	124381	102499	164634	0	122586	118392
A2AQH4_S597	Bcorl1	A2AQH4	sPPQLER	1	0	18360.8	0	0	0	0	26932.9	14972.6	0	0	37021.4	58220	20126.9	30525.2	37295.7	21024.2	19416.7	0
A2AQW0_S73	Map3k15	A2AQW0	SEsSQGAAAGGGPEAGALK	0.945	72870.6	0	51868.6	216559	148299	117288	108293	0	0	57517.7	0	0	64744.7	77610.4	76856	57217	47875	60585.7
A2AR02_S354	Ppig	A2AR02	RsEtPPHWR;sEtPPHWR	1	0	0	0	0	0	0	0	9001.2	10814.8	0	0	24260.6	66040.3	96202.5	0	61691.2	0	0
A2AR02_S395	Ppig	A2AR02	ENQRsPVR	1	0	0	29746.6	20263.3	0	25607.7	16525.5	0	0	24760.2	18606.8	17064.8	35535.2	0	11033.6	16341.1	24657.4	0
A2AR02_S411	Ppig	A2AR02	HMsEsPNR	1	0	0	0	0	13359.9	0	18180.9	0	0	9680.87	0	29778.4	7731.46	0	0	0	0	0
A2AR02_S413	Ppig	A2AR02	HMSEsPNR;HMsEsPNR	1	43281.8	46357.5	38272.9	35254.4	56242.3	35663.8	37384.7	0	30729	40713.6	37385.3	63924.5	52432.9	33042.7	33665.1	40116.6	38148	29249.2
A2AR02_S685	Ppig	A2AR02	ADREQsPVSK;EQsPVSK	0.971	0	63929.9	63720.6	40190.9	47001.9	48236	32364	0	55916.1	45399.8	44838.3	34777.7	57974.8	52855	22762	64763.9	52589.8	51442.8
A2AR02_S714	Ppig	A2AR02	TRsPVEK	0.967	50014.2	51584.9	26504.8	48857.7	48789.2	48234.5	35832.3	10662.1	60925.5	36039.8	55230.3	38091.6	57513.4	61979.3	33077.4	64895.7	33633.8	46246.7
A2AR02_T356	Ppig	A2AR02	RsEtPPHWR;SEtPPHWR;sEtPPHWR	1	59103	46144.7	0	0	0	0	47246.7	69492.5	54329.8	82018.2	49516.1	79144.5	66040.3	174307	43544.6	61691.2	50397.6	0
A2AR50_S292	Ralgps1	A2AR50	IEPGSSsPR	0.964	66105.8	77035	67465.8	47206.7	53157.2	49954.2	78946.5	22094.4	95342.2	76842.9	83256.5	77776.8	0	77852.8	61708.3	84251.1	81858.7	0
A2ARA8_T1059	Itga8	A2ARA8	EQLTSDKtPEA	0.964	0	22271.8	28827.9	0	0	0	0	16229.8	0	19709	14770.7	0	21396	15045.4	25907	21544	29430.9	25285.5
A2ARP1_S1068	Ppip5k1	A2ARP1	RFsVSFAK	0.91	0	0	0	0	0	0	5150.08	9577.39	0	7721.14	0	0	0	0	0	0	0	0
A2ARP1_S1147	Ppip5k1	A2ARP1	TLHsPPLQLR	0.96	39989.5	30635.3	72772.8	22303.3	20506.2	86964.1	39052.8	45242	26612.7	69924.7	23934.2	22864.1	44316	31602.8	0	88138.9	17122.2	22194
A2ARP1_S959	Ppip5k1	A2ARP1	ALQTsPQPVEGTGLPR	0.946	77684.7	79921.6	92907.1	104379	78948.7	105319	86029.5	106010	77424.6	93948.7	51134.8	75437.1	80809.7	86107.3	58705.1	115469	89828.7	98195.8
A2ARP1_S982	Ppip5k1	A2ARP1	AGsMEVLSETSSSR	0.97	19036.2	55606.9	30743.4	42138.4	0	59516.4	76203.4	27030.1	66920.9	28496.2	60978.6	49176.9	45880	29863.9	60746.6	28378.9	25702.4	27882.5
A2ARV4_S4464	Lrp2	A2ARV4	LPsLSSLAK	0.97	1.78699e+06	1.73599e+06	2.0849e+06	2.16481e+06	1.19471e+06	3.86902e+06	2.45266e+06	2.3496e+06	1.50443e+06	2353663	935150	1.56364e+06	749829	1153543	242930	1.12166e+06	417708	325161
A2ARV4_S4467	Lrp2	A2ARV4	LPSLSsLAK	0.951	99883	0	7338.96	0	63883.2	16276	0	0	22283.5	0	13908.3	0	0	0	0	0	0	0
A2ARV4_S4563	Lrp2	A2ARV4	sIDPSEIVPEPK	0.97	0	0	84755.7	59438.1	47555.2	49553.5	48180.1	43786.4	0	30719.6	21015.9	0	15964	0	0	37651.6	0	14367.9
A2ARV4_S4577	Lrp2	A2ARV4	PAsPGADETQGTK;SIDPSEIVPEPKPAsPGADETQGTK	0.971	3.27879e+06	2.46296e+06	2.65637e+06	8.09269e+06	10400000	7.97457e+06	2.65687e+06	692970	3.09601e+06	2.42973e+06	2.73163e+06	2.16871e+06	1.72326e+06	1.64026e+06	1.97869e+06	2.08376e+06	1.29206e+06	2.37915e+06
A2ARV4_S4624	Lrp2	A2ARV4	EAVAVAPPPsPSLPAK	0.971	14100000	16800000	12800000	14000000	11100000	15300000	12500000	14000000	11900000	12300000	10900000	10900000	9253593	9605892	7489271	13600000	7357220	10400000
A2ARV4_S4626	Lrp2	A2ARV4	EAVAVAPPPSPsLPAK	0.935	0	0	0	0	0	18604.5	0	59868.9	0	0	0	0	0	18352.7	0	6834.92	11376.3	0
A2ARV4_S4635	Lrp2	A2ARV4	RsSTPGYTATEDTFK;sSTPGYTATEDTFK	0.957	1.60327e+06	2236015	1.88468e+06	509571	2.97419e+06	1.77518e+06	523329	2.97113e+06	1.37243e+06	27916.1	1173869	740316	1169787	26608	0	23458.7	628570	747033
A2ASS6_S34476	Ttn	A2ASS6	sPEPVTSHPK	0.958	0	0	0	0	0	0	0	0	0	0	0	0	0	0	11324.2	0	0	0
A2ASS6_S34488	Ttn	A2ASS6	AVsPTETKPTEK	0.962	0	0	0	5657.48	0	0	0	0	0	0	0	0	0	0	15105.9	0	0	0
A2ASS6_S5385	Ttn	A2ASS6	KIEAtSsLR	0.762	0	0	0	52246.4	0	43130.8	7063.78	9219.82	0	0	0	0	0	0	0	0	0	0
A2ASS6_S852	Ttn	A2ASS6	ELSAtSsTQK	0.944	0	0	0	0	34956.5	0	0	0	0	18766.9	42341.9	0	0	0	0	0	0	0
A2ASS6_T5383	Ttn	A2ASS6	KIEAtSsLR	0.755	0	0	0	52246.4	0	43130.8	7063.78	9219.82	0	0	0	0	0	0	0	0	0	0
A2ASS6_T850	Ttn	A2ASS6	ELSAtSsTQK	0.943	0	0	0	0	34956.5	0	0	0	0	18766.9	42341.9	0	0	0	0	0	0	0
A2AT37_T1085	Upf2	A2AT37	ENEtDEENAEVMIK	1	0	0	46060.8	26142.5	17335.4	14684.7	26517.1	22185.2	0	16591.5	0	21218	11322.5	0	17991.2	17076.7	0	0
A2ATK9_S422	Fam171a1	A2ATK9	LSYSTsQEFSSR	0.955	0	0	30355.3	0	0	0	0	0	0	22842.5	0	0	0	14867.5	0	0	0	0
A2ATK9_S440	Fam171a1	A2ATK9	sQTSFDNLTPSGTLGK	0.823	13638.5	0	0	32549.8	42511.1	0	76680.2	0	0	60214.8	27294.9	0	0	0	0	0	45426.5	0
A2ATK9_S443	Fam171a1	A2ATK9	SQTsFDNLTPSGTLGK	0.957	0	60509.5	84206.3	40854.2	41386.7	46664.7	72451.3	79212.7	0	62933.6	28635.2	61943.2	49122.7	59625.6	34694.8	71884.4	39892.8	49668.9
A2ATK9_S471	Fam171a1	A2ATK9	sMEKEDYEAPGNDDYR	0.948	0	0	5579.09	0	0	0	0	0	0	0	0	0	0	0	0	0	0	0
A2ATK9_S511	Fam171a1	A2ATK9	QDQEGLASAGsK	0.954	0	0	0	0	0	0	0	0	0	0	5711	0	0	0	0	0	7735.15	0
A2ATK9_S544	Fam171a1	A2ATK9	sVDHLER	1	0	24884.2	19917.3	20184.8	36044.9	25232.5	35606.9	11471.4	34090.2	35588	57865.5	56751.2	30735.2	39702.2	53070.3	24602.1	32617	30515
A2ATK9_S723	Fam171a1	A2ATK9	HsYIDLQR	0.968	31882.5	22228.5	10666.2	34861.3	18637.8	6070.47	18842.7	26074.3	26796	14509.1	10235.6	14886.9	13129.4	10790.6	24089.3	18269.4	20540.6	17076.5
A2ATK9_S824	Fam171a1	A2ATK9	sGGQLPSLQEETTK	0.971	69124.1	70773.7	83100.6	73718	88296.8	80841.8	79328.7	72238.1	64330.8	59757.3	74064.8	77173.8	61882	58030.4	66227.3	76849.1	67414.3	70276.4
A2ATK9_S840	Fam171a1	A2ATK9	RTsDVPLEPLAsPNQR	0.924	0	0	0	0	0	8102.51	0	0	0	0	0	0	0	0	0	0	0	0
A2ATK9_S849	Fam171a1	A2ATK9	RTsDVPLEPLAsPNQR;TSDVPLEPLAsPNQR	0.969	0	0	0	48974.8	36282.3	55913.8	19025.8	22348	0	14107.2	12095.8	23119.3	11491.5	15827.1	18917.5	18016.6	16402.7	17498.9
A2ATK9_T448	Fam171a1	A2ATK9	SQTSFDNLtPSGTLGK	0.965	21754.5	18593.8	16525.8	0	0	0	15923.6	19252.3	0	17021.8	0	14678.7	10994.8	11904.6	13648.2	11792	16927.9	11547
A2AUK5_S378	Epb41l1	A2AUK5	LVsPEPPPK	1	132858	118968	75805.9	148532	79909.1	56322.7	117645	101287	0	56277.6	52993.2	68566.9	41534	28460.7	86726.7	32215.8	65668.8	28963.3
A2AUK5_S430	Epb41l1	A2AUK5	sLDGAEFSR	0.972	983313	763256	850536	623894	222850	802360	740328	210177	213957	635865	749472	652622	851203	803067	756898	955319	824203	800092
A2AUK5_S441	Epb41l1	A2AUK5	PAsVSENHDAGPDGDK;PAsVSENHDAGPDGDKR	0.971	556068	461046	509502	903614	759258	815863	225873	419988	595245	385594	511594	409996	501895	598224	504031	627862	613915	606130
A2AUK5_S461	Epb41l1	A2AUK5	EDDAEsGGRR;EDDAEsGGRRsEAEEGEVR	1	303428	704814	718930	412466	341079	492810	566978	317160	139123	314606	449069	493057	571284	239512	197097	352407	187159	152523
A2AUK5_S466	Epb41l1	A2AUK5	EDDAESGGRRsEAEEGEVR;EDDAEsGGRRsEAEEGEVR;RsEAEEGEVR;RsEAEEGEVRtPTK;sEAEEGEVR;sEAEEGEVRtPTK	1	1.18624e+06	1.62641e+06	1.26622e+06	915143	1.0113e+06	925738	1.04656e+06	477090	862169	652266	1.15269e+06	917001	1.02491e+06	953604	766521	1.019e+06	821271	915712
A2AUK5_S510	Epb41l1	A2AUK5	HQAsINELK;HQAsINELKR	1	248148	288287	152833	157641	141887	158532	172773	163416	143493	136717	86079.7	76883.2	97758.2	105998	91280.7	97171.4	105725	107224
A2AUK5_S540	Epb41l1	A2AUK5	LPsSPASPSPK	0.784	0	0	0	0	2.26408e+06	0	1.24508e+06	0	0	0	0	0	0	0	0	0	612544	0
A2AUK5_S541	Epb41l1	A2AUK5	LPSsPASPSPK	0.946	918595	0	0	0	0	0	0	0	0	0	0	0	0	28715.3	0	0	0	0
A2AUK5_S544	Epb41l1	A2AUK5	LPSSPAsPSPK;RLPSSPAsPSPK	0.967	72265.3	75045.3	67796	189164	112653	213950	89409.1	91242.5	184106	61957.9	68885.2	67036.1	63685	46975.1	59247.3	55116.2	90189.3	20715
A2AUK5_S546	Epb41l1	A2AUK5	LPSSPASPsPK;LPSSPASPsPKGtPEK;RLPSSPASPsPK	0.969	366165	287381	285403	113783	110951	145454	253378	235658	287974	288064	229827	230113	281590	242256	206236	298386	322768	323024
A2AUK5_S578	Epb41l1	A2AUK5	APEsDTGDEDQDQER	0.967	101054	95207.9	105208	72284.1	105543	90164.6	97691.5	28245.7	0	79351.2	88097.2	95353.6	127441	86607.4	94333.5	110246	88129.6	79522.7
A2AUK5_S60	Epb41l1	A2AUK5	PAEQsLDMDDK	1	24054.2	0	37197.2	15103.1	20055	0	64982.6	19722.1	0	0	39684	67051.9	0	60262.2	119288	84802.6	61331.4	63937.9
A2AUK5_S639	Epb41l1	A2AUK5	sLPELDR	1	124813	115407	166737	147433	225045	194372	175733	196710	187662	206842	192200	187055	237036	224906	200029	207871	198412	211166
A2AUK5_S648	Epb41l1	A2AUK5	DKsDSETEGLVFAR	0.966	315678	355167	408294	292716	254293	332747	294288	266812	130495	313373	164616	227279	189813	288331	44267.6	343274	102681	119045
A2AUK5_S650	Epb41l1	A2AUK5	DKSDsETEGLVFAR;SDsETEGLVFAR	0.955	0	0	36214.6	213793	18226.4	16062.8	220154	253305	0	320230	162016	25845.2	180044	0	0	13071.5	10417.7	0
A2AUK5_S666	Epb41l1	A2AUK5	GPSsQEDESGGLEDSPDR	0.948	131021	0	0	0	135796	0	103895	0	0	0	0	0	0	0	0	0	0	0
A2AUK5_S677	Epb41l1	A2AUK5	GPSSQEDESGGLEDsPDR	0.969	61565	75227.5	83734.3	77649.8	76879.2	66048.9	65636.3	61949.8	27493.6	79444.6	62922.6	81972.8	84954.5	87863.2	71105.1	76204	73210.8	70034.1
A2AUK5_S69	Epb41l1	A2AUK5	DYsEADGLSER	0.967	18284.5	17298	35616.3	17897.5	28852.1	19470.8	23322.2	25321.9	31720.8	13580.6	30511.3	31059.3	22026.1	26010.4	26129.7	30711.1	14497.7	36851
A2AUK5_S721	Epb41l1	A2AUK5	VsAADSTQVDGGTPMVK	0.962	0	0	131895	145006	49082.3	77639.2	31285.8	107738	0	30446.5	15835.5	24893.9	19036.8	47623	18206.7	18002	133307	0
A2AUK5_S725	Epb41l1	A2AUK5	VSAADsTQVDGGTPMVK	0.78	0	0	0	0	0	0	24672.1	0	0	0	0	24893.9	23373.4	0	0	0	17835.5	13315.6
A2AUK5_T550	Epb41l1	A2AUK5	LPSSPASPsPKGtPEK	0.958	0	0	0	0	0	0	0	0	0	0	0	0	21416.8	0	0	0	16643.3	0
A2AUK5_T580	Epb41l1	A2AUK5	APESDtGDEDQDQER	0.958	0	0	29380.1	0	23099.3	20210.4	21695.4	0	0	0	28391.1	19944	25632	24130.2	0	27149.2	20675.5	0
A2AUY4_S1437	Baz2b	A2AUY4	HPLGSVPSATTAQsPVGK	0.94	0	0	0	16943.5	0	0	0	0	0	0	0	0	0	0	0	0	0	0
A2AUY4_S1600	Baz2b	A2AUY4	SDsPVPPAER	0.93	33809.5	0	31034.4	0	36549.3	24268.8	0	19063.4	0	30672.6	27188.5	23773.6	31514.3	29064.5	0	27672.6	0	0
A2AUY4_T1969	Baz2b	A2AUY4	GNVAGDtEDEDSASTSSSLK	0.968	0	0	31586.2	29862.9	21788.7	29644.3	21935.5	17059.9	0	19067.5	30466.8	21051.8	34807.4	28556	21464.6	22177.1	24069.3	22920.9
A2AVA0_S52	Svep1	A2AVA0	LAVPPAsSEEEAAGSK	0.957	0	0	0	50800.1	32278.5	29979.6	24657.3	53553.7	0	48343.4	0	82339.9	110249	97947.5	114587	42002.9	84087.3	85222.3
A2AVA0_S53	Svep1	A2AVA0	LAVPPASsEEEAAGSK	0.962	0	0	53181.5	38227.3	0	0	0	0	29334.2	97595.4	60999.3	98823.5	79185.9	0	54485.7	0	110976	59647.2
A2AWA9_S42	Rabgap1	A2AWA9	QGDETPSTNNGsDDEK	0.966	76087.3	96744.1	78774.4	56002	69418.4	71515.6	56954.7	0	53257.2	41917.1	81787.6	52320	81262.6	64500.6	51888.6	82068.9	61397.5	74359.7
A2AWA9_S486	Rabgap1	A2AWA9	TTAsPSVR	0.969	11832.6	0	0	18160.2	15544.9	15760.9	12389.7	0	21553.1	17723.2	14450.6	16006.7	13142	0	12153.2	14338.3	13151.6	11042.1
A2AWA9_S56	Rabgap1	A2AWA9	IVGNGsEQQLQK	1	0	0	23552.1	20154.5	17158.3	0	0	17707.3	19721.7	0	9462	20695.1	17504.2	19067.2	28967	13819.2	17585.9	26011.1
A2AWA9_S987	Rabgap1	A2AWA9	GVsDEDTDEEKETLK	0.967	0	45260.3	48592.6	38397.2	41012	29691.5	44017.7	0	0	29102.1	0	42566.6	44253.6	42564.5	34676.6	38485.4	31711.7	31629.6
A2AWA9_T991	Rabgap1	A2AWA9	GVSDEDtDEEK;GVSDEDtDEEKETLK	0.969	171930	131328	200707	161698	145059	163655	172881	159598	140950	147973	175211	172916	189479	197987	162434	169348	187153	174866
A2AWL7_S1415	Mga	A2AWL7	SGSETPDGPLsPGK	0.97	23875.6	0	32289.8	30305.2	30028.9	29187.2	31718	37697.5	29666.1	33885.9	34461.7	35760.7	29251.5	28669	53990.8	32005.3	30153.5	33800
A2AWL7_S286	Mga	A2AWL7	NSSDQEGNSVSsSPAHR	0.822	0	0	0	0	0	0	0	0	0	0	0	0	9843.5	0	0	0	10337.9	0
A2AWL7_S2860	Mga	A2AWL7	QLGDTAsEPDVLK	0.941	0	0	0	0	0	0	0	0	0	0	0	0	16813.7	0	0	16911.3	0	0
A2AWL7_S448	Mga	A2AWL7	WLPNsPGVAK	1	0	0	0	33285.9	0	28229.5	16048.1	18464.3	0	0	11349.8	22767.3	0	17683.4	0	8461.13	0	0
A2AWL7_S531	Mga	A2AWL7	KHsPDLR	1	0	0	0	0	0	12532.3	0	0	0	0	0	0	16621.1	16649.5	0	0	6645.55	0
A2AWL7_S921	Mga	A2AWL7	SILPYPVsPK	0.968	50149.5	0	28799.4	26716.9	24268.6	52236.3	23595.8	41955.1	5501.92	56306.3	0	63647.3	15222.7	29457.5	15424.4	19047.6	0	7100.68
A2AWR2_S711	Gpr155	A2AWR2	EAAADREsPVSEEIK	0.969	31610.9	18026	32244.8	28382.3	25345.9	23776.5	22987.3	20531.7	0	17924.4	0	15457.1	14040.5	5559.54	0	19968.8	0	10769.7
A2AWR2_S807	Gpr155	A2AWR2	sPEQSPPAR	0.97	37535.3	33192.5	43804.7	31985.5	40440.1	30374.7	24082.4	0	0	21568	32645.8	19089.4	29170.9	0	0	30106.7	0	21912.5
A2AWT3_S281	Atxn7l3	A2AWT3	LQWDGSSDLsPSDSGSSK	0.964	0	35299.7	38590.5	0	28030.4	31884.8	43457.9	44487.8	0	56857.1	14821.3	53739.5	42990.8	65533.6	29103	0	26325.7	20719.1
A2BE28_S20	Las1l	A2BE28	ENQPEsPSAR	0.966	23171.2	0	0	29771.8	31895.4	23706.6	27923.8	0	37783.9	0	37547.3	44292	30647.9	35017.3	0	30614.9	0	32141
A2BH40_S1756	Arid1a	A2BH40	VYsPAHTEEEEEEHLDPK;VYsPAHtEEEEEEHLDPK	0.956	0	104327	62669.5	0	0	36085.7	40294.4	52355.5	0	32248	0	39621	0	37772.6	0	68805.1	0	0
A2BH40_S1866	Arid1a	A2BH40	IELLPsR	1	30161.3	0	0	62523.5	44118.5	42045.6	50421.1	38031.8	72200.6	148024	110423	142007	36460.2	67437.3	85525.4	23781.5	41844.6	0
A2BH40_S384	Arid1a	A2BH40	TPQSSsPMDQMGK	0.928	0	0	0	0	0	0	9295.47	0	0	0	0	4648.8	0	0	0	0	0	0
A2BH40_S697	Arid1a	A2BH40	GPsPSPVGSPASVAQSR;GPsPSPVGsPASVAQSR	0.968	253351	287532	286036	203599	194731	212429	248259	363333	267310	285680	333426	289418	341705	295599	413616	359778	366279	364844
A2BH40_S699	Arid1a	A2BH40	GPSPsPVGsPASVAQSR	0.94	0	0	0	0	0	47349.6	0	0	0	0	0	0	0	0	0	0	0	0
A2BH40_S703	Arid1a	A2BH40	GPSPsPVGsPASVAQSR;GPsPSPVGsPASVAQSR	0.963	0	22074.9	53315.5	45426.2	55363.8	47349.6	28129	38417.4	0	0	0	35908.3	65754.5	37037.1	55901.6	55328	47565.6	28834.1
A2BH40_S770	Arid1a	A2BH40	NPQMPQYTSPQPGsALSPR	0.919	0	0	20437.4	0	0	26104.6	0	0	0	0	0	0	8620.17	0	23885.1	0	20761.8	0
A2BH40_S773	Arid1a	A2BH40	NPQMPQYTSPQPGSALsPR	0.963	0	0	0	35321.4	17489.4	29180.5	20326.5	25195.5	0	0	0	0	0	0	0	26599.4	0	0
A2BH40_T1760	Arid1a	A2BH40	VYsPAHtEEEEEEHLDPK	0.94	0	0	0	0	0	0	0	0	0	0	0	12521.4	0	6874.8	0	0	0	0
A2BHP1_S24	Lmo2	A2BHP1	GGASsPAERPSK	0.954	0	0	0	0	0	0	0	0	0	0	0	0	10341.3	0	13471.8	0	16330.1	18226.7
A2BI37_S199	Zfp185	A2BI37	TTsPTQELQSPFLAK	0.949	0	0	0	18530.3	0	0	0	0	0	0	0	15782.9	0	0	0	0	0	0
A2BIB7_S177	Ehf	A2BIB7	TEQTDPsIMNt	0.789	0	0	0	10683	0	0	0	0	0	0	88608.6	0	0	0	0	0	0	0
A2BIB7_T181	Ehf	A2BIB7	TEQTDPsIMNt	0.794	0	0	0	10683	0	0	0	0	0	0	88608.6	0	0	0	0	0	0	0
A2CG49_S1771	Kalrn	A2CG49	KsFDLGSPK;sFDLGSPK	0.971	31946.8	14809.3	31171.6	40550.3	23503.4	21891	27715.6	10441	0	12599.6	18060.7	9639.72	20198.5	28514.8	19215	31068.2	33615.3	24012.8
A2CG49_S1789	Kalrn	A2CG49	PGDETTPQGDsADEK	0.966	25179.4	28077.2	22433.9	20996.3	18057.1	23742.8	26700.9	0	11457.8	0	17307.9	14602.7	19148.5	0	23961.9	17692.6	16965.2	15800.4
A2CG63_S1155	Arid4b	A2CG63	GTNSsDSEELSAGESVTK	0.949	0	0	0	0	0	0	52128	31510.9	0	0	0	42801	0	0	0	0	0	0
A2CG63_S431	Arid4b	A2CG63	VKEEsETEIK	0.957	15955.5	0	14319	16493	16331.4	9806.4	9826.97	0	0	18152	0	17381	0	0	0	14241.9	14248.8	0
A2CG63_S668	Arid4b	A2CG63	sPFQSNPSPEMVSK	0.934	0	0	0	0	0	0	0	0	0	0	0	0	13260.7	0	41361.9	0	20269.4	16750.7
A2CG63_S675	Arid4b	A2CG63	SPFQSNPsPEMVSK	0.963	29537.3	113940	106686	22977.4	23286.6	28818.6	24118	23295.3	22484.9	43305.7	131822	156057	38061.6	126122	110329	148703	126991	31798.8
A2CG63_S756	Arid4b	A2CG63	EEQSsPSLLEENK	0.962	59667.2	57764.7	64054.9	102393	71560.2	83508.6	0	49547.6	47742.4	58810.6	50292.1	63910.1	56906.4	0	79226.9	60739.3	68528.8	0
A2CG63_S778	Arid4b	A2CG63	TVSKsPER	0.964	0	0	13513.3	0	0	0	0	0	0	0	8965.58	0	0	0	0	0	16327	0
A2CG76_S193	Ehmt2	A2CG76	sPPSVQSLAMR	0.97	48495.4	52799.4	134958	95904.1	70347.6	189680	178463	96345.5	48844.5	112294	97920.7	152892	144446	77633.1	176922	119264	194378	91699.6
A2NTK6_S681	Pirb	A2NTK6	DLQLsSGAEEPITR	0.964	0	0	0	0	0	0	41881.9	0	0	0	0	0	18282.8	32149	12333	0	24716.9	18151.6
A2NTK6_S754	Pirb	A2NTK6	AGHVsPSVMSR	0.951	0	0	0	0	0	0	16928.8	0	0	0	0	0	14779.1	0	25044.6	0	0	11186.3
A2NTK6_S756	Pirb	A2NTK6	AGHVSPsVMSR	0.878	0	0	0	0	0	0	7984.47	0	0	0	0	0	0	0	10160.1	0	0	0
A2RSJ4_S1006	Bltp3b	A2RSJ4	DVASTDsDSVLNYR	0.79	0	0	0	0	0	24761.5	0	19709.6	0	0	0	17974.8	0	0	0	0	0	0
A2RSJ4_S1008	Bltp3b	A2RSJ4	DVASTDSDsVLNYR	0.956	0	12509.9	27617.7	17718	0	16033.3	23519	0	0	0	0	20929.4	0	0	0	18059.9	0	0
A2RSJ4_S414	Bltp3b	A2RSJ4	NLGsPPKSPtHASPQHTQTEK;NLGsPPKsPTHASPQHTQTEK	0.952	0	0	24001.6	56421.1	0	78850.5	70975.6	0	74595.5	0	0	66902	82137.5	38982.7	18285.5	31765.9	30015.2	36550.6
A2RSJ4_S418	Bltp3b	A2RSJ4	NLGsPPKsPTHASPQHTQTEK;sPTHASPQHTQTEK	0.965	0	0	24001.6	79641.5	0	65659.4	87569.3	0	33651.1	0	0	33729.5	38797.3	38982.7	18285.5	0	0	36550.6
A2RSJ4_S774	Bltp3b	A2RSJ4	EYYsTESEPLTNGGQR	0.948	0	0	0	0	0	0	37684.4	0	0	0	0	0	0	0	0	0	29877.1	0
A2RSJ4_S789	Bltp3b	A2RSJ4	PSsDTFLR	0.949	0	0	0	72268.1	0	68290.1	0	0	0	0	0	0	0	0	0	0	0	0
A2RSJ4_S934	Bltp3b	A2RSJ4	SMsVDLSHAPLK	0.964	0	0	0	27615.1	0	34227	26159.8	51092.1	0	31853.2	39704.5	35581	0	82921.6	34588.5	0	20733.1	23921.5
A2RSJ4_S952	Bltp3b	A2RSJ4	SAsDTNLQK	0.969	72493.9	83456.5	68157.2	88155.5	73548.3	78908.3	99278.8	17273.6	123400	98659	120706	120693	141668	137447	54208.1	109582	99603.2	87826.1
A2RSJ4_S975	Bltp3b	A2RSJ4	IsEDESSGLSHK	0.965	0	21741.7	29146.2	21027.1	20893.9	26331.6	25182.6	22672.7	17192	21243.7	16752.3	26408.9	18570.3	22933.3	17900.7	25240.3	22291.7	27721.9
A2RSJ4_S986	Bltp3b	A2RSJ4	sGSGEMTSEGSHTK	0.96	87320.8	36590.2	134206	112195	103287	99432	0	5619.93	69891	0	96608.2	94357.9	20507.9	60218.5	85988.9	28230.7	0	82061.6
A2RSJ4_S988	Bltp3b	A2RSJ4	SGsGEMTSEGSHTK	0.966	109666	106714	86266.1	20323.7	121790	92138.1	118952	13539.5	24965.1	73312.3	75548.2	16193	100177	76550	79182.9	139552	96700.1	37555.3
A2RSJ4_T1004	Bltp3b	A2RSJ4	DVAStDSDSVLNYR	0.876	0	0	0	0	0	27495.1	0	19158.5	0	0	0	0	0	0	0	0	0	9503.02
A2RSJ4_T293	Bltp3b	A2RSJ4	tPQAANAPDLSDAIVK	0.967	0	0	0	21851.2	0	0	0	0	0	0	0	0	0	0	0	0	0	0
A2RSJ4_T420	Bltp3b	A2RSJ4	NLGsPPKSPtHASPQHTQTEK	0.951	0	0	0	0	0	39206.1	0	0	40944.5	0	0	33172.4	49120.1	0	0	31765.9	30015.2	0
A2RSQ0_S1076	Dennd5b	A2RSQ0	LsITSLTGK;RLsITSLTGK	0.967	59309.9	42416.5	59672	22435.5	24195.2	31047.8	29089.3	44014.8	47217.8	62739.1	25016.4	39623.9	16817.8	45118.4	0	49007.2	17088.2	19199.7
A2RSQ0_S178	Dennd5b	A2RSQ0	YNsYDINR	0.969	65328.4	74669.5	63933.5	140712	128190	107385	64864.1	67044.4	78823.9	73296	104921	61923.4	78202.3	83664.6	94773.8	61149.1	87341.9	63720.9
A2RSQ0_S833	Dennd5b	A2RSQ0	sDSGVMLPTLR	0.967	0	0	40946.5	38332.2	36919	23583.4	28786.7	52740.9	0	41313.1	18626.1	36432.5	34540.8	46717.7	13367	30537.8	18919.2	13323.3
A2RSQ0_S835	Dennd5b	A2RSQ0	SDsGVMLPTLR	0.924	0	0	0	0	0	0	0	0	0	0	0	0	0	0	0	0	0	15916.3
A2RSY1_S523	Kansl3	A2RSY1	LPTsPSGSEDLSSVSSSPTSSPK	0.918	0	0	43463.4	0	0	0	0	39559.6	0	0	0	0	22449.8	0	0	0	24959.3	0
A2RSY1_S536	Kansl3	A2RSY1	LPTSPSGSEDLSSVSSsPTSSPK	0.939	0	0	9603.92	0	0	0	0	0	0	0	0	15949.8	0	0	0	0	0	0
A2TJV2_S139	Palm3	A2TJV2	EGPRPLsQSAMEAAPTAPTDVDK;PLsQSAMEAAPTAPTDVDK	0.961	0	0	23701.2	103760	23270.1	54796.5	11045.5	56864.9	0	0	0	14751.6	13085.1	32856.7	27468.2	35965.5	13145.2	15216.8
A2TJV2_S158	Palm3	A2TJV2	TsLPDAPVGMSPESPSDPR	0.932	0	0	0	0	0	0	92467.9	0	0	0	0	0	0	0	0	0	0	0
A2TJV2_S170	Palm3	A2TJV2	TSLPDAPVGMSPEsPSDPR	0.965	0	22777.5	55976.4	213812	116861	177668	111994	104586	0	51067.8	39234.8	101969	40300.4	70854.4	71146.3	63528.8	26670.3	29298
A2TJV2_S270	Palm3	A2TJV2	QGTSsPELPTWVK	0.964	40492.8	129626	190152	144177	97031.6	157462	148990	158261	0	117181	29731.5	147575	58950.2	101366	19838	116064	33591.8	0
A2TJV2_S451	Palm3	A2TJV2	KDsEGPFPAEIATDEEK	0.971	0	65463.7	125170	90056.5	97867.2	114831	47606.8	41786.7	0	43827.6	0	36716.9	0	38618	0	23593.9	0	0
A2TJV2_S476	Palm3	A2TJV2	TTEGEEsLEVEK	0.969	0	0	20942.2	0	25166.4	25601.9	0	0	0	45407.9	33338.2	37242.4	16836.4	22580.5	0	16412.1	17491.4	19689.3
A2TJV2_S503	Palm3	A2TJV2	KPEGsLETER	0.964	0	0	0	0	0	19095.2	16428.5	0	14009.1	0	0	16125.2	18859.8	0	0	16190.5	0	0
A2TJV2_S511	Palm3	A2TJV2	KGsEMPLDQEK	1	0	0	0	0	0	14756.8	0	0	0	0	0	0	0	0	0	0	0	0
A2TJV2_S524	Palm3	A2TJV2	DGEGsLDR	1	0	0	14552.3	0	17198.9	0	0	0	0	16411.5	13967.5	9968.06	13638.2	0	0	17068.3	0	0
A2TJV2_S529	Palm3	A2TJV2	DGEGSLDREsK	0.967	22333.3	18281.2	20668.2	28951	30683.5	24051.5	20480.2	0	0	20806.6	26085.4	27959.6	23278.3	25988.1	16809.4	20689.8	0	0
A2TJV2_S552	Palm3	A2TJV2	SSLDETKGsK	0.968	46431.3	0	40839.3	21677.4	32176.6	25241.9	42311.4	0	39853.6	42207.3	46917.6	42400.7	45851.7	43962.4	0	59354.5	18643.3	35346.3
A2TJV2_S565	Palm3	A2TJV2	TGGEGsLDEEAEGSK;TGGEGsLDEEAEGSKK	0.967	209880	258973	315813	203877	294061	206284	196841	201300	168171	252934	265746	217945	259309	227723	131564	226067	128013	217741
A2TJV2_S573	Palm3	A2TJV2	TGGEGSLDEEAEGsKK	0.916	12302.7	0	0	0	0	0	0	10353.9	0	0	0	0	0	0	0	0	0	8122.32
A2TJV2_S594	Palm3	A2TJV2	EADGIEPFSEVDKTsGAK	0.937	0	0	0	0	0	0	0	0	0	0	0	0	0	0	0	18468	0	0
A2TJV2_S601	Palm3	A2TJV2	DDVsPEEQGK	1	0	0	0	17326.9	24684.5	15170.6	0	0	0	0	0	0	0	0	0	0	0	0
A2TJV2_S87	Palm3	A2TJV2	DPQsPEGQAQAR	1	0	0	0	57666.1	55316.3	32516.5	12162.2	0	0	12807.9	24784.6	28409.7	6301.2	0	12212.5	0	0	9171.2
A2TJV2_T268	Palm3	A2TJV2	QGtSSPELPTWVK	0.951	42416.9	135168	10141	0	0	0	12500.2	8356.1	20902.4	0	31572.3	7119.24	0	96480.1	21634.4	0	30835.4	33023.7
A2TJV2_T461	Palm3	A2TJV2	DSEGPFPAEIAtDEEK	0.967	0	0	55515.6	25238.3	28471.6	0	0	0	0	47562.4	0	35298.4	23747.7	30630	0	0	5848.3	0
A2TJV2_T470	Palm3	A2TJV2	tTEGEESLEVEK	0.962	26633.8	25257.5	33510.8	17930.3	34000.9	23549.2	33446.8	28941.5	22994.4	34525.6	0	29119.4	25486	27183.2	14830.9	27767.5	11862.9	16674.1
A2TJV2_T471	Palm3	A2TJV2	TtEGEESLEVEK	0.955	0	0	0	0	0	24313.5	0	0	0	0	0	0	0	0	0	0	0	0
A2TJV2_T560	Palm3	A2TJV2	tGGEGSLDEEAEGSK	0.953	0	0	0	0	29874.1	0	0	0	0	0	0	0	0	0	0	0	0	0
A3KFM7_S1357	Chd6	A3KFM7	QTAsPSDGSDGIFGEK	0.962	21586.3	0	26402.6	20464.8	27667.8	19055.8	19730.3	18582.2	0	0	0	0	24226.7	21263.2	23540.3	21028.2	21269	21648.8
A3KFM7_S1359	Chd6	A3KFM7	QTASPsDGSDGIFGEK	0.951	0	0	0	0	0	0	0	0	0	20668.9	0	0	0	0	0	0	0	0
A3KFM7_T1355	Chd6	A3KFM7	QtASPSDGSDGIFGEK	0.953	19995.9	21201.8	27144.9	17873.5	21764.7	19055.8	21977.5	14914.5	0	22135.6	0	22422.9	22768	25086.4	22229.6	19011.8	0	0
A3KGB4_S1034	Tbc1d8b	A3KGB4	LHsPASSASTAR	0.968	0	0	0	17356.4	11036.5	11163.6	8899.46	0	0	0	0	7928.26	0	0	0	0	0	0
A3KGB4_S1062	Tbc1d8b	A3KGB4	KDLPsPR	1	0	0	0	23392.1	0	0	0	0	0	0	13178.6	0	0	0	0	0	0	0
A3KGB4_S358	Tbc1d8b	A3KGB4	sVIISIK	0.972	0	0	21822.2	25775.9	27198.9	15655.1	14995.4	23412.7	0	0	11728.3	14378.9	9158.31	14721.9	0	9022.1	0	0
A3KGB4_S948	Tbc1d8b	A3KGB4	ETEsGRNSPEK	0.933	0	0	0	0	0	0	7626.75	0	0	0	0	0	10066.1	0	0	12830.2	0	0
A3KGB4_S952	Tbc1d8b	A3KGB4	ETESGRNsPEK	0.963	15065.8	17212.3	12616.7	19803.3	16610.5	16073.7	6908.46	0	0	8973.52	9466.93	0	0	4096.99	0	0	10130.3	0
A3KGF7_S472	Plcb2	A3KGF7	NQFSGPAsPSK	0.92	0	0	0	0	0	0	0	0	8107.56	0	17570.1	15952.6	7292.78	0	18779	0	14342	0
A3KGT0_S27	Celf2	A3KGT0	ETATELSGsPPSNGTANK	0.954	0	0	0	0	0	0	0	0	0	0	0	0	45508.4	0	0	0	0	0
A3KMN0_S285	Zbtb16	A3KMN0	EESGEQLsPPVEAGQGPPGR	0.963	0	0	23504.8	27965.3	0	28378.6	0	22437.8	0	0	0	15162.8	0	0	24644	0	16848	0
A3KMN0_T260	Zbtb16	A3KMN0	EGPGtPTR	0.969	41918.1	0	0	0	0	0	0	0	0	0	0	0	0	0	0	0	0	0
A6H5X4_S169	Phf11	A6H5X4	RLsSGPPAQPK	0.955	0	0	0	0	16079.4	19391.4	0	0	0	20207.1	20835.4	0	0	16950.9	24004.2	0	16764.8	18244.3
A6H5X4_S17	Phf11	A6H5X4	GDsPIIEK	1	290171	123070	113080	133289	186318	65744.1	90851.9	62184.9	156062	179157	210874	328260	250144	151686	218506	231672	364258	195424
A6H5X4_S323	Phf11	A6H5X4	sQESPEVQAGSGDSL	0.957	50811.5	52837.4	45536.9	0	0	0	46828.8	48401.5	0	64161.2	64409.7	0	0	0	0	67522.5	77830.8	0
A6H5X4_S326	Phf11	A6H5X4	SQEsPEVQAGSGDSL	0.962	0	39128.7	60603.4	52499.1	46359.3	33622.6	56730.4	49362.8	34787.3	62752	79491.8	56849.3	83279.1	69348	90553.5	40771.7	82233.5	67861.8
A6H5X4_S333	Phf11	A6H5X4	SQESPEVQAGsGDSL	0.769	0	0	0	0	0	0	0	0	0	0	21772.4	0	26987.1	16104.5	0	0	0	17843.2
A6H5X4_S336	Phf11	A6H5X4	SQESPEVQAGSGDsL	0.966	0	0	0	0	0	0	17752.3	0	0	0	20365.9	24683.3	28529.8	20141	0	16242.4	22365.5	15268.6
A6H619_S1201	Phrf1	A6H619	EVsPAPATQGESR	0.971	239021	237589	260536	215994	195918	218581	232494	132184	203353	238125	222368	255421	306805	271040	365032	292053	360922	324718
A6H619_S1379	Phrf1	A6H619	DsPVLSAR	0.971	0	16352.8	16974	20425	17999.2	23223.3	16364.3	0	25181.4	24251.4	27675.4	21724.5	21676.2	22765	21586.1	21856.6	28566.6	27629.9
A6H619_S867	Phrf1	A6H619	TISINsPK	0.942	0	0	0	0	0	0	0	96909.6	0	0	0	98260.1	81083.3	0	198106	77410.7	176032	146220
A6H630_S4	Armt1	A6H630	AEsPAFLSAK	0.971	0	17518.5	22531.7	26571.5	27286.8	28640.2	24303.5	25643.9	0	16760.7	17380	22334.5	15693	11657.7	18482	12814.2	18686.5	16648.5
A6H6A9_S49	Rabgap1l	A6H6A9	IAsNGDEQLEK	1	0	0	0	29857.4	28165.7	26292.7	0	0	0	0	10114.1	14168.7	0	13006.3	19539.5	0	0	0
A6H6J9_S177	Ankrd50	A6H6J9	SNsSGGTGGGDLQPSLR	0.941	0	0	35518.1	61155.6	0	31948	37090.7	29246.2	24860.3	36732.5	0	0	33108.2	0	0	40335.7	28235.1	28172
A6H6J9_S178	Ankrd50	A6H6J9	SNSsGGTGGGDLQPSLR	0.941	0	32218.4	0	32756.8	0	0	32542.1	0	0	0	35091.6	0	29649.2	0	29526.5	0	38405.7	0
A6H6J9_S223	Ankrd50	A6H6J9	SSLSNNsLK	0.964	0	0	13582.7	0	11938	0	0	0	0	19559.5	0	0	8828.05	0	0	0	12777.3	14802.1
A6H6J9_T181	Ankrd50	A6H6J9	SNSSGGtGGGDLQPSLR	0.941	0	0	0	0	20731.3	0	0	0	0	0	0	40387.4	0	0	0	0	0	0
A6H8H2_S1087	Dennd4c	A6H8H2	TsPPHVTR	0.962	0	72355.2	0	0	0	300045	114568	0	112948	98425.8	0	127138	0	95252	144778	64582.1	194773	0
A6H8H2_S1221	Dennd4c	A6H8H2	LFsPVISR	0.967	0	0	0	0	0	16870.7	0	0	0	0	0	0	0	0	0	0	0	0
A6H8H2_S1274	Dennd4c	A6H8H2	SSsLPSDR	0.967	108467	131989	89193.9	147937	145619	114553	127835	35871.2	165573	179913	142606	124161	140086	159977	142404	118596	172713	151991
A6H8H2_S1310	Dennd4c	A6H8H2	FKPQsPYR	0.959	0	0	0	15505.7	14766.9	18591.3	0	0	0	18755.4	0	19136.2	15934.7	17830.1	0	14973	13335.1	15631.5
A6H8H2_S1321	Dennd4c	A6H8H2	STsLSALVR;sTsLSALVR	0.968	29666.6	38589.4	30964	34288.1	23213.2	32822.3	33094.3	42442.3	46109.2	77194.5	36250.6	52018.4	44119.7	50222.4	36148.1	33664	47114.3	37971.1
A6H8H2_S1620	Dennd4c	A6H8H2	MSsVPNSLSK	0.804	0	0	0	0	0	0	0	0	0	0	0	0	25363	0	0	0	0	0
A6H8H2_S720	Dennd4c	A6H8H2	LFDsPQK	1	0	0	0	0	0	0	0	0	0	34326.7	28437.9	37459.6	0	16344.8	0	0	6333.05	0
A6H8H2_S987	Dennd4c	A6H8H2	VPsGLFDTNNR	0.971	158026	222952	147227	189012	209524	179725	0	103667	111623	0	232903	384950	0	291649	125068	176923	0	0
A6H8H2_T1086	Dennd4c	A6H8H2	tSPPHVTR	0.915	74133.1	27170	0	55477	347683	0	0	57168.1	0	47045.4	0	0	68631.2	97509.5	0	0	0	48410.9
A6H8H2_T738	Dennd4c	A6H8H2	HPPGSSItNSPALMAK	0.926	0	0	63222.6	0	0	0	0	0	0	0	0	0	0	44438.8	0	0	0	0
A6X8Z5_S1163	Arhgap31	A6X8Z5	NsAPVSVSAVR;RNsAPVSVSAVR	0.971	159645	157227	144485	119767	113232	140270	159307	167110	172906	154091	165294	150132	169710	147019	141002	155813	140548	146115
A6X8Z5_S1239	Arhgap31	A6X8Z5	DDSPSsLGSPEEEQPK	0.946	0	0	0	0	0	0	57621.8	0	57935	0	0	0	0	0	0	0	0	0
A6X8Z5_S1242	Arhgap31	A6X8Z5	DDSPSSLGsPEEEQPK	0.967	0	0	0	219895	186482	0	0	0	0	0	0	0	0	0	0	0	0	0
A6X8Z5_S850	Arhgap31	A6X8Z5	GPGLPsPTK	0.967	32952.7	0	28021.2	52128.8	44293.2	52031.4	33398.2	28180.1	25547.3	38282.5	33908	27467.2	23683.4	18970	40472.4	20551.8	27872.1	21581.3
A6X8Z5_S941	Arhgap31	A6X8Z5	QSHsLDSK	0.967	21407.4	0	18035	17623.8	0	7196.97	0	0	0	0	26092.5	16423.1	13842	14766	11467.3	0	16492.6	0
A6X8Z5_T1224	Arhgap31	A6X8Z5	SQEEPGStPEIPQK	0.937	0	0	0	43882.5	0	0	0	0	0	0	0	0	0	0	0	0	52025.5	0
A6X8Z5_T364	Arhgap31	A6X8Z5	tVTTGGFFIPATK	0.861	0	0	38155.1	26956	31087.2	0	0	0	0	0	0	39730.4	40658.2	27231.7	0	0	36291.2	0
A6X8Z5_T852	Arhgap31	A6X8Z5	GPGLPSPtK	0.867	0	0	0	0	0	0	0	0	0	0	0	0	21600.7	0	0	17670.8	0	0
A6X919_S23	Dpy19l1	A6X919	SsPPPLSGASEVDAGELGSER	0.945	0	0	0	0	0	0	0	0	0	0	0	128874	0	83578.1	41492.3	86900.3	47194.3	0
A6ZI46_S91	Aldoart1	A6ZI46	GILAADEsIGSMGNR	0.963	0	34926.6	395884	0	141422	0	154762	0	0	136753	132017	78001.6	0	120385	0	0	0	0
A6ZI46_S94	Aldoart1	A6ZI46	GILAADESIGsMGNR	0.961	0	0	206205	0	0	0	0	99047	0	0	0	0	0	0	0	0	0	0
A7UAK5_S490	Pfkfb3	A7UAK5	RNsVTPLASPEPTK;RNsVTPLAsPEPTK	0.949	0	0	0	19933	0	0	15647.9	17768.3	0	0	11165.9	0	16679.2	12798.7	0	16531.7	12446	16700.5
A7UAK5_S496	Pfkfb3	A7UAK5	RNsVTPLAsPEPTK	0.943	0	0	0	19933	0	0	0	0	0	0	0	0	0	0	0	0	0	0
A7UAK5_S544	Pfkfb3	A7UAK5	sVCHIFSK	0.97	0	0	0	0	0	0	0	0	0	0	63756.6	0	36090.7	0	49886.7	0	0	0
A7UAK5_T492	Pfkfb3	A7UAK5	RNSVtPLASPEPTK	0.939	0	0	11702.7	11976.7	0	0	0	0	0	0	0	0	19037.5	0	8759.58	14341.4	0	17605.6
A8DUK4_S13	Hbb-bs	A8DUK4	AAVsGLWGK	1	174908	166880	314696	317137	122951	329616	248543	188460	206244	129152	65938.4	151408	107511	49403.8	52467.3	116313	76308.6	81122.2
A8DUK4_T124	Hbb-bs	A8DUK4	DFtPAAQAAFQK	1	0	22824.7	27802	22715.6	0	27816.8	28811.1	21472.3	14778.1	16001.1	0	15725	10137.6	0	0	10418.4	10121.8	0
A8DUK4_T5	Hbb-bs	A8DUK4	VHLtDAEK	1	96221.7	38034.9	51348.4	136340	20025.6	60686.3	45066.3	77808.1	72068.5	23532.2	24102	48297.1	21517.9	0	33950.9	0	15755.2	0
A9JSM3_S124	Tmem238	A9JSM3	RWsAPATASPR	0.96	20828.5	0	0	23148.3	29645.6	0	21605.5	44665.6	0	26188	0	17529.2	24878.6	14438.1	0	34574.7	31588.2	26053.5
A9JSM3_S130	Tmem238	A9JSM3	WSAPATAsPR	0.953	0	0	0	0	0	0	0	0	0	23917	38201.2	0	0	24226.1	0	0	0	0
B0V2P5_S1152	Dmxl2	B0V2P5	sDAFLSK	0.971	29769.3	28054.4	26093.4	21444.8	22635.5	17660.1	23699.2	24768.3	25591.5	18764.6	20355.7	19241.4	24768.3	27171.8	19781.5	22070.6	25143.5	19363.9
B0V2P5_S1399	Dmxl2	B0V2P5	TIsVSGSTAK	0.969	30835.1	27385.1	22991.4	35946.4	0	0	25165.7	28828.9	0	21282.8	18299.5	16543.3	22391.7	0	0	16835.1	0	0
B0V2P5_S1401	Dmxl2	B0V2P5	TISVsGSTAK	0.942	0	0	20822.5	0	0	0	18338.9	0	0	21313.9	0	0	21498.4	0	24495.5	17932.8	0	0
B0V2P5_S1403	Dmxl2	B0V2P5	TISVSGsTAK	0.95	0	0	0	47622	56405.3	41300.8	19881.5	23884	24256.6	0	0	16888	20620.1	14020.3	26389	0	0	0
B0V2P5_S2395	Dmxl2	B0V2P5	RQsESIAAPPVASEDMDK	0.948	0	12485.2	0	49409.7	18547.9	13332.8	31456.6	20360.6	0	0	0	14944	22210.2	55199	0	25084	0	0
B0V2P5_S2637	Dmxl2	B0V2P5	KQsESVEEHVEQVK	0.967	162784	112085	142476	217157	88553.9	199488	136118	179170	78905.3	89898.8	50155	68720.6	39485.8	120865	0	119923	28834.3	32599.8
B0V2P5_S2730	Dmxl2	B0V2P5	SsDDIDYR	0.96	0	0	20026.6	0	0	0	0	0	0	0	18537	20393.8	0	0	0	10412.4	0	0
B0V2P5_S451	Dmxl2	B0V2P5	LDHELsLDR	1	75479.1	42719.6	76596.4	73604.2	71133.9	75515.1	62804.6	91839.5	95847.8	96489.5	57362.7	68783.3	52010.5	85869.5	29632.4	59635.4	63109.4	58174.8
B0V2P5_S463	Dmxl2	B0V2P5	ESEAGTGSsEHEDGER	0.962	0	0	31509.3	0	0	42431	24104.8	0	0	0	23507.6	0	23687.5	0	0	0	0	0
B0V2P5_T1404	Dmxl2	B0V2P5	TISVSGStAK	0.95	0	0	18512	49885.4	45608.4	46992.8	0	0	0	0	0	0	0	0	0	0	0	0
B1APX2_S30	5031439G07Rik	B1APX2	EsVDSSEAEER	0.959	0	0	0	0	0	0	18719.8	0	0	0	0	0	0	0	0	0	0	0
B1APX2_S33	5031439G07Rik	B1APX2	ESVDsSEAEER	0.943	0	0	0	0	0	0	0	0	0	0	0	0	0	33691.1	0	0	0	0
B1APX2_S347	5031439G07Rik	B1APX2	PAFFsPSLK	0.967	0	0	0	12563.7	0	15591.9	14016.2	11960.7	0	10552.1	8201.94	21531.2	6596.95	15265	0	0	5699.41	0
B1APX2_S365	5031439G07Rik	B1APX2	sHSANDSEEFFR	0.823	0	0	0	0	0	0	0	0	105384	0	0	0	135096	190468	0	0	0	0
B1APX2_S367	5031439G07Rik	B1APX2	SHsANDSEEFFR	0.967	111847	133108	104643	100435	97927.3	114230	145578	105283	110136	159535	141533	147448	0	196478	64745.9	121346	91949.8	85882.6
B1AQD3_S233	Rab34	B1AQD3	INsDDKNLYLTASK	0.964	25144.5	25637.3	39132.7	39860	33128.7	35519.2	31463.6	37510.1	26097.8	33014	30273.8	29047.7	35968.8	26556.6	17512.1	49804.6	27938.3	29054.7
B1AQJ2_S18	Usp36	B1AQJ2	KDsAEDGDLGR	1	0	0	0	16622.8	0	0	0	0	0	0	0	0	0	7804.06	0	0	0	0
B1AR09_S237	Mllt6	B1AR09	SAsPSTQPEK	0.964	35396.5	0	25685.6	24299.9	28820.8	21999.7	27588.6	0	37889.7	21260.9	32028.7	37057.8	34207.7	26259.7	29004.3	28501.4	46542.3	37842.6
B1AR09_S340	Mllt6	B1AR09	GSSLQSsPDFAAFPK	0.965	0	0	0	17442.7	0	20562.9	19131.2	23427	0	16383.7	0	25934.2	9139.07	17490	0	18594.8	10910	0
B1AR09_S370	Mllt6	B1AR09	PADPTPPAPPsPTAPEPPK	0.954	0	32348.4	68321.4	61757.3	46616.7	62101.6	63515.6	63923.2	0	56977.8	0	0	37887.6	65702.3	99075	59779.5	82961	70011.6
B1AR09_S411	Mllt6	B1AR09	APsPGDYK	0.971	55844.1	74276.1	45872.8	27054.1	56209.1	42335.7	42322.2	23445.2	45663.7	73052.6	18450.1	65077.2	85242.5	86053.3	78176.1	76032.3	68032.4	81198.9
B1AR17_S125	Chd3	B1AR17	KLDsEEEFGSER;LDsEEEFGSER	0.97	247504	213402	259892	189059	208774	199641	182576	190581	139895	179341	173196	174463	192639	200050	125101	233920	137884	160516
B1AR17_S142	Chd3	B1AR17	SEsGGSEYGTGPGR	0.96	19753.5	0	0	18022.6	0	0	0	17191.3	0	0	33784.8	21376.6	25513.3	21443.1	0	33016.2	0	33513.4
B1AR17_S1651	Chd3	B1AR17	MEAEVDsPSPAPSLGER	0.969	211547	278880	421807	333622	299386	306045	272084	274625	143750	316351	252460	259441	262258	250995	206213	355228	322531	337467
B1AR17_S1653	Chd3	B1AR17	MEAEVDSPsPAPSLGER	0.963	185872	212633	129883	77543.4	12626.8	140709	150727	272266	110567	139708	156713	89483.1	0	67808.8	0	112735	111898	14508
B1AR17_S1657	Chd3	B1AR17	MEAEVDSPSPAPsLGER	0.962	0	0	29452.9	15657.7	0	0	18708.6	23513.9	0	17613.1	0	15215.3	15115.8	26610.7	0	29941.7	24250	0
B1AR17_S649	Chd3	B1AR17	KNDMDEPPPLDYGsGEDDGK;NDMDEPPPLDYGsGEDDGK	0.966	0	0	80628.3	33710.4	40126.6	57287.2	46964.2	22828.3	0	0	0	15654	0	0	0	22034.7	9839.82	0
B1AR17_S764	Chd3	B1AR17	ELQGDGPPsSPTNDPTVK	0.84	395322	0	0	105568	149340	0	324405	313972	0	275875	0	260882	322925	382612	98923.2	312940	401045	448299
B1AR17_S765	Chd3	B1AR17	ELQGDGPPSsPTNDPTVK	0.959	438628	408184	352922	343354	338006	389257	0	312031	324839	309489	331643	0	326122	0	395196	0	411113	450109
B1AR17_T1621	Chd3	B1AR17	GDGVRtPLDK	1	0	0	0	0	7656.93	0	0	0	0	0	0	4993.12	0	0	0	0	0	0
B1AR17_T767	Chd3	B1AR17	ELQGDGPPSSPtNDPTVK	0.879	437448	0	353044	364025	258679	388387	262277	0	321957	0	0	274046	0	404843	0	383887	426505	449987
B1AR17_Y647	Chd3	B1AR17	NDMDEPPPLDyGSGEDDGK	0.94	0	0	37862	29879.7	0	0	0	24842.8	0	7045.42	0	0	0	0	16985.4	22955.9	0	0
B1ART1_S2074	Vps13d	B1ART1	ESVPSAsPAGTPK	0.966	40217.5	40739.9	62979.5	65167.5	39795.3	54622.4	27484	43786.4	44929.7	53262.4	24179.3	32292.9	43001.1	27477	0	0	57516.9	45980.6
B1ART1_S2429	Vps13d	B1ART1	NAsSESAVVPK	0.969	273503	234085	250574	207724	253520	240797	189500	194688	246311	136442	153746	124093	136373	87406.2	172816	185992	170464	202493
B1ART1_S2449	Vps13d	B1ART1	RSsLPVSNER	0.947	0	0	20033	21671.7	23955.3	22890.7	0	0	0	0	0	9465.29	0	14486.9	0	0	0	18069.7
B1ART1_S2953	Vps13d	B1ART1	VNGWEQVsPVSVDK	0.964	0	0	11877.7	0	0	0	13657.4	0	0	0	0	15074.8	0	0	0	0	0	0
B1ART1_S2980	Vps13d	B1ART1	NSSSSTIGsPSSR	0.965	0	15369.3	23871.6	41903.9	27416.1	26660.3	20396.7	0	25811	0	0	0	12209.9	0	14912.7	0	12199.2	15984.4
B1ART1_S759	Vps13d	B1ART1	SGDGSASEENQFsDDEYK	0.964	0	22275.1	51368.9	23843.1	33949.1	30079.6	20975.1	16239.2	0	0	0	0	14654.6	13934.8	0	12868.3	0	0
B1ART1_T2089	Vps13d	B1ART1	MTTtEDPK	0.956	0	0	36915.7	45532.5	70141.5	0	0	0	40082.2	55956.5	0	0	48134.5	87814	30983.6	0	41528.3	0
B1ART1_Y763	Vps13d	B1ART1	SGDGSASEENQFSDDEyK	0.958	0	23453.3	0	23522	0	0	0	0	0	0	0	0	0	0	0	0	0	0
B1AS46_S1761	Casz1	B1AS46	TPLAALGGPGPAPTAAsP	0.966	0	0	0	0	0	0	0	0	0	0	0	9954.94	0	10593.1	17894.2	0	11064.5	0
B1AS46_S57	Casz1	B1AS46	GAEAGSQAEGsPLHPR	0.968	20588.5	19044.6	16394.5	14712.6	12967.5	16512.6	5852.9	19163.6	14331.8	0	11755.8	8455.79	11726.3	12619.6	13209.3	17310.4	16615.2	18766.2
B1ASA5_S408	Zfp362	B1ASA5	TEsPGIPVR	0.968	75095.1	104192	47993.6	43682.6	43916.8	49036.2	47326.6	54780	41615.3	65576.1	61359.3	54180.1	79717.9	68997.9	77878.3	59301.1	106496	88627.6
B1AST7_S123	Mast2	B1AST7	SLIVTSSTsPTLPR	0.961	0	0	23783.1	24162.1	8861.06	22656.9	18470.8	24425.7	0	24901.8	0	19026.8	0	18390.7	0	16011.7	6885.93	0
B1AST7_S1324	Mast2	B1AST7	LHLsPPLGR	1	25595.9	0	28519.3	0	0	18248.2	18182	17169	24216.4	30376.9	0	18558.6	0	27406.8	0	19778.1	0	0
B1AST7_S14	Mast2	B1AST7	KLsNPDIFAPTGK;LsNPDIFAPTGK	0.97	77240.4	75870.5	113461	82987.8	75132.4	104840	103463	124770	115752	174577	74954.9	137379	85845.3	151747	17949	155029	73741	64063.3
B1AST7_S1522	Mast2	B1AST7	VDVPGLsPR	1	0	0	0	9612.72	0	0	0	0	0	0	0	0	0	0	0	0	0	0
B1AST7_S1705	Mast2	B1AST7	AHPLsPETR	0.816	0	0	0	0	0	23087.6	0	0	0	0	0	0	0	0	0	0	0	0
B1AST7_S823	Mast2	B1AST7	SLsEEKEDHSDGLAGLK	0.961	0	0	27509.4	39894.6	0	0	0	39942.6	0	43165.5	0	39505.5	0	0	0	41009.7	0	0
B1AST7_S88	Mast2	B1AST7	NQSLGQsAPSLTAGLK	0.966	22365.3	55934.4	64227.5	37428.9	33872.5	54022.7	56192.6	64657.1	26720.3	74517.4	25310	57095.3	46040.2	78794.2	37103.4	64964.7	45210.1	41849.4
B1AST7_S976	Mast2	B1AST7	LLsGDSIEK	0.97	0	0	18847.1	23930	22278.9	22351.9	18761.4	22238.9	0	22040.9	22792.3	24360.9	18630.9	28522	27840.5	17086	16828	12039.8
B1AST7_S979	Mast2	B1AST7	LLSGDsIEK	0.955	0	0	0	0	0	17676.8	16081.8	0	0	17163.3	18932	0	17970.6	0	0	0	0	0
B1AST7_T122	Mast2	B1AST7	SLIVTSStSPTLPR	0.956	0	0	0	0	0	0	17915.8	24425.7	0	0	0	18753.2	0	0	0	0	0	0
B1ATI9_S312	Gas7	B1ATI9	sTQAGDDLMR	0.961	0	0	9088.8	12403.8	10081.4	19773.7	14151.9	0	0	12398.1	15247.7	33683.7	41755.2	39012.6	50187.5	24016.3	41056.3	29010.7
B1ATI9_S53	Gas7	B1ATI9	PSSSPGISAsPGPHR	0.961	12317.4	0	10958.9	11056.3	15948.9	11064.4	39561.9	37819.7	14973.7	18068.4	46420.5	43639.3	45652.5	29023.8	79689.5	38718.7	63077.8	64568.8
B1AUE5_S258	Pex10	B1AUE5	RsSLEDR	0.95	119661	114123	139256	240437	0	0	0	40836.5	0	104492	0	0	133073	168846	0	0	0	0
B1AUE5_S259	Pex10	B1AUE5	RSsLEDR	0.964	124633	114303	138430	238359	238096	185189	128580	0	212410	107695	121045	83210.6	136637	0	61018.6	189765	111111	141091
B1AUH1_S809	Ptpru	B1AUH1	sFTDQSTLQEDER	0.954	0	0	12087	0	8083.72	0	0	0	0	0	0	0	0	0	0	0	0	0
B1AUH5_S51	Cask	B1AUH5	FTSsPGLSTEGK	0.955	0	22612.3	28001.1	25845	25741.2	28623.6	21973.1	23262.3	27428.3	20131.5	21953.3	19001.7	17220.6	0	18118.6	17831.6	17440.6	21324.1
B1AUW1_S38	Irak1	B1AUW1	QSSPEsPVSGLQR	0.965	0	0	0	27698.4	18320.8	19557.3	12082.8	0	0	0	0	0	0	0	0	0	0	8982.98
B1AV60_S412	Nhs	B1AV60	VQQEIDsDESPVAR	0.97	247541	247666	293484	179510	184562	218032	199235	188837	129333	178238	169812	162498	185519	156074	119923	171673	94847	93070.7
B1AV60_S415	Nhs	B1AV60	VQQEIDSDEsPVAR	0.962	0	0	23778.3	40190.3	40757.4	21899.5	0	0	0	0	0	7575.94	15022.8	0	0	0	0	0
B1AV60_S736	Nhs	B1AV60	QDFsPERPK	1	0	0	86477.6	170327	0	0	0	0	0	0	0	0	89293	0	0	206747	0	0
B1AV60_T329	Nhs	B1AV60	NPIHNVPStLDK	0.952	84889.1	43261.1	64071.5	0	30094	46212.6	58286.3	80286.9	66643.2	76736.9	57571.1	30620	40185.7	0	28106.6	47257.6	0	0
B1AV60_T994	Nhs	B1AV60	ATtPSLPSVDNEYK	0.96	0	0	98095.9	0	0	0	80982.4	106864	0	114597	0	84168.3	0	106041	58867.1	0	0	77966.6
B1AVY7_S662	Kif16b	B1AVY7	sFHIENK	1	0	31864.3	28560.5	34741.4	26799.2	34277.6	25753.9	29829.4	0	24738.3	0	23846.1	33914.6	34612	33317.3	26696.1	34729.6	26674.8
B1AX39_S517	Zcchc7	B1AX39	sTEDGSHDDLFLIK	0.957	0	0	0	23127.1	12062.2	24815.8	0	0	0	0	0	0	0	0	0	0	0	0
B1AXH1_S1067	Nhsl2	B1AXH1	EAIsPGR	1	0	0	0	32406.3	42196.4	22799.8	9216.01	0	0	0	0	0	0	0	0	0	0	0
B1AXH1_S1137	Nhsl2	B1AXH1	PSSHsPVK	0.965	0	0	0	0	17324.4	0	0	0	0	0	0	0	0	0	0	0	0	0
B1AXH1_S1208	Nhsl2	B1AXH1	IIAQFsK;IIAQFsKDYEPTDNPST	1	0	0	0	31424.6	17179.2	18581.1	15305.5	0	0	0	18342.8	10135.6	0	0	0	0	0	0
B1AXH1_S195	Nhsl2	B1AXH1	QLsEDETTTQGVR	0.965	0	0	0	0	28329.2	29134.9	22010.2	25539.9	21393.7	0	17286.8	0	16221.3	0	18406.3	0	10485.1	7852.34
B1AXH1_S300	Nhsl2	B1AXH1	DQGHSsSPTGSLAR	0.949	202976	187187	0	0	0	0	136977	0	159880	112576	0	0	125322	116092	0	0	0	0
B1AXH1_S301	Nhsl2	B1AXH1	DQGHSSsPTGSLAR	0.968	280866	206385	229253	147428	188330	195658	178759	163727	202373	0	181121	90200.3	189935	0	170661	234107	126752	149024
B1AXH1_S338	Nhsl2	B1AXH1	FPsLTSPGLR	0.961	0	0	0	27307	0	15832.2	0	0	0	0	0	0	0	0	0	3679.19	0	0
B1AXH1_S497	Nhsl2	B1AXH1	sLSVPTDSGVTSVDYDEEQK	0.956	0	0	54133.6	38965.5	0	18824.6	43317.7	47864	0	0	0	34125.6	5568.88	13381.1	0	0	0	0
B1AXH1_S499	Nhsl2	B1AXH1	SLsVPTDSGVTSVDYDEEQK	0.96	0	0	53735.8	29925.5	0	0	0	47550.2	0	0	0	0	0	0	0	20278.2	0	0
B1AXH1_S67	Nhsl2	B1AXH1	RTDsLYR	0.947	0	0	0	10155.3	0	0	0	0	0	0	0	0	8309.98	0	12315.2	0	0	0
B1AXH1_S758	Nhsl2	B1AXH1	SSLPPTsPMEK	0.955	0	21805.8	15843.3	54185.1	50143.4	31088.7	0	32202.5	0	0	0	0	0	0	34262.6	20560.8	28392.1	0
B1AXH1_S800	Nhsl2	B1AXH1	HHsDTNFGVK	0.964	22908	0	16972.1	37651.5	21873.8	36956.3	27826.8	22805	25571.7	21760.7	27925.7	23881.8	29953.1	30538.2	19085.1	23627.5	32230.3	32988.3
B1AXH1_T757	Nhsl2	B1AXH1	SSLPPtSPMEK	0.957	0	22070.6	18784.4	0	32751.7	28623.8	0	0	0	23880.8	0	0	0	0	0	0	0	0
B1AY10_S147	Nfx1	B1AY10	EHsPSESEK	0.969	28998.3	29604.9	14138.2	17357.3	19430.8	10188.6	16237.8	0	0	12073.2	21505.3	11992.7	20044.9	0	5684.81	19773.7	12346.9	6498.09
B1AY10_S81	Nfx1	B1AY10	sPQGFFQSSNK	0.97	0	28643.6	23632.1	78101.2	70550.3	66294.2	31765.3	17940	30151.6	20555.7	19192.4	26528	0	0	29673.9	0	20102.3	18191.7
B1AY13_S1296	Usp24	B1AY13	QLsVSDR	0.97	32746.9	35568.8	26225	25316.2	38311	23096.8	29783.5	19551.5	33709.5	25406.2	20141.2	15536.5	26767	23397	30047.7	26771.6	22684	26534.7
B1AY13_S146	Usp24	B1AY13	REEsLGK	1	0	56814.2	53107.2	24897.7	35563.4	0	33940.7	13250.1	113337	24976.8	46612	26694.4	112604	112924	26937.5	47527.7	25552.7	34834.6
B1AY13_S1940	Usp24	B1AY13	NMDQGGGGsPR	1	33522.8	50033.5	40805	144409	140642	112288	64085.2	0	36860.7	55744.7	67737.5	76859.4	57057.2	43326.8	45049.4	59560.7	41892.5	47863.7
B1AY13_S2044	Usp24	B1AY13	VSDQNsPVLPK	0.971	2981962	2756555	2.45219e+06	2388227	2.22477e+06	2.32004e+06	2.16082e+06	2.46736e+06	2655148	2.30402e+06	2.22122e+06	2.04858e+06	2089292	1.80769e+06	2316439	2373474	2.32931e+06	2.58904e+06
B1AY13_S2601	Usp24	B1AY13	HLQQGSEsPMMIGELR	0.962	0	0	47460.1	38893.3	0	17836.4	0	23293	0	0	0	0	0	0	0	28792.2	0	0
B1AYL1_S1511	Scn7a	B1AYL1	TLsEDDFR	0.968	52844.1	38439.2	51779	45561.5	49779.5	48750	40462.9	0	40546.5	19478.6	44012.3	34342	35126.4	36820.3	67558.6	22403.1	66751.6	43005.4
B1AYL1_S905	Scn7a	B1AYL1	KsSTGQISR	0.957	0	0	12727.5	0	0	10846.7	0	0	0	0	30126.6	0	0	33134.4	0	0	26383.8	0
B1AYL1_S906	Scn7a	B1AYL1	KSsTGQISR;SsTGQISR	0.964	23690.7	0	22018.8	12154.1	17749.3	20841.2	10393.6	0	0	16708.3	38365.1	12872.2	25629.8	0	15738.1	20437.4	20514.7	21226
B1AZ14_S1012	Cobll1	B1AZ14	AETsPPPVFPK	0.968	2.67353e+06	1.36681e+06	2.24891e+06	4.45578e+06	2.72472e+06	4.01849e+06	2751901	3193392	3095238	1.82e+06	1.25021e+06	2165699	1.11814e+06	886974	2.05022e+06	1.35272e+06	1.1743e+06	1.28282e+06
B1AZ14_S1028	Cobll1	B1AZ14	PMTLPAETsPPPVFPK	0.952	0	70726.7	310248	757756	253132	745515	482626	765532	20136.5	76258	0	255928	35093.9	59470.7	84389.8	41881.2	28716	0
B1AZ14_S1060	Cobll1	B1AZ14	AETsPPPVAAK	0.969	1.4999e+06	1.39157e+06	1.39284e+06	4.03081e+06	3.23626e+06	4.51768e+06	1903402	1.97322e+06	2.44048e+06	1.35065e+06	1.52628e+06	1392304	802989	472350	1.86627e+06	884679	835349	1.21508e+06
B1AZ14_S1182	Cobll1	B1AZ14	QsSLTFQSSDPEHVR	0.965	124484	170967	0	180797	74328.5	0	121249	0	57602.1	0	38176.3	0	45095.4	54092.8	0	106989	0	0
B1AZ14_S216	Cobll1	B1AZ14	sLNDLGLR	1	0	0	15797	23577.5	0	0	11626.3	12897.9	0	0	0	10777.2	10334.4	0	0	11813.5	0	0
B1AZ14_S24	Cobll1	B1AZ14	TPAMQPAGsAGR	0.97	58063.9	75957.1	75073.7	43727.3	48533.9	46126.7	54379.2	40179.8	0	40427	0	0	0	29170.1	35763.8	93090.3	40495.5	60031.5
B1AZ14_S268	Cobll1	B1AZ14	EQTAsAPATPLVSK;EQTAsAPAtPLVSK	0.968	671250	1.03362e+06	706122	482242	385274	532872	714572	677521	899581	495725	516340	320127	805260	496475	737550	787905	782960	692875
B1AZ14_S334	Cobll1	B1AZ14	STsVDDTDK	0.969	165894	166004	162367	278631	245021	143101	85178.8	23106.8	170078	101542	96306.3	54023	123009	89327.6	50698.4	116954	100333	84383.7
B1AZ14_S341	Cobll1	B1AZ14	STSVDDTDKsSSEAIMVR	0.952	0	22519.6	0	12963.6	0	13405.2	21815.7	19070.8	0	0	0	10979.6	0	13688.9	0	0	0	4411.94
B1AZ14_S342	Cobll1	B1AZ14	STSVDDTDKSsSEAIMVR	0.951	0	0	89067.5	0	37844.3	34929.8	52427	53022.3	58801.2	0	0	0	31394	0	22613.1	69028.7	52544.8	0
B1AZ14_S352	Cobll1	B1AZ14	TGsLQLSSTSIGTSSLK;TGsLQLSSTSIGTSsLKR	0.959	0	61172	0	83531.9	0	243493	171332	222040	0	45537.5	0	121131	48107.6	0	0	0	49936.4	0
B1AZ14_S356	Cobll1	B1AZ14	TGSLQLsSTSIGTSSLK	0.958	0	0	15397.5	0	0	10980.1	0	13201.7	0	0	0	0	0	0	0	6350.57	0	0
B1AZ14_S359	Cobll1	B1AZ14	TGSLQLSSTsIGTSSLK	0.823	0	0	17325.7	0	0	8268.89	0	0	0	9831.04	0	0	0	0	0	0	0	0
B1AZ14_S364	Cobll1	B1AZ14	TGSLQLSSTSIGTSsLK;TGsLQLSSTSIGTSsLKR;tGSLQLSSTSIGTSsLKR	0.958	0	61172	35954.3	114457	47982	61262.8	0	81671.6	0	45537.5	0	43246.7	0	0	0	0	14176.7	0
B1AZ14_S475	Cobll1	B1AZ14	EELsEAsK	1	0	0	0	0	0	0	0	0	0	21900	0	20420.8	14366	0	0	13836.1	0	0
B1AZ14_S478	Cobll1	B1AZ14	EELsEAsK	1	0	0	0	0	0	0	0	0	0	21900	0	20420.8	14366	0	0	13836.1	0	0
B1AZ14_S489	Cobll1	B1AZ14	sPDIASASTDMR	0.97	46842.2	39856.5	50563.3	271189	185350	137045	62215.6	19937.8	37176.9	35118.4	33315.5	31610.6	46242.1	35996.6	38239.5	38668.6	27463.5	52097.9
B1AZ14_S496	Cobll1	B1AZ14	SPDIASAsTDMR	0.959	0	0	0	0	0	0	16848.7	0	0	0	0	0	0	0	0	0	0	0
B1AZ14_S509	Cobll1	B1AZ14	DPDsALGISDGETSPSSK	0.784	0	0	0	49755	0	0	0	0	0	0	0	0	0	0	0	0	0	0
B1AZ14_S514	Cobll1	B1AZ14	DPDSALGIsDGETSPSSK;ITVEKDPDSALGIsDGETSPSSK	0.97	1.51995e+06	2.02731e+06	2.40098e+06	1.39819e+06	1.93139e+06	1.62135e+06	1.55792e+06	1.76253e+06	753422	1093083	1.0778e+06	1.06661e+06	1.09437e+06	1.33605e+06	994068	1798693	1.11395e+06	1.58927e+06
B1AZ14_S519	Cobll1	B1AZ14	DPDSALGISDGETsPSSK;ITVEKDPDSALGISDGETsPSSK	0.966	460793	74964.9	1.16278e+06	1719841	1.64327e+06	1306510	218998	245424	559839	457254	153401	678355	1.47066e+06	83451.3	112910	0	0	24291.4
B1AZ14_S522	Cobll1	B1AZ14	DPDSALGISDGETSPSsK	0.76	0	0	0	0	0	0	0	0	0	0	0	0	0	0	0	0	28535.7	0
B1AZ14_T1011	Cobll1	B1AZ14	AEtSPPPVFPK	0.93	26190.4	538821	20291.3	4085503	1.89412e+06	2.37433e+06	22069.5	0	2.58775e+06	0	524711	16965.9	1.00354e+06	0	0	1.24765e+06	14109.3	0
B1AZ14_T1185	Cobll1	B1AZ14	QSSLtFQSSDPEHVR	0.956	418676	0	364458	445287	0	0	0	411378	0	0	0	0	0	0	0	0	0	0
B1AZ14_T16	Cobll1	B1AZ14	tPAMQPAGSAGR	0.968	0	17172.1	0	0	0	0	0	0	0	0	0	0	0	0	0	0	0	0
B1AZ14_T272	Cobll1	B1AZ14	EQTASAPAtPLVSK;EQTAsAPAtPLVSK	0.964	160593	394731	163832	122330	114093	157725	203732	93494.7	131093	77453.4	96609.4	69104.8	203589	113578	158438	161638	128049	160744
B1AZ14_T296	Cobll1	B1AZ14	PYISNtLPSDAPK	0.968	13354.4	28129.8	168659	59809.4	42940.3	84909.7	113986	135501	133475	183211	73897.2	117282	102719	77828.9	87571.8	138975	141977	120657
B1AZ14_T338	Cobll1	B1AZ14	STSVDDtDKSSSEAIMVR	0.929	0	0	0	0	0	0	0	0	0	0	0	0	0	27365.3	0	34963.5	0	0
B1AZ14_T350	Cobll1	B1AZ14	tGSLQLSSTSIGTSsLKR	0.912	0	0	0	0	29581.1	0	0	62581.1	0	0	0	43246.7	0	0	0	0	14176.7	0
B1AZ14_T362	Cobll1	B1AZ14	TGSLQLSSTSIGtSSLK	0.821	0	0	36501.7	0	0	0	0	0	0	0	0	0	0	0	0	0	0	0
B1AZ14_T518	Cobll1	B1AZ14	DPDSALGISDGEtSPSSK	0.961	171565	214175	171017	830199	252701	1290003	224696	226453	0	124975	138895	155845	106180	0	183797	130104	55133.8	92138.2
B1AZ14_T862	Cobll1	B1AZ14	tLSSPTGTETNPPK	0.962	0	2.20043e+06	0	1.26953e+06	0	0	0	1.6836e+06	1.82066e+06	1.14762e+06	0	0	1.26477e+06	0	0	1.24724e+06	1.46033e+06	0
B1AZA5_S12	Tmem245	B1AZA5	GGPAEAPsPR	1	567127	587756	147768	377875	133115	344236	487144	260920	446093	499800	833422	419721	280156	354039	473937	411073	583865	777554
B1AZA5_S16	Tmem245	B1AZA5	GsPRPESR	0.971	0	0	26399.6	33551.5	0	29436.8	29861.2	0	49666.6	28207	33655.2	0	38641	44264	14542.5	46744.2	28089.8	39057
B1AZA5_S323	Tmem245	B1AZA5	sSPSSPSPTLGR;sSPSsPSPTLGR	0.967	86675.2	94006.7	12954.8	71025.3	148213	41558.2	131974	101245	124942	102304	107815	58795	61657.8	51881.8	75050.2	75386.9	65575.1	72157.6
B1AZA5_S326	Tmem245	B1AZA5	SSPsSPSPTLGR	0.9	104302	0	0	0	0	0	121404	0	0	0	0	0	0	0	0	0	0	0
B1AZA5_S327	Tmem245	B1AZA5	SSPSsPSPTLGR;sSPSsPSPTLGR	0.966	104790	91671.2	101305	402299	402470	389192	143168	147019	167807	120239	131752	150176	76450.5	72420.1	220918	86518.2	94821.2	99202.1
B1AZA5_S329	Tmem245	B1AZA5	SSPSSPsPTLGR	0.966	229439	165011	154208	101014	100928	130820	158631	189200	162527	137525	145017	108481	128273	88010.1	120891	142317	141367	143613
B1AZI6_S1219	Thoc2	B1AZI6	sDESGAEETDK	0.966	0	0	17614	13283.2	0	0	0	0	0	6237.1	11812.9	4206.62	12914.3	17715.5	0	14433.1	7466.7	0
B1AZI6_S1299	Thoc2	B1AZI6	ALGKDsK	1	0	31403	0	0	0	0	0	0	0	0	0	0	0	0	0	0	0	0
B1AZI6_S1393	Thoc2	B1AZI6	TPVSGSLKsPVPR	0.875	0	0	0	65840	47359.2	55467.9	18428.2	0	0	22642.2	0	17784.7	9177.59	0	6661.77	16318.5	0	0
B1AZI6_S1417	Thoc2	B1AZI6	IDSHPsPSHSSTVK	0.963	0	23348.4	0	40597	29254.3	26415.3	34283.6	18687.1	25748.4	16788.9	37740	16277.1	32656.8	57986.8	0	44861.8	9735.55	36666.9
B1AZI6_T1285	Thoc2	B1AZI6	EKtPATTPEAR	0.967	0	0	0	9899.05	0	12098.6	9626.53	0	0	0	0	0	0	0	13811.5	9242.42	0	9145.27
B1AZI6_T1289	Thoc2	B1AZI6	TPATtPEAR	0.931	0	0	0	22677.5	0	0	0	0	0	0	0	0	0	0	16305.4	0	0	0
B1AZP2_S683	Dlgap4	B1AZP2	EEPsPATK;EEPsPAtK	1	0	48067.2	0	61935.1	232671	0	234483	28843	299943	198713	49222.7	7129.45	284435	219074	165491	133484	241806	191666
B1AZP2_T686	Dlgap4	B1AZP2	EEPsPAtK	1	0	48067.2	0	61935.1	232671	0	234483	28843	299943	198713	49222.7	0	284435	219074	165491	133484	241806	191666
B1AZP2_T915	Dlgap4	B1AZP2	ANSWQLVEtPEK	0.966	0	0	0	0	0	0	0	0	0	12599	11270.2	23139.7	0	0	0	0	0	0
B1B0C7_S1756	Hspg2	B1B0C7	NLIHTSNsR	0.957	0	0	0	0	0	0	0	0	0	26238.9	0	0	0	0	0	0	0	0
B1B0E8_S434	Zrsr2	B1B0E8	DHsPGPWSQSR	0.97	20295.2	24657	23448	28826.5	30813.6	23341	30632.3	28618.2	25482.2	32014.7	25088	27230.3	35987.6	33305.4	37134.2	27454.8	29274.8	26419.5
B2KF05_S402	Brpf3	B2KF05	sLSEVGDEDGPK	0.967	49021.8	48081.4	57090.4	46127	54365.5	49772.4	50942	44904.7	39758.4	57518.9	55200.6	48257.5	64172.8	50570.2	61351.3	44188.5	45783.2	42495.2
B2KF05_S404	Brpf3	B2KF05	SLsEVGDEDGPK	0.961	32425.6	32111.6	38460.9	37976.1	47019.2	35522.3	33076.4	0	23905.9	0	33175.8	49151	38985.7	46020.4	31270.3	34854.4	31902.4	36950.2
B2KF05_S712	Brpf3	B2KF05	GTHLPEsPR	0.953	30719.2	0	18977.6	16460.8	24309.8	21928.2	22253	28532.4	29188.1	28787.1	14021.2	32021.2	19052.1	18579.1	35485.4	30687.6	25949.8	18397.9
B2KF50_S430	Uhrf1bp1	B2KF50	KADsFSSPGK	0.965	0	0	17638.2	14548.8	0	23473.3	10942.1	11815	0	21955.3	0	0	8525.19	0	20358.6	15603.1	18472.6	12579.3
B2KFM4_S355	Sox5	B2KFM4	ASVPAALAsPSAR	0.91	0	0	0	0	0	18426.6	0	0	0	0	0	0	0	0	0	0	0	0
B2KFM4_S74	Sox5	B2KFM4	VMSSLAPYNSSTsPQK	0.857	0	0	0	0	0	0	0	0	0	0	0	0	0	0	19885.1	0	18008.7	0
B2M0S2_S495	Gm45927	B2M0S2	KLsPTEPR;LsPTEPR	0.97	659032	488510	361796	728081	630949	656610	680781	685769	1.25471e+06	258425	987065	687575	566525	784156	320729	651699	215782	637133
B2M0S2_S50	Gm45927	B2M0S2	EDsYHVR	0.966	0	0	23292.7	16937.4	24407.8	17676.7	19050.3	0	0	33645.2	20748.8	28374.5	26206.6	35580.8	28682.7	25175.4	25917.6	24842.2
B2RQC2_S1255	Usp42	B2RQC2	KsEDFIK	1	0	0	0	0	0	0	0	18362.6	0	26984.4	0	0	24145.1	26388.7	40666.5	0	29174.1	26565.3
B2RQC2_S737	Usp42	B2RQC2	GPAGEESWTTTGGSsPK	0.957	0	0	22871.5	17417.1	0	0	27628.6	32043.5	20517.9	18172.7	0	27961.6	22421.2	37589.4	34369.2	23802.3	16304.3	21602.8
B2RQC6_S1038	Cad	B2RQC6	VLGTsPEAIDSAENR	0.949	0	0	0	40927.4	0	0	0	0	0	21751.1	0	27659.6	0	0	0	0	0	0
B2RQC6_S1406	Cad	B2RQC6	RLsSFVTK	0.958	65750.3	48297.8	51484.4	34341.7	32031	50938.3	112785	113179	138043	207365	165535	195462	109326	132742	51700.9	90315.8	103475	87462.6
B2RQC6_S1859	Cad	B2RQC6	AsDPGLPAEEPK	1	211026	275190	264109	413573	365139	428033	618336	473203	575994	469138	561407	759009	463362	491306	457092	331358	291711	347028
B2RQE8_S649	Arhgap42	B2RQE8	SQGLWTTsPESSSR	0.955	0	18517.7	29496.9	41195.8	41989.9	41508.6	25197.4	22140.3	0	25395.5	18908.1	26914.8	31914.6	34495.7	22774.3	29026.4	27302.1	20378.2
B2RQG2_S1112	Phf3	B2RQG2	MAPPIDDLsPK	1	122277	117206	162882	361613	320208	341347	164808	165891	133744	232238	155473	206475	148419	144670	158947	115748	150656	135332
B2RQG2_S1163	Phf3	B2RQG2	STFsPTPR	0.966	39098.6	28375.8	32989.1	30198.1	31989	35235.8	21805.5	28501.4	0	23335.6	27130.6	29143.9	16516.5	27583	36143.4	25868.5	26119.9	20213
B2RQG2_S1882	Phf3	B2RQG2	RHsDPWGR	1	0	0	0	51231.9	44019.9	59576.3	0	0	0	0	0	0	0	0	0	0	0	0
B2RQG2_S1909	Phf3	B2RQG2	FYsDSHHLK	0.96	0	0	0	74166.8	60622.8	73543.7	14171.8	21920.7	23807.6	27562.2	18247.3	21929.9	9932.67	21052.1	18506.9	11344.8	12623.2	13696.4
B2RQG2_S282	Phf3	B2RQG2	TNSsPLFK	0.964	72785.4	63561.7	0	79375.3	76111.7	84408.5	0	0	69535.2	147128	88634.4	0	99113.6	63595	133936	50918.6	109898	0
B2RQG2_S377	Phf3	B2RQG2	NTVDIVDKPENsPQR	0.971	496998	412360	285128	425094	312796	334684	396674	423033	450791	497741	360544	381592	384587	529810	345348	451004	435645	443203
B2RQG2_S394	Phf3	B2RQG2	NELETLGYGEDTEsNDAR	0.952	0	0	0	15883.1	0	0	0	0	0	0	0	15857.1	0	0	0	0	0	0
B2RR83_S1105	Ythdc2	B2RR83	ADGIPNDSsDSEMEDR	0.958	52155.3	163284	65299.3	45628.7	0	136392	65040.6	54209.3	0	66758.1	0	0	144302	66234	122582	128016	76806.9	99634.1
B2RRD7_S84	Brpf1	B2RRD7	QSPSPSEVSQsPGR	0.962	12489.7	0	17336.7	0	26242.5	0	0	0	0	0	0	0	0	0	0	0	0	0
B2RRD7_S858	Brpf1	B2RRD7	DGQTDsAAEESSSQETSK	0.968	0	18669.7	18511.5	13877.5	15109.5	18996.1	16118.9	0	18825.9	13588.2	26985.9	17088.2	22497	25545.7	32624.6	17394.5	29086.7	22143.8
B2RRE7_S1000	Otud4	B2RRE7	TAADVVsPGANSVDR	0.961	24242.7	21903.5	17799.4	195875	127094	120483	31284.1	24074	27427.5	31026.4	33638.2	39949.3	18642.2	0	51269.8	14730.4	29912	23535.4
B2RRE7_S1016	Otud4	B2RRE7	EEsSEDENEVSNILR	0.952	0	20937.1	34192.8	18026.4	0	0	21737.8	19737	0	0	0	16343.9	0	0	0	12443	0	0
B2RRF0_S1172	Ptprk	B2RRF0	IDsQTNSSHLK	0.964	0	21529.8	0	18756.6	17913.3	20364.2	11341.7	10591.7	0	18440.9	0	10389.5	10528.3	0	16987.1	14065.4	15492.5	18047.1
B2RRF0_S835	Ptprk	B2RRF0	YENHsATAESSR	0.965	0	0	10027.5	13370.4	10891.8	18748.4	7008.37	0	0	0	0	0	5023.68	6444.22	4432.65	10577.2	5723.35	7748.22
B2RT41_S16	Zfc3h1	B2RT41	AAAADPSTPASSGLsPK	0.963	0	0	0	0	0	0	0	20624.2	0	0	55380.4	21021	8673.04	0	56266.8	0	0	0
B2RT41_S29	Zfc3h1	B2RT41	EEGELEDGEIsDDDNSR	0.961	0	21534.8	24671.8	12325.3	19275.7	18615.2	22758	17619.5	0	18476.3	0	34596	16716.3	0	0	0	0	0
B2RT41_S356	Zfc3h1	B2RT41	RLsASDIVSEK	0.963	77863.7	0	111028	147159	131550	155780	140212	138472	142237	220647	139113	182324	133390	175134	61948.4	137655	120020	112087
B2RT41_S504	Zfc3h1	B2RT41	sKSSDPDLR	0.883	0	0	0	0	0	0	0	0	0	0	0	0	0	0	0	0	28492.1	0
B2RT41_S506	Zfc3h1	B2RT41	SKsSDPDLR	0.947	0	0	0	21946.2	31694.1	0	0	0	0	0	13075	23565.5	26251.5	29872.9	21329.7	0	31390.4	20422.1
B2RT41_S952	Zfc3h1	B2RT41	LDNsPISSPR	0.968	43260.8	41162.2	38286.5	45487.7	45006.5	39243.3	32481.9	33795.5	0	33722.1	37879.8	43846.8	31704.3	24961.4	0	31642.1	34230.8	29533.8
B2RT41_T769	Zfc3h1	B2RT41	ENDPLRtPEALPEEK	1	0	0	0	16817	0	49978.2	0	0	0	0	0	0	0	0	0	0	0	0
B2RUG9_S1030	Apc	B2RUG9	YsDEQLNSGR	0.957	0	31311.8	0	24194	32708.6	0	31911.6	0	0	27956.6	32703.8	32280.5	0	38734.1	46888.4	39408.7	0	39337.9
B2RUG9_S128	Apc	B2RUG9	EsTGYLEELEK	0.954	0	0	19226.6	16237.8	0	0	14009.8	12560.7	0	0	0	15928.5	0	0	0	0	0	0
B2RUG9_S2260	Apc	B2RUG9	sPSEGPGATTSPR	0.965	0	0	23355.7	0	0	0	56834.7	0	29002.6	38793.6	47358.1	27189.2	23378.2	39685	38878.4	47300.1	32356.3	43463.6
B2RUG9_S2283	Apc	B2RUG9	SELsPITR	0.968	27851.4	0	36326.6	24511.8	23947.8	23136.9	26122.9	25047.8	28332.9	32096.1	33172.8	26517	17525.5	24102.4	29180.9	27966.4	25861.9	32789.9
B2RUG9_S2449	Apc	B2RUG9	EAPsPTLR	0.971	70306.1	0	69012.6	74587.4	61991.4	49400	32431.2	69524.4	67952.9	47743.4	63085	37192.5	76714.2	32537.9	55766.6	63005.2	84625.9	43031
B2RUG9_S2571	Apc	B2RUG9	TGSSsSILSASSESSEK	0.842	0	0	0	35674.5	0	0	30346.3	24082.8	14951.5	0	0	0	0	0	0	0	0	0
B2RUG9_S2577	Apc	B2RUG9	TGSSSSILSAsSESSEK	0.955	0	0	13598.6	8617.47	0	0	13839.1	0	0	13267	0	14238.6	9573.01	0	0	0	0	0
B2RUG9_S2674	Apc	B2RUG9	sPTGNTPPVIDSVSEK	0.968	62467.8	66489.9	53185.2	163635	161654	137511	109758	91177.6	110821	98083.5	98763.2	93899.9	84172.1	73634.2	123186	74575.8	82096.7	84921.3
B2RUG9_S2708	Apc	B2RUG9	QSVGsGSPVQTVGLETR	0.804	0	23133.3	31152.6	0	28837	0	0	22189.8	0	31876.7	24345.4	0	0	26333.6	24798.1	19390.5	0	26012.4
B2RUG9_S2710	Apc	B2RUG9	QSVGSGsPVQTVGLETR	0.966	20169.1	0	31152.6	33659.4	17954.8	29774.4	28951.1	29416.3	24413.2	34421.6	24678	24814.5	23389.5	26792.7	25071.8	31488.6	27010.8	23848.1
B2RUG9_S2771	Apc	B2RUG9	HSsPSGTVAAR	0.959	0	0	0	0	14840.7	0	7537.46	0	0	0	0	0	0	0	12101.9	7920.4	0	0
B2RUG9_S2829	Apc	B2RUG9	TDSTESSGAQsPK	0.968	0	15201.5	12175.8	12093.9	17597.3	8482.72	7969.38	0	0	10018	16881.3	7577.69	9472.03	12148.7	0	13923.5	11026.4	11677.9
B2RUG9_S985	Apc	B2RUG9	PSVESYsEDDESK	0.954	0	0	14966.8	16103	22135.3	0	0	17640.2	0	15153.8	18639.7	17839.2	21694.5	24599	22642.7	0	0	0
B2RUG9_T129	Apc	B2RUG9	EStGYLEELEK	0.962	0	0	18928.8	16979.8	13602	0	14824.4	12689.3	0	17790	0	22243.6	7673.51	12613	0	0	0	0
B2RUG9_Y1029	Apc	B2RUG9	ySDEQLNSGR	0.945	34103.5	29592.7	35657.3	27159.4	0	33667.7	30217.6	28841.8	0	31479.2	31808.6	0	40702.7	32906.6	0	0	34529.3	42998.8
B2RUG9_Y984	Apc	B2RUG9	PSVESySEDDESK	0.938	0	0	0	0	0	0	18818.5	0	0	0	0	0	0	0	0	0	17130.6	0
B2RUJ5_S289	Apba1	B2RUJ5	QSMSSQsLDK	0.962	0	0	0	0	0	0	0	0	0	0	15891.8	20237	9585.24	0	17691.5	0	11154	9160.52
B2RUJ5_S571	Apba1	B2RUJ5	sNSQENVEASHPSQDGK	0.932	0	39237.6	0	34681.4	18955.7	17861.4	28576.6	0	0	17148.8	16421.8	19650.2	0	43893.7	61224.3	43576.7	57923.2	64337.8
B2RUJ5_S573	Apba1	B2RUJ5	SNsQENVEASHPSQDGK	0.966	22655	13966.8	14663.4	30148.8	28535.3	8649.43	19739.5	0	0	0	15966.9	10293.3	56823.7	0	20247.6	11101.5	79271.7	0
B2RUK2_S1013	Erbin	B2RUK2	SEsAENHSYAK	0.968	35417.8	31649.8	27204	49211.4	32545	38287	42488.6	6531.32	40394.9	27357.8	67271.1	49933.2	41426.6	34859.7	33872.8	45573.1	54775.8	53157.1
B2RUK2_S1125	Erbin	B2RUK2	AYsIDGPNTSR	0.965	43022.7	36662.7	0	70295.9	43049.6	41781.8	40998.4	28907.5	35757.1	30848.3	0	44032	31594.2	26663.2	32282.6	26134.9	32860	34064.5
B2RUK2_S1150	Erbin	B2RUK2	TMsVSDFNYSR	0.962	0	15408.9	0	33316.5	21996.7	22536.3	0	15190.1	0	12113.2	0	12029.5	10453.8	0	0	5978.02	0	0
B2RUK2_S1171	Erbin	B2RUK2	VGsEHSLLDPPGK	0.967	153677	0	0	13077.9	31434.3	69581.9	4977.47	9515.94	0	10019.1	51141.5	76440.2	20346.2	50529.3	18653.2	130986	36563.8	0
B2RUK2_S1174	Erbin	B2RUK2	VGSEHsLLDPPGK	0.939	0	0	27059.9	0	0	0	0	0	0	0	0	0	0	0	0	0	0	0
B2RUK2_S1245	Erbin	B2RUK2	GsGGHIFR	1	0	0	49233.6	78659.9	83449	86639.5	47156.2	40061.9	61279.4	45346.1	54889.1	36123.8	58896.9	48133.1	42941.3	67964.1	73677.4	57831.1
B2RUK2_S840	Erbin	B2RUK2	ASsSADVGISK	0.968	159152	164084	170951	147689	214790	188902	194802	105551	264284	187253	318064	208401	201852	183979	181524	243992	174598	225352
B2RUK2_S841	Erbin	B2RUK2	ASSsADVGISK	0.964	0	0	81850.3	0	0	0	0	0	0	83802.2	0	206397	141437	0	0	0	0	0
B2RUK2_S849	Erbin	B2RUK2	sTEDLSPQR	0.97	443266	489160	485206	369474	529479	486707	452298	350452	602204	379287	530584	576548	527967	593584	450230	623232	433836	603440
B2RUK2_S854	Erbin	B2RUK2	STEDLsPQR	0.967	0	93993.9	0	338787	343738	270506	165486	75547.9	207933	143994	231313	202974	0	100359	183662	96541.9	0	108570
B2RUK2_S867	Erbin	B2RUK2	sHSITNMETGGLK	0.909	0	48109.6	0	0	0	0	59830.9	0	66859.4	86218.9	0	0	0	0	0	0	0	0
B2RUK2_S869	Erbin	B2RUK2	SHsITNMETGGLK	0.965	122859	121370	119042	134761	133201	62525.2	154695	207945	172996	186047	148513	134579	139858	149232	122571	99936.7	52206.5	119229
B2RUK2_T485	Erbin	B2RUK2	YPtPYPDELK	0.968	49528.6	0	48753.2	55026.1	29638.1	59250.2	45448.1	64863.2	37166	71702.3	36923.7	75588.6	50962.3	59935	34406.2	48187.1	51054.5	44607.3
B2RUK2_Y1124	Erbin	B2RUK2	AySIDGPNTSR	0.887	0	0	29113.8	0	0	0	0	0	0	0	49278	0	0	23762.4	32996.8	0	33305.3	0
B2RUP2_S149	Unc13d	B2RUP2	VGVAEGsPVSR	0.97	113984	98923.2	117190	126998	90907.9	146602	143953	114645	206027	163360	140637	184209	125475	130940	216315	108367	211520	174780
B2RUR8_S467	Otud7b	B2RUR8	STPESGEsDKESVGSSSLGNEGSR	0.957	17702.3	27581.7	35941.9	0	35448	50338.7	33055.4	29981.4	17510	0	27159.8	0	27525.2	0	19167.4	21689.6	30145.6	23287.8
B2RUR8_S471	Otud7b	B2RUR8	STPESGESDKEsVGSSSLGNEGSR	0.955	0	0	0	54340.3	0	0	33891	0	0	11102.3	0	20671.9	26915.3	23076.5	0	0	27999.1	0
B2RUR8_S527	Otud7b	B2RUR8	KNMGGLMHsK	1	0	0	0	0	0	0	0	0	0	0	0	0	0	0	0	0	16547.6	0
B2RUR8_S680	Otud7b	B2RUR8	KPEPDGGEDQPSDsPAEPK	0.914	0	0	0	0	0	18107.9	0	0	0	0	0	0	0	0	0	0	0	0
B2RWS6_S1037	Ep300	B2RWS6	EEEEQPSTSATQSsPAPGQSK;TDGKEEEEQPSTSATQSsPAPGQSK	0.969	59428.9	57225.9	47295.9	57425.5	34452.3	40178.5	63869	62558.9	0	51144.8	61136.1	50926.7	66415.7	88487.9	59622.7	65325.9	82151.5	70342.3
B2RWS6_S12	Ep300	B2RWS6	AENVVEPGPPsAK	1	0	0	20712.4	54053.8	41718.9	50275.7	26948	0	0	0	25071.2	33736.5	31739.4	18316.7	45980.1	29716.7	26278.8	30080.9
B2RWS6_S2306	Ep300	B2RWS6	sPQPVPSPR	0.971	98795.9	101256	74920.8	74424	82281	57383.4	83507.9	79602.9	77798.1	81094.4	107644	126931	104942	92229.3	174615	99321.1	103241	88343.8
B2RWS6_S2325	Ep300	B2RWS6	PQSQPPHSSPsPR	0.96	0	0	0	0	7018.16	0	25370.3	13504.7	0	0	13722.9	9435.03	11921.4	29687.6	21620.5	13846.8	16765.2	0
B2RWS6_S500	Ep300	B2RWS6	NQQSQPSGQsPQGMR	0.935	0	0	0	14295.4	0	0	0	0	0	0	0	0	0	0	13857.9	0	0	0
B2RWW2_S1792	Golgb1	B2RWW2	DALsDSAK	0.97	75994.6	66433.9	64253.9	34034.8	58762	36720.1	62578	16693	85916.3	65370	84262.1	68291.9	66531.6	75665.4	41587.7	74454.1	49750.2	66020
B2RWW2_S2655	Golgb1	B2RWW2	KVsEIEDQLK;KVsEIEDQLKK	1	90049.1	69336.4	125095	78962.4	35473.9	69009.1	83083.7	116196	93474.7	74918.8	104965	134359	52553.5	51752.4	24814.8	66406.5	43945.3	56557
B2RWW2_S2989	Golgb1	B2RWW2	QAsPETSASLDGSQK	0.969	0	0	0	34009.2	30075.1	27788.4	0	0	0	0	0	0	0	0	0	0	0	0
B2RWW2_S663	Golgb1	B2RWW2	ASEAGPLNDAGMELsSPK	0.807	0	0	29094.7	283721	0	196923	59680.9	59131.6	0	0	0	51733.3	20189.8	32391.8	29387.8	28125	17050.5	0
B2RWW2_S664	Golgb1	B2RWW2	ASEAGPLNDAGMELSsPK	0.961	0	0	0	293871	208926	249870	52205.9	61194.3	0	31480.5	0	44460.6	0	32200.5	35732.9	0	0	0
B2RWW2_T2992	Golgb1	B2RWW2	QASPEtSASLDGSQK	0.935	0	0	0	0	0	30626.8	0	15252.7	0	0	0	12550.9	0	0	10009.6	0	0	0
B2RX88_S869	Cspp1	B2RX88	AQsPPVPAR	1	42505.1	36327.1	29325.1	24386.3	18713.6	19119.8	29023.7	27103.6	0	42025.4	26720.2	26246.7	26760	19566.2	32605	28998.7	40071.9	33144
B2RXC2_S125	Itpkb	B2RXC2	ILsPPGPEEAQR	1	0	0	0	0	0	19003.6	0	0	0	0	0	0	0	0	0	0	0	0
B2RXC2_S189	Itpkb	B2RXC2	SSsQPPER	0.955	0	0	0	0	0	0	0	0	0	0	0	0	9246.95	0	0	25892.4	0	0
B2RXC2_S247	Itpkb	B2RXC2	DKEGVAPLLGPAsPTR;EGVAPLLGPAsPTR	0.967	0	46995.7	85484.9	147184	110317	219876	85021.7	92316.5	68447.6	71950.1	0	0	43823.9	46486.3	65220.9	47233.9	58611.5	46773.5
B2RXC2_S42	Itpkb	B2RXC2	AALsPGSVFSPGR	0.969	18474.7	0	28840.4	51266.4	25643.6	65580.2	25649.8	41462.3	0	12540.7	0	25803.7	7739.2	0	11580.8	17174.7	10220.6	12104.4
B2RXC2_T249	Itpkb	B2RXC2	EGVAPLLGPASPtR	0.896	67172.7	46496.5	0	0	0	168954	64936.2	0	0	72302.7	40392.2	58995.3	48127.2	0	0	0	0	0
B2RXC2_T266	Itpkb	B2RXC2	MERGtPASPR	0.878	0	126822	0	0	0	0	0	0	0	0	0	0	0	0	0	0	0	0
B2RXC8_S641	Ppp2r3a	B2RXC8	sPVGEKPK	1	18107.2	0	17261.4	55534.5	36436.9	29232.3	15983	0	33369.4	0	19392.3	11514.7	17913.1	0	7535.79	14492.6	0	14780.4
B2RXQ2_S1236	Ppfia1	B2RXQ2	VTSSMSsPSMQPK	0.941	0	0	0	0	0	25725.3	0	0	0	0	0	0	0	0	0	0	0	0
B2RXQ2_S337	Ppfia1	B2RXQ2	EATsVHDLNDK	0.955	23336.9	17438.3	19232.9	16451.6	19042.4	0	19019.2	0	0	0	18330	16411.6	16504.4	0	24344.3	22349.7	20817.9	20558.4
B2RXQ2_S554	Ppfia1	B2RXQ2	PHLGsVPDFR	1	0	0	0	0	0	28510.3	0	0	0	15341.9	0	0	0	0	0	0	0	0
B2RXQ2_S692	Ppfia1	B2RXQ2	VGSGsLDNLGR	0.961	127464	90948.8	78658.7	168723	158778	168583	172342	206465	182650	0	186825	210956	251925	202625	0	183546	0	235293
B2RXQ2_S717	Ppfia1	B2RXQ2	SMSSIPPYPASSLAGSsPPGSGR	0.96	0	0	99612.6	0	0	0	49156.3	58241.9	0	0	0	0	0	0	0	65506.3	0	0
B2RXQ2_S797	Ppfia1	B2RXQ2	GAPHTVsHEDIR	0.967	127749	116859	63082.2	114015	104505	146617	105592	131350	18993	99406.4	90149.2	72520.6	83914.6	74951	86457.7	85395.4	108732	92393.5
B2RXQ2_T596	Ppfia1	B2RXQ2	VQtLNEQDWER	1	0	0	39076.8	50379.8	41159.6	50361.4	0	0	0	0	0	59189.1	49653.8	40708.4	40283.3	33116	43454.5	57713.2
B2RXQ2_T795	Ppfia1	B2RXQ2	GAPHtVSHEDIR	0.961	0	90610	0	0	78002.9	0	0	0	71340	0	63179.5	0	0	63089.7	0	0	83983.8	0
B2RXR6_S983	Ankrd44	B2RXR6	sPPGTAVR	0.97	0	0	11083.7	110916	121394	104802	25078.6	0	113634	56118.5	51503.7	37978.9	41396.5	31109.5	140770	0	70526.8	71920.7
B2RXS3_S184	Scaper	B2RXS3	HVIQsPSTDR	0.961	0	0	0	20079.5	0	0	10888	0	0	0	0	13010.8	0	0	0	0	0	0
B2RXS4_S1574	Plxnb2	B2RXS4	VGVSQQPEDsQQDLPGER	0.969	33311.1	53076.5	63666.5	31701	32938.6	38447.2	42344.4	41341.5	14836.6	31320.4	28421.8	41842.1	52716.8	48700.4	34303.3	46164	27990.2	30526.6
B2RY03_S1085	Synpo2	B2RY03	SLsLPGR	0.966	0	0	37306.2	17962	24571.5	24741.1	28035.7	29206.6	0	40898.9	44483.2	35744.6	31372.9	33685.8	42573.4	32614.7	25424.4	35301.1
B2RY03_S1163	Synpo2	B2RY03	KVsPGSQEDWK	0.968	38271.1	28429	32732.1	31045.2	34111.4	27957.3	34050.2	30384	25063.1	21762.8	23809.5	28040.4	28914.1	27642.9	26553.1	37501.8	24870.9	30344.3
B2RY03_S220	Synpo2	B2RY03	STsPDPDWSSQLER	0.966	22948.4	65567.9	94874.2	76011.3	65601	0	84631.4	67404.2	26588.2	72740.4	38525	92257.6	88687.2	109823	57071.4	137990	71581.7	74548.9
B2RY03_S353	Synpo2	B2RY03	RSEsLSEK	0.957	25301.8	23802.2	21805.6	19334.9	0	23990.2	0	0	0	22243.6	36243.2	26963.6	40291.2	29495.5	24069.5	56958.1	35475.1	30140.2
B2RY03_S543	Synpo2	B2RY03	MQSSVsESSFQMGR	0.963	0	23412.8	28063.1	19807.1	24603.8	25059.7	21767.8	24426.5	0	22338.6	22418.3	23005	26319.6	26559.7	19886.2	30254.4	14325.1	18542.8
B2RY03_S596	Synpo2	B2RY03	PFLGSMNQPAAPFsPTR	0.958	0	0	53905.9	68757.7	19373	62951.3	53413.4	62905.5	0	22938	0	35749.4	0	0	0	47215.5	9810.37	0
B2RY03_S767	Synpo2	B2RY03	SPSSSQPVAPVsPVWSPGVAPAQR	0.965	0	0	0	0	0	6572	0	18722.4	0	0	0	0	0	0	0	0	0	0
B2RY03_S813	Synpo2	B2RY03	PAsALNLAGPFK	1	0	0	16741.4	12292.4	0	9370.99	17148.3	19090.3	0	15356.5	0	17807.5	6013.69	17443.6	0	14217.5	0	0
B2RY03_S895	Synpo2	B2RY03	AQsPTPSLPASWK;AQsPTPsLPASWK	0.971	506049	702524	841793	636853	864282	698305	772313	895796	440104	26933.9	546298	1015047	744957	749316	595499	1.01197e+06	793091	703151
B2RY03_S899	Synpo2	B2RY03	AQsPTPsLPASWK	0.951	0	0	19368.4	0	0	18305	17033.3	19080.5	0	0	0	23676.6	0	0	0	0	0	0
B2RY03_T598	Synpo2	B2RY03	PFLGSMNQPAAPFSPtR	0.9	0	0	0	0	0	64022.9	0	0	0	0	0	0	0	16433.5	0	0	0	0
B2RY03_T744	Synpo2	B2RY03	tPPPVAPK	1	0	0	0	0	0	0	0	0	0	0	0	0	0	0	17684.2	0	19952.9	0
B2RY04_S1765	Dock5	B2RY04	sLQLVDSR	0.972	96471.6	92420	107523	99400.9	109648	103856	119492	111958	134097	99588.4	95426.2	97443.3	102318	74007.9	103803	90590.5	88239.8	91388.2
B2RY04_S1832	Dock5	B2RY04	NsAEIAPPLPVR	1	139242	100688	182410	283582	275802	254269	260687	237318	224275	176860	137768	220778	129588	164814	149693	158314	128337	120947
B2RY51_S1371	Trip11	B2RY51	LsDSVAASSEVER	0.941	0	0	0	0	0	0	0	0	0	0	0	15833	0	0	0	0	6447.99	0
B2RY51_S1888	Trip11	B2RY51	LSVHGLKPLDsPGR;PLDsPGR	1	22692.3	0	21596.6	0	22914.8	29552.5	14671.3	0	0	12344.3	0	0	11022.5	10709	13097.5	12023.3	9324.7	14279
B2RY56_S578	Rbm25	B2RY56	QEPEsEEEEEEK;QEPEsEEEEEEKQEK	1	0	0	22786	13714.5	17355.3	18244.8	16878.9	11102.6	0	0	24393.6	0	45013.6	32486.6	32409.5	53226.2	44562.3	22932.9
B2RY56_S672	Rbm25	B2RY56	LGASNsPGQPNSVK	0.955	398909	491603	251072	442518	445433	380421	243760	273107	331725	227941	195239	186011	257021	121881	429485	218427	476793	319756
B2RY56_S698	Rbm25	B2RY56	FEDEDsDDVPR	1	79081.5	98992.9	102354	67961.4	105910	89899.1	82421.9	86070.6	47234.6	97036.8	75796.1	88647.4	90027.1	79871.3	67485.6	74194.8	0	37819.1
B2RY79_S1252	Dock9	B2RY79	GsLISTDSGNSLPDR	0.968	18523.4	55113.5	45210.8	30858	27579.6	38920.6	27592	25755.3	0	22687.8	19298.8	28056.3	28680.3	23799.3	29630.4	31628.1	27787.3	31815
B2RY79_S1261	Dock9	B2RY79	GSLISTDSGNsLPDR	0.957	0	0	14402.8	0	0	0	0	0	0	0	0	0	0	0	0	0	0	0
B2RY79_S20	Dock9	B2RY79	ALsKPGTAAELR	0.969	77023.1	0	59395.1	44614.5	29637.4	40325.9	67806	59792.1	66109.1	40153.8	32000.2	24239.7	33562.6	31947.6	21260.6	36303.9	26605.8	30151.7
B2RY79_S31	Dock9	B2RY79	QsVSEVVR	0.968	51720.7	59421.7	46325	0	0	0	0	0	0	22034.1	0	0	0	21486.4	0	0	28792.7	0
B2RY79_S924	Dock9	B2RY79	AEPYVAsEYK	0.968	559004	630328	828872	396953	337047	518934	387897	513797	390486	447775	81463.4	433688	397798	269551	339625	353634	372718	89368.3
B5TVM2_S414	Ildr2	B5TVM2	EDREsFR	1	37099.2	45286.6	0	0	0	0	0	0	0	27363.6	51260.3	0	54340.8	0	0	0	57203.5	0
B5TVM2_S511	Ildr2	B5TVM2	GWTYsPAPAR	0.965	21691.1	30486.7	28540.9	22285.4	37461.1	33017.2	21952.6	23315	0	18151.7	16303.6	22828.3	23559.3	0	32328.1	16119.1	21609.3	18053.7
B5TVM2_S562	Ildr2	B5TVM2	GGsLETPSK	0.969	0	28238.8	25251.2	15956.8	16165.7	0	21067.6	0	25346.6	18189.7	0	12697.2	17183.5	19962.2	34265.9	16723.4	26191.4	0
B6ZHC5_S492	Epb41l2	B6ZHC5	LVsPEQPPK	1	38762.3	28170.4	29846.4	23806.9	23834.6	22565.3	35152.6	44554.5	39789.4	42109.7	32649.2	33471.8	31841.6	40294.2	50904.4	30476.6	53183.7	38983.1
B6ZHC5_S628	Epb41l2	B6ZHC5	EMsPGHGPGETR	0.971	57332.6	48591.6	63640.5	112144	80031	114537	56605	48715.9	83504	108360	80590.4	107829	85402.1	103319	113691	83612.4	97445.4	83674.7
B7ZC24_S126	Ncoa5	B7ZC24	REGsYDR	0.965	61395.4	81298.6	60093.9	80218.5	85146.5	74707.1	61435.4	14119.3	75056.5	0	90712.5	69538.7	105111	92188.3	50866.5	114314	76590.8	0
B7ZC24_S29	Ncoa5	B7ZC24	DRsPIRGsPR;RDRsPIR;sPIRGsPR	1	805877	723632	993352	931866	944517	1.00868e+06	482915	122279	757743	716034	401368	884548	1.16492e+06	1.16308e+06	681212	648934	487556	938500
B7ZC24_S34	Ncoa5	B7ZC24	DRsPIRGsPR;sPIRGsPR	1	805877	723632	993352	931866	944517	1.00868e+06	482915	122279	757743	716034	401368	884548	1.16492e+06	1.16308e+06	681212	648934	487556	938500
B7ZC24_S378	Ncoa5	B7ZC24	SsADSLPGELR	0.924	91062.8	0	0	71579.4	72030.7	0	0	0	0	0	0	0	108596	0	0	0	0	0
B7ZC24_S381	Ncoa5	B7ZC24	SSADsLPGELR	0.967	88320.7	0	48423.1	49765	56176.5	67725.2	70337.6	63455.1	69398.4	81156.2	90595.1	80949.9	87187.2	96605.6	67852.2	72488.7	59749.6	84557.2
B7ZC24_S6	Ncoa5	B7ZC24	MNTAPsRPSPTR	0.844	0	172750	0	0	0	0	98407.7	0	0	0	0	0	0	0	0	0	0	0
B7ZC24_S9	Ncoa5	B7ZC24	MNTAPSRPsPTR	0.962	166071	156078	113445	186466	192947	218502	83490.4	116209	110094	129943	54146.6	65828.2	139312	87311.6	193986	95364.2	44881.8	108089
B7ZC24_T11	Ncoa5	B7ZC24	MNTAPSRPSPtR	0.927	0	0	0	0	0	0	0	0	0	0	0	0	163290	0	0	75047.4	0	0
B7ZNG0_S662	Kif7	B7ZNG0	AGLSPGsPPDR	0.969	17077.8	0	17180.3	0	21378.9	0	30289.4	28754.7	32971.4	31679.7	35189	37207.8	37914.2	30160.3	78890.5	16903.7	52923.9	36895.5
B7ZNG0_S898	Kif7	B7ZNG0	sGSNGSVVSLEQQQK	0.944	30813.6	0	31744.9	22410.6	24534.6	0	21029.4	14556.7	0	0	20026.2	23550.9	22665.8	16493.7	30076	19102.4	24552.8	24510.5
B7ZNG0_S900	Kif7	B7ZNG0	SGsNGSVVSLEQQQK	0.95	0	0	0	0	0	0	0	0	0	0	0	0	18383.4	0	0	0	0	0
B7ZNG0_S903	Kif7	B7ZNG0	SGSNGsVVSLEQQQK	0.952	0	0	0	0	0	0	0	0	0	0	0	0	0	0	26871.7	0	0	0
B7ZNL3_S87	Tpm1	B7ZNL3	AEADVAsLNR	1	57442	30657.3	53771.8	37264	45929.8	28558.5	40721.2	34582.4	42229.4	33280.7	0	35217.3	21361.7	28261.4	78281.2	62678	41246.8	52941.8
B7ZNL9_S252	Tatdn2	B7ZNL9	sREELVK	1	0	26636.7	22017.2	16636.3	28204.8	26009.2	33006.7	23233	32178.1	28730.5	28159.9	24514.8	0	0	31707.8	26275.7	0	0
B7ZNL9_S371	Tatdn2	B7ZNL9	FsQEEPVPLK	1	36999.7	49539.7	49834.2	54309	59154.7	66605.2	61544.2	61276.7	65620.3	77109.7	68934	83720.4	80271.7	96300.6	77259.3	63413	71956.7	65354.5
B7ZNY3_S849	Pard3	B7ZNY3	SKsMDLGSSPSR;sMDLGSSPSR	0.971	46036.4	0	44195.4	41351.2	47551.7	37657.2	47470.9	45605.9	62909.3	68841.4	68181.5	72542.1	81064	85269.2	137602	57154.6	101130	71979.3
B8JJ92_S68	Acin1	B8JJ92	KIsVVSTK	0.968	0	0	0	0	4955.69	0	13944.8	18414.8	0	22103.6	18701	0	15335.4	0	0	18275.5	16834.9	19407.7
B8JKV0_S101	Amn1	B8JKV0	NsITSEGIK	0.968	0	0	10294.8	9148.26	0	0	0	0	0	0	0	10640.4	0	0	12356.7	5930.48	13651.5	10295.9
B8X349_S1187	Spag9	B8X349	TSGTPGNRPGsVIR	0.962	0	0	0	23529.7	0	0	0	19325.8	0	0	0	0	0	0	0	0	18077.5	0
B8X349_S25	Spag9	B8X349	VsGLAGSIYR	0.97	0	0	0	27489.2	20722	14831.2	0	0	0	0	0	6731.59	0	0	0	0	0	0
B8X349_S258	Spag9	B8X349	DELSDISQGGsK	0.963	0	0	0	32885.9	28892.6	27675.9	0	9185.83	0	0	0	0	0	0	0	0	0	0
B9EHE8_S261	R3hdm1	B9EHE8	DNsSFDKDDSQMR	0.947	0	0	0	0	22433.5	0	0	20374.6	21470.2	0	0	25111.5	28861.5	0	0	31808.1	31033.2	0
B9EHE8_S262	R3hdm1	B9EHE8	DNSsFDKDDSQMR	0.949	0	0	22098.2	28375.2	0	20208.8	0	0	0	0	32317.8	0	0	0	32234.9	0	0	0
B9EHE8_S282	R3hdm1	B9EHE8	SKsIEER	0.966	0	0	0	37515.1	37057.6	31984.2	26962.7	3125.15	0	20126.7	37565.6	26939.6	38199.1	34021.1	3998.65	29269.3	30892.4	30683.2
B9EHE8_S347	R3hdm1	B9EHE8	STNSHQSsTENELK	0.958	0	0	0	0	7486.61	0	0	0	0	0	0	0	0	0	0	0	20381.4	0
B9EHE8_S380	R3hdm1	B9EHE8	AsSFSGISVLTR	0.955	18169.1	0	26296.6	21973.6	12521.5	22881.6	25582	30486.9	10383.4	45975	9111.9	39825.6	14011	30468.4	0	26764.8	13261.5	12384.6
B9EHE8_S381	R3hdm1	B9EHE8	ASsFSGISVLTR	0.953	0	14804.2	0	0	0	0	0	0	0	0	0	0	0	0	0	0	12641.9	0
B9EHE8_S847	R3hdm1	B9EHE8	THsPPQWK	0.968	65661.7	67562.5	42006.3	27821.2	23034.5	47511.8	37264.1	67792.3	63904.1	53331.8	46416.5	41421.7	41986.1	45232.8	59427.1	40427.6	53455.2	48259.7
B9EHE8_S973	R3hdm1	B9EHE8	AAsTDLGAGEAVVGK	0.959	0	0	44639	72638.6	54343.5	68575.2	66413.9	60521.7	63512.2	87558.3	61931.9	66478.3	59303.2	75808.9	64803.2	60362.7	90985.8	71136.8
B9EHE8_T348	R3hdm1	B9EHE8	STNSHQSStENELK	0.961	0	0	0	12698.6	0	0	0	0	0	0	0	0	0	0	9988.47	0	0	11446.3
B9EHV2_S131	Spata13	B9EHV2	SKsIDSLSVLK;sIDSLSVLK	0.97	69019.8	33385.9	62826.8	45411.2	36845.3	45477.1	51936.4	47881.7	46892.1	74747	55059.3	53723.2	55469.6	78369.7	23484.2	53933.3	44982.5	37665.6
B9EHV2_S146	Spata13	B9EHV2	sASNLTELQGDR	0.964	72982.9	87308.6	41800	49523.6	59890.6	54438.4	68390	49508.3	49518.4	54756.9	56605.3	58490.4	73792.9	72738.6	52447.1	34664.5	50217.4	61880.3
B9EHV2_S347	Spata13	B9EHV2	PQsPQSPGSTK	0.959	0	0	0	0	0	0	0	0	0	0	0	8060.38	0	9334.86	0	0	0	0
B9EHV2_S350	Spata13	B9EHV2	PQSPQsPGSTK	0.964	20411	0	19499	26398.4	30733.2	29994	19261.6	0	29409.9	0	22177.8	22857.1	19658	23773.4	18434.7	18239.9	28021	22951
B9EHV2_S464	Spata13	B9EHV2	PLsDYGQLAGR	0.969	53763.6	62695.1	74742.9	71527.3	72628.4	82172.9	84656.3	72790.6	53768.1	78601.7	47792.9	69046.8	81789.2	97112.1	56139.7	67428	58048.4	0
B9EIW1_S104	Hrc	B9EIW1	EVGEENVsEEVFR	1	0	0	23730.8	0	8886.74	0	12626.6	0	0	8469.32	0	0	0	0	0	0	0	0
B9EIW1_S471	Hrc	B9EIW1	GDDEDIsTEFGHK	0.954	0	0	0	58748	0	39482	146416	0	0	0	22790.8	0	0	0	0	0	28730.9	0
B9EJ80_S515	Pdzd8	B9EJ80	EETQPLSHsPK	0.949	77601	22399.8	77422.2	159106	150706	150751	98566	68826.6	102725	27332.4	101738	94575.6	71875.3	79302.3	90509.1	85892.3	95648	85466.5
B9EJ80_S532	Pdzd8	B9EJ80	PLGAIsPVLNR	1	67860.2	56537.2	89360.8	62972.9	48581	109841	60115.5	95131.9	48738.3	67224.9	46009.1	58514.1	38901	54614.4	33209	47394.6	45399.9	31091.4
B9EJ80_S644	Pdzd8	B9EJ80	SVDQGEDVAAGKQssAK	0.933	0	0	67259.3	0	0	37919.2	0	55404.1	39840.2	0	0	0	0	72764.6	41973.4	0	0	0
B9EJ80_S645	Pdzd8	B9EJ80	SVDQGEDVAAGKQssAK	0.933	0	0	67259.3	0	0	37919.2	0	55404.1	39840.2	0	0	0	0	72764.6	41973.4	0	0	0
B9EJ80_S960	Pdzd8	B9EJ80	LSEPGTDLVEPsPK	0.971	26300	31856.6	38217.4	26610.3	26144.8	36711.6	61913.7	39314.2	36452	66903.1	23605.6	47476	58730.7	47562.5	60764.8	64759.1	56914.7	50766.6
B9EJ86_S14	Osbpl8	B9EJ86	SsLLGDSK	0.963	0	0	21893.1	0	0	0	24966.4	15532.1	61022.4	0	31613.9	0	18167.1	30105.6	24021.6	0	22700.7	26847
B9EJ86_S328	Osbpl8	B9EJ86	DQDLYsDK	0.969	174805	0	198184	95726.7	147784	103850	81204.5	43882.7	84963.1	73412.1	95259.4	73157.2	101979	82587	86897.1	135409	72208.1	0
B9EJ86_S331	Osbpl8	B9EJ86	DQDLYSDKsDK	0.965	72084.3	68633.2	67894.8	39376.9	57443	43236.5	43396	0	25743.5	35594.2	46491.1	31287.3	54148.6	50246.5	37240.5	69210.9	41888	45133.7
B9EJ86_S342	Osbpl8	B9EJ86	ENDPEHDEsDNEVLGK	1	0	0	37058.4	0	0	0	0	0	0	0	0	17051	17257.5	21960.4	0	0	0	0
B9EJ86_S353	Osbpl8	B9EJ86	SEEsDTDTSER	0.966	0	12438	16238.7	12372.6	18400.1	0	0	0	0	13584.9	0	8108.45	11714.1	12592	0	0	0	0
B9EJ86_S364	Osbpl8	B9EJ86	QDDsYIDPEPVEPLK	0.922	0	0	11550.4	11350.4	0	8778.48	0	0	0	0	0	0	0	0	0	0	0	0
B9EJ86_S807	Osbpl8	B9EJ86	GYSSPEPDIQDsSGSEAQSVK	0.95	0	0	39991.2	0	0	0	23372.2	0	0	0	0	0	8945.46	0	0	0	0	0
B9EJA2_S1510	Cttnbp2	B9EJA2	LSLGsDDEADLVK	0.969	0	39401.4	63791.9	32065.9	30504	30155.7	41061.2	52523.3	0	0	18187.8	46158.5	22390.8	36261.1	0	0	14368.5	17998.3
B9EJA2_S472	Cttnbp2	B9EJA2	DVsPTSR	0.967	0	0	0	12980.1	13196.2	0	0	0	0	0	0	9377.93	13423	0	0	20689.1	11210.6	0
B9EJI9_S12	Tmem229a	B9EJI9	AGSDVASEGPsPR	0.967	0	0	0	19966.1	14626.6	0	0	0	0	0	0	0	0	0	0	0	0	0
B9EJI9_S4	Tmem229a	B9EJI9	AGsDVASEGPSPR	0.971	229170	229632	268087	165367	180080	179327	150134	154136	130075	117753	131483	95579.1	170226	119129	133639	192563	154984	176224
B9EKC5_S1439	Cabin1	B9EKC5	TEEsLESTEAFR	0.964	0	0	22198.6	17404.1	0	11926.8	0	0	0	0	0	15464.1	10274.9	17420	10420.5	12968.2	12538.9	0
B9EKC5_S1702	Cabin1	B9EKC5	ASPEDGQEsPQHPK	0.967	19713.3	0	16551.7	29298.4	23952.7	36602.7	11458.2	0	0	18477.2	16737.7	17260.1	20710.9	32607.8	28808.3	19310.7	24310.5	18893.3
B9EKF4_S659	Zfp777	B9EKF4	SGYAsPER	0.97	0	18739.2	16414.5	15347.9	13049.1	12587	15160.8	0	0	14386.2	16193.9	17820.3	17091.6	17343.7	23375.8	11396.8	29640.2	17897.2
B9EKI3_S138	Tmf1	B9EKI3	SSLQESSsPGQSR	0.965	0	0	15130.4	27486.7	21029.1	17917.7	20350.9	0	32351.6	24053.2	21563.7	24501.8	24017.7	17307.4	14564.2	17234.5	0	18137.9
B9EKI3_S324	Tmf1	B9EKI3	IDsFSVQSLDSR	0.949	0	0	0	0	0	0	0	0	0	0	0	0	0	8608.58	0	0	0	0
B9EKI3_S340	Tmf1	B9EKI3	SVSEINsDDELPGK	0.972	633754	657533	784057	580440	777081	580872	744100	682492	563176	666431	633130	648220	662734	539343	546417	656369	501046	531840
B9EKJ3_S534	Mon2	B9EKJ3	DEQAAsDPMDQETAVSR	0.968	0	9831.67	31294.7	37214	9895.07	18286.3	36224.1	25376.9	0	11872.6	15096.2	35940	29885.7	39007.5	41686	34369.4	27856.2	13580.7
C0HKD8_S94	Mfap1a	C0HKD8	IsEDVEER	1	0	36516.4	27983.2	95443.1	80898.3	80010.3	34393.2	23969.5	40573.1	34415.3	38981.4	36018.3	37869.3	37411.3	62167.4	29713.5	44598.5	34532.3
D2EAC2_S383	Zbed6	D2EAC2	SEsPIPVADQDNPVHAQER	0.967	0	19795.9	33597.8	30760.7	18757.3	34528.9	56186.5	63036.7	0	62278.8	27253.5	69693.7	34654.7	72705	0	49007.5	50517.8	44442
D3Y273_S1057	Slc4a7	D3Y273	GsLLQIPVK	1	60115.3	75578.1	99110.6	73515.2	86143.6	98611.7	135138	124449	107465	157283	81757.4	205060	144466	169023	61817.9	135191	97994	93068.9
D3Y273_S238	Slc4a7	D3Y273	sFADIGK	1	0	43360.9	37074.9	34442.4	32167.5	26549.4	42027.1	32707	57180.8	0	56537.6	57079.3	57690.7	49856.2	58370.1	36823.6	47397.1	39210.3
D3Y273_S247	Slc4a7	D3Y273	HsDPHLLER;KHsDPHLLER	1	0	0	13361.1	27911	0	17353.9	14579	19270.9	0	14293	0	11536.9	11290.7	33982.7	0	0	0	0
D3Y273_S263	Slc4a7	D3Y273	NGILASPQsAPGNLDNSK	0.968	0	28293.4	31939.9	33357	23347.8	35628.5	48999.5	39563.3	20982.3	41137.2	20610.6	49840.8	49407.6	63334.6	32656.1	50226.7	38852.3	37871.9
D3Y273_S288	Slc4a7	D3Y273	ENsTVDFSK	0.966	72780.5	78994.3	58355.5	49921.6	76520.3	57341.6	134056	41131.2	105626	73307.4	97322.8	76009.5	101476	110740	133215	102222	80561.4	57720
D3Y273_S89	Slc4a7	D3Y273	EDGREsPSYDTPSQR	0.969	70726.1	26506.4	58708.8	65971	62888.5	55066.3	80236.3	63811.8	41491.5	49272.5	57253	56642.6	66562.1	89098.8	55489.3	69618.1	56561.5	68546.5
D3Y273_S91	Slc4a7	D3Y273	EDGRESPsYDTPSQR	0.957	0	25078.6	0	0	0	0	0	0	0	0	0	0	0	36685.4	0	0	0	0
D3YTP3_S249	Mtx3	D3YTP3	PGPGGVsPAGQEMVDANLQK	1	0	0	0	27451	0	0	0	0	0	0	0	0	0	0	0	0	0	0
D3YTP3_S284	Mtx3	D3YTP3	QsPQLLPR	1	275221	235579	68774.5	209700	148423	138519	119269	117741	122097	84533.6	25018.3	69166.9	101515	20279.1	24761.8	163817	119932	147670
D3YTQ9_S111	Rps15	D3YTQ9	PGIGATHsSR	0.949	0	0	0	69208.8	44505.6	43218	0	0	0	0	0	0	0	9268.53	0	0	0	0
D3YTT6_S250	Osbpl3	D3YTT6	TYsAPAINAIQGGAFESPK	0.931	0	0	0	11341.1	0	0	0	0	0	0	0	0	0	0	0	0	0	0
D3YTT6_S424	Osbpl3	D3YTT6	PGDNLAEENsRDEGR	1	0	0	0	29685.6	45524.6	29356.4	0	0	0	0	0	0	6715.12	0	0	0	0	0
D3YTU6_S975	Kcnt2	D3YTU6	NsTSSDQSDHPLLR	0.963	0	0	0	0	0	0	15140.2	0	0	16055.1	20049.6	25085.5	15337.4	20083.1	0	0	16169.9	0
D3YTU6_S978	Kcnt2	D3YTU6	NSTSsDQSDHPLLR	0.929	0	10507.4	0	0	0	0	0	0	0	0	0	0	0	0	0	0	0	0
D3YU22_S169	Limch1	D3YU22	ETDDIDsPKR;KETDDIDsPKR	0.968	72046.5	55547.3	20938.2	274988	151402	257547	69793.2	17850.7	57774.2	17825	77413.2	74586.8	45591.8	36386	80790.8	67538.3	49201.2	18442.3
D3YU22_S192	Limch1	D3YU22	SDSLsPPR	0.969	54694.3	71038.7	0	86300.6	51175.8	42584.2	53691.2	61109.9	55732.5	41676.9	47514.8	25429.4	45349.6	12324.5	66794.1	50564.5	55335.4	48255.6
D3YU22_S201	Limch1	D3YU22	DDsFDSLDSFGSR	0.969	0	19877.6	41821.8	0	20484.8	38280.3	33304.2	32228	0	19419.8	0	5106.05	10461	15753.9	0	15978.4	0	0
D3YU22_S207	Limch1	D3YU22	DDSFDSLDsFGSR	0.961	0	0	25398.6	16479.3	0	15573.1	14175.5	14716.9	0	0	0	0	0	0	0	9526.12	0	0
D3YU22_S217	Limch1	D3YU22	QTPsPDVVLR	0.971	266293	200643	309247	142138	254491	200885	142847	192514	119013	263404	159902	189843	185998	128777	202339	231545	244538	175071
D3YU22_S231	Limch1	D3YU22	GSSDGRGsDSESDLPHR;GsDSESDLPHR	0.968	421544	507328	517206	570451	608964	619251	444962	202115	345944	352047	462002	481588	527532	472015	507847	500242	520933	340529
D3YU22_S233	Limch1	D3YU22	GSDsESDLPHR;GSSDGRGSDsESDLPHR	0.951	46676.4	0	0	135775	134678	0	38465.6	127555	0	0	0	0	0	67477.4	0	0	0	0
D3YU22_S297	Limch1	D3YU22	sWSTATSPLGGER;sWSTATsPLGGER;sWSTAtSPLGGER	0.967	34203.4	58607	79096.4	130793	126190	110269	78370	80991	33280.9	56914.1	29501.1	58557.8	64802.5	53707.6	40559.1	52651.6	54594.6	44035.8
D3YU22_S303	Limch1	D3YU22	SWSTATsPLGGER;sWSTATsPLGGER	0.97	73413.5	63053.5	91843.1	264929	189112	277930	98132.3	99142.4	54099.1	78804.3	51153.1	75268.2	64313.6	60953.8	60684.8	84198.2	65579.5	59618.3
D3YU22_S365	Limch1	D3YU22	sASQDLIK	0.97	94400.5	106168	82842.2	94929.3	102241	93004.6	77269.8	72359.7	72849.4	67565.3	77503.1	126315	79745.3	64814.1	108391	78736.7	109891	81332.3
D3YU22_S367	Limch1	D3YU22	SAsQDLIK	0.966	43201.6	111307	78412.1	41597.6	46471.8	52661.7	29838.8	29228.9	41009.8	0	52777.8	0	33280.4	25172.4	38867	37461.7	0	36526.1
D3YU22_S511	Limch1	D3YU22	TSVPESIASAGTGsPSK	0.96	24412.5	24080.7	26016.1	96283.7	81325.1	107325	30034.4	41233.4	0	0	39672.9	38637.1	26679.2	27141.1	40988.3	32536	32547.4	0
D3YU22_S759	Limch1	D3YU22	SQFFSQsADSPSSEK	0.964	0	0	0	0	0	0	0	0	0	0	0	0	0	0	0	0	17293.1	0
D3YU22_S768	Limch1	D3YU22	sPGSTPFK	0.971	33485.2	0	24008.2	40647.1	46204.5	36130.9	19105.2	22324.8	0	33043.7	28172.8	42657.3	15865.8	22925.5	26855.8	23548.5	19473	16942
D3YU22_S984	Limch1	D3YU22	TINHQMEsPGER	0.969	377537	450387	412068	405558	367129	410740	363160	247671	241993	257509	315663	291747	356322	263154	317840	388297	395599	436522
D3YU22_T302	Limch1	D3YU22	sWSTAtSPLGGER	0.952	0	0	0	35058	28119.5	0	0	12729.1	0	0	0	0	0	0	0	0	0	0
D3YUF3_S420	Mcf2l	D3YUF3	AKsEMSEPR	0.964	0	0	0	0	16070.4	6383.39	0	0	0	0	0	0	3511.49	0	0	0	0	0
D3YUF3_S432	Mcf2l	D3YUF3	TSsTGEEEESLAILR	0.96	0	38525.5	0	0	46048.5	76455.2	0	62845.5	11636.7	36214	0	42626.7	0	0	9488.16	37955.6	0	0
D3YUF3_S514	Mcf2l	D3YUF3	ELEsCIDCPELVGR	1	0	0	0	0	0	0	0	0	0	0	0	0	0	0	15829.9	0	0	0
D3YUF3_S777	Mcf2l	D3YUF3	ALEQSHsLPLPTPSSTSPTK	0.962	0	0	26248.6	0	0	16645.9	13052.3	15576.7	0	6398.56	0	0	0	9557.71	0	17001	0	0
D3YUJ3_S350	Ccnyl1	D3YUJ3	sLSADNFIGIQR	0.915	16190.6	0	80527.9	30672.1	18361.3	31700.7	0	42869.6	9092.21	0	0	53339.7	0	27639.8	0	0	13270.6	9589.57
D3YUJ3_S352	Ccnyl1	D3YUJ3	SLsADNFIGIQR	0.953	0	45647.1	77887.3	30022.5	18857.7	32111.3	31792.6	42534.6	10978.3	52766.8	6461.38	54678.4	9027.94	26906.5	0	39556.6	10507.5	0
D3YUP5_S100	Exoc3l2	D3YUP5	RSsADFGLLNR;SsADFGLLNR	0.957	0	445117	179749	81641.9	0	132946	312520	96747.3	242051	316233	93626	126714	108853	0	0	158561	0	0
D3YUP5_S143	Exoc3l2	D3YUP5	RAsLAER	1	0	0	280055	208185	230314	237334	233171	0	289921	205335	282734	217329	198045	177653	0	227353	173783	172090
D3YUP5_S725	Exoc3l2	D3YUP5	DLELsESGALPPSR	0.959	0	0	12067.5	24149	0	0	0	0	0	0	0	15117.7	0	0	0	22465.4	0	0
D3YUP5_S78	Exoc3l2	D3YUP5	AGsPGDGQVR	1	62725.8	63250.3	46987	68625.5	68682	71429.9	48174.7	6754.44	0	40212.7	46755.5	44264.8	42642.8	42570.2	26234	48858.2	28660	43757.9
D3YUP5_S99	Exoc3l2	D3YUP5	RsSADFGLLNR	0.944	170903	188004	179640	77536.8	63233.9	129958	121604	95871.1	116990	164032	94326.1	0	37498.2	69621.4	0	155984	29669.9	39627
D3YUS5_S115	Rasal2	D3YUS5	TVsVPSEGQFPEYPQEGTTK	0.961	0	0	0	0	0	0	0	17138.7	0	0	0	0	0	0	0	0	0	0
D3YUS5_S145	Rasal2	D3YUS5	sISGTSTSEKPNSMDTANTSPFK	0.966	0	0	0	0	0	0	27361.6	18271.4	0	0	0	0	0	0	8327.86	14209.6	11447.4	0
D3YUS5_S787	Rasal2	D3YUS5	SPsQDNTDSYFR	0.921	20607.3	0	0	0	0	0	34738.7	0	0	0	32795.7	0	0	0	24994.5	20288	0	0
D3YUS5_S924	Rasal2	D3YUS5	ASADsSLENLSTASSR	0.943	0	17211.5	26641.5	24389.1	23340.4	0	22196.1	0	19832.9	19848.9	0	0	15577.5	12702.2	14695.1	21489.2	16809.6	18084.4
D3YUS5_S925	Rasal2	D3YUS5	ASADSsLENLSTASSR	0.962	0	17211.5	26641.5	24206	0	28828.4	23001.5	24864.7	0	19848.9	20809.3	17808.2	0	14954.5	13362.1	21495.5	0	20068.5
D3YUS5_S952	Rasal2	D3YUS5	LSGPSNSsMEDFTK	0.959	0	0	0	21894.6	0	24593.7	0	25566.6	0	0	0	22534.9	18643.9	16997.4	0	18330.9	19208	25457.1
D3YUS5_S960	Rasal2	D3YUS5	sSHSEDFSR;sSHsEDFSR	0.963	0	0	16036.7	0	0	15893	14973	5762.36	0	34858.1	0	34124.1	21400.9	13788.4	14553.1	17210.4	18483.9	20046.5
D3YUS5_S963	Rasal2	D3YUS5	SSHsEDFSR;sSHsEDFSR	0.964	20986.6	20535.1	22944.7	17635.5	20673.4	18008.3	60065.8	16123.2	49934.6	56359.7	41333.9	53404.7	33158.9	33594.6	29878.1	22284.3	27882.1	30538.3
D3YUS5_S986	Rasal2	D3YUS5	QNsTGQSQIR	0.956	33289.3	36361.5	0	0	0	18461.6	25411.9	0	0	17697.9	26526.1	0	0	22906.8	26495.6	0	0	0
D3YUS5_T742	Rasal2	D3YUS5	SLTNPtPIQQQLR	0.967	0	55623.2	29089.5	0	13679	16609.5	28483.6	29043.2	21910.9	27816	12067.2	17688.1	18214.7	18231.4	0	22586.3	14500.3	16937.8
D3YV69_S151	Rab6a	D3YV69	sREDMIDIK	1	138587	63897.1	126595	63346.7	76314.3	80973.2	126873	108173	122848	59636.2	143026	136613	127697	142988	81179	135452	100133	108050
D3YV69_T21	Rab6a	D3YV69	tMYLEDR	0.971	0	17492.2	15659.8	55984.9	27939.8	43099.1	11338.8	16892.9	23216.5	0	25264.6	25603.1	21074.9	17633.2	21331.7	10347	16408.4	20963
D3YVF0_S242	Akap5	D3YVF0	AsLLESSAAGSPR	0.967	0	0	0	0	0	0	0	0	0	0	0	0	0	0	0	0	18296.8	0
D3YWB0_T100	Cdk4	D3YWB0	RCSVGSLSSVEtLK	0.957	19181.5	0	0	0	0	0	0	0	0	0	0	0	0	0	0	0	0	0
D3YWY5_S74	Aamdc	D3YWY5	ETGTEHsPGVQPADVK	0.961	23379.9	0	32046.2	59728.4	29498.3	34981.7	36556.8	27116.9	25275.8	0	20117.3	20994.7	20771.9	0	31911.3	32571	40983.7	28934
D3YXJ5_S12	Lratd2	D3YXJ5	LTHLsYK	0.923	0	0	15099.4	15316.2	0	21630.8	12882.4	16227.5	0	20185	21035.9	16697.8	13479.4	0	0	0	16547.7	15339.3
D3YXJ5_S177	Lratd2	D3YXJ5	YKPLsPSAVVR	0.964	33642.6	25348.3	31361.8	20934.9	25409.3	30618.7	46884.4	32780.3	47137.5	45744.9	47321.9	40376.2	18134.9	38632.9	0	29324.3	19909.5	17684.1
D3YXJ5_S291	Lratd2	D3YXJ5	TTPsPLRPPASGSEEENGDSVVH	0.961	0	0	0	23642.7	0	0	30532.5	0	0	0	0	0	8571.16	0	0	0	0	0
D3YXK1_S150	Samd1	D3YXK1	AAAATAPPsPGPAQPGPR	0.97	37827.3	0	24954.4	35202.7	24390.9	40743.8	33756.2	34748.6	24358.2	27676.9	35409.7	35665.8	38505.5	43010.5	46901.1	44932.2	45930	48012.9
D3YXK2_S623	Safb	D3YXK2	sVVSFDK	0.97	0	0	0	18606.5	0	7150.77	0	0	0	0	0	0	15910.8	0	21764.8	0	0	0
D3YXK2_S626	Safb	D3YXK2	SVVsFDK	0.971	86177.3	0	90182.3	115076	164239	123758	79749.6	100079	106734	175925	73301.9	78393.6	133228	161754	134299	128007	174894	136738
D3YXZ3_S151	Klc2	D3YXZ3	KLDEDAsPNEEK;KLDEDAsPNEEKGDVPK	1	36929	45552.2	42664.2	93607.3	74761.1	58896.2	134159	62781.9	99565.5	42481.5	74769.2	74888.6	51041.1	71760.8	61924.9	38129.6	42690.9	43332.4
D3YXZ3_S552	Klc2	D3YXZ3	RSsEMLVR	0.943	0	0	0	0	0	0	7729.54	0	0	0	0	16832.5	17525.3	16091.1	0	8640.82	13192	15993.5
D3YXZ3_S576	Klc2	D3YXZ3	AsSLNFLNK	0.915	0	0	0	0	0	0	0	0	0	0	355901	0	0	0	0	0	0	278893
D3YXZ3_S577	Klc2	D3YXZ3	ASsLNFLNK	0.969	346553	365000	329582	267674	268129	276924	366011	336199	352369	409022	374262	378022	358686	324202	32726	300981	335192	280130
D3YXZ3_S584	Klc2	D3YXZ3	sVEEPVQPGGTGLSDSR	0.971	16488.8	18925.5	31153.8	40349.1	31136.5	36552.5	48100.7	48755.8	34794.4	39901.1	38265.1	34130.7	36552.5	43805.6	46779.9	40975.9	59913.5	49939.8
D3YXZ3_S603	Klc2	D3YXZ3	TLsSSSMDLSR	0.964	29521.2	152242	124084	23648.5	23400.4	104206	177463	28425.7	40142.8	35325.6	186359	42222.8	36545.3	184985	47923.5	182343	40493	149812
D3YXZ3_S604	Klc2	D3YXZ3	TLSsSSMDLSR	0.879	231983	0	0	78140.9	0	0	0	0	117222	124521	0	111163	0	127301	0	111981	105163	80660.6
D3YXZ3_S605	Klc2	D3YXZ3	TLSSsSMDLSR	0.965	116887	226871	180681	200648	201746	120682	215166	157197	248976	195649	270335	213007	212498	224283	112771	199607	196392	192057
D3YXZ3_T601	Klc2	D3YXZ3	tLSSSSMDLSR	0.764	0	0	0	0	0	0	0	0	0	0	0	157033	134972	0	0	0	0	0
D3YY23_S381	Lonrf1	D3YY23	AQsAQAISAAAVPAR	0.97	21854.9	0	17821.4	11315.5	13189.4	12631.9	11307.4	16689.9	0	16913.8	11852.2	13215.4	11146.6	10624.9	11629.4	18740.5	14388.1	10843.8
D3YYM4_S759	Wdr72	D3YYM4	PsGDSLVLGDSTSK	0.759	0	0	10625.5	0	0	15666.9	16991.2	0	0	0	0	0	0	0	0	0	0	17118.2
D3YYM4_S762	Wdr72	D3YYM4	PSGDsLVLGDSTSK	0.947	0	13321.9	0	0	0	0	0	18833.9	0	0	0	0	0	0	0	0	19319.1	0
D3YYM4_S768	Wdr72	D3YYM4	PSGDSLVLGDsTSK	0.958	0	24268.6	26702.9	21603.4	24142.8	19663.8	24304.6	20207.1	0	14748	0	17916.2	21860.8	18461.6	0	18196	17178.2	0
D3YYY8_S202	Arhgef26	D3YYY8	LsPALPHK	1	0	0	0	0	0	23061.2	0	18030.9	0	0	0	0	0	0	0	17887.8	0	0
D3YYY8_S390	Arhgef26	D3YYY8	ALDIDsDEEPEAK	1	117790	117671	130212	72137.1	76344.9	87084.2	103668	53775.3	0	141121	55375.7	120432	70107.6	70120.4	117956	0	0	0
D3YYY8_S79	Arhgef26	D3YYY8	sPQLLSAHR	0.964	0	0	0	17995.9	10824.1	17916	0	15659.3	0	0	0	0	0	0	0	11524.4	0	10964.8
D3YYY8_S97	Arhgef26	D3YYY8	TVsPDYR	0.956	0	0	0	0	0	8778.66	0	0	0	0	0	0	0	0	0	0	0	0
D3YZP9_S233	Ccdc6	D3YZP9	LDQPVsAPPsPR	1	56392	142440	204455	295151	337017	337771	217167	66767.4	142784	281995	184163	436071	224687	221551	375768	165592	126175	121662
D3YZP9_S237	Ccdc6	D3YZP9	LDQPVSAPPsPR;LDQPVsAPPsPR	1	698343	741052	785826	1.71872e+06	1114309	1.28113e+06	841265	737688	1.00603e+06	786207	832521	1.11719e+06	690670	585975	1.02344e+06	556107	461165	573900
D3YZP9_S316	Ccdc6	D3YZP9	QLsESESSLEMDDER	0.967	37748	95917.4	139456	162649	182338	151726	83360.3	106533	7015.34	92287.8	54583.4	80126.6	57411.9	78508.4	55138.9	77816.7	46850.5	46189.6
D3YZP9_S318	Ccdc6	D3YZP9	QLSEsESSLEMDDER	0.959	90895.5	69484.6	187006	65238.8	156202	93576.9	76387	106308	0	58465.3	66195.3	46604.7	80424.1	16017.3	0	103166	16488.9	85366.9
D3YZP9_S320	Ccdc6	D3YZP9	QLSESEsSLEMDDER	0.753	0	0	0	0	0	55045.9	0	0	16388.6	27249.1	0	0	0	23908.6	28198.6	49878.2	34579	44291.8
D3YZP9_S321	Ccdc6	D3YZP9	QLSESESsLEMDDER	0.959	0	0	65652.2	39899.3	115966	54625.5	74357.1	53966.5	0	0	46791.2	65413.9	74344.6	49974.9	0	53717.2	0	46189.6
D3YZP9_S344	Ccdc6	D3YZP9	TVsSPIPYTPSPSSSR	0.968	110688	163665	251267	264019	317127	345728	119134	280816	236837	199344	195314	123559	128417	74032.1	169502	148600	0	122158
D3YZP9_S345	Ccdc6	D3YZP9	TVSsPIPYTPSPSSSR	0.793	194965	0	198410	208423	201778	238195	188954	268136	209161	203801	185966	165583	145779	115501	167447	233859	224741	201118
D3YZP9_S352	Ccdc6	D3YZP9	TVSSPIPYTPsPSSSR	0.953	0	11484.1	49750.1	18151.4	0	35639.7	16766.2	19280.9	0	0	0	0	20418.9	0	13121.4	17130.5	16240.5	17463.9
D3YZP9_S410	Ccdc6	D3YZP9	RsSSPDKFK;RsSsPDKFK	0.914	23084.9	0	41255.9	22184.1	14829.1	74999.1	15036.5	0	0	23510.9	0	0	0	0	0	15219.9	19590.2	15489.3
D3YZP9_S411	Ccdc6	D3YZP9	RSsSPDKFK;RSssPDKFK	0.942	26827.8	0	40816.5	17787.3	15361.7	85771.9	0	6990.18	31561.6	0	0	39164	15118.6	0	0	0	0	20910.4
D3YZP9_S412	Ccdc6	D3YZP9	RSSsPDKFK;RSssPDKFK;RsSsPDKFK;SSsPDKFK	0.968	1.10364e+06	21994.4	976325	603789	873115	754727	551845	210692	455685	550801	660817	538071	543390	241559	438671	752850	628891	699084
D3YZP9_S45	Ccdc6	D3YZP9	SGGIVIsPFR	0.969	0	0	0	0	0	11276.1	0	0	0	15041.9	5944.15	0	0	0	0	0	0	0
D3YZP9_T342	Ccdc6	D3YZP9	tVSSPIPYTPSPSSSR	0.947	208730	0	0	236569	314123	385604	125346	289962	169484	199225	67448.2	0	130412	70970.8	91969.5	150559	128670	120798
D3Z0R1_S2	Tpmt	D3Z0R1	sFHLGTGDTNLR	0.957	0	0	77300.2	39696.5	0	0	0	0	0	32522	0	0	0	0	17492.7	0	0	0
D3Z0R1_S58	Tpmt	D3Z0R1	HIsFHQEQGHQLLK	1	0	33620.5	0	0	0	0	0	0	0	0	0	0	0	0	0	0	0	0
D3Z183_S736	Mfsd6	D3Z183	EAsPAGGAQR	1	23689.4	12315.4	16953	14774.9	14812.4	10060.3	11225.5	0	20538.6	14896.5	24099.3	11669	16950.4	25507.2	7359.98	19996	20066.8	20757.5
D3Z183_T11	Mfsd6	D3Z183	VAILtDDEEEQK;VAILtDDEEEQKR	1	335307	203553	313227	249988	198702	216136	221034	249509	228101	242437	258546	213230	219489	196945	236406	239264	257211	198025
D3Z1N4_S1002	Pbrm1	D3Z1N4	LWEDsAGEK	1	30041.2	32425.9	27082.9	29173.4	29979.2	32907.9	24618	28767.8	0	30916.7	25542.1	29139.2	36430.3	32072.7	0	33546.7	42683.8	41551
D3Z1N4_S1468	Pbrm1	D3Z1N4	AAQQQQPSAsPR	0.971	98522.5	98168.5	92569.9	78164.1	84224.8	86117.2	81945.9	7996.31	75291.3	92951.6	111946	125651	112276	112251	135547	98409.6	158553	143061
D3Z1N4_S651	Pbrm1	D3Z1N4	ELGPLPDDDDMAsPK	1	0	0	0	29841.9	21560.5	0	0	0	0	19317.7	13726.4	16880	12736.4	15103.4	0	0	0	0
D3Z286_S315	Tmppe	D3Z286	ISAPGDPDsAGR	0.968	162022	152371	162776	134231	175007	126114	122900	128689	53275.5	110150	141401	131454	124381	59803.6	133597	96958.1	107678	105732
D3Z2R5_S13	Selenon	D3Z2R5	RPHsPDPGAQPAPPR	1	0	0	0	10679.8	0	0	13650.6	20838.1	0	19507.5	21154.3	20735.1	29872.2	45737.6	26784.5	25351.7	40926.7	30685.6
D3Z390_S337	Bicd2	D3Z390	QTsLDNEKDR	0.95	0	0	14352.6	18105.2	13567	18265	20348.8	0	0	18082.3	24571.6	0	23418.7	17948.9	18959.4	22236.4	0	23981.7
D3Z390_S504	Bicd2	D3Z390	RsPVLLPK;sPVLLPK	1	205705	194231	178133	147149	161117	162621	237153	246231	42230.2	242095	244893	308064	239159	193229	271940	233799	281466	258577
D3Z390_S743	Bicd2	D3Z390	AKPAsPSL	0.964	0	34685.2	31812.2	35464.2	46023.8	40477.4	37314	32794.4	63068.8	52900.2	52291.9	50277.2	36617.4	0	51533.5	33961.7	50266.6	39891.4
D3Z390_S745	Bicd2	D3Z390	AKPASPsL	0.955	0	0	0	38500.2	0	0	0	0	0	0	0	0	0	0	0	0	0	0
D3Z390_T13	Bicd2	D3Z390	EQLKEAFGQAHtNHK	1	0	0	0	0	0	1780.64	0	0	0	0	0	0	0	0	0	0	0	0
D3Z3C0_S218	Septin2	D3Z3C0	IYHLPDAEsDED	0.97	33097.8	57498.4	64642.6	43829.7	53830.2	29126.7	33991.5	58978.4	0	75981.5	18456	117886	19840.3	48748.1	31015.3	40998.5	30882.9	17548.4
D3Z3Y7_S194	Plekha4	D3Z3Y7	ISEsPEVAR	0.968	42839.3	34754.8	33242.3	28083.5	22541.7	0	21152.1	0	0	20750.5	24146.6	19857.3	16703	19275.6	23278.4	22128.8	27413.5	31990.8
D3Z3Y7_T120	Plekha4	D3Z3Y7	FtFtAEHPGMR	1	0	0	0	0	0	12870.9	0	0	0	0	0	0	0	0	0	0	0	0
D3Z3Y7_T122	Plekha4	D3Z3Y7	FtFtAEHPGMR	1	0	0	0	0	0	12870.9	0	0	0	0	0	0	0	0	0	0	0	0
D3Z482_S1650	Ankrd26	D3Z482	VsPLGSATK	0.97	24246.4	27869.8	29097.7	17411.3	20258.4	21190.4	15399.7	18906.7	23726.3	14325.1	12151.4	21577.4	16542.7	0	26263.8	16951.9	25524.2	16635.1
D3Z4C0_S491	Farp2	D3Z4C0	GQsLNAVDISK	0.968	0	12843.7	0	15763.5	0	13175.1	9960.82	7578.63	0	0	0	0	0	0	10647.2	0	0	0
D3Z5J3_S285	Sorbs1	D3Z5J3	RLsSLSDPASER	0.961	68405.9	103771	73964.1	49471.5	51085.9	66591.1	55022.7	0	67153.1	81720.8	47137.9	62960.8	59029	83692.9	0	61698.5	40256.7	44210.8
D3Z5J3_S286	Sorbs1	D3Z5J3	LSsLSDPASER	0.962	0	0	0	0	0	72387.3	0	0	401014	0	0	0	0	0	0	0	0	0
D3Z5J3_S288	Sorbs1	D3Z5J3	LSSLsDPASER	0.966	355021	312033	351181	160106	237411	181990	474619	392058	463186	448307	451608	422055	366894	339240	263942	323208	266195	323230
D3Z5J3_S516	Sorbs1	D3Z5J3	DIsPEEIDLK	1	95101.6	93911.2	161354	192949	143829	175628	221489	196855	169885	186740	124897	162679	112786	120410	56498.2	98305.8	57648.7	72629.7
D3Z5K8_S1603	Shank2	D3Z5K8	sPILSGPK	0.971	12460.6	0	10561.4	44100.9	24465.6	59616.1	19008.6	20714.8	31400.9	9622.14	14890.6	15956.2	7952.96	0	0	0	11145.2	12587.7
D3Z5K8_S1699	Shank2	D3Z5K8	APsPVVSPTELSK;RAPsPVVSPTELSK;RAPsPVVsPTELSK	0.968	317051	252536	365868	361493	322743	396719	173206	272195	71597.2	192061	146884	119632	152910	112480	74778.6	180945	131298	97260.7
D3Z5K8_S1703	Shank2	D3Z5K8	APSPVVsPTELSK;RAPsPVVsPTELSK	0.965	0	0	58119.8	190606	155178	170663	39122.2	49163.8	40523.5	28322.8	26989	0	22752.9	0	0	0	0	0
D3Z5K8_S463	Shank2	D3Z5K8	sLGSYTPGPR	0.958	0	0	0	0	15109.9	0	0	0	0	0	0	0	0	0	0	0	0	0
D3Z5K8_S473	Shank2	D3Z5K8	sRSPSLNR	0.954	0	0	0	0	26812.7	0	0	0	0	0	0	0	22352.4	15116.2	0	0	0	24470.6
D3Z5K8_S475	Shank2	D3Z5K8	SRsPSLNR	0.94	0	0	25652	0	0	33354.1	0	0	0	0	0	0	0	0	0	0	22102.1	0
D3Z5K8_S821	Shank2	D3Z5K8	QGIAVMTPTVPGsPK	0.965	0	23046.3	34836.7	37609.2	23500.5	67229.1	22935	35195.5	0	0	0	14803.8	0	0	11301.4	22267.4	0	23714.1
D3Z5N5_S486	Pikfyve	D3Z5N5	FDDsDTEQIAEEGDDNLAK	0.92	0	0	28428.8	0	0	0	9598.24	0	0	0	0	0	0	0	0	0	0	0
D3Z5N5_T488	Pikfyve	D3Z5N5	FDDSDtEQIAEEGDDNLAK	0.942	0	0	28458.4	0	0	0	0	13471.1	0	0	0	0	0	0	0	0	0	0
D3Z5T4_S278	Arhgap24	D3Z5T4	ENNNTKEsPVR	0.97	76370.4	40643	59442.6	53058.2	65333.2	57073.1	13471.7	0	0	16209.3	39664.7	16812.1	47053.5	14641.1	5240.36	44512.8	28322.5	42903.3
D3Z5T4_S300	Arhgap24	D3Z5T4	SSVDNGsPTALSGSK;SSVDNGsPTALSGsK;SSVDNGsPtALSGSK	0.966	688682	837718	627851	587392	701487	679745	330499	414285	295512	464494	454190	378826	528095	302051	657525	660691	511787	567462
D3Z5T4_S305	Arhgap24	D3Z5T4	SSVDNGSPTALsGSK	0.947	0	0	52356.1	0	70305.6	54355.8	39185.1	42259.7	0	38021.9	0	29682.5	58367.2	39512.3	73096.6	57851.7	73119.3	77737.6
D3Z5T4_S307	Arhgap24	D3Z5T4	SSVDNGSPTALSGsK;SSVDNGSPtALSGsK;SSVDNGsPTALSGsK	0.966	58033.1	77243.4	249202	148881	242814	208291	35097.1	18647.6	37916.9	73290	117657	68275.8	235410	36986.7	181727	100719	233057	152284
D3Z5T4_S324	Arhgap24	D3Z5T4	sPPLMVK	1	210008	185492	181856	263207	277680	345812	163238	187307	228980	210908	239984	184752	150297	147251	256892	191812	232750	211277
D3Z5T4_S404	Arhgap24	D3Z5T4	MGILNTDTLGNsLNGR	0.966	0	0	19713	17817.5	0	16496.4	0	0	0	0	0	0	0	0	0	0	0	0
D3Z5T4_T19	Arhgap24	D3Z5T4	PSGALAStPFIPKTTYR	0.762	0	0	42096.6	0	0	0	0	0	0	30693.3	12974.1	0	0	0	0	0	0	0
D3Z5T4_T302	Arhgap24	D3Z5T4	SSVDNGSPtALSGSK;SSVDNGSPtALSGsK;SSVDNGsPtALSGSK	0.938	0	76715	166724	74051.3	524741	0	0	0	0	0	0	0	60148.4	45401.2	80269.3	57142.7	87768.6	0
D3Z656_S1124	Synj1	D3Z656	TPGPPSSQGsPVDTQPAAQK	0.963	65731.3	53280	68713.4	280533	201655	197678	110540	81190.1	71445.6	48292.2	59188.8	56286.4	20711.7	99529	92021.9	72040	17937.6	78058.7
D3Z656_S1330	Synj1	D3Z656	sSQSLPSDSSPQLQVK	0.946	25082.3	15403	29578.6	39795.7	24149.2	22740	30898.6	29627.5	24364.8	23395.5	33421	33860	29338.6	30852.1	29071.7	34474.1	23739	24385
D3Z656_S1333	Synj1	D3Z656	SSQsLPSDSSPQLQVK	0.889	0	0	0	40096.4	29463.5	0	0	0	0	0	18457	0	0	0	28991.2	0	27515.8	24033.6
D3Z656_S1338	Synj1	D3Z656	SSQSLPSDsSPQLQVK	0.855	0	0	0	0	0	0	0	0	0	0	0	0	0	0	349499	0	0	0
D3Z656_S1339	Synj1	D3Z656	SSQSLPSDSsPQLQVK	0.951	415581	415948	397536	297790	321482	302289	467746	446192	452339	422582	393816	359954	393559	408443	356853	527044	440755	494115
D3Z656_S1383	Synj1	D3Z656	AQPSVQIsPVLTPDPK	0.967	0	0	32754.2	171318	83518.3	157890	48611.5	71458.5	0	44903	0	42202.8	17250.6	35944.6	16409.3	35760.3	17124.5	19367
D3Z656_S1460	Synj1	D3Z656	VQsQESEATSWLSK	0.963	0	0	0	16763.4	0	0	0	0	0	0	0	0	0	0	0	0	0	0
D3Z6Q9_S380	Bin2	D3Z6Q9	DTPsPGDVVLR	0.97	0	0	18006	0	0	17547.7	16153.5	18689.1	19941.5	39369.2	24083.3	31514.1	15885.9	22630.5	19687.7	0	11828.4	0
D3Z6Q9_S443	Bin2	D3Z6Q9	AsPDASSNPEPAETR	0.969	39014	45612.2	35363.4	67594.2	22557.5	57912.5	71730.8	24951.9	24575.5	47225.6	93505.9	55120.9	96925.2	157744	130620	91666.3	71049.8	131864
D3Z7P3_S113	Gls	D3Z7P3	DsPGETDAFGNSEGK	0.96	0	0	0	0	20136.7	24281.7	0	0	0	0	40197.9	33394.4	0	0	0	0	0	0
D3Z7U4_S30	Mecp2	D3Z7U4	LEEKsEDQDLQGLR	1	77176.5	55415.9	145108	116814	92303.7	128158	89294.5	92648.1	31987.9	65251.9	42498.3	91486.8	69337.2	87143.2	31778.5	91704.7	70890.3	67156.1
D4AFX7_S771	Dnajc13	D4AFX7	FsQDHAR	1	24582.4	0	10041.9	10133.3	12236.8	15338	0	0	0	0	12812.7	12294.4	12800.8	9162.85	0	0	10558.4	0
D6RIL1_S129	Nr3c2	D6RIL1	DAEYTYDQQNQQGSLsPAK	0.965	0	0	20377.9	21921.5	0	14434.4	6560.04	0	0	0	0	7151.67	8783.14	0	9146.41	14450	13496.3	14102.4
D6RIL1_S299	Nr3c2	D6RIL1	SSVSsPANLNNSR	0.949	0	30438.6	22090.9	20989.9	18602.8	21743.6	6888.5	16465.7	0	0	0	0	19087.6	0	26802.3	16548.6	24220.6	19071.6
D6RIL1_S677	Nr3c2	D6RIL1	RCIsLPCMSCAR	0.946	0	0	0	0	0	0	0	0	0	0	3635.25	0	0	0	0	0	0	0
D7EYE4_S152	Zfp185	D7EYE4	RSsISGTEEEEVPFTPDEQK	0.884	0	0	0	0	0	0	0	25627.9	0	0	0	0	0	0	0	0	0	0
D7EYE4_S172	Zfp185	D7EYE4	sQAALGVLR	1	0	0	0	16254.6	0	0	11642.3	0	0	0	0	0	0	0	0	0	0	0
D7EYE4_S199	Zfp185	D7EYE4	TTsSPTQELQSPFLAK	0.955	0	0	45054.5	0	0	63740	52176.4	59164.8	0	34230.6	0	0	0	0	0	0	23894.3	0
D7EYE4_S200	Zfp185	D7EYE4	TTSsPTQELQSPFLAK	0.954	0	37510.4	0	46576.6	24938.7	0	0	0	0	0	0	41236.2	23918.1	0	0	33803.3	0	0
D7EYE4_S64	Zfp185	D7EYE4	ATsFSSVR	0.968	153749	131087	102299	167946	125417	139895	145886	160560	190404	144271	127637	128115	112415	84507.4	200393	111276	201523	160412
E0CXS4_S43	Grip2	E0CXS4	RQsIPEEFR	1	87932.4	62716.1	73639.2	37566.2	53426.6	65132.3	30800	68055.2	69335.2	60562.7	60367	0	0	54308.8	0	0	0	0
E0CZE2_S174	Pard3	E0CZE2	WsTTAGFLK	0.968	37102.6	32688	59937.8	42277	35421.4	53586.3	53138.8	48955.9	31165.2	56689	27123.4	68160.4	41462.3	60944.3	21936.2	55147	31817.5	24998.5
E0CZE2_S220	Pard3	E0CZE2	sSLSASHPMVDR	0.755	0	55100.8	27127.8	44553.5	23771.2	48245.2	41092.5	22985.1	0	23342	22612	38249.8	42513.6	22108.5	26941	23542.5	38486.1	0
E0CZE2_S221	Pard3	E0CZE2	SsLSASHPMVDR	0.943	24088.5	32381.6	40701.5	23576.4	18984.2	50858.4	29202	20401.5	26889.4	0	0	0	0	0	0	24500.9	0	0
E0CZE2_S378	Pard3	E0CZE2	NNYsPGR	0.963	0	0	12717.7	0	0	0	6500.33	0	0	9477.21	0	13742.4	18657.3	17237.7	0	18271.7	17265.7	14302.7
E0CZE2_S667	Pard3	E0CZE2	SMsTEGNKR	0.958	0	0	0	0	0	8001.43	0	0	0	0	0	0	0	0	0	0	0	0
E0CZE2_S852	Pard3	E0CZE2	sMDLGIADETK	0.971	84655.3	92742.7	130504	101230	125477	103033	86518.4	97670.7	91200.3	98302.4	100753	89652.3	97512.6	100373	80412.3	99832.3	97479.7	105352
E0CZE2_T579	Pard3	E0CZE2	AEDEDVVLtPDGTR	0.965	0	0	28654.2	69882.1	100844	149018	0	64081.2	48032.4	0	0	73869.7	25294.5	0	32623.4	0	0	0
E0CZE2_T583	Pard3	E0CZE2	AEDEDVVLTPDGtR	0.894	0	0	0	164129	73568.3	152011	52316.3	0	0	0	0	53359.6	27237.9	23400	0	0	0	0
E1AWU4_S1025	Slc4a4	E1AWU4	ERsSTFLER;ERssTFLER;sSTFLER	0.971	3.07091e+06	1682994	901888	1.40094e+06	2389383	2.52097e+06	973089	1.021e+06	1.08803e+06	854898	2.05564e+06	1.07299e+06	1.324e+06	421325	456427	775751	1.23873e+06	638115
E1AWU4_S1026	Slc4a4	E1AWU4	ERssTFLER;SsTFLER	0.963	120375	165111	166478	438258	240431	165497	98941.7	125247	78400.3	29441.9	51245	34036.2	67335.8	53448.2	130419	65938.7	61279.5	74430.3
E1AWU4_S211	Slc4a4	E1AWU4	NLTsSSLNDISDKPEK;NLtsSSLNDISDKPEK	0.939	11900000	2131398	4984638	5.31106e+06	6500509	310826	121803	177048	29154.2	6522648	59201.7	2.27701e+06	4146469	2.24692e+06	0	1.74892e+06	275640	0
E1AWU4_S212	Slc4a4	E1AWU4	NLTSsSLNDISDKPEK;NLTSssLNDISDKPEK	0.95	50060.4	260376	185970	1.08365e+06	822024	59106.3	342223	8085162	210844	189276	2.37173e+06	33619.1	171618	2307416	1.60525e+06	270997	5649459	2.92335e+06
E1AWU4_S213	Slc4a4	E1AWU4	NLTSSsLNDISDK;NLTSSsLNDISDKPEK;NLTSSsLNDIsDKPEK;NLTSssLNDISDKPEK;NLtSSsLNDISDKPEK	0.97	14100000	14600000	14900000	16000000	14600000	16100000	12600000	12900000	4966099	7595072	9931230	7.46705e+06	8982472	3.80567e+06	2.95705e+06	13000000	7740828	7.54996e+06
E1AWU4_S218	Slc4a4	E1AWU4	NLTSSSLNDIsDKPEK;NLTSSsLNDIsDKPEK;NLtSSSLNDIsDKPEK	0.964	855467	30957.9	478676	573238	41427.2	1.15849e+06	6.99485e+06	45479.7	223950	23732.8	734791	1.0335e+06	751204	466426	0	101479	19662.7	234246
E1AWU4_S292	Slc4a4	E1AWU4	sYHEIGR	0.967	93658.3	116287	81339.2	55791.5	68328	77716.4	56568.6	34483.9	0	49500.1	79658.8	54732.3	52675	37775.6	46734.3	99052.9	52677.9	67171.5
E1AWU4_S355	Slc4a4	E1AWU4	SLPsSDKR	0.901	0	0	0	0	0	0	0	0	0	0	0	0	0	0	0	57377.8	0	0
E1AWU4_S356	Slc4a4	E1AWU4	SLPSsDKR	0.963	161382	122176	75471.8	1.17305e+06	432645	347096	147573	22514.5	117032	48716	67976	47782.7	67372	29122.2	31256.4	60789	40803.4	45992.6
E1AWU4_S985	Slc4a4	E1AWU4	GSLDsDNDDSDCPYSEK	0.96	0	45938.3	0	0	16910.7	0	21368.1	0	0	0	0	0	7593.15	0	0	0	0	0
E1AWU4_T1027	Slc4a4	E1AWU4	SStFLER	0.964	100513	14620.8	59855.5	102373	11891.9	79379.5	52015.8	48784.9	48218.2	27165.1	39721.8	17204.2	0	16382.9	66423.8	39724.5	46138.7	32615.6
E1AWU4_T210	Slc4a4	E1AWU4	NLtSSSLNDISDKPEK;NLtSSSLNDIsDKPEK;NLtSSsLNDISDKPEK;NLtsSSLNDISDKPEK	0.968	2.00886e+06	5.14334e+06	1231721	1.71698e+06	946619	2.0318e+06	1.63189e+06	778845	274267	4214004	2422852	1537596	1.56202e+06	525217	196415	704556	515360	420470
E1U8D0_S1015	Soga1	E1U8D0	VYYsPPVAR	0.968	59246.5	56759.6	43147.8	28280.6	16902	44725.8	68077.1	59517.5	0	110071	124610	101485	91138.2	71148.5	141488	39420	137897	93386.5
E1U8D0_S1050	Soga1	E1U8D0	EsAEADGLAESSYSR	0.964	0	0	0	11797.7	0	0	0	0	0	0	0	0	0	13299.6	49474.1	0	0	0
E2JF22_S1385	Piezo1	E2JF22	DPQDPSQEPGPDsPGGSSPPR	0.966	0	0	39861.3	181640	86946.6	89030.9	115998	47081.2	41293	0	45552.5	47513.6	43068.2	47333.8	67379.4	38172.2	35080.6	0
E2JF22_S1646	Piezo1	E2JF22	TAsELLLDR	0.963	346773	319827	312465	287289	197486	332819	341688	398957	373178	518218	314360	471925	298153	266232	203442	239436	303890	250260
E2JF22_S758	Piezo1	E2JF22	EDGQsMDGPHQATQVPEGTASK	0.968	16946.1	13181.1	28620.5	29895.9	0	21973.6	46293.7	26562.4	0	0	42227.6	31242.6	46239.3	50259.6	39867	46566.2	43674.1	49705.6
E3VWA1_S188	Slc4a4	E3VWA1	TVsSASSPAMTHR;TVsSASsPAMTHR;TVsSAsSPAMTHR	0.939	21261.5	107100	44258.3	39748.9	95327.2	88110	21803.5	0	0	21348.4	21433.9	31732.3	20476.4	12830.7	18639.7	10692.3	17741.7	0
E3VWA1_S191	Slc4a4	E3VWA1	TVSSAsSPAMTHR;TVsSAsSPAMTHR	0.955	99070.6	89947.9	48931.8	47476.7	76737.1	78496.7	65085	22287.4	25248.5	0	22925.7	18582.4	29052.2	9651.06	16265.1	18706.1	33010.6	36695
E3VWA1_S192	Slc4a4	E3VWA1	TVSSASsPAMTHR;TVsSASsPAMTHR	0.935	116447	166199	96290.9	61342.6	96067.2	133639	108314	42427.5	53947.7	19136.2	67253.8	46516.9	52645.7	9013.18	52922.2	47716.4	49701.4	37595.3
E3VWA1_S2	Slc4a4	E3VWA1	sTENVEGK;sTENVEGKPNNLGER;stENVEGKPNNLGER	1	9525191	12100000	8660957	5.33244e+06	7256236	6.54233e+06	6.1716e+06	5299964	6.90704e+06	4810568	6.71096e+06	4476542	6115416	3104697	4.47421e+06	7208327	5.46112e+06	7.14371e+06
E3VWA1_S21	Slc4a4	E3VWA1	ARssTFLR	0.966	107440	139794	173037	822146	139206	742810	186598	157218	103777	125627	58440.3	239873	16122.5	0	0	0	0	0
E3VWA1_S22	Slc4a4	E3VWA1	ARssTFLR	0.966	107440	139794	173037	822146	139206	742810	186598	157218	103777	125627	58440.3	239873	16122.5	0	0	0	0	0
E3VWA1_T186	Slc4a4	E3VWA1	tVSSASSPAMTHR	0.961	0	19194.1	0	16071.3	12842.7	17459	0	0	0	0	9961.41	0	0	0	0	0	0	0
E3VWA1_T3	Slc4a4	E3VWA1	StENVEGKPNNLGER;stENVEGKPNNLGER	1	0	363145	306419	47188.2	124179	182245	71923.1	160752	0	28496.5	0	32387.8	47608.3	0	64369.3	96182.7	48109.7	58158.2
E5D6T0_S1048	Bptf	E5D6T0	QNsVESDLDAR	0.971	39190.3	41123.1	35521	42953.1	11012.1	45579.2	38240.3	42723	35477.9	42112.7	40339.5	37736.7	51310.5	51892.6	60980.1	38886.9	53844.9	36903.7
E5D6T0_S1051	Bptf	E5D6T0	QNSVEsDLDAR	0.957	0	0	0	0	0	18346.3	0	0	0	0	0	0	0	0	0	0	0	0
E5D6T0_S1102	Bptf	E5D6T0	LHsQDDSSTVVSSSK	0.964	0	0	0	12573.6	0	11720	0	0	0	0	0	0	0	0	0	0	0	0
E5D6T0_S1410	Bptf	E5D6T0	VIPsPVR	1	44286	31868.8	32376.4	34437.4	20313.1	35592	31338.6	39007.7	34827.5	29610.5	53300.2	25820.4	27028	21382.8	53285	20072.8	34799.9	30013.5
E5D6T0_S1502	Bptf	E5D6T0	LSTPsPDTGVDTISVK	0.951	0	0	24989.9	23441.2	0	18576.4	23878.6	0	0	0	0	21409.2	0	0	0	0	16637.8	0
E5D6T0_S2198	Bptf	E5D6T0	SSVQGQsPVR	0.968	22902.5	22957.6	14622.4	0	12800.7	20616.5	16866.4	0	0	17697.8	24197.4	17306.4	0	20412.8	24169.2	15446	19731.2	18782.7
E5D6T0_S2204	Bptf	E5D6T0	VQsPPLTR	0.972	121413	80841.8	87257.8	50941.1	113478	115976	69597.8	42878.5	99225.8	72817	122104	95639.5	114758	110877	128376	105991	174937	102173
E5D6T0_S79	Bptf	E5D6T0	PRsPILEEK;sPILEEK	1	182693	173600	161802	107642	75772.9	129120	107748	113074	148093	168721	212636	176346	178424	161525	234300	134725	201484	174839
E9PUD2_S539	Dnm1l	E9PUD2	ELPsAGSR	0.921	0	0	0	14375.4	0	0	0	0	0	0	0	0	0	0	0	0	0	0
E9PUD2_S542	Dnm1l	E9PUD2	ELPSAGsR;ELPSAGsRDK	0.969	104377	151295	115937	111675	135483	114288	149924	55470.9	141724	111996	148954	120209	116830	99902.7	135064	141881	122051	148854
E9PUD2_S592	Dnm1l	E9PUD2	PIPIMPAsPQK;SKPIPIMPAsPQK	1	124804	66629.7	89597.6	628765	391792	597292	187278	206408	223690	98713.2	136422	134288	88579.9	88000.3	118587	89364.5	83787.6	84729.4
E9PUD6_S689	Zscan18	E9PUD6	ALDAEGEDSSPAsPQR	0.966	0	0	0	0	0	0	0	0	0	0	0	0	34283.8	41735.6	26727.4	0	49336.9	0
E9PUF7_S407	Arhgef1	E9PUF7	sRSDVDMDPGSATAVLGPTR	0.962	0	0	0	5835.49	0	0	15627.5	8773.69	0	11948	0	25231.7	13493.5	23373.4	0	19522.9	10888.8	0
E9PUF7_T429	Arhgef1	E9PUF7	AtPEPGDDGEPGR;RAtPEPGDDGEPGR	1	40307.2	36764.6	58922.7	43751.7	42816.7	31655.2	99990.6	57511.2	41083.7	148089	131989	168467	154403	169908	280618	94140.2	235838	155784
E9PUF7_T750	Arhgef1	E9PUF7	TLtPTPDGK	0.963	0	0	0	0	0	33437.7	0	0	0	0	0	0	0	0	0	0	0	0
E9PUP1_S219	Syde2	E9PUP1	EGRPPsPR	1	0	0	0	17031.2	17120.3	17337	0	0	0	0	0	0	0	0	0	0	0	22240.3
E9PUP1_S442	Syde2	E9PUP1	SQsLDESKR	0.959	0	0	0	0	0	0	0	0	0	0	0	0	0	0	0	0	11719.9	0
E9PUP1_S591	Syde2	E9PUP1	TQEsPTAEDSPVLK	0.965	31488.7	25149.3	0	110285	89729.7	90949.1	28057	37981.3	24271.8	20268.1	24045.7	33908.7	21966.8	25454.9	25928	17474.3	0	18279.3
E9PUP1_S743	Syde2	E9PUP1	GGYLsDGDSPELR	0.968	42533.1	28680.9	53418.5	50299.7	58222.1	49991.9	40549.8	40892.4	29893.4	42248.7	32936.8	51000.5	33259.9	44236.3	39746.6	33656.2	24843.3	29166.8
E9PUP1_S747	Syde2	E9PUP1	GGYLSDGDsPELR	0.967	0	41072.3	40230.8	15799.5	0	0	0	0	0	29655	0	0	40746.2	35782	0	17646.6	49136.7	0
E9PUP8_S503	Zfp711	E9PUP8	EAsPLSSNK	0.969	23730.7	0	26058.6	0	35980.1	22606	0	0	0	18128.9	0	25700.7	24704.4	19869.7	22438.9	20271	22608.2	26337.8
E9PUQ8_S44	Dgkd	E9PUQ8	KVsTSGQIR	0.968	30642	25381.9	22241.9	17019.3	24535.8	27521.7	21561.8	0	0	18245.1	35110.5	26575.1	31520.7	30048.7	24747.2	22495.4	30090.1	21754.2
E9PUR0_S1669	Ankhd1	E9PUR0	SLPLSsPTMK	0.953	0	0	0	26761.2	14182.5	28315.2	0	18097	0	0	0	20198.7	11230.2	12881.4	0	0	11283.6	0
E9PUR0_S1678	Ankhd1	E9PUR0	LNLTsPK	0.967	72223.2	75058.1	37372.2	60144	65171	72364.4	93165.8	52607.3	77296.1	79380.9	97193.5	101318	34734.9	45337.9	78329.2	47266.5	57949.1	73827.5
E9PUU4_S1410	Gemin5	E9PUU4	APsQPPsPTR	0.969	0	0	44617.5	65714.8	90361.4	58951.3	98505.9	28730.6	68495.5	91566.3	125695	165169	103562	68534	95751.4	68808.5	49706.8	72640.4
E9PV24_S330	Fga	E9PV24	NPGTTGsDGTGDWGTGSPR	0.962	50003.1	52117.3	53591.5	85145.8	30517.5	43766.6	79014.8	0	34926	0	66313	72915.8	63366.1	0	36972.1	46858.7	38911.3	0
E9PV24_S345	Fga	E9PV24	PGsDSGNFR	0.967	0	0	0	18525.1	0	14417	21588.2	0	0	0	0	0	0	0	0	0	14521.5	9345.94
E9PV24_S347	Fga	E9PV24	PGSDsGNFR	0.967	30295.1	23450.4	17746	17004	17523.1	22142.3	26594.7	16737.8	31106	24423.9	0	22372.1	23063.7	21883.9	22669.5	20242	18138.5	18222.4
E9PV24_S398	Fga	E9PV24	VTsSGTSTTHR	0.964	0	0	0	0	0	0	11565	0	0	0	0	6171.07	9686.7	0	0	10851.4	0	0
E9PV24_S531	Fga	E9PV24	MADEAGsEAHR	1	0	0	0	0	0	0	0	0	0	0	0	0	0	0	0	5431.17	0	0
E9PV24_T333	Fga	E9PV24	NPGTTGSDGtGDWGTGSPR	0.879	0	0	0	0	47016.7	0	74339.4	0	0	0	0	70473.2	66465.3	51753.2	31920.9	0	0	0
E9PV44_S7	Atpif1	E9PV44	MDTGAGsIR	0.97	0	32739	27776.4	26917.9	29648.7	25575.7	23655.1	22856.8	30291.2	18699.8	25061.3	15672.7	0	13855.9	20040.1	21002.4	0	0
E9PV44_T31	Atpif1	E9PV44	EKtKEQLAALR	1	0	0	14963	0	16404.6	0	10404.2	16456.3	0	0	0	0	0	0	0	14857.5	0	0
E9PV82_S117	Fam53a	E9PV82	sLSEPEELAR	0.887	121159	0	0	0	0	96503.3	0	0	0	0	0	0	0	0	0	0	0	0
E9PV82_S119	Fam53a	E9PV82	SLsEPEELAR	0.965	0	89305.6	103232	80320.2	108472	102381	0	99285.7	80052.9	116353	139965	92307.7	0	0	0	0	0	0
E9PVA6_S255	Git2	E9PVA6	ADsSLDLSELAK	0.963	0	0	15161.1	10267.9	0	0	0	9835.24	0	0	0	9088.85	9654.61	0	0	11062	0	0
E9PVD3_S3028	Dchs1	E9PVD3	GsAEAAEDDEIR	1	25987.9	30831.5	29034.5	0	24069.8	0	27545.5	22269.4	25003.8	35394	55892.7	48985.9	52618.6	58499.3	41907.2	37971.5	25578.6	36752.6
E9PVD3_S3048	Dchs1	E9PVD3	VAsVASSLAAR	0.968	23111.6	24535.9	15667.6	13228.4	0	14388.4	15853.4	17961.5	0	24415.6	23498	14771.2	19354	16478.4	13116.3	16185.7	17272.5	14039.1
E9PVU0_S1123	Myo6	E9PVU0	sVTDYAQQNPAAQLPAR	0.95	0	0	0	0	0	31974.2	0	0	0	0	0	0	0	0	0	0	0	0
E9PVU0_S267	Myo6	E9PVU0	LHLSsPDNFR	0.933	52791	0	61497.2	38815.8	34521.1	53946.4	43274.6	49707.9	0	67010.9	40033.4	0	20858	42305.9	0	40812.7	0	14030.8
E9PVU0_S297	Myo6	E9PVU0	KsPEYVK	0.97	30519	21423.7	33400.8	18975.1	40217.3	28771.1	18631.1	0	25473	26897	30498.3	19578.7	15239.4	25374.9	18516	26696.4	22402.5	21976.7
E9PVU0_S639	Myo6	E9PVU0	LsFISVGNK	0.97	25827.6	30147.1	36123.5	25537.8	31961	31848.7	30923.1	28800.6	28979.1	29296.2	22291.3	21706.6	28351.5	19583.2	17972	24170	0	20589.1
E9PVU0_S905	Myo6	E9PVU0	sSEDLLSALQK	0.916	0	0	10158.9	0	0	0	6287.97	6382.91	0	0	0	0	0	0	0	0	0	0
E9PVU0_S906	Myo6	E9PVU0	SsEDLLSALQK	0.931	0	0	0	5521.22	0	0	0	8232.36	0	0	0	0	0	0	0	0	0	0
E9PVU0_T111	Myo6	E9PVU0	IYSSDtIK	0.956	0	0	0	0	0	0	0	0	0	0	0	0	0	0	0	0	13004.3	0
E9PVU7_S14	Pde4d	E9PVU7	AVsEEGNDSAGGAALK	0.966	14180.6	0	18483.7	13453	12349.3	14786.7	15719.6	16162.5	0	0	9682.59	0	0	0	0	10589.6	0	0
E9PVX6_S1587	Mki67	E9PVX6	sPQLGPVR	1	0	0	0	0	0	0	0	0	0	23578.7	22833.9	34323.7	0	0	0	0	0	0
E9PVX6_S2017	Mki67	E9PVX6	LDFTGNSsGHK	0.955	0	0	0	0	0	0	0	0	0	32914.3	29636.7	33369.3	22447.9	26909	17588.1	16006.6	0	0
E9PVX6_S213	Mki67	E9PVX6	SsPTQSLSNSNEK	0.933	0	10538.7	0	0	0	0	23045.2	0	0	0	0	115866	31346.3	0	43026.1	0	0	28998.7
E9PVX6_S2333	Mki67	E9PVX6	EGHsPLSK	0.97	0	0	0	0	0	0	0	0	0	158973	154792	181407	45745.3	57135.2	0	0	23884.3	0
E9PVX6_S2423	Mki67	E9PVX6	LPsSSPPLEPTDTSVTSR	0.956	0	0	0	0	0	0	30411.1	0	0	308993	0	381545	61631.5	112099	0	64746.5	39625	44793.1
E9PVX6_S2425	Mki67	E9PVX6	LPSSsPPLEPTDTSVTSR	0.961	0	0	0	0	0	0	30192.5	0	0	289417	0	392335	0	122913	31630.6	69666.9	29868.4	0
E9PVX6_S2545	Mki67	E9PVX6	sPEPVDTTSETQAR	0.965	0	0	0	0	0	0	0	0	0	0	0	9483.25	0	0	0	0	0	0
E9PVX6_S287	Mki67	E9PVX6	SSGSTPVTAASsPK	0.966	0	0	0	0	0	0	0	0	0	48477	0	63173.8	18171.7	0	52149.8	0	12159.8	0
E9PVX6_S2980	Mki67	E9PVX6	HVsPEPVK	1	18071.1	0	13684.1	18226.2	13520.7	13624.1	32260.4	10662.6	31977.2	194305	201875	177137	63179	78220.6	35867.6	45377.7	64828.4	30661.1
E9PVX6_S517	Mki67	E9PVX6	ERPQsPGK	1	0	0	0	0	0	0	0	0	0	0	17496.2	0	0	0	0	0	0	0
E9PVX6_S767	Mki67	E9PVX6	YSAsPTLR	0.954	0	0	0	0	0	0	12327.1	0	0	55940.5	49345.7	59642.1	13546	19030.2	21427.5	16979.2	9491.89	17936.3
E9PVX6_T3021	Mki67	E9PVX6	ENPVtPDQNSR	0.956	0	0	0	0	0	0	0	0	0	12709.7	0	24303.8	0	0	0	0	0	0
E9PVZ0_S27	Rem2	E9PVZ0	QAsPLGTPTPEADTTLLK	0.964	0	0	0	0	0	0	0	0	0	0	0	6134.59	0	0	0	0	0	0
E9PVZ0_S69	Rem2	E9PVZ0	RGsMPVPYK	0.968	0	0	0	0	0	0	0	0	0	0	17444.4	0	33667.6	15492.1	19025.5	0	15704.3	0
E9PWE8_S101	Dpysl3	E9PWE8	EESREPAPEsPKPAGVEIR;EPAPEsPKPAGVEIR	1	349725	254938	225434	459255	263706	464225	268427	269916	339640	402461	528657	624811	540960	580643	1.14245e+06	450561	891105	665454
E9PWE8_S372	Dpysl3	E9PWE8	sAADLISQAR	0.958	0	0	0	0	0	0	0	0	0	0	0	0	17721.8	0	0	5565.6	0	0
E9PWE8_S635	Dpysl3	E9PWE8	GsPTRPNPPVR	0.972	776107	727646	664518	1.20003e+06	785974	1.24506e+06	1.05244e+06	936338	1.00194e+06	2.10785e+06	2329630	2520275	4322804	4.41928e+06	4.86513e+06	525756	3816095	3591405
E9PWE8_T622	Dpysl3	E9PWE8	GMYDGPVFDLTTtPK	0.947	0	0	27627	7684.42	0	0	0	0	0	0	0	0	4665.01	23378.7	6789.07	8978.51	0	0
E9PWI3_S286	Mcc	E9PWI3	EEDEYsELR	0.956	0	0	15837.7	0	0	0	12313.8	0	0	0	12523.3	0	0	0	21518.5	0	18539.8	0
E9PWI3_S290	Mcc	E9PWI3	sELSQSQQEVNEDSR	0.94	30662.7	36060.3	51865.4	0	40385	42405.6	57546.8	39051.6	0	0	0	0	52020.3	62524.4	42995.6	0	0	60782.5
E9PWI3_S293	Mcc	E9PWI3	SELsQSQQEVNEDSR	0.964	0	36060.3	288801	41093.4	0	41840.2	49998.5	0	32282.8	46321.2	45542	57026.4	56196.5	0	399507	56761.2	56800.3	0
E9PWI3_S295	Mcc	E9PWI3	SELSQsQQEVNEDSR	0.951	0	0	0	0	0	195159	0	0	0	0	0	0	0	0	0	0	0	0
E9PWI3_S468	Mcc	E9PWI3	LQSVQATGPsSPGR	0.94	99748.1	0	88233.8	0	0	0	0	0	0	0	81283.8	69156.4	89610.4	63784.9	84377.4	88588	0	94018.9
E9PWW9_S232	Rsf1	E9PWW9	EsPTLEDEETK;NSSQQEDSSREsPTLEDEETK	0.966	0	0	20279.8	10448.7	0	14155.6	29006.5	0	0	0	0	0	9786.03	51913.3	33248.4	13617	47259.4	0
[truncated: 12,503 more rows]
