# Supplementary material for: Temporal Proteomic and Phosphoproteomic Profiling Deciphers Molecular Dynamics of Acute-to-Chronic Kidney Disease After Ischemia-Reperfusion Injury, With Dock2 Emerging as a Key Regulator
Source: Mol Cell Proteomics. 2026 Jan 12;25(2):101509. doi: 10.1016/j.mcpro.2026.101509 (PMC12915234; doi:10.1016/j.mcpro.2026.101509)
Supplement: Supplemental Table S9 [file mmc9.xlsx]

## Sheet: combined_peptide
Peptide Sequence	Prev AA	Next AA	Start	End	Peptide Length	Charges	Protein	Protein ID	Entry Name	Gene	Protein Description
AAAAAAAAAAGAAGGR	M	G	2	17	16	2	sp|Q8CCS6|PABP2_MOUSE	Q8CCS6	PABP2_MOUSE	Pabpn1	Polyadenylate-binding protein 2
AAAAAAGSGTPR	M	E	2	13	12	2	sp|Q9CQ36|DPOE4_MOUSE	Q9CQ36	DPOE4_MOUSE	Pole4	DNA polymerase epsilon subunit 4
AAAAADLANR	R	S	454	463	10	2	sp|Q9JHS4|CLPX_MOUSE	Q9JHS4	CLPX_MOUSE	Clpx	ATP-dependent Clp protease ATP-binding subunit clpX-like, mitochondrial
AAAAAGPASSQR	M	L	2	13	12	2	sp|Q9CX34|SGT1_MOUSE	Q9CX34	SGT1_MOUSE	Sugt1	Protein SGT1 homolog
AAAAATAATK	M	G	2	11	10	2	sp|Q9D3B1|HACD2_MOUSE	Q9D3B1	HACD2_MOUSE	Hacd2	Very-long-chain (3R)-3-hydroxyacyl-CoA dehydratase 2
AAAADPSTPASSGLSPK	M	E	2	18	17	2	tr|B2RT41|B2RT41_MOUSE	B2RT41	B2RT41_MOUSE	Zfc3h1	Zinc finger, C3H1-type-containing
AAAAGLGHPSSPGGSEDGPPISGDEDTAR	R	E	68	96	29	3	sp|Q62431|ARI3A_MOUSE	Q62431	ARI3A_MOUSE	Arid3a	AT-rich interactive domain-containing protein 3A
AAAASAAEAGIATPGTEGER	R	D	238	257	20	2,3	tr|Q3ULG4|Q3ULG4_MOUSE	Q3ULG4	Q3ULG4_MOUSE	Psmd4	26S proteasome non-ATPase regulatory subunit 4
AAAATAPPSPGPAQPGPR	R	A	142	159	18	2	sp|D3YXK1|SAMD1_MOUSE	D3YXK1	SAMD1_MOUSE	Samd1	Sterile alpha motif domain-containing protein 1
AAAAVVEFQR	M	A	2	11	10	2	sp|Q8BG32|PSD11_MOUSE	Q8BG32	PSD11_MOUSE	Psmd11	26S proteasome non-ATPase regulatory subunit 11
AAADDGEEPK	K	S	8	17	10	2	sp|P28352|APEX1_MOUSE	P28352	APEX1_MOUSE	Apex1	DNA-(apurinic or apyrimidinic site) endonuclease
AAADDGEEPKSEPETK	K	K	8	23	16	2,3	sp|P28352|APEX1_MOUSE	P28352	APEX1_MOUSE	Apex1	DNA-(apurinic or apyrimidinic site) endonuclease
AAADDGEEPKSEPETKK	K	S	8	24	17	3	sp|P28352|APEX1_MOUSE	P28352	APEX1_MOUSE	Apex1	DNA-(apurinic or apyrimidinic site) endonuclease
AAADSAAVSGAGTPVAGPTGR	M	D	2	22	21	2	tr|Q3UY32|Q3UY32_MOUSE	Q3UY32	Q3UY32_MOUSE	Snapin	SNARE-associated protein Snapin
AAAEIYEEFLAAFEGSDGNK	K	V	112	131	20	2	sp|Q6NV83|SR140_MOUSE	Q6NV83	SR140_MOUSE	U2surp	U2 snRNP-associated SURP motif-containing protein
AAAELLQSQGSQAGGSQTLK	K	R	401	420	20	2	sp|Q9R1T4|SEPT6_MOUSE	Q9R1T4	SEPT6_MOUSE	Septin6	Septin-6
AAAEVNQEYGLDPK	R	I	99	112	14	2	sp|P97807|FUMH_MOUSE	P97807	FUMH_MOUSE	Fh	Fumarate hydratase, mitochondrial
AAAGAGGSLR	R	A	565	574	10	2	sp|Q91YU6|LZTS2_MOUSE	Q91YU6	LZTS2_MOUSE	Lzts2	Leucine zipper putative tumor suppressor 2
AAAGGPSQAMAPHTSSRKK	K	S	1205	1223	19	3	tr|E9Q9J4|E9Q9J4_MOUSE	E9Q9J4	E9Q9J4_MOUSE	Ppip5k2	Inositol hexakisphosphate and diphosphoinositol-pentakisphosphate kinase
AAAGPGAALSPGR	M	C	2	14	13	2	tr|K4DI61|K4DI61_MOUSE	K4DI61	K4DI61_MOUSE	Phf10	PHD finger protein 10
AAAGSAAVSGAGTPVAGPTGR	M	D	2	22	21	2,3	sp|Q9Z266|SNAPN_MOUSE	Q9Z266	SNAPN_MOUSE	Snapin	SNARE-associated protein Snapin
AAALSLSTLASPK	R	G	276	288	13	2	sp|P52795|EFNB1_MOUSE	P52795	EFNB1_MOUSE	Efnb1	Ephrin-B1
AAANEQLTR	R	A	96	104	9	2	sp|Q9CRB9|MIC19_MOUSE	Q9CRB9	MIC19_MOUSE	Chchd3	MIC
AAAPPQPSPPPTK	R	F	525	537	13	2	sp|Q62311|TAF6_MOUSE	Q62311	TAF6_MOUSE	Taf6	Transcription initiation factor TFIID subunit 6
AAAQCYIDLIIK	K	E	280	291	12	2	sp|Q9JIF7|COPB_MOUSE	Q9JIF7	COPB_MOUSE	Copb1	Coatomer subunit beta
AAAQTLER	K	F	266	273	8	2	sp|P23492|PNPH_MOUSE	P23492	PNPH_MOUSE	Pnp	Purine nucleoside phosphorylase
AAAQYSSQKSVEER	R	S	126	139	14	2	sp|Q9CQ73|PKP2_MOUSE	Q9CQ73	PKP2_MOUSE	Pkp2	Plakophilin-2
AAASTDYYK	R	R	236	244	9	2	sp|P35486|ODPA_MOUSE	P35486	ODPA_MOUSE	Pdha1	Pyruvate dehydrogenase E1 component subunit alpha, somatic form, mitochondrial
AAATEAPADSGAEEEK	K	S	364	379	16	2	tr|Q6XZL8|Q6XZL8_MOUSE	Q6XZL8	Q6XZL8_MOUSE	Dot1l	Histone-lysine N-methyltransferase, H3 lysine-79 specific
AAATPESQEPQAK	K	G	145	157	13	2	sp|P28667|MRP_MOUSE	P28667	MRP_MOUSE	Marcksl1	MARCKS-related protein
AAATPTDTTSSK	K	E	1116	1127	12	2	sp|Q3UH06|RREB1_MOUSE	Q3UH06	RREB1_MOUSE	Rreb1	Ras-responsive element-binding protein 1
AAATPTETPAPEGSGLGMDAR	M	L	2	22	21	2,3	sp|Q7TSV4|PGM2_MOUSE	Q7TSV4	PGM2_MOUSE	Pgm2	Phosphopentomutase
AAATTVQEYLK	K	T	673	683	11	2	sp|Q62468|VILI_MOUSE	Q62468	VILI_MOUSE	Vil1	Villin-1
AAAVPVEFK	K	E	72	80	9	2	tr|A0A668KL51|A0A668KL51_MOUSE	A0A668KL51	A0A668KL51_MOUSE	Idh3b	Isocitrate dehydrogenase [NAD] subunit, mitochondrial
AAAYPDSPVELPAR	-	L	1	14	14	2	tr|A0A1L1SS99|A0A1L1SS99_MOUSE	A0A1L1SS99	A0A1L1SS99_MOUSE	Tmem42	Transmembrane protein 42 (Fragment)
AADAEAEVASLNR	K	R	79	91	13	2	tr|E9Q5J9|E9Q5J9_MOUSE	E9Q5J9	E9Q5J9_MOUSE	Tpm3	Tropomyosin alpha-3 chain
AADAVEDLR	K	W	103	111	9	2	tr|A0A2R8W6S4|A0A2R8W6S4_MOUSE	A0A2R8W6S4	A0A2R8W6S4_MOUSE	Pacsin2	Protein kinase C and casein kinase substrate in neurons protein 2 (Fragment)
AADEEAFEDNSEEYIR	R	R	356	371	16	2	sp|Q9ERK4|XPO2_MOUSE	Q9ERK4	XPO2_MOUSE	Cse1l	Exportin-2
AADEVAEGK	K	L	120	128	9	2	sp|P97807|FUMH_MOUSE	P97807	FUMH_MOUSE	Fh	Fumarate hydratase, mitochondrial
AADFQLHTHVNDGTEFGGSIYQK	K	V	175	197	23	3	sp|Q60931|VDAC3_MOUSE	Q60931	VDAC3_MOUSE	Vdac3	Voltage-dependent anion-selective channel protein 3
AADGYVKPQIK	K	Q	695	705	11	2	sp|P42232|STA5B_MOUSE	P42232	STA5B_MOUSE	Stat5b	Signal transducer and activator of transcription 5B
AADKSPESQNLIDGTK	K	K	309	324	16	2,3	sp|Q6NXK2|ZN532_MOUSE	Q6NXK2	ZN532_MOUSE	Znf532	Zinc finger protein 532
AADLEDTTEEETAK	K	D	325	338	14	2	sp|O54781|SRPK2_MOUSE	O54781	SRPK2_MOUSE	Srpk2	SRSF protein kinase 2
AADMLSGPR	K	R	130	138	9	2	sp|Q8CHT0|AL4A1_MOUSE	Q8CHT0	AL4A1_MOUSE	Aldh4a1	Delta-1-pyrroline-5-carboxylate dehydrogenase, mitochondrial
AADPDLSPVK	K	Q	550	559	10	2	sp|Q9Z2E2|MBD1_MOUSE	Q9Z2E2	MBD1_MOUSE	Mbd1	Methyl-CpG-binding domain protein 1
AADPDLSPVKQEPPGPEEDGEEK	K	K	550	572	23	3	sp|Q9Z2E2|MBD1_MOUSE	Q9Z2E2	MBD1_MOUSE	Mbd1	Methyl-CpG-binding domain protein 1
AADPPAENSSAPEAEQGGAE	K	-	303	322	20	2	sp|P62960|YBOX1_MOUSE	P62960	YBOX1_MOUSE	Ybx1	Y-box-binding protein 1
AADSDDDVPPVPTPSDGGVNK	M	N	2	22	21	2	sp|Q9D2E2|TOE1_MOUSE	Q9D2E2	TOE1_MOUSE	Toe1	Target of EGR1 protein 1
AADTEEVDIDMDSGDEA	R	-	398	414	17	2	sp|Q9Z2E1|MBD2_MOUSE	Q9Z2E1	MBD2_MOUSE	Mbd2	Methyl-CpG-binding domain protein 2
AADTIGYPVMIR	K	S	576	587	12	2	sp|Q8C196|CPSM_MOUSE	Q8C196	CPSM_MOUSE	Cps1	Carbamoyl-phosphate synthase [ammonia], mitochondrial
AADVHEVR	K	K	248	255	8	2	sp|P52480|KPYM_MOUSE	P52480	KPYM_MOUSE	Pkm	Pyruvate kinase PKM
AADVSVTHR	M	P	2	10	9	2	sp|Q9CW46|RAVR1_MOUSE	Q9CW46	RAVR1_MOUSE	Raver1	Ribonucleoprotein PTB-binding 1
AAEAFSELSK	K	R	290	299	10	2	sp|Q08509|EPS8_MOUSE	Q08509	EPS8_MOUSE	Eps8	Epidermal growth factor receptor kinase substrate 8
AAEDYGVIK	K	T	100	108	9	2	sp|P37804|TAGL_MOUSE	P37804	TAGL_MOUSE	Tagln	Transgelin
AAEEAWTQSQQK	R	L	490	501	12	2	sp|Q61712|DNJC1_MOUSE	Q61712	DNJC1_MOUSE	Dnajc1	DnaJ homolog subfamily C member 1
AAELAETQSEEEKEEDFR	K	E	813	830	18	2,3	sp|P59328|WDHD1_MOUSE	P59328	WDHD1_MOUSE	Wdhd1	WD repeat and HMG-box DNA-binding protein 1
AAELAVRNEVGLADNPLK	R	V	226	243	18	2	sp|Q91WT4|DJC17_MOUSE	Q91WT4	DJC17_MOUSE	Dnajc17	DnaJ homolog subfamily C member 17
AAELIANSLATAGDGLIELR	K	K	220	239	20	2,3	sp|P67778|PHB1_MOUSE	P67778	PHB1_MOUSE	Phb1	Prohibitin 1
AAEMLLFGK	K	K	217	225	9	2	sp|Q78JN3|ECI3_MOUSE	Q78JN3	ECI3_MOUSE	Eci3	Enoyl-CoA delta isomerase 3, peroxisomal
AAESSAMAATEK	K	K	81	92	12	2	sp|Q9Z1P6|NDUA7_MOUSE	Q9Z1P6	NDUA7_MOUSE	Ndufa7	NADH dehydrogenase [ubiquinone] 1 alpha subcomplex subunit 7
AAETVELHK	M	L	2	10	9	2	sp|Q9D1J3|SARNP_MOUSE	Q9D1J3	SARNP_MOUSE	Sarnp	SAP domain-containing ribonucleoprotein
AAFDDAIAELDTLSEESYK	K	D	197	215	19	2	sp|P62259|1433E_MOUSE	P62259	1433E_MOUSE	Ywhae	14-3-3 protein epsilon
AAFGISDSYVDGSSFDPQR	R	R	137	155	19	2	sp|Q8BTI8|SRRM2_MOUSE	Q8BTI8	SRRM2_MOUSE	Srrm2	Serine/arginine repetitive matrix protein 2
AAGALGSASSGSMPNLAAR	R	S	774	792	19	2	sp|Q8BIE6|FRM4A_MOUSE	Q8BIE6	FRM4A_MOUSE	Frmd4a	FERM domain-containing protein 4A
AAGAQVVAVSR	K	T	29	39	11	2	sp|Q91X52|DCXR_MOUSE	Q91X52	DCXR_MOUSE	Dcxr	L-xylulose reductase
AAGGGGGSGEDEAQSR	R	R	28	43	16	2	sp|Q9CRA5|GOLP3_MOUSE	Q9CRA5	GOLP3_MOUSE	Golph3	Golgi phosphoprotein 3
AAGGGGSLER	R	Q	217	226	10	2	tr|A0A571BDK9|A0A571BDK9_MOUSE	A0A571BDK9	A0A571BDK9_MOUSE	Ccm2l	Cerebral cavernous malformations 2 protein-like
AAGGRETPQGELR	K	S	7	19	13	3	sp|Q99LH9|3BP5L_MOUSE	Q99LH9	3BP5L_MOUSE	Sh3bp5l	SH3 domain-binding protein 5-like
AAGIIHLGATSCYVGDNTDLIILR	K	N	102	125	24	3	sp|P54822|PUR8_MOUSE	P54822	PUR8_MOUSE	Adsl	Adenylosuccinate lyase
AAGISLIVPGKSPTR	K	K	473	487	15	2	sp|A2ALS5|RPGP1_MOUSE	A2ALS5	RPGP1_MOUSE	Rap1gap	Rap1 GTPase-activating protein 1
AAGPATSPPR	R	A	260	269	10	2	sp|P59644|PI5PA_MOUSE	P59644	PI5PA_MOUSE	Inpp5j	Phosphatidylinositol 4,5-bisphosphate 5-phosphatase A
AAGSAQGSNQAPNSPSEGNSLLDQK	R	N	588	612	25	2,3	sp|Q6AW69|CGNL1_MOUSE	Q6AW69	CGNL1_MOUSE	Cgnl1	Cingulin-like protein 1
AAGSGSPPLR	K	A	552	561	10	2	sp|Q80U22|RUSC2_MOUSE	Q80U22	RUSC2_MOUSE	Rusc2	AP-4 complex accessory subunit RUSC2
AAGSQESLEAGNAK	R	A	1297	1310	14	2	sp|Q6A026|PDS5A_MOUSE	Q6A026	PDS5A_MOUSE	Pds5a	Sister chromatid cohesion protein PDS5 homolog A
AAGTLYTYPENWR	M	A	2	14	13	2	sp|Q9D8N0|EF1G_MOUSE	Q9D8N0	EF1G_MOUSE	Eef1g	Elongation factor 1-gamma
AAGTSEQEEGIPDHGEK	K	K	380	396	17	2	sp|Q5DU00|DCDC2_MOUSE	Q5DU00	DCDC2_MOUSE	Dcdc2	Doublecortin domain-containing protein 2
AAHLCAEAALR	K	L	145	155	11	2	sp|P50580|PA2G4_MOUSE	P50580	PA2G4_MOUSE	Pa2g4	Proliferation-associated protein 2G4
AAHQESDNENEIQIQNQLK	R	K	116	134	19	3	sp|A2A791|ZMYM4_MOUSE	A2A791	ZMYM4_MOUSE	Zmym4	Zinc finger MYM-type protein 4
AAHSEGHITAGLDMK	R	E	467	481	15	3	sp|P80314|TCPB_MOUSE	P80314	TCPB_MOUSE	Cct2	T-complex protein 1 subunit beta
AAIAAAAAAAAAK	K	A	148	160	13	2	sp|Q9CR57|RL14_MOUSE	Q9CR57	RL14_MOUSE	Rpl14	60S ribosomal protein L14
AAIAQALAGEVSVVPPSR	R	L	143	160	18	2	sp|Q3UKJ7|SMU1_MOUSE	Q3UKJ7	SMU1_MOUSE	Smu1	WD40 repeat-containing protein SMU1
AAIDWFDGK	K	E	342	350	9	2	sp|P56959|FUS_MOUSE	P56959	FUS_MOUSE	Fus	RNA-binding protein FUS
AAIISAEGDSK	K	A	209	219	11	2	sp|P67778|PHB1_MOUSE	P67778	PHB1_MOUSE	Phb1	Prohibitin 1
AAISDSVVEPAAK	K	A	238	250	13	2	sp|Q62468|VILI_MOUSE	Q62468	VILI_MOUSE	Vil1	Villin-1
AAKESEEEEEEEETEEK	K	K	559	575	17	2,3	sp|E9Q5C9|NOLC1_MOUSE	E9Q5C9	NOLC1_MOUSE	Nolc1	Nucleolar and coiled-body phosphoprotein 1
AAKESEEEEEEEETEEKK	K	K	559	576	18	3	sp|E9Q5C9|NOLC1_MOUSE	E9Q5C9	NOLC1_MOUSE	Nolc1	Nucleolar and coiled-body phosphoprotein 1
AALAAAGGAGGGGGGAGSR	R	S	160	178	19	2	sp|E9Q6B2|CC85C_MOUSE	E9Q6B2	CC85C_MOUSE	Ccdc85c	Coiled-coil domain-containing protein 85C
AALEAVGGTVVLE	K	-	189	201	13	2	sp|Q9DB15|RM12_MOUSE	Q9DB15	RM12_MOUSE	Mrpl12	39S ribosomal protein L12, mitochondrial
AALEDSNGSSELQEIMR	K	R	781	797	17	2	sp|Q08509|EPS8_MOUSE	Q08509	EPS8_MOUSE	Eps8	Epidermal growth factor receptor kinase substrate 8
AALEEVEGDVAELELK	R	L	19	34	16	2	sp|Q6ZQK5|ACAP2_MOUSE	Q6ZQK5	ACAP2_MOUSE	Acap2	Arf-GAP with coiled-coil, ANK repeat and PH domain-containing protein 2
AALESLRPR	M	L	2	10	9	2	tr|A0A0R4IZX2|A0A0R4IZX2_MOUSE	A0A0R4IZX2	A0A0R4IZX2_MOUSE	Slc9a3r2	Na(+)/H(+) exchange regulatory cofactor NHE-RF
AALETDENLLLCAPTGAGK	R	T	491	509	19	2	sp|Q6P4T2|U520_MOUSE	Q6P4T2	U520_MOUSE	Snrnp200	U5 small nuclear ribonucleoprotein 200 kDa helicase
AALLTQQADSPEDR	R	E	788	801	14	2	sp|Q80Y81|RNZ2_MOUSE	Q80Y81	RNZ2_MOUSE	Elac2	Zinc phosphodiesterase ELAC protein 2
AALLTQQADSPEDREPQQK	R	R	788	806	19	3	sp|Q80Y81|RNZ2_MOUSE	Q80Y81	RNZ2_MOUSE	Elac2	Zinc phosphodiesterase ELAC protein 2
AALPAGEGGSPEGAK	K	I	491	505	15	2	sp|Q7TQF7|AMPH_MOUSE	Q7TQF7	AMPH_MOUSE	Amph	Amphiphysin
AALQAAPESADDSPSQLSK	K	W	271	289	19	2	sp|Q9WVH4|FOXO3_MOUSE	Q9WVH4	FOXO3_MOUSE	Foxo3	Forkhead box protein O3
AALQELLSK	R	G	86	94	9	2	sp|P62852|RS25_MOUSE	P62852	RS25_MOUSE	Rps25	40S ribosomal protein S25
AALSPGSVFSPGR	R	G	39	51	13	2	tr|B2RXC2|B2RXC2_MOUSE	B2RXC2	B2RXC2_MOUSE	Itpkb	Kinase
AALWALQGGTSVVIANGTHPK	K	V	314	334	21	3	sp|Q9Z110|P5CS_MOUSE	Q9Z110	P5CS_MOUSE	Aldh18a1	Delta-1-pyrroline-5-carboxylate synthase
AAMIWIVGEYAER	R	I	446	458	13	2	sp|Q9DBG3|AP2B1_MOUSE	Q9DBG3	AP2B1_MOUSE	Ap2b1	AP-2 complex subunit beta
AAMYDIISSPTK	K	D	342	353	12	2	sp|Q6KCD5|NIPBL_MOUSE	Q6KCD5	NIPBL_MOUSE	Nipbl	Nipped-B-like protein
AANATMATSGSAR	M	K	2	14	13	2	sp|Q91VC3|IF4A3_MOUSE	Q91VC3	IF4A3_MOUSE	Eif4a3	Eukaryotic initiation factor 4A-III
AANFENHSGR	R	L	630	639	10	2	sp|Q64727|VINC_MOUSE	Q64727	VINC_MOUSE	Vcl	Vinculin
AANGVVLATEK	K	K	40	50	11	2	sp|P49722|PSA2_MOUSE	P49722	PSA2_MOUSE	Psma2	Proteasome subunit alpha type-2
AANSQGNFDGK	M	F	2	12	11	2	sp|Q9D6K8|FUND2_MOUSE	Q9D6K8	FUND2_MOUSE	Fundc2	FUN14 domain-containing protein 2
AANVLLSEQGDVK	K	L	143	155	13	2	sp|Q9Z2W1|STK25_MOUSE	Q9Z2W1	STK25_MOUSE	Stk25	Serine/threonine-protein kinase 25
AANVTLLTSLVEGEAVHLAR	K	D	302	321	20	3	sp|Q61313|AP2B_MOUSE	Q61313	AP2B_MOUSE	Tfap2b	Transcription factor AP-2-beta
AAPAPAAAPAAAPAAAPEPERPK	K	E	20	42	23	3	sp|P09542|MYL3_MOUSE	P09542	MYL3_MOUSE	Myl3	Myosin light chain 3
AAPEGSLR	M	K	2	9	8	2	tr|Q3T9P8|Q3T9P8_MOUSE	Q3T9P8	Q3T9P8_MOUSE	Lmf1	Lipase maturation factor
AAPEGSLRK	M	R	2	10	9	2	tr|Q3T9P8|Q3T9P8_MOUSE	Q3T9P8	Q3T9P8_MOUSE	Lmf1	Lipase maturation factor
AAPGGASPTIFSR	K	I	46	58	13	2	sp|Q9D0S9|HINT2_MOUSE	Q9D0S9	HINT2_MOUSE	Hint2	Adenosine 5'-monophosphoramidase HINT2
AAPPEVPKSPEK	K	Q	858	869	12	2,3	sp|Q5I012|S38AA_MOUSE	Q5I012	S38AA_MOUSE	Slc38a10	Putative sodium-coupled neutral amino acid transporter 10
AAPPPPPPPPPLESSPR	K	V	606	622	17	2,3	sp|A2AN08|UBR4_MOUSE	A2AN08	UBR4_MOUSE	Ubr4	E3 ubiquitin-protein ligase UBR4
AAPQSPSVPK	K	K	988	997	10	2	sp|Q99P88|NU155_MOUSE	Q99P88	NU155_MOUSE	Nup155	Nuclear pore complex protein Nup155
AAPSPAPAEPAAPK	K	S	401	414	14	2	sp|Q9JLV1|BAG3_MOUSE	Q9JLV1	BAG3_MOUSE	Bag3	BAG family molecular chaperone regulator 3
AAPTEPPEAPEATAAGGVTSK	R	Q	352	372	21	2	sp|Q8VC30|TKFC_MOUSE	Q8VC30	TKFC_MOUSE	Tkfc	Triokinase/FMN cyclase
AAPTSSPGSSR	K	K	464	474	11	2	sp|Q9JK91|MLH1_MOUSE	Q9JK91	MLH1_MOUSE	Mlh1	DNA mismatch repair protein Mlh1
AAPTTPPPPVK	R	R	170	180	11	2	sp|Q9ESJ4|SPN90_MOUSE	Q9ESJ4	SPN90_MOUSE	Nckipsd	NCK-interacting protein with SH3 domain
AAPTTSSSSSPPSPASPTSLNQGAR	R	G	1890	1914	25	2	sp|A2AQ25|SKT_MOUSE	A2AQ25	SKT_MOUSE	Skt	Sickle tail protein
AAPWGSNPSPSAESTQAMDR	K	S	937	956	20	2	sp|Q8R1A4|DOCK7_MOUSE	Q8R1A4	DOCK7_MOUSE	Dock7	Dedicator of cytokinesis protein 7
AAQAHEDIIHGSGK	K	T	310	323	14	2,3	sp|P47199|QOR_MOUSE	P47199	QOR_MOUSE	Cryz	Quinone oxidoreductase
AAQEEYIK	K	R	323	330	8	2	sp|P05064|ALDOA_MOUSE	P05064	ALDOA_MOUSE	Aldoa	Fructose-bisphosphate aldolase A
AAQGEPQVQFK	M	L	2	12	11	2	sp|P62827|RAN_MOUSE	P62827	RAN_MOUSE	Ran	GTP-binding nuclear protein Ran
AAQIFITELTLR	K	A	72	83	12	2	sp|P70353|NFYC_MOUSE	P70353	NFYC_MOUSE	Nfyc	Nuclear transcription factor Y subunit gamma
AAQNSGEAEYIEK	K	V	1662	1674	13	2	sp|P02469|LAMB1_MOUSE	P02469	LAMB1_MOUSE	Lamb1	Laminin subunit beta-1
AAQQAASSSGQGQQAQTPTGF	K	-	333	353	21	2	tr|E9Q2U6|E9Q2U6_MOUSE	E9Q2U6	E9Q2U6_MOUSE	Csnk1a1	Casein kinase I isoform alpha
AAQQQQPSASPR	R	A	1459	1470	12	2	tr|D3Z1N4|D3Z1N4_MOUSE	D3Z1N4	D3Z1N4_MOUSE	Pbrm1	Protein polybromo-1
AAQSPQQHSSGDPTEEESPV	K	-	474	493	20	2	sp|P53986|MOT1_MOUSE	P53986	MOT1_MOUSE	Slc16a1	Monocarboxylate transporter 1
AARGECR	M	R	2	8	7	2	sp|Q8BIJ7|RUFY1_MOUSE	Q8BIJ7	RUFY1_MOUSE	Rufy1	RUN and FYVE domain-containing protein 1
AASAAAATTSPAPR	R	T	194	207	14	2	sp|Q5DU09|ZN652_MOUSE	Q5DU09	ZN652_MOUSE	Znf652	Zinc finger protein 652
AASAAGASPAATPAAPESGTIPK	R	K	50	72	23	2,3	sp|Q8C0I1|ADAS_MOUSE	Q8C0I1	ADAS_MOUSE	Agps	Alkyldihydroxyacetonephosphate synthase, peroxisomal
AASAALILPESPSMK	M	K	2	16	15	2	sp|Q8JZY2|COMDA_MOUSE	Q8JZY2	COMDA_MOUSE	Commd10	COMM domain-containing protein 10
AASADSTTEGTPTDGFTVLSTK	K	S	168	189	22	2,3	sp|Q9QZQ8|H2AY_MOUSE	Q9QZQ8	H2AY_MOUSE	Macroh2a1	Core histone macro-H2A.1
AASALLLR	R	S	13	20	8	2	sp|Q9D7P6|ISCU_MOUSE	Q9D7P6	ISCU_MOUSE	Iscu	Iron-sulfur cluster assembly enzyme ISCU
AASAPAKESPK	R	K	786	796	11	2	tr|H3BL37|H3BL37_MOUSE	H3BL37	H3BL37_MOUSE	Tcof1	Treacle protein
AASASQGGRSGGGGGSSGAGGGPSCGTSSSR	M	S	2	32	31	4	sp|Q9CYN2|SPCS2_MOUSE	Q9CYN2	SPCS2_MOUSE	Spcs2	Signal peptidase complex subunit 2
AASDELSK	K	T	785	792	8	2	sp|Q64727|VINC_MOUSE	Q64727	VINC_MOUSE	Vcl	Vinculin
AASDGQYENQSPEATSPR	R	S	1052	1069	18	2,3	sp|E9Q0S6|TENS1_MOUSE	E9Q0S6	TENS1_MOUSE	Tns1	Tensin-1
AASDPLLSSVSPAVSK	R	A	543	558	16	2	sp|Q64092|TFE3_MOUSE	Q64092	TFE3_MOUSE	Tfe3	Transcription factor E3
AASDPNPAEPAR	R	D	118	129	12	2	sp|Q8R1C6|MET22_MOUSE	Q8R1C6	MET22_MOUSE	Mettl22	Methyltransferase-like protein 22
AASEDELLLPR	M	L	2	12	11	2	sp|Q61249|IGBP1_MOUSE	Q61249	IGBP1_MOUSE	Igbp1	Immunoglobulin-binding protein 1
AASEDMTSDEER	R	M	1336	1347	12	2	sp|Q924A2|CIC_MOUSE	Q924A2	CIC_MOUSE	Cic	Protein capicua homolog
AASEELVEK	K	S	492	500	9	2	sp|Q69ZL1|FGD6_MOUSE	Q69ZL1	FGD6_MOUSE	Fgd6	FYVE, RhoGEF and PH domain-containing protein 6
AASENSQDAFR	R	V	435	445	11	2	sp|Q03267|IKZF1_MOUSE	Q03267	IKZF1_MOUSE	Ikzf1	DNA-binding protein Ikaros
AASEQQADASGGDSPK	K	D	272	287	16	2	sp|P42128|FOXK1_MOUSE	P42128	FOXK1_MOUSE	Foxk1	Forkhead box protein K1
AASGAPLR	R	P	38	45	8	2	sp|Q8CG76|ARK72_MOUSE	Q8CG76	ARK72_MOUSE	Akr7a2	Aflatoxin B1 aldehyde reductase member 2
AASGAPLRPATVLGTMEMGR	R	R	38	57	20	3	sp|Q8CG76|ARK72_MOUSE	Q8CG76	ARK72_MOUSE	Akr7a2	Aflatoxin B1 aldehyde reductase member 2
AASGEAKPK	K	A	111	119	9	2	sp|P43274|H14_MOUSE	P43274	H14_MOUSE	H1-4	Histone H1.4
AASGEAKPQAK	K	K	111	121	11	2	sp|P15864|H12_MOUSE	P15864	H12_MOUSE	H1-2	Histone H1.2
AASGFNATEDAQTLR	K	K	10	24	15	2	sp|P97429|ANXA4_MOUSE	P97429	ANXA4_MOUSE	Anxa4	Annexin A4
AASGGAALASPGPGSGSGTPTGSGGK	R	E	284	309	26	2,3	sp|Q3U0S6|RAIN_MOUSE	Q3U0S6	RAIN_MOUSE	Rasip1	Ras-interacting protein 1
AASGPEESPSK	R	K	133	143	11	2	sp|Q7TPN9|PRR14_MOUSE	Q7TPN9	PRR14_MOUSE	Prr14	Proline-rich protein 14
AASGSALLWPR	R	V	7	17	11	2	tr|A0A1Y7VLY5|A0A1Y7VLY5_MOUSE	A0A1Y7VLY5	A0A1Y7VLY5_MOUSE	Iah1	Isoamyl acetate-hydrolyzing esterase 1 homolog
AASIFGGAK	R	P	357	365	9	2	tr|Q3TLQ9|Q3TLQ9_MOUSE	Q3TLQ9	Q3TLQ9_MOUSE	Eif4b	RRM domain-containing protein
AASKDTISNNR	R	E	1109	1119	11	2	sp|G5E870|TRIPC_MOUSE	G5E870	TRIPC_MOUSE	Trip12	E3 ubiquitin-protein ligase TRIP12
AASLDER	K	T	479	485	7	2	sp|Q62407|SPEG_MOUSE	Q62407	SPEG_MOUSE	Speg	Striated muscle-specific serine/threonine-protein kinase
AASLNYLNQPNAAPLQVSR	R	G	588	606	19	2	sp|Q9DBS5|KLC4_MOUSE	Q9DBS5	KLC4_MOUSE	Klc4	Kinesin light chain 4
AASLPGSVETPK	K	N	1059	1070	12	2	tr|E9Q1M1|E9Q1M1_MOUSE	E9Q1M1	E9Q1M1_MOUSE	Pdzd2	PDZ domain-containing 2
AASLSMR	R	K	163	169	7	2	sp|Q9Z2F7|BNI3L_MOUSE	Q9Z2F7	BNI3L_MOUSE	Bnip3l	BCL2/adenovirus E1B 19 kDa protein-interacting protein 3-like
AASLTEDR	K	G	1209	1216	8	2	sp|Q6NZJ6|IF4G1_MOUSE	Q6NZJ6	IF4G1_MOUSE	Eif4g1	Eukaryotic translation initiation factor 4 gamma 1
AASPFRSPVR	R	G	268	277	10	2	sp|Q9JLV1|BAG3_MOUSE	Q9JLV1	BAG3_MOUSE	Bag3	BAG family molecular chaperone regulator 3
AASPGPPGLETR	K	S	1810	1821	12	2	sp|E9Q309|CE350_MOUSE	E9Q309	CE350_MOUSE	Cep350	Centrosome-associated protein 350
AASPPASASDLIEQQQK	R	R	333	349	17	2,3	sp|Q8C079|STRP1_MOUSE	Q8C079	STRP1_MOUSE	Strip1	Striatin-interacting protein 1
AASPQEVTPQADEK	R	T	2367	2380	14	2	sp|O88491|NSD1_MOUSE	O88491	NSD1_MOUSE	Nsd1	Histone-lysine N-methyltransferase, H3 lysine-36 specific
AASPSPQSVR	R	R	777	786	10	2	sp|Q52KI8|SRRM1_MOUSE	Q52KI8	SRRM1_MOUSE	Srrm1	Serine/arginine repetitive matrix protein 1
AASPTLPR	R	S	2024	2031	8	2	sp|Q9D952|EVPL_MOUSE	Q9D952	EVPL_MOUSE	Evpl	Envoplakin
AASPTRSSSSASQSNHSCTSMPSSPATPASGTKVISSSGSK	R	L	7194	7234	41	4	sp|Q9QXZ0|MACF1_MOUSE	Q9QXZ0	MACF1_MOUSE	Macf1	Microtubule-actin cross-linking factor 1, isoforms 1/2/3/4
AASPYSQR	R	P	270	277	8	2	sp|Q68FH0|PKP4_MOUSE	Q68FH0	PKP4_MOUSE	Pkp4	Plakophilin-4
AASPYSQRPASPTAVR	R	R	270	285	16	2,3	sp|Q68FH0|PKP4_MOUSE	Q68FH0	PKP4_MOUSE	Pkp4	Plakophilin-4
AASQGSESPLLPTQR	R	K	1027	1041	15	2	sp|O89032|SPD2A_MOUSE	O89032	SPD2A_MOUSE	Sh3pxd2a	SH3 and PX domain-containing protein 2A
AASQTDKPADR	K	K	279	289	11	2	sp|P70429|EVL_MOUSE	P70429	EVL_MOUSE	Evl	Ena/VASP-like protein
AASRDQLR	R	D	958	965	8	2	sp|Q9Z0U1|ZO2_MOUSE	Q9Z0U1	ZO2_MOUSE	Tjp2	Tight junction protein ZO-2
AASSANLLLR	K	S	175	184	10	2	sp|Q8VC03|EMAL3_MOUSE	Q8VC03	EMAL3_MOUSE	Eml3	Echinoderm microtubule-associated protein-like 3
AASSPDGFFWTQGSPK	R	P	800	815	16	2	sp|Q571I4|PRAG1_MOUSE	Q571I4	PRAG1_MOUSE	Prag1	Inactive tyrosine-protein kinase PRAG1
AASSPNLSNGETESVK	R	T	792	807	16	2	sp|P97820|M4K4_MOUSE	P97820	M4K4_MOUSE	Map4k4	Mitogen-activated protein kinase kinase kinase kinase 4
AASSPSNPAALPVASDSSPMGSK	K	T	1088	1110	23	2	sp|Q61818|RAI1_MOUSE	Q61818	RAI1_MOUSE	Rai1	Retinoic acid-induced protein 1
AASTDLGAGEAVVGK	K	V	971	985	15	2	tr|B9EHE8|B9EHE8_MOUSE	B9EHE8	B9EHE8_MOUSE	R3hdm1	R3hdm1 protein
AASVELPQR	K	R	2040	2048	9	2	sp|Q62407|SPEG_MOUSE	Q62407	SPEG_MOUSE	Speg	Striated muscle-specific serine/threonine-protein kinase
AASVSSLHER	R	I	414	423	10	2	sp|P33173|KIF1A_MOUSE	P33173	KIF1A_MOUSE	Kif1a	Kinesin-like protein KIF1A
AATAAADFTAK	K	V	74	84	11	2	sp|Q9Z1Z2|STRAP_MOUSE	Q9Z1Z2	STRAP_MOUSE	Strap	Serine-threonine kinase receptor-associated protein
AATASPGAGR	M	M	2	11	10	2	sp|Q9CR62|M2OM_MOUSE	Q9CR62	M2OM_MOUSE	Slc25a11	Mitochondrial 2-oxoglutarate/malate carrier protein
AATDLERVSNAEPEPR	M	S	2	17	16	2	sp|Q8CHH9|SEPT8_MOUSE	Q8CHH9	SEPT8_MOUSE	Septin8	Septin-8
AATEALGEKSPEGTTVSGYDIMK	K	S	953	975	23	3	tr|F6RND9|F6RND9_MOUSE	F6RND9	F6RND9_MOUSE	Mprip	Myosin phosphatase Rho-interacting protein (Fragment)
AATENSENDITMQSLPK	K	G	106	122	17	2	sp|Q61687|ATRX_MOUSE	Q61687	ATRX_MOUSE	Atrx	Transcriptional regulator ATRX
AATEPPSLR	M	E	2	10	9	2	sp|Q61136|PRP4B_MOUSE	Q61136	PRP4B_MOUSE	Prpf4b	Serine/threonine-protein kinase PRP4 homolog
AATFFGCIGIDK	K	F	99	110	12	2	sp|P55264|ADK_MOUSE	P55264	ADK_MOUSE	Adk	Adenosine kinase
AATFGLILDDVSLTHLTFGK	R	E	158	177	20	2,3	sp|P67778|PHB1_MOUSE	P67778	PHB1_MOUSE	Phb1	Prohibitin 1
AATINHHR	K	L	234	241	8	2	sp|O35488|S27A2_MOUSE	O35488	S27A2_MOUSE	Slc27a2	Long-chain fatty acid transport protein 2
AATLSLQR	R	F	790	797	8	2	sp|P21271|MYO5B_MOUSE	P21271	MYO5B_MOUSE	Myo5b	Unconventional myosin-Vb
AATLSVEPTGR	M	S	2	12	11	2	sp|Q8BWN8|ACOT4_MOUSE	Q8BWN8	ACOT4_MOUSE	Acot4	Peroxisomal succinyl-coenzyme A thioesterase
AATPPNPSNPADSAGNLVAP	K	-	558	577	20	2	sp|Q9JLV1|BAG3_MOUSE	Q9JLV1	BAG3_MOUSE	Bag3	BAG family molecular chaperone regulator 3
AATSPGVGQSAPGTR	R	K	701	715	15	2	sp|Q6ZPI0|JADE1_MOUSE	Q6ZPI0	JADE1_MOUSE	Jade1	Protein Jade-1
AATTGHVIDIYACALDQTGLLEMK	R	C	338	361	24	3	sp|Q01405|SC23A_MOUSE	Q01405	SC23A_MOUSE	Sec23a	Protein transport protein Sec23A
AAVAGEDGR	R	M	65	73	9	2	sp|Q9Z204|HNRPC_MOUSE	Q9Z204	HNRPC_MOUSE	Hnrnpc	Heterogeneous nuclear ribonucleoproteins C1/C2
AAVEEGIVLGGGCALLR	R	C	430	446	17	2,3	sp|P63038|CH60_MOUSE	P63038	CH60_MOUSE	Hspd1	60 kDa heat shock protein, mitochondrial
AAVENLPTFLVELSR	R	V	28	42	15	2	sp|P70168|IMB1_MOUSE	P70168	IMB1_MOUSE	Kpnb1	Importin subunit beta-1
AAVESLGFILFR	R	T	617	628	12	2	sp|Q3TXS7|PSMD1_MOUSE	Q3TXS7	PSMD1_MOUSE	Psmd1	26S proteasome non-ATPase regulatory subunit 1
AAVEWFDGK	K	D	424	432	9	2	sp|Q61545|EWS_MOUSE	Q61545	EWS_MOUSE	Ewsr1	RNA-binding protein EWS
AAVGSPGSLESAPR	M	I	2	15	14	2	sp|Q9JMA2|TGT_MOUSE	Q9JMA2	TGT_MOUSE	Qtrt1	Queuine tRNA-ribosyltransferase catalytic subunit 1
AAVGVTGNDITTPPNK	K	E	647	662	16	2	sp|P27546|MAP4_MOUSE	P27546	MAP4_MOUSE	Map4	Microtubule-associated protein 4
AAVGVTGNDITTPPNKEPPPSPEK	K	K	647	670	24	3	sp|P27546|MAP4_MOUSE	P27546	MAP4_MOUSE	Map4	Microtubule-associated protein 4
AAVHLEGK	K	I	489	496	8	2	sp|Q64727|VINC_MOUSE	Q64727	VINC_MOUSE	Vcl	Vinculin
AAVHYDR	K	S	134	140	7	2	sp|O08583|THOC4_MOUSE	O08583	THOC4_MOUSE	Alyref	THO complex subunit 4
AAVLFATDIAAR	R	G	366	377	12	2	sp|Q80Y44|DDX10_MOUSE	Q80Y44	DDX10_MOUSE	Ddx10	Probable ATP-dependent RNA helicase DDX10
AAVLSDSEDDAGNASAK	K	K	339	355	17	2	sp|Q8C1D8|IWS1_MOUSE	Q8C1D8	IWS1_MOUSE	Iws1	Protein IWS1 homolog
AAVPDAVGK	R	C	597	605	9	2	sp|Q8VDN2|AT1A1_MOUSE	Q8VDN2	AT1A1_MOUSE	Atp1a1	Sodium/potassium-transporting ATPase subunit alpha-1
AAVPSGASTGIYEALELR	R	D	33	50	18	2,3	sp|P17182|ENOA_MOUSE	P17182	ENOA_MOUSE	Eno1	Alpha-enolase
AAVQELSGSILTSEDPEER	R	G	359	377	19	2	sp|P49769|PSN1_MOUSE	P49769	PSN1_MOUSE	Psen1	Presenilin-1
AAVQMEFLASSESV	K	-	510	523	14	2	sp|P14246|GTR2_MOUSE	P14246	GTR2_MOUSE	Slc2a2	Solute carrier family 2, facilitated glucose transporter member 2
AAVSEQPQTTGGSQATTR	K	E	300	317	18	2	sp|P57016|LAD1_MOUSE	P57016	LAD1_MOUSE	Lad1	Ladinin-1
AAVSGLWGK	K	V	10	18	9	2	tr|A8DUK4|A8DUK4_MOUSE	A8DUK4	A8DUK4_MOUSE	Hbb-bs	Beta-globin
AAVTVNSAK	M	R	2	10	9	2	sp|Q9D110|MTHFS_MOUSE	Q9D110	MTHFS_MOUSE	Mthfs	5-formyltetrahydrofolate cyclo-ligase
AAVTVNSAKR	M	G	2	11	10	2	sp|Q9D110|MTHFS_MOUSE	Q9D110	MTHFS_MOUSE	Mthfs	5-formyltetrahydrofolate cyclo-ligase
AAVVASPLLDQQR	K	N	237	249	13	2	tr|A0A2I3BPQ5|A0A2I3BPQ5_MOUSE	A0A2I3BPQ5	A0A2I3BPQ5_MOUSE	Zc3h13	Zinc finger CCCH domain-containing protein 13
AAVVESHK	R	L	68	75	8	2	sp|P47791|GSHR_MOUSE	P47791	GSHR_MOUSE	Gsr	Glutathione reductase, mitochondrial
AAVVTSPPPTTAPHK	R	E	7	21	15	2,3	sp|Q9QYC0|ADDA_MOUSE	Q9QYC0	ADDA_MOUSE	Add1	Alpha-adducin
AAWEVDSGR	R	R	340	348	9	2	sp|P45952|ACADM_MOUSE	P45952	ACADM_MOUSE	Acadm	Medium-chain specific acyl-CoA dehydrogenase, mitochondrial
AAYEAELGDAR	K	K	79	89	11	2	sp|P48678|LMNA_MOUSE	P48678	LMNA_MOUSE	Lmna	Prelamin-A/C
AAYFGIYDTAK	R	G	189	199	11	2	sp|P51881|ADT2_MOUSE	P51881	ADT2_MOUSE	Slc25a5	ADP/ATP translocase 2
AAYFGVYDTAK	R	G	189	199	11	2	sp|P48962|ADT1_MOUSE	P48962	ADT1_MOUSE	Slc25a4	ADP/ATP translocase 1
AAYNLVR	R	D	12	18	7	2	sp|Q9CQI6|COTL1_MOUSE	Q9CQI6	COTL1_MOUSE	Cotl1	Coactosin-like protein
AAYQVAALPR	R	G	108	117	10	2	sp|P52760|RIDA_MOUSE	P52760	RIDA_MOUSE	Rida	2-iminobutanoate/2-iminopropanoate deaminase
ACLIFFDEIDAIGGAR	K	F	269	284	16	2	sp|P46471|PRS7_MOUSE	P46471	PRS7_MOUSE	Psmc2	26S proteasome regulatory subunit 7
ADAATSFLR	K	A	6	14	9	2	sp|Q02357|ANK1_MOUSE	Q02357	ANK1_MOUSE	Ank1	Ankyrin-1
ADADAGPAGGTAPDSPR	R	A	36	52	17	2	tr|A0A1B0GQW2|A0A1B0GQW2_MOUSE	A0A1B0GQW2	A0A1B0GQW2_MOUSE	Cyth2	Cytohesin-2 (Fragment)
ADAEEEAATR	R	I	600	609	10	2	sp|O88487|DC1I2_MOUSE	O88487	DC1I2_MOUSE	Dync1i2	Cytoplasmic dynein 1 intermediate chain 2
ADAEGESDLENSR	K	K	842	854	13	2	sp|P26039|TLN1_MOUSE	P26039	TLN1_MOUSE	Tln1	Talin-1
ADAFVGTWK	M	L	2	10	9	2	sp|P11404|FABPH_MOUSE	P11404	FABPH_MOUSE	Fabp3	Fatty acid-binding protein, heart
ADAGGELNLAR	R	A	95	105	11	2	sp|Q9QYR9|ACOT2_MOUSE	Q9QYR9	ACOT2_MOUSE	Acot2	Acyl-coenzyme A thioesterase 2, mitochondrial
ADAHSMELEEK	R	T	215	225	11	2	tr|Q3UZU8|Q3UZU8_MOUSE	Q3UZU8	Q3UZU8_MOUSE	Chgb	CgB
ADALQAGASQFETSAAK	R	L	54	70	17	2	sp|P63024|VAMP3_MOUSE	P63024	VAMP3_MOUSE	Vamp3	Vesicle-associated membrane protein 3
ADALTSSPGR	R	D	35	44	10	2	sp|P97310|MCM2_MOUSE	P97310	MCM2_MOUSE	Mcm2	DNA replication licensing factor MCM2
ADANLLTDTGTESSPR	R	S	7	22	16	2	sp|Q9CRA8|EXOS5_MOUSE	Q9CRA8	EXOS5_MOUSE	Exosc5	Exosome complex component RRP46
ADAPDAGAQSDSELPSYHQNDVSLDR	R	G	1235	1260	26	3	tr|Q6A099|Q6A099_MOUSE	Q6A099	Q6A099_MOUSE	Gbf1	MKIAA0248 protein (Fragment)
ADAQTPEEVGPSEASLR	K	R	86	102	17	2	sp|Q8VE99|CC115_MOUSE	Q8VE99	CC115_MOUSE	Ccdc115	Coiled-coil domain-containing protein 115
ADASSLTVDVTSPASK	K	V	407	422	16	2	sp|Q99JX3|GORS2_MOUSE	Q99JX3	GORS2_MOUSE	Gorasp2	Golgi reassembly-stacking protein 2
ADASSTENILYK	K	V	232	243	12	2	sp|A2ALU4|SHRM2_MOUSE	A2ALU4	SHRM2_MOUSE	Shroom2	Protein Shroom2
ADAVQDSEMVELVELEIR	K	E	183	200	18	2,3	sp|Q8BFR5|EFTU_MOUSE	Q8BFR5	EFTU_MOUSE	Tufm	Elongation factor Tu, mitochondrial
ADDADEFGYSR	R	-	900	910	11	2	sp|Q78PY7|SND1_MOUSE	Q78PY7	SND1_MOUSE	Snd1	Staphylococcal nuclease domain-containing protein 1
ADDASAATIEK	K	K	546	556	11	2	sp|Q923D5|WBP11_MOUSE	Q923D5	WBP11_MOUSE	Wbp11	WW domain-binding protein 11
ADDDDVVVK	K	T	2485	2493	9	2	tr|A0A1L1SQ51|A0A1L1SQ51_MOUSE	A0A1L1SQ51	A0A1L1SQ51_MOUSE	Tln2	Talin-2
ADDDIIQKPAETSPPPVAPK	K	P	984	1003	20	2,3	tr|B1AZ14|B1AZ14_MOUSE	B1AZ14	B1AZ14_MOUSE	Cobll1	Cordon-bleu protein-like 1
ADDGRPFPQVIK	K	S	88	99	12	2	sp|P05064|ALDOA_MOUSE	P05064	ALDOA_MOUSE	Aldoa	Fructose-bisphosphate aldolase A
ADDILANPPR	R	L	1551	1560	10	2	sp|P39061|COIA1_MOUSE	P39061	COIA1_MOUSE	Col18a1	Collagen alpha-1(XVIII) chain
ADDTFEALR	R	I	81	89	9	2	sp|P62869|ELOB_MOUSE	P62869	ELOB_MOUSE	Elob	Elongin-B
ADDYEQVK	R	N	258	265	8	2	sp|P51863|VA0D1_MOUSE	P51863	VA0D1_MOUSE	Atp6v0d1	V-type proton ATPase subunit d 1
ADEAYLIGR	K	G	81	89	9	2	tr|Q3UFS6|Q3UFS6_MOUSE	Q3UFS6	Q3UFS6_MOUSE	Pcx	Pyruvate carboxylase
ADEDKSDAEGKPAR	K	Q	30	43	14	3	sp|Q8CCT4|TCAL5_MOUSE	Q8CCT4	TCAL5_MOUSE	Tceal5	Transcription elongation factor A protein-like 5
ADEGISFR	K	G	121	128	8	2	sp|P35700|PRDX1_MOUSE	P35700	PRDX1_MOUSE	Prdx1	Peroxiredoxin-1
ADEPKPISPFK	M	N	2	12	11	2	sp|Q9Z2Z6|MCAT_MOUSE	Q9Z2Z6	MCAT_MOUSE	Slc25a20	Mitochondrial carnitine/acylcarnitine carrier protein
ADEPSPPAEEK	K	D	13	23	11	2	sp|Q8BMQ2|TF3C4_MOUSE	Q8BMQ2	TF3C4_MOUSE	Gtf3c4	General transcription factor 3C polypeptide 4
ADEPSPPAEEKDEGGGK	K	E	13	29	17	2,3	sp|Q8BMQ2|TF3C4_MOUSE	Q8BMQ2	TF3C4_MOUSE	Gtf3c4	General transcription factor 3C polypeptide 4
ADEVTLSEAGSTAGPAEPR	K	G	238	256	19	2	sp|Q9Z0P4|PALM_MOUSE	Q9Z0P4	PALM_MOUSE	Palm	Paralemmin-1
ADEWLMK	K	N	581	587	7	2	sp|Q8VDD5|MYH9_MOUSE	Q8VDD5	MYH9_MOUSE	Myh9	Myosin-9
ADFDTYDDR	M	A	2	10	9	2	sp|Q9WUK2|IF4H_MOUSE	Q9WUK2	IF4H_MOUSE	Eif4h	Eukaryotic translation initiation factor 4H
ADFEDRVSDEEK	M	V	2	13	12	2	sp|P47753|CAZA1_MOUSE	P47753	CAZA1_MOUSE	Capza1	F-actin-capping protein subunit alpha-1
ADFVLAANSYDLAIK	R	A	225	239	15	2	sp|O35465|FKBP8_MOUSE	O35465	FKBP8_MOUSE	Fkbp8	Peptidyl-prolyl cis-trans isomerase FKBP8
ADGATSDDLDLHDDR	K	L	805	819	15	2,3	sp|P39447|ZO1_MOUSE	P39447	ZO1_MOUSE	Tjp1	Tight junction protein ZO-1
ADGDNAGTAGTPGGTPAADK	K	V	207	226	20	2	sp|Q99JR8|SMRD2_MOUSE	Q99JR8	SMRD2_MOUSE	Smarcd2	SWI/SNF-related matrix-associated actin-dependent regulator of chromatin subfamily D member 2
ADGDSGSER	M	G	2	10	9	2	sp|O35295|PURB_MOUSE	O35295	PURB_MOUSE	Purb	Transcriptional activator protein Pur-beta
ADGELNVDSLITR	M	L	2	14	13	2	sp|P62141|PP1B_MOUSE	P62141	PP1B_MOUSE	Ppp1cb	Serine/threonine-protein phosphatase PP1-beta catalytic subunit
ADGGRDSRPASAAEPGGSLR	R	E	42	61	20	2,3	sp|Q80X80|C2C2L_MOUSE	Q80X80	C2C2L_MOUSE	C2cd2l	Phospholipid transfer protein C2CD2L
ADGIPNDSSDSEMEDR	R	T	1097	1112	16	2	sp|B2RR83|YTDC2_MOUSE	B2RR83	YTDC2_MOUSE	Ythdc2	3'-5' RNA helicase YTHDC2
ADGSTQVIDTK	K	N	167	177	11	2	sp|O08749|DLDH_MOUSE	O08749	DLDH_MOUSE	Dld	Dihydrolipoyl dehydrogenase, mitochondrial
ADGTVNSPR	K	A	270	278	9	2	tr|E9Q6Q8|E9Q6Q8_MOUSE	E9Q6Q8	E9Q6Q8_MOUSE	Tbc1d4	TBC1 domain family member 4
ADGVLVGMDGR	K	Y	72	82	11	2	sp|Q9CQH0|PDZ1I_MOUSE	Q9CQH0	PDZ1I_MOUSE	Pdzk1ip1	PDZK1-interacting protein 1
ADGYEPPVQESV	R	-	253	264	12	2	sp|P97351|RS3A_MOUSE	P97351	RS3A_MOUSE	Rps3a	40S ribosomal protein S3a
ADGYVLEGK	R	E	185	193	9	2	sp|P62242|RS8_MOUSE	P62242	RS8_MOUSE	Rps8	40S ribosomal protein S8
ADHGEPIGR	R	G	169	177	9	2	sp|P11499|HS90B_MOUSE	P11499	HS90B_MOUSE	Hsp90ab1	Heat shock protein HSP 90-beta
ADIAESQVNK	R	L	1912	1921	10	2	sp|Q02566|MYH6_MOUSE	Q02566	MYH6_MOUSE	Myh6	Myosin-6
ADIDVSGPK	K	V	1278	1286	9	2	tr|E9Q616|E9Q616_MOUSE	E9Q616	E9Q616_MOUSE	Ahnak	AHNAK nucleoprotein (desmoyokin)
ADIEVACYGYEGIDAVK	R	E	193	209	17	2	sp|Q6ZWX6|IF2A_MOUSE	Q6ZWX6	IF2A_MOUSE	Eif2s1	Eukaryotic translation initiation factor 2 subunit 1
ADIGVAMGIAGSDVSK	K	Q	718	733	16	2	sp|Q6PIC6|AT1A3_MOUSE	Q6PIC6	AT1A3_MOUSE	Atp1a3	Sodium/potassium-transporting ATPase subunit alpha-3
ADILEDKDGK	R	S	232	241	10	2	sp|Q9D0E1|HNRPM_MOUSE	Q9D0E1	HNRPM_MOUSE	Hnrnpm	Heterogeneous nuclear ribonucleoprotein M
ADIVENQVMDTR	R	M	97	108	12	2	sp|P10649|GSTM1_MOUSE	P10649	GSTM1_MOUSE	Gstm1	Glutathione S-transferase Mu 1
ADIWSLGITAIELAK	K	G	200	214	15	2	sp|Q99KH8|STK24_MOUSE	Q99KH8	STK24_MOUSE	Stk24	Serine/threonine-protein kinase 24
ADKPDMGEIASFDK	M	A	2	15	14	2	sp|Q6ZWY8|TYB10_MOUSE	Q6ZWY8	TYB10_MOUSE	Tmsb10	Thymosin beta-10
ADLAAVEAK	K	V	3461	3469	9	2	sp|Q9JHU4|DYHC1_MOUSE	Q9JHU4	DYHC1_MOUSE	Dync1h1	Cytoplasmic dynein 1 heavy chain 1
ADLAEEYSK	R	D	123	131	9	2	sp|P68037|UB2L3_MOUSE	P68037	UB2L3_MOUSE	Ube2l3	Ubiquitin-conjugating enzyme E2 L3
ADLAVAPLAITYVR	K	E	510	523	14	2,3	sp|P39087|GRIK2_MOUSE	P39087	GRIK2_MOUSE	Grik2	Glutamate receptor ionotropic, kainate 2
ADLEEQLSDEEK	M	V	2	13	12	2	sp|P47754|CAZA2_MOUSE	P47754	CAZA2_MOUSE	Capza2	F-actin-capping protein subunit alpha-2
ADLESPQR	R	K	159	166	8	2	sp|Q9JJZ6|KLF13_MOUSE	Q9JJZ6	KLF13_MOUSE	Klf13	Krueppel-like factor 13
ADLESPQRK	R	H	159	167	9	2	sp|Q9JJZ6|KLF13_MOUSE	Q9JJZ6	KLF13_MOUSE	Klf13	Krueppel-like factor 13
ADLINNLGTIAK	K	S	96	107	12	2	sp|P11499|HS90B_MOUSE	P11499	HS90B_MOUSE	Hsp90ab1	Heat shock protein HSP 90-beta
ADLLPNSGESYSTASR	R	E	590	605	16	2	sp|Q60850|S23A3_MOUSE	Q60850	S23A3_MOUSE	Slc23a3	Solute carrier family 23 member 3
ADLNQGIGEPQSPSR	R	R	63	77	15	2	sp|Q9D8Y0|EFHD2_MOUSE	Q9D8Y0	EFHD2_MOUSE	Efhd2	EF-hand domain-containing protein D2
ADLPGSSSTFTK	R	S	426	437	12	2	tr|A0A1L7NR37|A0A1L7NR37_MOUSE	A0A1L7NR37	A0A1L7NR37_MOUSE	Sorbs2	Arg/Abl-binding protein 2
ADLQGSASPSK	K	V	486	496	11	2	sp|Q8K212|PACS1_MOUSE	Q8K212	PACS1_MOUSE	Pacs1	Phosphofurin acidic cluster sorting protein 1
ADLTSAVTASEMK	R	S	2883	2895	13	2	tr|E9Q9X1|E9Q9X1_MOUSE	E9Q9X1	E9Q9X1_MOUSE	Dst	Dystonin
ADLVIVGAEGVVENGGIINK	K	I	190	209	20	2	sp|Q99LC8|EI2BA_MOUSE	Q99LC8	EI2BA_MOUSE	Eif2b1	Translation initiation factor eIF-2B subunit alpha
ADMEDLFGSEAESEAER	M	K	2	18	17	2	sp|Q5XJE5|LEO1_MOUSE	Q5XJE5	LEO1_MOUSE	Leo1	RNA polymerase-associated protein LEO1
ADMGGAATICSAIVSAAK	R	L	304	321	18	2	sp|Q9CPY7|AMPL_MOUSE	Q9CPY7	AMPL_MOUSE	Lap3	Cytosol aminopeptidase
ADMQNLVER	M	L	2	10	9	2	sp|P40124|CAP1_MOUSE	P40124	CAP1_MOUSE	Cap1	Adenylyl cyclase-associated protein 1
ADMTASGSPDYGQPHK	K	I	32	47	16	2,3	sp|P26323|FLI1_MOUSE	P26323	FLI1_MOUSE	Fli1	Friend leukemia integration 1 transcription factor
ADNLHPVSPGSPLTQEK	R	V	53	69	17	2,3	sp|P39428|TRAF1_MOUSE	P39428	TRAF1_MOUSE	Traf1	TNF receptor-associated factor 1
ADNLIPGTR	R	A	192	200	9	2	sp|Q9JHU9|INO1_MOUSE	Q9JHU9	INO1_MOUSE	Isyna1	Inositol-3-phosphate synthase 1
ADNSATGFGTGTR	K	A	922	934	13	2	sp|P97449|AMPN_MOUSE	P97449	AMPN_MOUSE	Anpep	Aminopeptidase N
ADPAAGPPPSEGEESTVR	M	F	2	19	18	2	sp|P68404|KPCB_MOUSE	P68404	KPCB_MOUSE	Prkcb	Protein kinase C beta type
ADPDVTLAGQEAIFILAR	K	A	53	70	18	2	sp|Q9CQ36|DPOE4_MOUSE	Q9CQ36	DPOE4_MOUSE	Pole4	DNA polymerase epsilon subunit 4
ADPGLVDVGTSSPGSDR	K	A	350	366	17	2	sp|O88322|NID2_MOUSE	O88322	NID2_MOUSE	Nid2	Nidogen-2
ADPLGLEAEK	K	D	39	48	10	2	sp|Q8R0Y6|AL1L1_MOUSE	Q8R0Y6	AL1L1_MOUSE	Aldh1l1	Cytosolic 10-formyltetrahydrofolate dehydrogenase
ADQELLLYSHDNIICGITSVAFSK	R	S	257	280	24	3	sp|P29387|GBB4_MOUSE	P29387	GBB4_MOUSE	Gnb4	Guanine nucleotide-binding protein subunit beta-4
ADQELLMYSHDNIICGITSVAFSR	R	S	257	280	24	3	sp|P62880|GBB2_MOUSE	P62880	GBB2_MOUSE	Gnb2	Guanine nucleotide-binding protein G(I)/G(S)/G(T) subunit beta-2
ADQELMTYSHDNIICGITSVSFSK	R	S	257	280	24	3	sp|P62874|GBB1_MOUSE	P62874	GBB1_MOUSE	Gnb1	Guanine nucleotide-binding protein G(I)/G(S)/G(T) subunit beta-1
ADQLTEEQIAEFK	M	E	2	14	13	2	sp|P0DP26|CALM1_MOUSE	P0DP26	CALM1_MOUSE	Calm1	Calmodulin-1
ADREQSPVSK	K	T	680	689	10	2	sp|A2AR02|PPIG_MOUSE	A2AR02	PPIG_MOUSE	Ppig	Peptidyl-prolyl cis-trans isomerase G
ADSDGDLSENDDGAGDLR	R	S	318	335	18	2	sp|Q9DBR0|AKAP8_MOUSE	Q9DBR0	AKAP8_MOUSE	Akap8	A-kinase anchor protein 8
ADSDSDSTPAEAGQA	R	-	822	836	15	2	sp|Q8C0C0|ZHX2_MOUSE	Q8C0C0	ZHX2_MOUSE	Zhx2	Zinc fingers and homeoboxes protein 2
ADSDSEDKGEESK	K	P	87	99	13	2	sp|P83917|CBX1_MOUSE	P83917	CBX1_MOUSE	Cbx1	Chromobox protein homolog 1
ADSDSEDKGEESKPK	K	K	87	101	15	2,3	sp|P83917|CBX1_MOUSE	P83917	CBX1_MOUSE	Cbx1	Chromobox protein homolog 1
ADSEASSGPLLDDK	K	A	815	828	14	2	sp|Q812A2|SRGP3_MOUSE	Q812A2	SRGP3_MOUSE	Srgap3	SLIT-ROBO Rho GTPase-activating protein 3
ADSEASSGPVTEDK	K	S	791	804	14	2	sp|Q91Z69|SRGP1_MOUSE	Q91Z69	SRGP1_MOUSE	Srgap1	SLIT-ROBO Rho GTPase-activating protein 1
ADSEDEEER	R	L	116	124	9	2	sp|Q99NA9|PCGF6_MOUSE	Q99NA9	PCGF6_MOUSE	Pcgf6	Polycomb group RING finger protein 6
ADSESEEDEQESEEVR	R	L	13	28	16	2	sp|Q3TQI7|TLS1_MOUSE	Q3TQI7	TLS1_MOUSE		Splicing factor C9orf78 homolog
ADSHGELDLAR	R	T	54	64	11	2	sp|O55137|ACOT1_MOUSE	O55137	ACOT1_MOUSE	Acot1	Acyl-coenzyme A thioesterase 1
ADSIEETATR	R	I	1216	1225	10	2	sp|E9Q394|AKP13_MOUSE	E9Q394	AKP13_MOUSE	Akap13	A-kinase anchor protein 13
ADSKESLK	R	A	317	324	8	2	sp|Q9QYR6|MAP1A_MOUSE	Q9QYR6	MAP1A_MOUSE	Map1a	Microtubule-associated protein 1A
ADSLDLSELAK	R	A	253	263	11	2	sp|Q9JLQ2|GIT2_MOUSE	Q9JLQ2	GIT2_MOUSE	Git2	ARF GTPase-activating protein GIT2
ADSLTTSPILSR	K	L	672	683	12	2	sp|Q059U7|INTU_MOUSE	Q059U7	INTU_MOUSE	Intu	Protein inturned
ADSPAGLEAAR	R	R	707	717	11	2	sp|Q80U49|C170B_MOUSE	Q80U49	C170B_MOUSE	Cep170b	Centrosomal protein of 170 kDa protein B
ADSPKPPLAPK	R	P	4	14	11	2	tr|E9QKY4|E9QKY4_MOUSE	E9QKY4	E9QKY4_MOUSE	Fgd5	FYVE, RhoGEF and PH domain-containing protein 5
ADSPPAVIR	R	A	563	571	9	2	sp|P70670|NACAM_MOUSE	P70670	NACAM_MOUSE	Naca	Nascent polypeptide-associated complex subunit alpha, muscle-specific form
ADSPSTEIQR	R	L	515	524	10	2	sp|Q6PHN1|CCD57_MOUSE	Q6PHN1	CCD57_MOUSE	Ccdc57	Coiled-coil domain-containing protein 57
ADSPVPTEQLPR	R	T	433	444	12	2	sp|Q7TN02|MED26_MOUSE	Q7TN02	MED26_MOUSE	Med26	Mediator of RNA polymerase II transcription subunit 26
ADSSLDLSELAK	R	A	253	264	12	2	tr|E9PVA6|E9PVA6_MOUSE	E9PVA6	E9PVA6_MOUSE	Git2	ARF GTPase-activating protein GIT2
ADSVDIQDVK	R	F	763	772	10	2	sp|Q9DBV3|DHX34_MOUSE	Q9DBV3	DHX34_MOUSE	Dhx34	Probable ATP-dependent RNA helicase DHX34
ADSVDPEMQVPENTASK	K	G	834	850	17	2	sp|Q60974|NCOR1_MOUSE	Q60974	NCOR1_MOUSE	Ncor1	Nuclear receptor corepressor 1
ADSVPNLEPSEESLVTK	R	-	409	425	17	2	sp|Q7TQ95|LNP_MOUSE	Q7TQ95	LNP_MOUSE	Lnpk	Endoplasmic reticulum junction formation protein lunapark
ADTFQGLK	K	N	210	217	8	2	sp|Q9JK53|PRELP_MOUSE	Q9JK53	PRELP_MOUSE	Prelp	Prolargin
ADTFSKTVSSGLR	R	V	258	270	13	3	sp|Q9WVM8|AADAT_MOUSE	Q9WVM8	AADAT_MOUSE	Aadat	Kynurenine/alpha-aminoadipate aminotransferase, mitochondrial
ADTPSGDEQEPNGALDSK	R	G	446	463	18	2	sp|O70551|SRPK1_MOUSE	O70551	SRPK1_MOUSE	Srpk1	SRSF protein kinase 1
ADTPSLGEGPEK	K	T	214	225	12	2	sp|Q64324|STXB2_MOUSE	Q64324	STXB2_MOUSE	Stxbp2	Syntaxin-binding protein 2
ADTPSVYETR	M	F	2	11	10	2	tr|A0A2I3BRB9|A0A2I3BRB9_MOUSE	A0A2I3BRB9	A0A2I3BRB9_MOUSE	Acbd5	Acyl-CoA-binding domain-containing protein 5
ADTSLTSSTSSGR	K	E	244	256	13	2	tr|B2RY03|B2RY03_MOUSE	B2RY03	B2RY03_MOUSE	Synpo2	Synaptopodin 2
ADTSPTYVR	R	A	685	693	9	2	sp|Q6IQX8|ZN219_MOUSE	Q6IQX8	ZN219_MOUSE	Znf219	Zinc finger protein 219
ADVGFAMGIAGTDVAK	K	E	808	823	16	2	sp|G5E829|AT2B1_MOUSE	G5E829	AT2B1_MOUSE	Atp2b1	Plasma membrane calcium-transporting ATPase 1
ADVIQATGDAICIFR	K	E	189	203	15	2	sp|Q08943|SSRP1_MOUSE	Q08943	SSRP1_MOUSE	Ssrp1	FACT complex subunit SSRP1
ADVLDLHEAGGEDFAMDEDGDESIHK	M	L	2	27	26	3	sp|Q9CWZ3|RBM8A_MOUSE	Q9CWZ3	RBM8A_MOUSE	Rbm8a	RNA-binding protein 8A
ADVSTGSYSPR	R	P	159	169	11	2	sp|P48281|VDR_MOUSE	P48281	VDR_MOUSE	Vdr	Vitamin D3 receptor
ADVYPANDSTASQDVANR	M	F	2	19	18	2	sp|P20444|KPCA_MOUSE	P20444	KPCA_MOUSE	Prkca	Protein kinase C alpha type
ADWSSLSR	K	D	68	75	8	2	sp|P19783|COX41_MOUSE	P19783	COX41_MOUSE	Cox4i1	Cytochrome c oxidase subunit 4 isoform 1, mitochondrial
ADYDTLSLR	R	S	174	182	9	2	sp|Q9QY23|PKP3_MOUSE	Q9QY23	PKP3_MOUSE	Pkp3	Plakophilin-3
ADYNLTR	R	T	1122	1128	7	2	sp|Q9Z1Q9|SYVC_MOUSE	Q9Z1Q9	SYVC_MOUSE	Vars1	Valine--tRNA ligase
AEADASGNLTKESPDTNGPK	K	L	1633	1652	20	2,3	sp|Q9WTQ5|AKA12_MOUSE	Q9WTQ5	AKA12_MOUSE	Akap12	A-kinase anchor protein 12
AEADGSGQQSVGMNLTR	K	T	339	355	17	2	sp|Q64028|PHC1_MOUSE	Q64028	PHC1_MOUSE	Phc1	Polyhomeotic-like protein 1
AEADVASLNR	K	R	81	90	10	2	tr|B7ZNL3|B7ZNL3_MOUSE	B7ZNL3	B7ZNL3_MOUSE	Tpm1	Tpm1 protein
AEAEDSPGEQEAAASK	M	P	2	17	16	2	sp|Q8BR70|YIPF6_MOUSE	Q8BR70	YIPF6_MOUSE	Yipf6	Protein YIPF6
AEAELAAGPTPTEAN	R	-	540	554	15	2	sp|Q6A0D4|RFTN1_MOUSE	Q6A0D4	RFTN1_MOUSE	Rftn1	Raftlin
AEAENNSGVESSGYGSPGPTWDR	K	G	122	144	23	2,3	tr|E9QNN1|E9QNN1_MOUSE	E9QNN1	E9QNN1_MOUSE	Dhx9	RNA helicase
AEAETMYQIK	R	Y	282	291	10	2	sp|P11679|K2C8_MOUSE	P11679	K2C8_MOUSE	Krt8	Keratin, type II cytoskeletal 8
AEAGAGSATEFQFR	K	G	140	153	14	2	sp|P63325|RS10_MOUSE	P63325	RS10_MOUSE	Rps10	40S ribosomal protein S10
AEALTPDSQPR	K	R	197	207	11	2	sp|Q5F293|ZBTB4_MOUSE	Q5F293	ZBTB4_MOUSE	Zbtb4	Zinc finger and BTB domain-containing protein 4
AEAPLPSPK	K	L	4884	4892	9	2	tr|E9Q616|E9Q616_MOUSE	E9Q616	E9Q616_MOUSE	Ahnak	AHNAK nucleoprotein (desmoyokin)
AEASPIIQPAPATK	R	S	389	402	14	2	sp|Q80U87|UBP8_MOUSE	Q80U87	UBP8_MOUSE	Usp8	Ubiquitin carboxyl-terminal hydrolase 8
AEASPQPGR	M	Y	2	10	9	2	sp|Q91YL2|RN126_MOUSE	Q91YL2	RN126_MOUSE	Rnf126	E3 ubiquitin-protein ligase RNF126
AEASQLGHK	R	V	1722	1730	9	2	sp|P26039|TLN1_MOUSE	P26039	TLN1_MOUSE	Tln1	Talin-1
AEASTSSAAVSSLIEK	R	F	202	217	16	2	sp|P52734|FGD1_MOUSE	P52734	FGD1_MOUSE	Fgd1	FYVE, RhoGEF and PH domain-containing protein 1
AEAVESAQAGDRCDFTGALIVVPDVSK	R	L	230	256	27	3	sp|P97311|MCM6_MOUSE	P97311	MCM6_MOUSE	Mcm6	DNA replication licensing factor MCM6
AEDEDVVLTPDGTR	K	E	571	584	14	2	tr|E0CZE2|E0CZE2_MOUSE	E0CZE2	E0CZE2_MOUSE	Pard3	Partitioning defective 3 homolog (Fragment)
AEDEVQR	K	D	527	533	7	2	sp|P17879|HS71B_MOUSE	P17879	HS71B_MOUSE	Hspa1b	Heat shock 70 kDa protein 1B
AEDGAAPSPSSETPK	K	K	131	145	15	2	sp|P26645|MARCS_MOUSE	P26645	MARCS_MOUSE	Marcks	Myristoylated alanine-rich C-kinase substrate
AEDGAAPSPSSETPKK	K	K	131	146	16	2,3	sp|P26645|MARCS_MOUSE	P26645	MARCS_MOUSE	Marcks	Myristoylated alanine-rich C-kinase substrate
AEDGSVIDYELIDQDAR	R	E	180	196	17	2	sp|P07356|ANXA2_MOUSE	P07356	ANXA2_MOUSE	Anxa2	Annexin A2
AEDGTEDSEEEGK	K	A	1403	1415	13	2	sp|Q69Z38|PEAK1_MOUSE	Q69Z38	PEAK1_MOUSE	Peak1	Inactive tyrosine-protein kinase PEAK1
AEDIKTK	M	I	2	8	7	2	sp|P56391|CX6B1_MOUSE	P56391	CX6B1_MOUSE	Cox6b1	Cytochrome c oxidase subunit 6B1
AEDNADTLALVFEAPNQEK	R	V	92	110	19	2	sp|P17918|PCNA_MOUSE	P17918	PCNA_MOUSE	Pcna	Proliferating cell nuclear antigen
AEDNIYIVEDRP	R	-	294	305	12	2	sp|Q5QNS5|HAVR1_MOUSE	Q5QNS5	HAVR1_MOUSE	Havcr1	Hepatitis A virus cellular receptor 1 homolog
AEDSDAIPEWK	K	L	1586	1596	11	2	sp|Q02357|ANK1_MOUSE	Q02357	ANK1_MOUSE	Ank1	Ankyrin-1
AEDSDSEPEPEDNVR	K	L	496	510	15	2	sp|Q9DBR1|XRN2_MOUSE	Q9DBR1	XRN2_MOUSE	Xrn2	5'-3' exoribonuclease 2
AEDSGAEQLASEIEPSR	R	E	764	780	17	2	sp|Q9WTQ5|AKA12_MOUSE	Q9WTQ5	AKA12_MOUSE	Akap12	A-kinase anchor protein 12
AEDSSEGHEEEVLGGR	R	G	304	319	16	2,3	sp|Q60673|PTPRN_MOUSE	Q60673	PTPRN_MOUSE	Ptprn	Receptor-type tyrosine-protein phosphatase-like N
AEDSYTSQHTSPESEGAPHL	R	-	710	729	20	2,3	sp|Q99K30|ES8L2_MOUSE	Q99K30	ES8L2_MOUSE	Eps8l2	Epidermal growth factor receptor kinase substrate 8-like protein 2
AEEAAEAPSPAGEK	K	P	1674	1687	14	2	sp|Q62504|MINT_MOUSE	Q62504	MINT_MOUSE	Spen	Msx2-interacting protein
AEEAAEAPSPAGEKPAEPAPVSEETK	K	L	1674	1699	26	3	sp|Q62504|MINT_MOUSE	Q62504	MINT_MOUSE	Spen	Msx2-interacting protein
AEEAGIGDTPNQEDQAAGHVTQAR	K	V	34	57	24	3	tr|Q547J4|Q547J4_MOUSE	Q547J4	Q547J4_MOUSE	Mapt	Microtubule-associated protein
AEEATPVTALR	K	H	218	228	11	2	tr|A0A286YD84|A0A286YD84_MOUSE	A0A286YD84	A0A286YD84_MOUSE	Epb41l3	Band 4.1-like protein 3 (Fragment)
AEEDEILNR	K	S	573	581	9	2	sp|P35564|CALX_MOUSE	P35564	CALX_MOUSE	Canx	Calnexin
AEEDEILNRSPR	K	N	573	584	12	2,3	sp|P35564|CALX_MOUSE	P35564	CALX_MOUSE	Canx	Calnexin
AEEEFNIEK	K	G	34	42	9	2	sp|P50518|VATE1_MOUSE	P50518	VATE1_MOUSE	Atp6v1e1	V-type proton ATPase subunit E 1
AEEEGGSEEEGSDR	K	S	709	722	14	2	sp|P08553|NFM_MOUSE	P08553	NFM_MOUSE	Nefm	Neurofilament medium polypeptide
AEEEGKGSQEEAGR	K	E	46	59	14	2	sp|Q99L02|PGR1A_MOUSE	Q99L02	PGR1A_MOUSE	Pagr1a	PAXIP1-associated glutamate-rich protein 1A
AEEEQLSSSVGLAK	R	N	349	362	14	2	sp|Q8CGF1|RHG29_MOUSE	Q8CGF1	RHG29_MOUSE	Arhgap29	Rho GTPase-activating protein 29
AEEESDQEAER	M	L	2	12	11	2	sp|Q9DAU9|ZN654_MOUSE	Q9DAU9	ZN654_MOUSE	Znf654	Zinc finger protein 654
AEEGGESEGDASEK	K	D	435	448	14	2	sp|Q8BGC0|HTSF1_MOUSE	Q8BGC0	HTSF1_MOUSE	Htatsf1	HIV Tat-specific factor 1 homolog
AEEGGESEGDASEKDAK	K	E	435	451	17	2,3	sp|Q8BGC0|HTSF1_MOUSE	Q8BGC0	HTSF1_MOUSE	Htatsf1	HIV Tat-specific factor 1 homolog
AEEGKSPFR	R	D	752	760	9	2	sp|Q8BZ47|ZN609_MOUSE	Q8BZ47	ZN609_MOUSE	Znf609	Zinc finger protein 609
AEEILEK	K	G	79	85	7	2	sp|Q9CXW4|RL11_MOUSE	Q9CXW4	RL11_MOUSE	Rpl11	60S ribosomal protein L11
AEEKDSLSR	K	Y	229	237	9	2	sp|Q08122|TLE3_MOUSE	Q08122	TLE3_MOUSE	Tle3	Transducin-like enhancer protein 3
AEEKPGAADSDPEPER	R	T	351	366	16	2,3	sp|Q60707|TBX2_MOUSE	Q60707	TBX2_MOUSE	Tbx2	T-box transcription factor TBX2
AEEKSPVSINVK	K	T	354	365	12	2,3	sp|Q52KE7|CCNL1_MOUSE	Q52KE7	CCNL1_MOUSE	Ccnl1	Cyclin-L1
AEELLDGIQDK	R	I	155	165	11	2	sp|Q9DCJ9|NPL_MOUSE	Q9DCJ9	NPL_MOUSE	Npl	N-acetylneuraminate lyase
AEENGSEALMTLDDQANK	K	L	188	205	18	2	sp|P98078|DAB2_MOUSE	P98078	DAB2_MOUSE	Dab2	Disabled homolog 2
AEENNSGVESSGYGSPGPTWDR	K	G	122	143	22	2	sp|O70133|DHX9_MOUSE	O70133	DHX9_MOUSE	Dhx9	ATP-dependent RNA helicase A
AEEPPASPGPK	R	A	793	803	11	2	sp|Q80T85|DCAF5_MOUSE	Q80T85	DCAF5_MOUSE	Dcaf5	DDB1- and CUL4-associated factor 5
AEETPNESVLEK	K	K	476	487	12	2	sp|Q99MD9|NASP_MOUSE	Q99MD9	NASP_MOUSE	Nasp	Nuclear autoantigenic sperm protein
AEETPSQLDQDTQVQDMDEGSDDEEEGQK	K	V	337	365	29	3	sp|Q8K4Z5|SF3A1_MOUSE	Q8K4Z5	SF3A1_MOUSE	Sf3a1	Splicing factor 3A subunit 1
AEETSDSGGDATGEPGAR	K	G	109	126	18	2	sp|Q3V209|TMUB2_MOUSE	Q3V209	TMUB2_MOUSE	Tmub2	Transmembrane and ubiquitin-like domain-containing protein 2
AEFEVHEVYAVDVLVSSGEGK	K	A	216	236	21	3	sp|P50580|PA2G4_MOUSE	P50580	PA2G4_MOUSE	Pa2g4	Proliferation-associated protein 2G4
AEFPSKVSTR	M	T	2	11	10	2	sp|Q9DCU2|PLLP_MOUSE	Q9DCU2	PLLP_MOUSE	Pllp	Plasmolipin
AEFTSPPSLFK	K	T	231	241	11	2	sp|Q9D824|FIP1_MOUSE	Q9D824	FIP1_MOUSE	Fip1l1	Pre-mRNA 3'-end-processing factor FIP1
AEFTVETR	R	S	302	309	8	2	sp|Q8BTM8|FLNA_MOUSE	Q8BTM8	FLNA_MOUSE	Flna	Filamin-A
AEGAAQLSEER	R	A	370	380	11	2	sp|P59017|B2L13_MOUSE	P59017	B2L13_MOUSE	Bcl2l13	Bcl-2-like protein 13
AEGAGTEEEGTPK	K	E	26	38	13	2	sp|Q91XV3|BASP1_MOUSE	Q91XV3	BASP1_MOUSE	Basp1	Brain acid soluble protein 1
AEGDAAALNR	K	R	45	54	10	2	sp|Q6IRU2|TPM4_MOUSE	Q6IRU2	TPM4_MOUSE	Tpm4	Tropomyosin alpha-4 chain
AEGDGVYTLNDEK	R	Q	60	72	13	2	sp|Q61646|HPT_MOUSE	Q61646	HPT_MOUSE	Hp	Haptoglobin
AEGEPQEESPLK	K	S	169	180	12	2	sp|Q8K019|BCLF1_MOUSE	Q8K019	BCLF1_MOUSE	Bclaf1	Bcl-2-associated transcription factor 1
AEGGSEGPSTSGTLK	R	I	218	232	15	2	tr|Q3TAJ4|Q3TAJ4_MOUSE	Q3TAJ4	Q3TAJ4_MOUSE	Slc4a1	Anion exchange protein
AEGPGLNR	K	T	877	884	8	2	sp|Q8BTM8|FLNA_MOUSE	Q8BTM8	FLNA_MOUSE	Flna	Filamin-A
AEGQPVGSALK	K	Q	672	682	11	2	sp|Q6PB66|LPPRC_MOUSE	Q6PB66	LPPRC_MOUSE	Lrpprc	Leucine-rich PPR motif-containing protein, mitochondrial
AEGQVLVLDGR	M	G	2	12	11	2	sp|P19253|RL13A_MOUSE	P19253	RL13A_MOUSE	Rpl13a	60S ribosomal protein L13a
AEGSDATLDCSRNSR	K	A	21	35	15	2	sp|Q6PAL0|BEND3_MOUSE	Q6PAL0	BEND3_MOUSE	Bend3	BEN domain-containing protein 3
AEGSDVANAVLDGADCIMLSGETAK	R	G	343	367	25	2,3	sp|P52480|KPYM_MOUSE	P52480	KPYM_MOUSE	Pkm	Pyruvate kinase PKM
AEGSLHSSPAGPSSSK	K	G	910	925	16	2	sp|Q6ZPZ3|ZC3H4_MOUSE	Q6ZPZ3	ZC3H4_MOUSE	Zc3h4	Zinc finger CCCH domain-containing protein 4
AEGYAEGDLTLYHR	K	T	238	251	14	2	sp|Q9DBE9|SPB1_MOUSE	Q9DBE9	SPB1_MOUSE	Ftsj3	pre-rRNA 2'-O-ribose RNA methyltransferase FTSJ3
AEHLGLSGADSDEDPAK	K	S	262	278	17	2,3	sp|Q5NBX1|COBL_MOUSE	Q5NBX1	COBL_MOUSE	Cobl	Protein cordon-bleu
AEIDILAAEYISTVK	K	T	40	54	15	2	sp|Q9D8Y8|ING5_MOUSE	Q9D8Y8	ING5_MOUSE	Ing5	Inhibitor of growth protein 5
AEIDSHSFGEK	R	N	73	83	11	2	sp|O55003|BNIP3_MOUSE	O55003	BNIP3_MOUSE	Bnip3	BCL2/adenovirus E1B 19 kDa protein-interacting protein 3
AEIHTQPSDK	K	E	651	660	10	2	tr|F6VSK8|F6VSK8_MOUSE	F6VSK8	F6VSK8_MOUSE	Itga6	Integrin alpha-6 (Fragment)
AEIHTQPSDKER	K	L	651	662	12	2,3	tr|F6VSK8|F6VSK8_MOUSE	F6VSK8	F6VSK8_MOUSE	Itga6	Integrin alpha-6 (Fragment)
AEILNLVK	K	K	289	296	8	2	tr|A0A087WS16|A0A087WS16_MOUSE	A0A087WS16	A0A087WS16_MOUSE	Col6a3	Collagen, type VI, alpha 3
AEINILLCGDPGTSK	R	S	501	515	15	2	tr|Q9D077|Q9D077_MOUSE	Q9D077	Q9D077_MOUSE	Mcm4	DNA replication licensing factor MCM4
AEISSIQENK	K	D	285	294	10	2	tr|A0A2I3BPY7|A0A2I3BPY7_MOUSE	A0A2I3BPY7	A0A2I3BPY7_MOUSE	Rai14	Ankycorbin
AEKPSALNSEEETHEQSTEQDK	K	T	62	83	22	3	tr|Q3UYK7|Q3UYK7_MOUSE	Q3UYK7	Q3UYK7_MOUSE	Sparcl1	SPARC-like protein 1
AEKSPAEMK	-	S	1	9	9	2	tr|Q7M091|Q7M091_MOUSE	Q7M091	Q7M091_MOUSE		Calcium-binding protein, intestinal, minor form
AEKTLGDFAAEYAKSNR	K	S	106	122	17	2	sp|P11103|PARP1_MOUSE	P11103	PARP1_MOUSE	Parp1	Poly [ADP-ribose] polymerase 1
AELDDTPMR	K	G	342	350	9	2	sp|Q8VIJ6|SFPQ_MOUSE	Q8VIJ6	SFPQ_MOUSE	Sfpq	Splicing factor, proline- and glutamine-rich
AELDQLPGAQEK	K	K	347	358	12	2	sp|Q7TMS5|ABCG2_MOUSE	Q7TMS5	ABCG2_MOUSE	Abcg2	Broad substrate specificity ATP-binding cassette transporter ABCG2
AELEMLSDKNLSLR	R	E	2142	2155	14	2	tr|E9Q6R7|E9Q6R7_MOUSE	E9Q6R7	E9Q6R7_MOUSE	Utrn	Utrophin
AELEQETKLAPQEGSEK	R	I	1030	1046	17	3	tr|A0A1L1STC6|A0A1L1STC6_MOUSE	A0A1L1STC6	A0A1L1STC6_MOUSE	Syne1	Nesprin-1
AELGMNDSPSQSPPVK	R	R	256	271	16	2	sp|Q9QXG4|ACSA_MOUSE	Q9QXG4	ACSA_MOUSE	Acss2	Acetyl-coenzyme A synthetase, cytoplasmic
AELGTDLLSQLSLEDQK	K	R	779	795	17	2	sp|Q9CW03|SMC3_MOUSE	Q9CW03	SMC3_MOUSE	Smc3	Structural maintenance of chromosomes protein 3
AELKLSR	K	S	631	637	7	2	sp|P59672|ANS1A_MOUSE	P59672	ANS1A_MOUSE	Anks1a	Ankyrin repeat and SAM domain-containing protein 1A
AELNEFLTR	K	E	19	27	9	2	sp|P62908|RS3_MOUSE	P62908	RS3_MOUSE	Rps3	40S ribosomal protein S3
AELVKLQQTYSALNSK	K	A	1501	1516	16	3	sp|Q9JKF1|IQGA1_MOUSE	Q9JKF1	IQGA1_MOUSE	Iqgap1	Ras GTPase-activating-like protein IQGAP1
AELVVIEDAATPR	K	E	325	337	13	2	sp|Q9Z0P4|PALM_MOUSE	Q9Z0P4	PALM_MOUSE	Palm	Paralemmin-1
AEMADSNRSPR	R	S	117	127	11	2	sp|P13864|DNMT1_MOUSE	P13864	DNMT1_MOUSE	Dnmt1	DNA (cytosine-5)-methyltransferase 1
AEMKSPTK	M	A	2	9	8	2	sp|Q7TPV4|MBB1A_MOUSE	Q7TPV4	MBB1A_MOUSE	Mybbp1a	Myb-binding protein 1A
AENEALAMQK	K	Q	204	213	10	2	sp|Q61335|BAP31_MOUSE	Q61335	BAP31_MOUSE	Bcap31	B-cell receptor-associated protein 31
AENKVENESDEGDKIQDR	K	E	792	809	18	3	sp|P97496|SMRC1_MOUSE	P97496	SMRC1_MOUSE	Smarcc1	SWI/SNF complex subunit SMARCC1
AENPTNPGPGGSGYWR	K	P	296	311	16	2	sp|E9PV24|FIBA_MOUSE	E9PV24	FIBA_MOUSE	Fga	Fibrinogen alpha chain
AENQRPAEDSALSPGPLAGAK	K	C	290	310	21	3	sp|Q3UZ39|LRRF1_MOUSE	Q3UZ39	LRRF1_MOUSE	Lrrfip1	Leucine-rich repeat flightless-interacting protein 1
AENSLSDGGPADSVEAAK	M	N	2	19	18	2	sp|Q78ZA7|NP1L4_MOUSE	Q78ZA7	NP1L4_MOUSE	Nap1l4	Nucleosome assembly protein 1-like 4
AENSQLTER	R	I	1151	1159	9	2	sp|Q99PL5|RRBP1_MOUSE	Q99PL5	RRBP1_MOUSE	Rrbp1	Ribosome-binding protein 1
AENVVEPGPPSAK	M	R	2	14	13	2	sp|B2RWS6|EP300_MOUSE	B2RWS6	EP300_MOUSE	Ep300	Histone acetyltransferase p300
AENYDISPADR	R	H	870	880	11	2	sp|Q02053|UBA1_MOUSE	Q02053	UBA1_MOUSE	Uba1	Ubiquitin-like modifier-activating enzyme 1
AEPASPDSPK	K	G	15	24	10	2	sp|O08580|ERR1_MOUSE	O08580	ERR1_MOUSE	Esrra	Steroid hormone receptor ERR1
AEPATPAEAAQSDR	K	H	10	23	14	2	sp|Q7TPV4|MBB1A_MOUSE	Q7TPV4	MBB1A_MOUSE	Mybbp1a	Myb-binding protein 1A
AEPDESNAR	K	Y	25	33	9	2	sp|P61089|UBE2N_MOUSE	P61089	UBE2N_MOUSE	Ube2n	Ubiquitin-conjugating enzyme E2 N
AEPDIMER	R	C	311	318	8	2	sp|Q9D826|SOX_MOUSE	Q9D826	SOX_MOUSE	Pipox	Peroxisomal sarcosine oxidase
AEPGTGSGDPAFGPGASESGTR	M	R	2	23	22	2	sp|Q80YR5|SAFB2_MOUSE	Q80YR5	SAFB2_MOUSE	Safb2	Scaffold attachment factor B2
AEPPQCTSLAWSADGQTLFAGYTDNLVR	K	V	281	308	28	3	sp|P68040|RACK1_MOUSE	P68040	RACK1_MOUSE	Rack1	Receptor of activated protein C kinase 1
AEPYVASEYK	K	T	918	927	10	2	tr|B2RY79|B2RY79_MOUSE	B2RY79	B2RY79_MOUSE	Dock9	Dock9 protein
AEQLMSDENCFK	K	L	1055	1066	12	2	sp|Q60520|SIN3A_MOUSE	Q60520	SIN3A_MOUSE	Sin3a	Paired amphipathic helix protein Sin3a
AEQLSPGNSTR	M	Q	2	12	11	2	tr|Q3UJW4|Q3UJW4_MOUSE	Q3UJW4	Q3UJW4_MOUSE	Rnf113a1	RING finger protein 113A
AEQMFGEMEVWNAISER	K	D	482	498	17	2	sp|Q9R1C7|PR40A_MOUSE	Q9R1C7	PR40A_MOUSE	Prpf40a	Pre-mRNA-processing factor 40 homolog A
AEQQTADQLLAR	K	A	1328	1339	12	2	sp|P02468|LAMC1_MOUSE	P02468	LAMC1_MOUSE	Lamc1	Laminin subunit gamma-1
AEQSLHDLQER	R	L	254	264	11	2,3	sp|P70302|STIM1_MOUSE	P70302	STIM1_MOUSE	Stim1	Stromal interaction molecule 1
AERLSPPASSGSER	K	R	610	623	14	2,3	sp|Q99MZ3|MLXPL_MOUSE	Q99MZ3	MLXPL_MOUSE	Mlxipl	Carbohydrate-responsive element-binding protein
AERNSAEAVTEVPTTR	R	A	190	205	16	3	sp|Q9WTV7|RNF12_MOUSE	Q9WTV7	RNF12_MOUSE	Rlim	E3 ubiquitin-protein ligase RLIM
AERPDVDEK	K	R	3717	3725	9	2	sp|Q9JHU4|DYHC1_MOUSE	Q9JHU4	DYHC1_MOUSE	Dync1h1	Cytoplasmic dynein 1 heavy chain 1
AESADSLGSEDR	R	D	651	662	12	2	sp|Q8K298|ANLN_MOUSE	Q8K298	ANLN_MOUSE	Anln	Anillin
AESDWDTVTVLR	M	K	2	13	12	2	sp|Q9JMG1|EDF1_MOUSE	Q9JMG1	EDF1_MOUSE	Edf1	Endothelial differentiation-related factor 1
AESEEMETSQAGSK	K	D	634	647	14	2	tr|Q571M2|Q571M2_MOUSE	Q571M2	Q571M2_MOUSE	Hspa4	Heat shock 70 kDa protein 4 (Fragment)
AESESDGQAEETADPQSLHSGR	K	S	486	507	22	2,3	tr|A0A0R4J112|A0A0R4J112_MOUSE	A0A0R4J112	A0A0R4J112_MOUSE	Eif4g3	Eukaryotic translation initiation factor 4 gamma 3
AESGGSSGSSQSPERPSSLADR	M	N	2	23	22	3	sp|Q8BGY4|KLH26_MOUSE	Q8BGY4	KLH26_MOUSE	Klhl26	Kelch-like protein 26
AESGPDLR	R	Y	20	27	8	2	sp|E9Q557|DESP_MOUSE	E9Q557	DESP_MOUSE	Dsp	Desmoplakin
AESLDDR	R	I	695	701	7	2	sp|Q69ZL1|FGD6_MOUSE	Q69ZL1	FGD6_MOUSE	Fgd6	FYVE, RhoGEF and PH domain-containing protein 6
AESLQVTR	K	G	470	477	8	2	sp|P46460|NSF_MOUSE	P46460	NSF_MOUSE	Nsf	Vesicle-fusing ATPase
AESMLQQADK	R	L	337	346	10	2	sp|Q99K51|PLST_MOUSE	Q99K51	PLST_MOUSE	Pls3	Plastin-3
AESPAFLSAK	M	D	2	11	10	2	sp|A6H630|ARMT1_MOUSE	A6H630	ARMT1_MOUSE	Armt1	Damage-control phosphatase ARMT1
AESPDLR	R	R	278	284	7	2	sp|Q9D824|FIP1_MOUSE	Q9D824	FIP1_MOUSE	Fip1l1	Pre-mRNA 3'-end-processing factor FIP1
AESPEMEVNLPK	K	S	891	902	12	2	tr|E9Q616|E9Q616_MOUSE	E9Q616	E9Q616_MOUSE	Ahnak	AHNAK nucleoprotein (desmoyokin)
AESPETSAVESTQSTPQK	R	G	1354	1371	18	2,3	sp|Q4VA53|PDS5B_MOUSE	Q4VA53	PDS5B_MOUSE	Pds5b	Sister chromatid cohesion protein PDS5 homolog B
AESPGPGSR	R	S	2882	2890	9	2	sp|Q7TPH6|MYCB2_MOUSE	Q7TPH6	MYCB2_MOUSE	Mycbp2	E3 ubiquitin-protein ligase MYCBP2
AESRPETPK	K	Q	707	715	9	2	sp|Q6KCD5|NIPBL_MOUSE	Q6KCD5	NIPBL_MOUSE	Nipbl	Nipped-B-like protein
AESSDSGAESEEEEAQEELK	K	G	157	176	20	2	tr|A0A2I3BRB9|A0A2I3BRB9_MOUSE	A0A2I3BRB9	A0A2I3BRB9_MOUSE	Acbd5	Acyl-CoA-binding domain-containing protein 5
AESSESLSASSPAR	M	Q	2	15	14	2	sp|P97310|MCM2_MOUSE	P97310	MCM2_MOUSE	Mcm2	DNA replication licensing factor MCM2
AESSGSPHR	M	L	2	10	9	2	sp|Q9CWY9|RIP_MOUSE	Q9CWY9	RIP_MOUSE	Rpain	RPA-interacting protein
AESSPNAEPSDEGNSR	K	E	397	412	16	2	tr|Q3UYK7|Q3UYK7_MOUSE	Q3UYK7	Q3UYK7_MOUSE	Sparcl1	SPARC-like protein 1
AETETSPGHAPDR	R	Q	173	185	13	2,3	sp|Q99LG1|TMM51_MOUSE	Q99LG1	TMM51_MOUSE	Tmem51	Transmembrane protein 51
AETFGGYDSVGSPSK	R	G	950	964	15	2	sp|Q6P9R4|ARHGI_MOUSE	Q6P9R4	ARHGI_MOUSE	Arhgef18	Rho guanine nucleotide exchange factor 18
AETPPSHQAGTQLNR	R	S	774	788	15	3	sp|Q3UHC0|TNR6C_MOUSE	Q3UHC0	TNR6C_MOUSE	Tnrc6c	Trinucleotide repeat-containing gene 6C protein
AETSESSGSAPAVPEASASPK	K	Q	62	82	21	2,3	sp|Q9Z2D6|MECP2_MOUSE	Q9Z2D6	MECP2_MOUSE	Mecp2	Methyl-CpG-binding protein 2
AETSPPPVAAK	R	P	1057	1067	11	2	tr|B1AZ14|B1AZ14_MOUSE	B1AZ14	B1AZ14_MOUSE	Cobll1	Cordon-bleu protein-like 1
AETSPPPVFPK	R	P	1009	1019	11	2	tr|B1AZ14|B1AZ14_MOUSE	B1AZ14	B1AZ14_MOUSE	Cobll1	Cordon-bleu protein-like 1
AETWSLLSDSTMDTR	R	Y	159	173	15	2	tr|A0A0N4SV63|A0A0N4SV63_MOUSE	A0A0N4SV63	A0A0N4SV63_MOUSE	Dysf	Dysferlin
AEVDGSLSDSHVSPPAK	K	R	73	89	17	2,3	tr|E9Q166|E9Q166_MOUSE	E9Q166	E9Q166_MOUSE	Atad2b	ATPase family, AAA domain-containing 2B
AEVESPLK	M	L	2	9	8	2	tr|G3UYW8|G3UYW8_MOUSE	G3UYW8	G3UYW8_MOUSE	Cog4	Conserved oligomeric Golgi complex subunit 4 (Fragment)
AEVIMNYHVGETVLSLQK	K	T	1089	1106	18	3	sp|Q921M3|SF3B3_MOUSE	Q921M3	SF3B3_MOUSE	Sf3b3	Splicing factor 3B subunit 3
AEVITCDVLLVCIGR	K	R	301	315	15	2	sp|O08749|DLDH_MOUSE	O08749	DLDH_MOUSE	Dld	Dihydrolipoyl dehydrogenase, mitochondrial
AEVLDSTK	R	S	94	101	8	2	sp|Q9CR68|UCRI_MOUSE	Q9CR68	UCRI_MOUSE	Uqcrfs1	Cytochrome b-c1 complex subunit Rieske, mitochondrial
AEVQTLVSR	R	V	258	266	9	2	sp|Q8BJ64|CHDH_MOUSE	Q8BJ64	CHDH_MOUSE	Chdh	Choline dehydrogenase, mitochondrial
AEVSELPNVVR	R	D	687	697	11	2	sp|Q9CZD3|GARS_MOUSE	Q9CZD3	GARS_MOUSE	Gars1	Glycine--tRNA ligase
AEVSIQNNK	K	D	1178	1186	9	2	sp|Q80X90|FLNB_MOUSE	Q80X90	FLNB_MOUSE	Flnb	Filamin-B
AEVVSPVPGAGR	M	R	2	13	12	2	tr|A0A494BAP7|A0A494BAP7_MOUSE	A0A494BAP7	A0A494BAP7_MOUSE	Kat5	histone acetyltransferase
AEYVVTK	R	L	71	77	7	2	sp|Q9DC70|NDUS7_MOUSE	Q9DC70	NDUS7_MOUSE	Ndufs7	NADH dehydrogenase [ubiquinone] iron-sulfur protein 7, mitochondrial
AFAAGADIK	K	E	93	101	9	2	sp|Q8BH95|ECHM_MOUSE	Q8BH95	ECHM_MOUSE	Echs1	Enoyl-CoA hydratase, mitochondrial
AFAAQEDLEK	K	T	449	458	10	2	sp|P26043|RADI_MOUSE	P26043	RADI_MOUSE	Rdx	Radixin
AFAENLGR	K	R	423	430	8	2	sp|Q7TNG8|LDHD_MOUSE	Q7TNG8	LDHD_MOUSE	Ldhd	Probable D-lactate dehydrogenase, mitochondrial
AFAEQSPLTLHR	M	R	2	13	12	2	sp|P51642|CNTF_MOUSE	P51642	CNTF_MOUSE	Cntf	Ciliary neurotrophic factor
AFAMIIDKLEEDISSSMTNSTAASRPPVTLR	K	L	71	101	31	3,4	sp|Q61990|PCBP2_MOUSE	Q61990	PCBP2_MOUSE	Pcbp2	Poly(rC)-binding protein 2
AFAVGVQQVLLK	K	V	295	306	12	2	sp|Q9EPL8|IPO7_MOUSE	Q9EPL8	IPO7_MOUSE	Ipo7	Importin-7
AFDFLSEETEASLASR	K	R	442	457	16	2	tr|F6SH61|F6SH61_MOUSE	F6SH61	F6SH61_MOUSE	Spag9	C-Jun-amino-terminal kinase-interacting protein 4 (Fragment)
AFEDEMSGR	R	S	682	690	9	2	sp|Q62261|SPTB2_MOUSE	Q62261	SPTB2_MOUSE	Sptbn1	Spectrin beta chain, non-erythrocytic 1
AFEGQAHSGK	R	G	464	473	10	2	sp|P32037|GTR3_MOUSE	P32037	GTR3_MOUSE	Slc2a3	Solute carrier family 2, facilitated glucose transporter member 3
AFEIAQGR	R	L	397	404	8	2	tr|D3Z7X0|D3Z7X0_MOUSE	D3Z7X0	D3Z7X0_MOUSE	Acad12	Acyl-Coenzyme A dehydrogenase family, member 12
AFEPATGR	K	V	31	38	8	2	sp|Q9JLJ2|AL9A1_MOUSE	Q9JLJ2	AL9A1_MOUSE	Aldh9a1	4-trimethylaminobutyraldehyde dehydrogenase
AFEVTAR	K	A	530	536	7	2	sp|Q62468|VILI_MOUSE	Q62468	VILI_MOUSE	Vil1	Villin-1
AFFSGSQR	R	F	603	610	8	2	sp|Q8BHN3|GANAB_MOUSE	Q8BHN3	GANAB_MOUSE	Ganab	Neutral alpha-glucosidase AB
AFGGQSLK	R	F	172	179	8	2	sp|Q8K2B3|SDHA_MOUSE	Q8K2B3	SDHA_MOUSE	Sdha	Succinate dehydrogenase [ubiquinone] flavoprotein subunit, mitochondrial
AFGPGLQGGNAGSPAR	K	F	1072	1087	16	2	sp|Q8BTM8|FLNA_MOUSE	Q8BTM8	FLNA_MOUSE	Flna	Filamin-A
AFGSGYR	R	R	280	286	7	2	tr|Q3TLQ9|Q3TLQ9_MOUSE	Q3TLQ9	Q3TLQ9_MOUSE	Eif4b	RRM domain-containing protein
AFGSSQPSLNGDIK	K	P	1180	1193	14	2	tr|A2AFG7|A2AFG7_MOUSE	A2AFG7	A2AFG7_MOUSE	L1cam	Neural cell adhesion molecule L1
AFHNEAQVNPER	R	K	469	480	12	3	sp|P11983|TCPA_MOUSE	P11983	TCPA_MOUSE	Tcp1	T-complex protein 1 subunit alpha
AFIITINSFGTELSK	R	E	220	234	15	2	sp|P51863|VA0D1_MOUSE	P51863	VA0D1_MOUSE	Atp6v0d1	V-type proton ATPase subunit d 1
AFLAELEQNSPK	K	I	4474	4485	12	2	sp|Q9QXZ0|MACF1_MOUSE	Q9QXZ0	MACF1_MOUSE	Macf1	Microtubule-actin cross-linking factor 1, isoforms 1/2/3/4
AFLIEEQK	R	I	94	101	8	2	sp|Q9D1R9|RL34_MOUSE	Q9D1R9	RL34_MOUSE	Rpl34	60S ribosomal protein L34
AFLQGGQEATDIALLLR	R	D	752	768	17	2	tr|E9Q3M3|E9Q3M3_MOUSE	E9Q3M3	E9Q3M3_MOUSE	Dctn1	Dynactin subunit 1
AFLQMDSPR	R	H	115	123	9	2	sp|Q9ERE3|SGK3_MOUSE	Q9ERE3	SGK3_MOUSE	Sgk3	Serine/threonine-protein kinase Sgk3
AFMDGSNR	R	K	540	547	8	2	sp|A2ARV4|LRP2_MOUSE	A2ARV4	LRP2_MOUSE	Lrp2	Low-density lipoprotein receptor-related protein 2
AFNADFR	R	-	418	424	7	2	sp|Q9JHI5|IVD_MOUSE	Q9JHI5	IVD_MOUSE	Ivd	Isovaleryl-CoA dehydrogenase, mitochondrial
AFNDLLK	M	Q	2	8	7	2	sp|Q8VC69|S22A6_MOUSE	Q8VC69	S22A6_MOUSE	Slc22a6	Solute carrier family 22 member 6
AFNGDVSK	K	L	228	235	8	2	sp|Q3ULZ2|FHDC1_MOUSE	Q3ULZ2	FHDC1_MOUSE	Fhdc1	FH2 domain-containing protein 1
AFPTQTAGTFK	R	Q	478	488	11	2	tr|Q3UKP6|Q3UKP6_MOUSE	Q3UKP6	Q3UKP6_MOUSE	Baiap2	Brain-specific angiogenesis inhibitor 1-associated protein 2
AFSADKDDR	R	E	440	448	9	2	sp|Q7TSK7|ATL2_MOUSE	Q7TSK7	ATL2_MOUSE	Adamtsl2	ADAMTS-like protein 2
AFSDPFVEAEK	R	S	162	172	11	2	tr|Q571M2|Q571M2_MOUSE	Q571M2	Q571M2_MOUSE	Hspa4	Heat shock 70 kDa protein 4 (Fragment)
AFSEDEALAQQDSK	R	H	595	608	14	2	sp|P59281|RHG39_MOUSE	P59281	RHG39_MOUSE	Arhgap39	Rho GTPase-activating protein 39
AFSEQGPLR	R	L	218	226	9	2	sp|Q68FD7|FNIP1_MOUSE	Q68FD7	FNIP1_MOUSE	Fnip1	Folliculin-interacting protein 1
AFSFPVSPER	R	G	4	13	10	2	sp|Q0PHV7|DACT3_MOUSE	Q0PHV7	DACT3_MOUSE	Dact3	Dapper homolog 3
AFSGYLGPDESK	K	W	187	198	12	2	sp|Q9R0P3|ESTD_MOUSE	Q9R0P3	ESTD_MOUSE	Esd	S-formylglutathione hydrolase
AFSMDEPASAK	K	R	341	351	11	2	tr|I7HPW4|I7HPW4_MOUSE	I7HPW4	I7HPW4_MOUSE	Gprc5c	G protein-coupled receptor, family C, group 5, member C
AFSPQWSLDR	K	S	511	520	10	2	sp|Q91WF3|ADCY4_MOUSE	Q91WF3	ADCY4_MOUSE	Adcy4	Adenylate cyclase type 4
AFSPTTVNTGR	K	G	195	205	11	2	sp|P61620|S61A1_MOUSE	P61620	S61A1_MOUSE	Sec61a1	Protein transport protein Sec61 subunit alpha isoform 1
AFSSPQEEEEAGFTGR	K	R	512	527	16	2	sp|Q8CB77|ELOA1_MOUSE	Q8CB77	ELOA1_MOUSE	Eloa	Elongin-A
AFSSRSFTSGPGAR	R	I	19	32	14	3	sp|P11679|K2C8_MOUSE	P11679	K2C8_MOUSE	Krt8	Keratin, type II cytoskeletal 8
AFSTWLK	K	L	54	60	7	2	sp|P26041|MOES_MOUSE	P26041	MOES_MOUSE	Msn	Moesin
AFTGEGQK	K	L	252	259	8	2	sp|Q9CZ44|NSF1C_MOUSE	Q9CZ44	NSF1C_MOUSE	Nsfl1c	NSFL1 cofactor p47
AFTTISSSHSDPEETADTSTASPK	K	K	574	597	24	3	sp|Q6NS45|CCD66_MOUSE	Q6NS45	CCD66_MOUSE	Ccdc66	Coiled-coil domain-containing protein 66
AFVAIGDYNGHVGLGVK	K	C	126	142	17	2,3	sp|P25444|RS2_MOUSE	P25444	RS2_MOUSE	Rps2	40S ribosomal protein S2
AFVDRTPPPAAVVQR	R	T	412	426	15	3	sp|Q9DCD5|TJAP1_MOUSE	Q9DCD5	TJAP1_MOUSE	Tjap1	Tight junction-associated protein 1
AFVHWYVGEGMEEGEFSEAR	R	E	403	422	20	2,3	sp|P68373|TBA1C_MOUSE	P68373	TBA1C_MOUSE	Tuba1c	Tubulin alpha-1C chain
AFVRPSGTEDIVR	R	V	493	505	13	2,3	sp|Q9CYR6|AGM1_MOUSE	Q9CYR6	AGM1_MOUSE	Pgm3	Phosphoacetylglucosamine mutase
AFVSGFDGSAGTAIITEEHAAMWTDGR	R	Y	51	77	27	3	sp|Q6P1B1|XPP1_MOUSE	Q6P1B1	XPP1_MOUSE	Xpnpep1	Xaa-Pro aminopeptidase 1
AFVSMVYSEEGAEDR	R	T	78	92	15	2	sp|Q9CU62|SMC1A_MOUSE	Q9CU62	SMC1A_MOUSE	Smc1a	Structural maintenance of chromosomes protein 1A
AGAAGTSEATSSVR	K	V	122	135	14	2	tr|Q8BGB4|Q8BGB4_MOUSE	Q8BGB4	Q8BGB4_MOUSE	Bcam	Basal cell adhesion molecule-like
AGAEPAPER	K	Q	120	128	9	2	tr|A0A338P699|A0A338P699_MOUSE	A0A338P699	A0A338P699_MOUSE	Kng2	Kininogen 2 (Fragment)
AGAESDGQFQFTGIK	M	K	2	16	15	2	sp|Q78IK2|ATPMK_MOUSE	Q78IK2	ATPMK_MOUSE	Atp5mk	ATP synthase membrane subunit K, mitochondrial
AGAGGGGGAVGPQPSAK	R	P	40	56	17	2	sp|Q9CXS4|CENPV_MOUSE	Q9CXS4	CENPV_MOUSE	Cenpv	Centromere protein V
AGAGGGNDIQWCFSQVK	M	G	2	18	17	2	sp|Q6P1F6|2ABA_MOUSE	Q6P1F6	2ABA_MOUSE	Ppp2r2a	Serine/threonine-protein phosphatase 2A 55 kDa regulatory subunit B alpha isoform
AGAGSATLSMAYAGAR	K	F	242	257	16	2	sp|P08249|MDHM_MOUSE	P08249	MDHM_MOUSE	Mdh2	Malate dehydrogenase, mitochondrial
AGAHANSETSASLK	K	S	536	549	14	2	sp|Q9Z2J0|S23A1_MOUSE	Q9Z2J0	S23A1_MOUSE	Slc23a1	Solute carrier family 23 member 1
AGASPPPVSELDR	R	A	45	57	13	2	sp|Q9D938|TM160_MOUSE	Q9D938	TM160_MOUSE	Tmem160	Transmembrane protein 160
AGAVNPTVK	K	F	253	261	9	2	sp|P28843|DPP4_MOUSE	P28843	DPP4_MOUSE	Dpp4	Dipeptidyl peptidase 4
AGAVTSSASLSSPALAK	K	G	582	598	17	2	tr|H3BL37|H3BL37_MOUSE	H3BL37	H3BL37_MOUSE	Tcof1	Treacle protein
AGDEFVEK	K	T	88	95	8	2	sp|Q61425|HCDH_MOUSE	Q61425	HCDH_MOUSE	Hadh	Hydroxyacyl-coenzyme A dehydrogenase, mitochondrial
AGDLGVDLTSK	K	V	211	221	11	2	sp|Q9DCW4|ETFB_MOUSE	Q9DCW4	ETFB_MOUSE	Etfb	Electron transfer flavoprotein subunit beta
AGDLSNELVR	K	H	1221	1230	10	2	sp|Q5SSZ5|TENS3_MOUSE	Q5SSZ5	TENS3_MOUSE	Tns3	Tensin-3
AGDSDEESRTDDK	R	G	328	340	13	2	sp|O88939|ZBT7A_MOUSE	O88939	ZBT7A_MOUSE	Zbtb7a	Zinc finger and BTB domain-containing protein 7A
AGDVLEDSPK	R	R	158	167	10	1,2	sp|P51859|HDGF_MOUSE	P51859	HDGF_MOUSE	Hdgf	Hepatoma-derived growth factor
AGDVLEDSPKR	R	P	158	168	11	2	sp|P51859|HDGF_MOUSE	P51859	HDGF_MOUSE	Hdgf	Hepatoma-derived growth factor
AGDVLEDSPKRPK	R	E	158	170	13	2,3	sp|P51859|HDGF_MOUSE	P51859	HDGF_MOUSE	Hdgf	Hepatoma-derived growth factor
AGEAPTENPAPATEQSSAE	K	-	343	361	19	2	sp|Q9JKB3|YBOX3_MOUSE	Q9JKB3	YBOX3_MOUSE	Ybx3	Y-box-binding protein 3
AGEASAESTGAADGAAPEEGEAK	K	K	124	146	23	2	sp|Q91XV3|BASP1_MOUSE	Q91XV3	BASP1_MOUSE	Basp1	Brain acid soluble protein 1
AGEEAADSPELPR	R	D	44	56	13	2	sp|Q9CPW2|FDX2_MOUSE	Q9CPW2	FDX2_MOUSE	Fdx2	Ferredoxin-2, mitochondrial
AGEEDEGEVDSDSDPETSAK	R	A	462	481	20	2	tr|E9Q411|E9Q411_MOUSE	E9Q411	E9Q411_MOUSE	Nbas	Neuroblastoma-amplified sequence
AGEISDLSANSGETGR	M	T	2	17	16	2	tr|Q6ITT0|Q6ITT0_MOUSE	Q6ITT0	Q6ITT0_MOUSE	Fxyd2	FXYD domain-containing ion transport regulator
AGEISDLSANSGGSAK	M	G	2	17	16	2	sp|Q04646|ATNG_MOUSE	Q04646	ATNG_MOUSE	Fxyd2	Sodium/potassium-transporting ATPase subunit gamma
AGELTEDEVER	R	V	56	66	11	2	sp|P62270|RS18_MOUSE	P62270	RS18_MOUSE	Rps18	40S ribosomal protein S18
AGEPVELFGK	R	V	1273	1282	10	2	sp|Q6PDN3|MYLK_MOUSE	Q6PDN3	MYLK_MOUSE	Mylk	Myosin light chain kinase, smooth muscle
AGEQDPVPTPAELTSPGR	R	A	172	189	18	2	tr|E9QNA7|E9QNA7_MOUSE	E9QNA7	E9QNA7_MOUSE	Sorbs1	Sorbin and SH3 domain-containing protein 1
AGEQQLSEPEDMEMEAGDTDDPPR	K	I	13	36	24	2,3	sp|Q6A4J8|UBP7_MOUSE	Q6A4J8	UBP7_MOUSE	Usp7	Ubiquitin carboxyl-terminal hydrolase 7
AGESSPAGPATAR	R	L	269	281	13	2	sp|Q9JKQ4|IRX5_MOUSE	Q9JKQ4	IRX5_MOUSE	Irx5	Iroquois-class homeodomain protein IRX-5
AGEVFIHK	K	D	102	109	8	2	sp|Q99K48|NONO_MOUSE	Q99K48	NONO_MOUSE	Nono	Non-POU domain-containing octamer-binding protein
AGEVLLDVTQSPR	K	D	263	275	13	2	sp|Q3UMC0|SPAT5_MOUSE	Q3UMC0	SPAT5_MOUSE	Spata5	Ribosome biogenesis protein SPATA5
AGFAALQLEYFFTAGPDEVR	K	A	298	317	20	2	sp|Q9CZ30|OLA1_MOUSE	Q9CZ30	OLA1_MOUSE	Ola1	Obg-like ATPase 1
AGFAGDDAPR	K	A	19	28	10	2	sp|P63260|ACTG_MOUSE	P63260	ACTG_MOUSE	Actg1	Actin, cytoplasmic 2
AGFAGDQIPK	K	Y	23	32	10	2	sp|P61164|ACTZ_MOUSE	P61164	ACTZ_MOUSE	Actr1a	Alpha-centractin
AGFIQDTSLILYEEVKPNLTER	R	I	725	746	22	3	sp|Q6A4J8|UBP7_MOUSE	Q6A4J8	UBP7_MOUSE	Usp7	Ubiquitin carboxyl-terminal hydrolase 7
AGFNYESPSK	K	G	84	93	10	2	sp|Q925H1|TRPS1_MOUSE	Q925H1	TRPS1_MOUSE	Trps1	Zinc finger transcription factor Trps1
AGFSPDSSK	R	A	358	366	9	2	sp|Q7TN02|MED26_MOUSE	Q7TN02	MED26_MOUSE	Med26	Mediator of RNA polymerase II transcription subunit 26
AGGAGGEGSDDDTSLT	R	-	390	405	16	2	tr|Q66JR2|Q66JR2_MOUSE	Q66JR2	Q66JR2_MOUSE	Stard10	Stard10 protein (Fragment)
AGGANYDAQSE	K	-	132	142	11	1,2	sp|Q9CQI6|COTL1_MOUSE	Q9CQI6	COTL1_MOUSE	Cotl1	Coactosin-like protein
AGGASPAASSTTQPPAQHR	R	L	449	467	19	2,3	sp|Q8R3Y8|I2BP1_MOUSE	Q8R3Y8	I2BP1_MOUSE	Irf2bp1	Interferon regulatory factor 2-binding protein 1
AGGAVSGEEK	K	Q	109	118	10	2	sp|Q8R146|APEH_MOUSE	Q8R146	APEH_MOUSE	Apeh	Acylamino-acid-releasing enzyme
AGGEAGVTLGQPHLSR	M	Q	2	17	16	2	sp|Q9Z0N2|IF2H_MOUSE	Q9Z0N2	IF2H_MOUSE	Eif2s3y	Eukaryotic translation initiation factor 2 subunit 3, Y-linked
AGGGSFGGGSLYGGGGSR	R	S	24	41	18	2	sp|Q61414|K1C15_MOUSE	Q61414	K1C15_MOUSE	Krt15	Keratin, type I cytoskeletal 15
AGGGSQDFGAGLK	K	Y	9	21	13	2	sp|P56677|ST14_MOUSE	P56677	ST14_MOUSE	St14	Suppressor of tumorigenicity 14 protein homolog
AGGLATTGDK	K	D	292	301	10	2	sp|Q9QXD6|F16P1_MOUSE	Q9QXD6	F16P1_MOUSE	Fbp1	Fructose-1,6-bisphosphatase 1
AGGSPASYHGSTSPR	K	V	189	203	15	2,3	sp|Q8CHU3|EPN2_MOUSE	Q8CHU3	EPN2_MOUSE	Epn2	Epsin-2
AGGSVESLR	K	S	497	505	9	2	sp|P59808|SASH1_MOUSE	P59808	SASH1_MOUSE	Sash1	SAM and SH3 domain-containing protein 1
AGHVSPSVMSR	K	E	750	760	11	2	tr|A2NTK6|A2NTK6_MOUSE	A2NTK6	A2NTK6_MOUSE	Pirb	PIRB2 (Fragment)
AGIFQSAK	K	-	69	76	8	2	sp|Q9CPQ1|COX6C_MOUSE	Q9CPQ1	COX6C_MOUSE	Cox6c	Cytochrome c oxidase subunit 6C
AGIIASAR	K	A	43	50	8	2	tr|Q3TWX1|Q3TWX1_MOUSE	Q3TWX1	Q3TWX1_MOUSE	Eef2	Tr-type G domain-containing protein
AGISSQPGSSPSGTVV	K	-	625	640	16	2	tr|E9Q6J8|E9Q6J8_MOUSE	E9Q6J8	E9Q6J8_MOUSE	Dmwd	Dystrophia myotonica WD repeat-containing protein
AGIVGSPAPR	R	D	46	55	10	2	sp|O88852|TSYL1_MOUSE	O88852	TSYL1_MOUSE	Tspyl1	Testis-specific Y-encoded-like protein 1
AGKLSPLK	R	S	273	280	8	2	sp|P55200|KMT2A_MOUSE	P55200	KMT2A_MOUSE	Kmt2a	Histone-lysine N-methyltransferase 2A
AGLAAPESPVR	K	K	1769	1779	11	2	sp|Q811L6|MAST4_MOUSE	Q811L6	MAST4_MOUSE	Mast4	Microtubule-associated serine/threonine-protein kinase 4
AGLAAPESPVRK	K	S	1769	1780	12	2	sp|Q811L6|MAST4_MOUSE	Q811L6	MAST4_MOUSE	Mast4	Microtubule-associated serine/threonine-protein kinase 4
AGLAPLEVR	K	V	1450	1458	9	2	sp|Q80X90|FLNB_MOUSE	Q80X90	FLNB_MOUSE	Flnb	Filamin-B
AGLELSPEMK	K	S	50	59	10	2	sp|P12658|CALB1_MOUSE	P12658	CALB1_MOUSE	Calb1	Calbindin
AGLEQGSDAGYLAESQK	K	F	310	326	17	2	sp|Q8BMS1|ECHA_MOUSE	Q8BMS1	ECHA_MOUSE	Hadha	Trifunctional enzyme subunit alpha, mitochondrial
AGLGHPSAFGR	M	A	2	12	11	2	sp|Q9CWS0|DDAH1_MOUSE	Q9CWS0	DDAH1_MOUSE	Ddah1	N(G),N(G)-dimethylarginine dimethylaminohydrolase 1
AGLLDGDR	K	V	47	54	8	2	tr|A0A0R4J1V0|A0A0R4J1V0_MOUSE	A0A0R4J1V0	A0A0R4J1V0_MOUSE	Pdzk1	Na(+)/H(+) exchange regulatory cofactor NHE-RF3
AGLNSLEAVK	M	R	2	11	10	2	sp|Q6IRU2|TPM4_MOUSE	Q6IRU2	TPM4_MOUSE	Tpm4	Tropomyosin alpha-4 chain
AGLPPSPALPR	R	P	849	859	11	2	tr|E9Q3E2|E9Q3E2_MOUSE	E9Q3E2	E9Q3E2_MOUSE	Synpo	Synaptopodin
AGLQFPVGR	R	V	22	30	9	2	sp|P27661|H2AX_MOUSE	P27661	H2AX_MOUSE	H2ax	Histone H2AX
AGLSLPLSPR	R	L	512	521	10	2	sp|P41593|PTH1R_MOUSE	P41593	PTH1R_MOUSE	Pth1r	Parathyroid hormone/parathyroid hormone-related peptide receptor
AGLSPGSPPDR	R	K	656	666	11	2	sp|B7ZNG0|KIF7_MOUSE	B7ZNG0	KIF7_MOUSE	Kif7	Kinesin-like protein KIF7
AGLTMNDIDAFEFHEAFSGQILANFK	K	A	367	392	26	3	sp|Q99JY0|ECHB_MOUSE	Q99JY0	ECHB_MOUSE	Hadhb	Trifunctional enzyme subunit beta, mitochondrial
AGMPGSSGLGSPLGR	K	S	4114	4128	15	2	sp|A2AAE1|BLTP1_MOUSE	A2AAE1	BLTP1_MOUSE	Bltp1	Bridge-like lipid transfer protein family member 1
AGMTHIVR	K	E	51	58	8	2	sp|P27659|RL3_MOUSE	P27659	RL3_MOUSE	Rpl3	60S ribosomal protein L3
AGMTSSPDATTGQTFG	R	-	779	794	16	2	sp|Q61624|ZN148_MOUSE	Q61624	ZN148_MOUSE	Znf148	Zinc finger protein 148
AGNFYVPAEPK	K	L	100	110	11	2	sp|P14148|RL7_MOUSE	P14148	RL7_MOUSE	Rpl7	60S ribosomal protein L7
AGNILFTLDGDIK	K	L	158	170	13	2	sp|O54988|SLK_MOUSE	O54988	SLK_MOUSE	Slk	STE20-like serine/threonine-protein kinase
AGNLGGGVVTIER	K	S	53	65	13	2	sp|P67984|RL22_MOUSE	P67984	RL22_MOUSE	Rpl22	60S ribosomal protein L22
AGNSDSEEDDANER	K	V	154	167	14	2	sp|Q6PGL7|WASC2_MOUSE	Q6PGL7	WASC2_MOUSE	Washc2	WASH complex subunit 2
AGNVLMTLEGDIR	K	L	160	172	13	2	sp|O55098|STK10_MOUSE	O55098	STK10_MOUSE	Stk10	Serine/threonine-protein kinase 10
AGNWPGSPQVSGPSPATR	R	L	1111	1128	18	2	sp|A2ABV5|MED14_MOUSE	A2ABV5	MED14_MOUSE	Med14	Mediator of RNA polymerase II transcription subunit 14
AGPLGGSSYEEEEEEEGGGGGER	K	K	427	449	23	2,3	sp|Q9JKF6|NECT1_MOUSE	Q9JKF6	NECT1_MOUSE	Nectin1	Nectin-1
AGPNIYELR	R	T	180	188	9	2	sp|O55125|NIPS1_MOUSE	O55125	NIPS1_MOUSE	Nipsnap1	Protein NipSnap homolog 1
AGPPGSPSHK	K	A	403	412	10	2	tr|E9Q7S1|E9Q7S1_MOUSE	E9Q7S1	E9Q7S1_MOUSE	Zfp106	Zinc finger protein 106
AGPTSLGDIK	R	G	274	283	10	2	sp|Q3UDK1|TRAD1_MOUSE	Q3UDK1	TRAD1_MOUSE	Trafd1	TRAF-type zinc finger domain-containing protein 1
AGPVPSGGDALSFTLR	R	P	365	380	16	2	sp|Q0MW30|NEU1B_MOUSE	Q0MW30	NEU1B_MOUSE	Neurl1b	E3 ubiquitin-protein ligase NEURL1B
AGQAVDDFIEK	K	L	77	87	11	2	sp|Q9DCD0|6PGD_MOUSE	Q9DCD0	6PGD_MOUSE	Pgd	6-phosphogluconate dehydrogenase, decarboxylating
AGQENISVSK	K	R	433	442	10	2	sp|Q6PIE5|AT1A2_MOUSE	Q6PIE5	AT1A2_MOUSE	Atp1a2	Sodium/potassium-transporting ATPase subunit alpha-2
AGQHSPLR	K	E	297	304	8	2	sp|Q9EP97|SENP3_MOUSE	Q9EP97	SENP3_MOUSE	Senp3	Sentrin-specific protease 3
AGQPEAGDGTTEISPTGAAGPEK	R	R	316	338	23	2	sp|Q8BK35|NOP53_MOUSE	Q8BK35	NOP53_MOUSE	Nop53	Ribosome biogenesis protein NOP53
AGQSDKDVK	M	Y	2	10	9	2	sp|P56395|CYB5_MOUSE	P56395	CYB5_MOUSE	Cyb5a	Cytochrome b5
AGSASGVEER	K	S	48	57	10	2	sp|Q9JM93|AR6P4_MOUSE	Q9JM93	AR6P4_MOUSE	Arl6ip4	ADP-ribosylation factor-like protein 6-interacting protein 4
AGSDAAASRPR	K	A	19	29	11	2	sp|P47911|RL6_MOUSE	P47911	RL6_MOUSE	Rpl6	60S ribosomal protein L6
AGSDSFR	R	P	77	83	7	2	sp|Q8BJZ3|LFG3_MOUSE	Q8BJZ3	LFG3_MOUSE	Tmbim1	Protein lifeguard 3
AGSDSFRPGEWDDR	R	K	77	90	14	2,3	sp|Q8BJZ3|LFG3_MOUSE	Q8BJZ3	LFG3_MOUSE	Tmbim1	Protein lifeguard 3
AGSDVASEGPSPR	M	D	2	14	13	2	sp|B9EJI9|T229A_MOUSE	B9EJI9	T229A_MOUSE	Tmem229a	Transmembrane protein 229A
AGSFTGPSDSETAPAR	R	T	1164	1179	16	2	sp|Q80U49|C170B_MOUSE	Q80U49	C170B_MOUSE	Cep170b	Centrosomal protein of 170 kDa protein B
AGSGQLPLPR	R	G	5	14	10	2	sp|Q6NXJ0|WWC2_MOUSE	Q6NXJ0	WWC2_MOUSE	Wwc2	Protein WWC2
AGSISTLDSLDFAR	R	Y	178	191	14	2	sp|Q148V7|RELCH_MOUSE	Q148V7	RELCH_MOUSE	Relch	RAB11-binding protein RELCH
AGSLASVER	R	Y	415	423	9	2	sp|Q8BGY4|KLH26_MOUSE	Q8BGY4	KLH26_MOUSE	Klhl26	Kelch-like protein 26
AGSLPNYATINGK	R	V	1552	1564	13	2	sp|E9Q0S6|TENS1_MOUSE	E9Q0S6	TENS1_MOUSE	Tns1	Tensin-1
AGSLSSEDVDGSQENR	R	I	1674	1689	16	2	sp|E9Q6J5|BD1L1_MOUSE	E9Q6J5	BD1L1_MOUSE	Bod1l	Biorientation of chromosomes in cell division protein 1-like 1
AGSMEVLSETSSSR	K	P	980	993	14	2	sp|A2ARP1|VIP1_MOUSE	A2ARP1	VIP1_MOUSE	Ppip5k1	Inositol hexakisphosphate and diphosphoinositol-pentakisphosphate kinase 1
AGSPDVLR	R	C	17	24	8	2	sp|Q6NZQ6|ZN740_MOUSE	Q6NZQ6	ZN740_MOUSE	Znf740	Zinc finger protein 740
AGSPDWTSWDR	K	D	302	312	11	2	tr|A0A087WP46|A0A087WP46_MOUSE	A0A087WP46	A0A087WP46_MOUSE	BC034090	cDNA sequence BC034090
AGSPGDGQVR	R	S	76	85	10	2	tr|D3YUP5|D3YUP5_MOUSE	D3YUP5	D3YUP5_MOUSE	Exoc3l2	Exocyst complex component 3-like 2
AGSPNPQSSSGELPR	R	K	21	35	15	2	sp|Q3TBD2|HMHA1_MOUSE	Q3TBD2	HMHA1_MOUSE	Arhgap45	Rho GTPase-activating protein 45
AGSPQLDDIR	R	V	538	547	10	2	sp|Q8CHW4|EI2BE_MOUSE	Q8CHW4	EI2BE_MOUSE	Eif2b5	Translation initiation factor eIF-2B subunit epsilon
AGSPVSATEEKPK	R	E	284	296	13	2	sp|O35615|FOG1_MOUSE	O35615	FOG1_MOUSE	Zfpm1	Zinc finger protein ZFPM1
AGSQLFK	K	S	612	618	7	2	sp|Q99MZ6|MYO7B_MOUSE	Q99MZ6	MYO7B_MOUSE	Myo7b	Unconventional myosin-VIIb
AGSREPVEDPQSGSSGK	R	Q	612	628	17	2,3	sp|Q3UZ39|LRRF1_MOUSE	Q3UZ39	LRRF1_MOUSE	Lrrfip1	Leucine-rich repeat flightless-interacting protein 1
AGSRLSAEDR	R	Q	137	146	10	2	sp|Q9ER00|STX12_MOUSE	Q9ER00	STX12_MOUSE	Stx12	Syntaxin-12
AGSSPTQGAQNEAPR	K	L	585	599	15	2	sp|Q9EPQ8|TCF20_MOUSE	Q9EPQ8	TCF20_MOUSE	Tcf20	Transcription factor 20
AGSSSLEAVR	M	R	2	11	10	2	tr|G5E8R1|G5E8R1_MOUSE	G5E8R1	G5E8R1_MOUSE	Tpm1	Tropomyosin alpha-1 chain
AGSTPLAEDVQVDPR	R	K	380	394	15	2	sp|Q6P5G0|MK04_MOUSE	Q6P5G0	MK04_MOUSE	Mapk4	Mitogen-activated protein kinase 4
AGSVDVPKPNK	R	S	57	67	11	2	tr|E9QN31|E9QN31_MOUSE	E9QN31	E9QN31_MOUSE	Nop2	Probable 28S rRNA (cytosine-C(5))-methyltransferase
AGSVELLGAMAYCAPK	K	Q	1515	1530	16	2	sp|E9PVA8|GCN1_MOUSE	E9PVA8	GCN1_MOUSE	Gcn1	eIF-2-alpha kinase activator GCN1
AGSVSPGSPPYLQPR	R	K	828	842	15	2	sp|Q8CGB6|TENS2_MOUSE	Q8CGB6	TENS2_MOUSE	Tns2	Tensin-2
AGSWAASR	R	K	1651	1658	8	2	sp|Q63ZW7|INADL_MOUSE	Q63ZW7	INADL_MOUSE	Patj	InaD-like protein
AGSYSLPR	R	N	128	135	8	2	sp|Q8BI29|SARG_MOUSE	Q8BI29	SARG_MOUSE	Sarg	Specifically androgen-regulated gene protein
AGTEEEEEEEEQSR	R	R	16	29	14	2	sp|Q9JK23|PSMG1_MOUSE	Q9JK23	PSMG1_MOUSE	Psmg1	Proteasome assembly chaperone 1
AGTEVSGSSPER	K	R	1260	1271	12	2	sp|Q3U3D7|T131L_MOUSE	Q3U3D7	T131L_MOUSE	Tmem131l	Transmembrane protein 131-like
AGTGVDNVDLEAATR	R	K	76	90	15	2	sp|Q61753|SERA_MOUSE	Q61753	SERA_MOUSE	Phgdh	D-3-phosphoglycerate dehydrogenase
AGTITSTPNR	K	N	107	116	10	2	sp|Q3UYC0|PPM1H_MOUSE	Q3UYC0	PPM1H_MOUSE	Ppm1h	Protein phosphatase 1H
AGTITSTPNRNSK	K	R	107	119	13	2	sp|Q3UYC0|PPM1H_MOUSE	Q3UYC0	PPM1H_MOUSE	Ppm1h	Protein phosphatase 1H
AGTKAAEGVSAADMAK	R	R	440	455	16	3	sp|Q8CGC6|RBM28_MOUSE	Q8CGC6	RBM28_MOUSE	Rbm28	RNA-binding protein 28
AGTKIELPATVTGK	K	P	15493	15506	14	2	sp|A2ASS6|TITIN_MOUSE	A2ASS6	TITIN_MOUSE	Ttn	Titin
AGTTTIEAVK	M	R	2	11	10	2	tr|D3Z2H9|D3Z2H9_MOUSE	D3Z2H9	D3Z2H9_MOUSE	Tpm3-rs7	Tropomyosin 3, related sequence 7
AGTVVLDDVELR	M	E	2	13	12	2	sp|P25206|MCM3_MOUSE	P25206	MCM3_MOUSE	Mcm3	DNA replication licensing factor MCM3
AGVAPLQVK	K	V	1478	1486	9	2	sp|Q8BTM8|FLNA_MOUSE	Q8BTM8	FLNA_MOUSE	Flna	Filamin-A
AGVDQHEGTIK	M	V	2	12	11	2	tr|A0A087WP24|A0A087WP24_MOUSE	A0A087WP24	A0A087WP24_MOUSE	Abhd14b	Putative protein-lysine deacylase ABHD14B (Fragment)
AGVIFPVGR	K	M	19	27	9	2	sp|Q9QZQ8|H2AY_MOUSE	Q9QZQ8	H2AY_MOUSE	Macroh2a1	Core histone macro-H2A.1
AGVIGLTQTAAR	K	E	172	183	12	2	sp|P50171|DHB8_MOUSE	P50171	DHB8_MOUSE	Hsd17b8	(3R)-3-hydroxyacyl-CoA dehydrogenase
AGVLAGHDNR	R	V	305	314	10	2	sp|P62880|GBB2_MOUSE	P62880	GBB2_MOUSE	Gnb2	Guanine nucleotide-binding protein G(I)/G(S)/G(T) subunit beta-2
AGVNFSEFTGVWK	K	Y	78	90	13	2	sp|P12815|PDCD6_MOUSE	P12815	PDCD6_MOUSE	Pdcd6	Programmed cell death protein 6
AGVNTVTTLVENK	R	K	138	150	13	2	sp|P12970|RL7A_MOUSE	P12970	RL7A_MOUSE	Rpl7a	60S ribosomal protein L7a
AGVSFSGHR	M	L	2	10	9	2	sp|Q9QXS6|DREB_MOUSE	Q9QXS6	DREB_MOUSE	Dbn1	Drebrin
AGYTTDESSSSSLHTTR	K	T	409	425	17	2,3	sp|Q9WVR4|FXR2_MOUSE	Q9WVR4	FXR2_MOUSE	Fxr2	RNA-binding protein FXR2
AHCVTLVQLSVSCEHLIDK	M	D	2	20	19	3	sp|Q8C166|CPNE1_MOUSE	Q8C166	CPNE1_MOUSE	Cpne1	Copine-1
AHEIDAQSIARLEK	R	A	536	549	14	3	sp|Q6P9L6|KIF15_MOUSE	Q6P9L6	KIF15_MOUSE	Kif15	Kinesin-like protein KIF15
AHFFLGQCQLEMESYDEAIANLQR	K	A	97	120	24	3	sp|Q9WUD1|CHIP_MOUSE	Q9WUD1	CHIP_MOUSE	Stub1	E3 ubiquitin-protein ligase CHIP
AHFNLDESGVLSLDR	K	V	541	555	15	2,3	sp|Q9JKR6|HYOU1_MOUSE	Q9JKR6	HYOU1_MOUSE	Hyou1	Hypoxia up-regulated protein 1
AHGGYSVFAGVGER	K	T	226	239	14	2,3	sp|P56480|ATPB_MOUSE	P56480	ATPB_MOUSE	Atp5f1b	ATP synthase subunit beta, mitochondrial
AHGNSGMVR	R	A	77	85	9	2	sp|O55142|RL35A_MOUSE	O55142	RL35A_MOUSE	Rpl35a	60S ribosomal protein L35a
AHGSFSHVR	R	D	1457	1465	9	2	sp|Q99MS7|EH1L1_MOUSE	Q99MS7	EH1L1_MOUSE	Ehbp1l1	EH domain-binding protein 1-like protein 1
AHHESPDLELHK	R	A	293	304	12	3	sp|Q8R149|BUD13_MOUSE	Q8R149	BUD13_MOUSE	Bud13	BUD13 homolog
AHLGTALK	K	A	30	37	8	2	sp|P62267|RS23_MOUSE	P62267	RS23_MOUSE	Rps23	40S ribosomal protein S23
AHLMEIQVNGGTVAEK	K	L	178	193	16	3	sp|P27659|RL3_MOUSE	P27659	RL3_MOUSE	Rpl3	60S ribosomal protein L3
AHMGMFTELAILYSK	R	F	1312	1326	15	2	sp|Q68FD5|CLH1_MOUSE	Q68FD5	CLH1_MOUSE	Cltc	Clathrin heavy chain 1
AHNSGEDSDLK	K	Q	461	471	11	2	sp|P52963|E41LA_MOUSE	P52963	E41LA_MOUSE	Epb41l4a	Band 4.1-like protein 4A
AHPLSPETR	R	P	1701	1709	9	2	tr|B1AST7|B1AST7_MOUSE	B1AST7	B1AST7_MOUSE	Mast2	non-specific serine/threonine protein kinase
AHQVTDESLESTR	R	R	13	25	13	2,3	sp|O09044|SNP23_MOUSE	O09044	SNP23_MOUSE	Snap23	Synaptosomal-associated protein 23
AHQVVEDGYEFFAK	R	R	246	259	14	2	sp|P62141|PP1B_MOUSE	P62141	PP1B_MOUSE	Ppp1cb	Serine/threonine-protein phosphatase PP1-beta catalytic subunit
AHRLSAEER	K	D	5	13	9	2	sp|P61458|PHS_MOUSE	P61458	PHS_MOUSE	Pcbd1	Pterin-4-alpha-carbinolamine dehydratase
AHSIQIMK	R	V	121	128	8	2	sp|P62717|RL18A_MOUSE	P62717	RL18A_MOUSE	Rpl18a	60S ribosomal protein L18a
AHSNPMADHTLR	R	Y	19	30	12	3	sp|Q9Z120|TRMB_MOUSE	Q9Z120	TRMB_MOUSE	Mettl1	tRNA (guanine-N(7)-)-methyltransferase
AHSPAEGASSESSSPGPK	R	K	60	77	18	2,3	sp|Q8QZS3|FLCN_MOUSE	Q8QZS3	FLCN_MOUSE	Flcn	Folliculin
AHSPGLLGPALGPPYPSGR	R	L	229	247	19	3	sp|Q80Y61|BI2L2_MOUSE	Q80Y61	BI2L2_MOUSE	Baiap2l2	Brain-specific angiogenesis inhibitor 1-associated protein 2-like protein 2
AHSPQGEGEIPLHR	K	G	480	493	14	3	sp|Q4ACU6|SHAN3_MOUSE	Q4ACU6	SHAN3_MOUSE	Shank3	SH3 and multiple ankyrin repeat domains protein 3
AHSPVQSGLPGMQNLK	M	A	2	17	16	2,3	sp|Q99KH8|STK24_MOUSE	Q99KH8	STK24_MOUSE	Stk24	Serine/threonine-protein kinase 24
AHSVDVEK	R	N	220	227	8	2	sp|Q8QZT2|CCSAP_MOUSE	Q8QZT2	CCSAP_MOUSE	Ccsap	Centriole, cilia and spindle-associated protein
AHSVENPAGQAPEAK	K	P	225	239	15	2	tr|A0A1B0GR85|A0A1B0GR85_MOUSE	A0A1B0GR85	A0A1B0GR85_MOUSE	2900026A02Rik	RIKEN cDNA 2900026A02 gene
AHTDEPHSPQSK	R	K	808	819	12	2	sp|Q80Y81|RNZ2_MOUSE	Q80Y81	RNZ2_MOUSE	Elac2	Zinc phosphodiesterase ELAC protein 2
AHTPTPGIYMGR	R	P	198	209	12	2,3	sp|Q6PFR5|TRA2A_MOUSE	Q6PFR5	TRA2A_MOUSE	Tra2a	Transformer-2 protein homolog alpha
AHVDEFK	K	S	313	319	7	2	sp|Q91ZJ5|UGPA_MOUSE	Q91ZJ5	UGPA_MOUSE	Ugp2	UTP--glucose-1-phosphate uridylyltransferase
AHVPSDGK	K	A	400	407	8	2	sp|E9Q236|MRP4_MOUSE	E9Q236	MRP4_MOUSE	Abcc4	ATP-binding cassette sub-family C member 4
AIADHIR	K	D	249	255	7	2	sp|P14152|MDHC_MOUSE	P14152	MDHC_MOUSE	Mdh1	Malate dehydrogenase, cytoplasmic
AIAEELAPER	R	G	309	318	10	2	sp|O35490|BHMT1_MOUSE	O35490	BHMT1_MOUSE	Bhmt	Betaine--homocysteine S-methyltransferase 1
AIAELGIYPAVDPLDSTSR	R	I	388	406	19	2	sp|P56480|ATPB_MOUSE	P56480	ATPB_MOUSE	Atp5f1b	ATP synthase subunit beta, mitochondrial
AIAEPESPGESR	R	Y	337	348	12	2	sp|Q9QXY1|ZO3_MOUSE	Q9QXY1	ZO3_MOUSE	Tjp3	Tight junction protein ZO-3
AIANECQANFISIK	K	G	530	543	14	2	sp|Q01853|TERA_MOUSE	Q01853	TERA_MOUSE	Vcp	Transitional endoplasmic reticulum ATPase
AIASATEGGSVPQIR	R	A	112	126	15	2	sp|Q9Z0X1|AIFM1_MOUSE	Q9Z0X1	AIFM1_MOUSE	Aifm1	Apoptosis-inducing factor 1, mitochondrial
AIAVLTSGGDAQGMNAAVR	K	A	17	35	19	2	sp|P47857|PFKAM_MOUSE	P47857	PFKAM_MOUSE	Pfkm	ATP-dependent 6-phosphofructokinase, muscle type
AIAVTVQEMVTK	K	S	1863	1874	12	2	sp|P26039|TLN1_MOUSE	P26039	TLN1_MOUSE	Tln1	Talin-1
AIDVEQGQTR	K	T	372	381	10	2	sp|P35505|FAAA_MOUSE	P35505	FAAA_MOUSE	Fah	Fumarylacetoacetase
AIEGSSPADNR	R	Y	580	590	11	2	sp|Q8VE11|MTMR6_MOUSE	Q8VE11	MTMR6_MOUSE	Mtmr6	Myotubularin-related protein 6
AIEMLGGELGSK	R	K	158	169	12	2	sp|P97807|FUMH_MOUSE	P97807	FUMH_MOUSE	Fh	Fumarate hydratase, mitochondrial
AIEPQKEEADENYNSVNTR	K	M	103	121	19	2,3	sp|P70452|STX4_MOUSE	P70452	STX4_MOUSE	Stx4	Syntaxin-4
AIEQADLLQEEDESPR	K	S	134	149	16	2	sp|P61967|AP1S1_MOUSE	P61967	AP1S1_MOUSE	Ap1s1	AP-1 complex subunit sigma-1A
AIEQANFSK	K	L	211	219	9	2	tr|G3X9G9|G3X9G9_MOUSE	G3X9G9	G3X9G9_MOUSE	Mettl7a3	Methyltransferase-like 7A3
AIFLADGK	R	V	226	233	8	2	sp|Q9WUM3|COR1B_MOUSE	Q9WUM3	COR1B_MOUSE	Coro1b	Coronin-1B
AIFLADGNVFTTGFSR	R	M	224	239	16	2	sp|Q9WUM4|COR1C_MOUSE	Q9WUM4	COR1C_MOUSE	Coro1c	Coronin-1C
AIFQAIAAK	K	V	155	163	9	2	sp|Q9DCD0|6PGD_MOUSE	Q9DCD0	6PGD_MOUSE	Pgd	6-phosphogluconate dehydrogenase, decarboxylating
AIFTGHSAVVEDVAWHLLHESLFGSVADDQK	K	L	220	250	31	4	sp|Q60973|RBBP7_MOUSE	Q60973	RBBP7_MOUSE	Rbbp7	Histone-binding protein RBBP7
AIFTTGQGASAVGLTAYVQR	R	H	543	562	20	2,3	sp|P97310|MCM2_MOUSE	P97310	MCM2_MOUSE	Mcm2	DNA replication licensing factor MCM2
AIGSASEGAQSSLQEVYHK	R	S	169	187	19	3	sp|Q9Z2U1|PSA5_MOUSE	Q9Z2U1	PSA5_MOUSE	Psma5	Proteasome subunit alpha type-5
AIGVKPPR	K	G	232	239	8	2	sp|Q01853|TERA_MOUSE	Q01853	TERA_MOUSE	Vcp	Transitional endoplasmic reticulum ATPase
AIGVLTSGGDAQGMNAAVR	K	A	25	43	19	2	sp|Q9WUA3|PFKAP_MOUSE	Q9WUA3	PFKAP_MOUSE	Pfkp	ATP-dependent 6-phosphofructokinase, platelet type
AIGVSNQR	K	E	87	94	8	2	sp|Q64516|GLPK_MOUSE	Q64516	GLPK_MOUSE	Gk	Glycerol kinase
AIIEEGDR	K	E	587	594	8	2	tr|D4AFX7|D4AFX7_MOUSE	D4AFX7	D4AFX7_MOUSE	Dnajc13	DnaJ heat shock protein family (Hsp40) member C13
AILCLLLGGVER	K	E	316	327	12	2	sp|P25206|MCM3_MOUSE	P25206	MCM3_MOUSE	Mcm3	DNA replication licensing factor MCM3
AILNYIATK	R	Y	70	78	9	2	sp|P10648|GSTA2_MOUSE	P10648	GSTA2_MOUSE	Gsta2	Glutathione S-transferase A2
AILQQLGLNSTCDDSILVK	R	T	858	876	19	2	sp|P17710|HXK1_MOUSE	P17710	HXK1_MOUSE	Hk1	Hexokinase-1
AILVDLEPGTMDSVR	R	S	63	77	15	2	sp|P99024|TBB5_MOUSE	P99024	TBB5_MOUSE	Tubb5	Tubulin beta-5 chain
AINDNTNSR	R	V	135	143	9	2	tr|F6V6T4|F6V6T4_MOUSE	F6V6T4	F6V6T4_MOUSE	Tmed2	Transmembrane emp24 domain-containing protein 2 (Fragment)
AINGPTSASGDEIPK	K	L	635	649	15	2	sp|Q61584|FXR1_MOUSE	Q61584	FXR1_MOUSE	Fxr1	RNA-binding protein FXR1
AINQGGLTSVAVR	K	G	31	43	13	2	sp|Q9QUM9|PSA6_MOUSE	Q9QUM9	PSA6_MOUSE	Psma6	Proteasome subunit alpha type-6
AINQQTGAFVEISR	K	Q	450	463	14	2	sp|Q3U0V1|FUBP2_MOUSE	Q3U0V1	FUBP2_MOUSE	Khsrp	Far upstream element-binding protein 2
AINVQEEK	K	I	1493	1500	8	2	sp|P16546|SPTN1_MOUSE	P16546	SPTN1_MOUSE	Sptan1	Spectrin alpha chain, non-erythrocytic 1
AIPEQHSPHLK	R	E	1163	1173	11	2	tr|E9Q9V3|E9Q9V3_MOUSE	E9Q9V3	E9Q9V3_MOUSE	Ncor2	Nuclear receptor corepressor 2
AISAPTSPTR	R	L	53	62	10	2	sp|Q8BGV8|MID51_MOUSE	Q8BGV8	MID51_MOUSE	Mief1	Mitochondrial dynamics protein MID51
AISGPLPAPASPR	K	L	151	163	13	2	sp|P0C7L0|WIPF3_MOUSE	P0C7L0	WIPF3_MOUSE	Wipf3	WAS/WASL-interacting protein family member 3
AISPTSATSSGR	K	T	598	609	12	2	sp|Q99104|MYO5A_MOUSE	Q99104	MYO5A_MOUSE	Myo5a	Unconventional myosin-Va
AISSDMFFGR	K	E	429	438	10	2	sp|Q99K28|ARFG2_MOUSE	Q99K28	ARFG2_MOUSE	Arfgap2	ADP-ribosylation factor GTPase-activating protein 2
AISSEGAR	R	P	1363	1370	8	2	sp|Q61037|TSC2_MOUSE	Q61037	TSC2_MOUSE	Tsc2	Tuberin
AISSYFVSTMSSSIK	K	T	330	344	15	2	sp|Q9QZQ8|H2AY_MOUSE	Q9QZQ8	H2AY_MOUSE	Macroh2a1	Core histone macro-H2A.1
AISTGSLASSTINK	R	L	899	912	14	2	sp|Q64512|PTN13_MOUSE	Q64512	PTN13_MOUSE	Ptpn13	Tyrosine-protein phosphatase non-receptor type 13
AITGASLADIMAK	R	R	81	93	13	2	sp|Q8BP67|RL24_MOUSE	Q8BP67	RL24_MOUSE	Rpl24	60S ribosomal protein L24
AITPPQQPYK	K	K	686	695	10	2	sp|Q14AX6|CDK12_MOUSE	Q14AX6	CDK12_MOUSE	Cdk12	Cyclin-dependent kinase 12
AITSAYYR	R	G	75	82	8	2	sp|P46638|RB11B_MOUSE	P46638	RB11B_MOUSE	Rab11b	Ras-related protein Rab-11B
AITSLLGGGSPK	K	N	2643	2654	12	2	sp|Q6KCD5|NIPBL_MOUSE	Q6KCD5	NIPBL_MOUSE	Nipbl	Nipped-B-like protein
AITVFSPDGHLFQVEYAQEAVK	R	K	6	27	22	3	sp|Q9Z2U0|PSA7_MOUSE	Q9Z2U0	PSA7_MOUSE	Psma7	Proteasome subunit alpha type-7
AIVDGNLK	K	L	128	135	8	2	sp|Q8BTM8|FLNA_MOUSE	Q8BTM8	FLNA_MOUSE	Flna	Filamin-A
AIVQEATR	K	M	487	494	8	2	sp|Q8CHT0|AL4A1_MOUSE	Q8CHT0	AL4A1_MOUSE	Aldh4a1	Delta-1-pyrroline-5-carboxylate dehydrogenase, mitochondrial
AIVVTDGER	K	I	147	155	9	2	sp|P06801|MAOX_MOUSE	P06801	MAOX_MOUSE	Me1	NADP-dependent malic enzyme
AIWNVINWENVTER	K	Y	203	216	14	2	sp|P09671|SODM_MOUSE	P09671	SODM_MOUSE	Sod2	Superoxide dismutase [Mn], mitochondrial
AIYQATYR	R	D	218	225	8	2	sp|O55234|PSB5_MOUSE	O55234	PSB5_MOUSE	Psmb5	Proteasome subunit beta type-5
AKDDDDSDIPTAQR	K	K	323	336	14	2	tr|F6SH61|F6SH61_MOUSE	F6SH61	F6SH61_MOUSE	Spag9	C-Jun-amino-terminal kinase-interacting protein 4 (Fragment)
AKDFSLILDDVAITELSFSR	R	E	172	191	20	3	sp|O35129|PHB2_MOUSE	O35129	PHB2_MOUSE	Phb2	Prohibitin-2
AKEEGSWK	K	K	6	13	8	2	sp|P14094|AT1B1_MOUSE	P14094	AT1B1_MOUSE	Atp1b1	Sodium/potassium-transporting ATPase subunit beta-1
AKEEGSWKK	K	F	6	14	9	2	sp|P14094|AT1B1_MOUSE	P14094	AT1B1_MOUSE	Atp1b1	Sodium/potassium-transporting ATPase subunit beta-1
AKEELEK	K	M	297	303	7	2	sp|Q8CAQ8|MIC60_MOUSE	Q8CAQ8	MIC60_MOUSE	Immt	MIC
AKEELER	R	Q	399	405	7	2	sp|P26040|EZRI_MOUSE	P26040	EZRI_MOUSE	Ezr	Ezrin
AKEILQEEEDLAEIVQLVGK	K	A	479	498	20	3	sp|P50516|VATA_MOUSE	P50516	VATA_MOUSE	Atp6v1a	V-type proton ATPase catalytic subunit A
AKLSESHR	R	L	1758	1765	8	2	sp|P16546|SPTN1_MOUSE	P16546	SPTN1_MOUSE	Sptan1	Spectrin alpha chain, non-erythrocytic 1
AKPAAQSEEETATSPAASPTPQSAER	R	S	62	87	26	3	sp|Q8JZQ9|EIF3B_MOUSE	Q8JZQ9	EIF3B_MOUSE	Eif3b	Eukaryotic translation initiation factor 3 subunit B
AKPAMPQDSVPSPR	K	S	470	483	14	2,3	tr|Q3UEA1|Q3UEA1_MOUSE	Q3UEA1	Q3UEA1_MOUSE	Acly	ATP-citrate synthase (Fragment)
AKPASPSL	K	-	739	746	8	2	tr|D3Z390|D3Z390_MOUSE	D3Z390	D3Z390_MOUSE	Bicd2	Protein bicaudal D homolog 2
AKPLATTQPAK	K	T	672	682	11	2	sp|P27546|MAP4_MOUSE	P27546	MAP4_MOUSE	Map4	Microtubule-associated protein 4
AKPLSPEAQPK	K	E	812	822	11	2	sp|Q9CXK9|RBM33_MOUSE	Q9CXK9	RBM33_MOUSE	Rbm33	RNA-binding protein 33
AKPVWYAGR	R	D	980	988	9	2	sp|Q60597|ODO1_MOUSE	Q60597	ODO1_MOUSE	Ogdh	2-oxoglutarate dehydrogenase complex component E1
AKSEEALSEMK	R	S	663	673	11	2	tr|A0A2I3BPY7|A0A2I3BPY7_MOUSE	A0A2I3BPY7	A0A2I3BPY7_MOUSE	Rai14	Ankycorbin
AKSEMSEPR	R	Q	418	426	9	2	tr|D3YUF3|D3YUF3_MOUSE	D3YUF3	D3YUF3_MOUSE	Mcf2l	Guanine nucleotide exchange factor DBS (Fragment)
AKSIEADDPFK	R	D	308	318	11	2	tr|A0A0R4J1E4|A0A0R4J1E4_MOUSE	A0A0R4J1E4	A0A0R4J1E4_MOUSE	Smoc1	SPARC-related modular calcium-binding protein 1
AKSLSAVDADR	R	C	581	591	11	2	sp|Q69ZL1|FGD6_MOUSE	Q69ZL1	FGD6_MOUSE	Fgd6	FYVE, RhoGEF and PH domain-containing protein 6
AKSPQPPVEEEDEHFDDTVVCLDTYNCDLHFK	R	I	245	276	32	4	sp|Q8VEK3|HNRPU_MOUSE	Q8VEK3	HNRPU_MOUSE	Hnrnpu	Heterogeneous nuclear ribonucleoprotein U
AKSPTPDGSER	R	I	144	154	11	2	sp|E9Q5K9|YTDC1_MOUSE	E9Q5K9	YTDC1_MOUSE	Ythdc1	YTH domain-containing protein 1
AKSPTPSLSPAR	K	N	830	841	12	2	sp|Q52KI8|SRRM1_MOUSE	Q52KI8	SRRM1_MOUSE	Srrm1	Serine/arginine repetitive matrix protein 1
AKSQIFK	K	N	662	668	7	2	tr|A0A571BEF4|A0A571BEF4_MOUSE	A0A571BEF4	A0A571BEF4_MOUSE	Sh3d19	SH3 domain-containing protein 19
AKSVDEIAK	K	S	354	362	9	2	sp|Q5SWY7|FA83G_MOUSE	Q5SWY7	FA83G_MOUSE	Fam83g	Protein FAM83G
AKTPVTLK	R	Q	205	212	8	2	sp|Q61029|LAP2B_MOUSE	Q61029	LAP2B_MOUSE	Tmpo	Lamina-associated polypeptide 2, isoforms beta/delta/epsilon/gamma
AKWSPTPNR	K	K	696	704	9	2	sp|Q8VHF2|CDHR5_MOUSE	Q8VHF2	CDHR5_MOUSE	Cdhr5	Cadherin-related family member 5
ALAAAGYDVEK	K	N	65	75	11	2	sp|P43274|H14_MOUSE	P43274	H14_MOUSE	H1-4	Histone H1.4
ALAAGGVGSIVR	K	V	132	143	12	2	sp|Q9CPW4|ARPC5_MOUSE	Q9CPW4	ARPC5_MOUSE	Arpc5	Actin-related protein 2/3 complex subunit 5
ALAAGGYDVEK	K	N	65	75	11	2	sp|P43276|H15_MOUSE	P43276	H15_MOUSE	H1-5	Histone H1.5
ALADTENLR	R	Q	81	89	9	2	sp|Q99LP6|GRPE1_MOUSE	Q99LP6	GRPE1_MOUSE	Grpel1	GrpE protein homolog 1, mitochondrial
ALAEGVLLR	R	S	26	34	9	2	sp|P51855|GSHB_MOUSE	P51855	GSHB_MOUSE	Gss	Glutathione synthetase
ALAENSGVK	R	A	451	459	9	2	sp|P42932|TCPQ_MOUSE	P42932	TCPQ_MOUSE	Cct8	T-complex protein 1 subunit theta
ALAESWNAAFLESSAK	K	E	136	151	16	2	sp|Q921J2|RHEB_MOUSE	Q921J2	RHEB_MOUSE	Rheb	GTP-binding protein Rheb
ALAGCDFLTISPK	K	L	246	258	13	2	sp|Q93092|TALDO_MOUSE	Q93092	TALDO_MOUSE	Taldo1	Transaldolase
ALAMGYKPK	R	A	327	335	9	2	sp|Q99JY0|ECHB_MOUSE	Q99JY0	ECHB_MOUSE	Hadhb	Trifunctional enzyme subunit beta, mitochondrial
ALANDGTSPGER	R	W	212	223	12	2	sp|Q91ZM2|SH2B1_MOUSE	Q91ZM2	SH2B1_MOUSE	Sh2b1	SH2B adapter protein 1
ALAPEYAK	K	A	60	67	8	2	sp|P09103|PDIA1_MOUSE	P09103	PDIA1_MOUSE	P4hb	Protein disulfide-isomerase
ALAPQLAR	R	L	23	30	8	2	sp|Q64105|SPRE_MOUSE	Q64105	SPRE_MOUSE	Spr	Sepiapterin reductase
ALAPTWEQLALGLEHSETVK	K	I	208	227	20	3	sp|Q91W90|TXND5_MOUSE	Q91W90	TXND5_MOUSE	Txndc5	Thioredoxin domain-containing protein 5
ALASIDSK	R	L	269	276	8	2	sp|Q64727|VINC_MOUSE	Q64727	VINC_MOUSE	Vcl	Vinculin
ALASLMTYK	K	C	163	171	9	2	sp|P26443|DHE3_MOUSE	P26443	DHE3_MOUSE	Glud1	Glutamate dehydrogenase 1, mitochondrial
ALASQLQDSLK	R	D	571	581	11	2	sp|Q64727|VINC_MOUSE	Q64727	VINC_MOUSE	Vcl	Vinculin
ALASSGFK	K	Y	307	314	8	2	sp|Q8R3Y8|I2BP1_MOUSE	Q8R3Y8	I2BP1_MOUSE	Irf2bp1	Interferon regulatory factor 2-binding protein 1
ALAVSDLNR	K	A	1063	1071	9	2	tr|Q3UFS6|Q3UFS6_MOUSE	Q3UFS6	Q3UFS6_MOUSE	Pcx	Pyruvate carboxylase
ALAVSGGTLPR	R	R	69	79	11	2	sp|Q9JJA9|GRASP_MOUSE	Q9JJA9	GRASP_MOUSE	Tamalin	General receptor for phosphoinositides 1-associated scaffold protein
ALCSFVTEDEVEWMR	R	Q	345	359	15	2	sp|Q9D7N3|RT09_MOUSE	Q9D7N3	RT09_MOUSE	Mrps9	28S ribosomal protein S9, mitochondrial
ALDAEGEDSSPASPQR	K	Q	677	692	16	2	tr|E9PUD6|E9PUD6_MOUSE	E9PUD6	E9PUD6_MOUSE	Zscan18	Zinc finger and SCAN domain-containing 18
ALDASGHHETLGEEQR	K	P	100	115	16	3	sp|Q91WI7|ITFG2_MOUSE	Q91WI7	ITFG2_MOUSE	Itfg2	KICSTOR complex protein ITFG2
ALDESLAEPHLEDR	K	T	605	618	14	2,3	sp|Q60953|PML_MOUSE	Q60953	PML_MOUSE	Pml	Protein PML
ALDEYYDK	R	H	460	467	8	2	sp|P50516|VATA_MOUSE	P50516	VATA_MOUSE	Atp6v1a	V-type proton ATPase catalytic subunit A
ALDFIASK	K	G	116	123	8	2	sp|P57780|ACTN4_MOUSE	P57780	ACTN4_MOUSE	Actn4	Alpha-actinin-4
ALDGDFTEENR	K	A	1545	1555	11	2	sp|P26039|TLN1_MOUSE	P26039	TLN1_MOUSE	Tln1	Talin-1
ALDIDSDEEPEAK	K	E	385	397	13	2	tr|D3YYY8|D3YYY8_MOUSE	D3YYY8	D3YYY8_MOUSE	Arhgef26	Rho guanine nucleotide exchange factor (GEF) 26
ALDLDPSK	K	T	333	340	8	2	sp|Q8BWT1|THIM_MOUSE	Q8BWT1	THIM_MOUSE	Acaa2	3-ketoacyl-CoA thiolase, mitochondrial
ALDLTMR	R	H	66	72	7	2	sp|Q9D855|QCR7_MOUSE	Q9D855	QCR7_MOUSE	Uqcrb	Cytochrome b-c1 complex subunit 7
ALDSFPGPPK	R	H	42	51	10	2	sp|Q64462|CP4B1_MOUSE	Q64462	CP4B1_MOUSE	Cyp4b1	Cytochrome P450 4B1
ALDVGSGSGILTACFAR	K	M	82	98	17	2	sp|P23506|PIMT_MOUSE	P23506	PIMT_MOUSE	Pcmt1	Protein-L-isoaspartate(D-aspartate) O-methyltransferase
ALDVIQAGK	R	E	119	127	9	2	sp|Q6NZB0|DNJC8_MOUSE	Q6NZB0	DNJC8_MOUSE	Dnajc8	DnaJ homolog subfamily C member 8
ALDVSASDEEMAR	K	P	181	193	13	2	sp|Q8R146|APEH_MOUSE	Q8R146	APEH_MOUSE	Apeh	Acylamino-acid-releasing enzyme
ALDVSASDEEMARPK	K	K	181	195	15	2,3	sp|Q8R146|APEH_MOUSE	Q8R146	APEH_MOUSE	Apeh	Acylamino-acid-releasing enzyme
ALEAGGSTSAMTPDSPPTPTQR	K	R	356	377	22	2	sp|P15261|INGR1_MOUSE	P15261	INGR1_MOUSE	Ifngr1	Interferon gamma receptor 1
ALEATTEHIR	R	Q	2145	2154	10	2	sp|P26039|TLN1_MOUSE	P26039	TLN1_MOUSE	Tln1	Talin-1
ALEEAGFK	K	L	630	637	8	2	sp|O08529|CAN2_MOUSE	O08529	CAN2_MOUSE	Capn2	Calpain-2 catalytic subunit
ALEEAMEQK	R	A	1484	1492	9	2	sp|Q8VDD5|MYH9_MOUSE	Q8VDD5	MYH9_MOUSE	Myh9	Myosin-9
ALEEERPSLR	R	I	444	453	10	2	sp|Q91VI7|RINI_MOUSE	Q91VI7	RINI_MOUSE	Rnh1	Ribonuclease inhibitor
ALEEGDGSVSGSSPR	R	S	428	442	15	2	sp|Q6ZQ03|FNBP4_MOUSE	Q6ZQ03	FNBP4_MOUSE	Fnbp4	Formin-binding protein 4
ALEESNYELEGK	R	I	164	175	12	2	sp|P02535|K1C10_MOUSE	P02535	K1C10_MOUSE	Krt10	Keratin, type I cytoskeletal 10
ALEFVAR	R	N	909	915	7	2	tr|A0A087WS16|A0A087WS16_MOUSE	A0A087WS16	A0A087WS16_MOUSE	Col6a3	Collagen, type VI, alpha 3
ALEHAFK	K	L	2434	2440	7	2	sp|Q9JHU4|DYHC1_MOUSE	Q9JHU4	DYHC1_MOUSE	Dync1h1	Cytoplasmic dynein 1 heavy chain 1
ALEIIPR	K	Q	441	447	7	2	sp|P80313|TCPH_MOUSE	P80313	TCPH_MOUSE	Cct7	T-complex protein 1 subunit eta
ALELDSNLYR	K	I	746	755	10	2	sp|Q8VDD5|MYH9_MOUSE	Q8VDD5	MYH9_MOUSE	Myh9	Myosin-9
ALELDSNNEK	K	G	345	354	10	2	sp|P30416|FKBP4_MOUSE	P30416	FKBP4_MOUSE	Fkbp4	Peptidyl-prolyl cis-trans isomerase FKBP4
ALELEQER	R	K	372	379	8	2	sp|P26041|MOES_MOUSE	P26041	MOES_MOUSE	Msn	Moesin
ALEQASSPSGNGSR	K	K	161	174	14	2	sp|Q91XB0|TREX1_MOUSE	Q91XB0	TREX1_MOUSE	Trex1	Three-prime repair exonuclease 1
ALEQQVEEMK	R	T	1529	1538	10	2	sp|Q8VDD5|MYH9_MOUSE	Q8VDD5	MYH9_MOUSE	Myh9	Myosin-9
ALEQSHSLPLPTPSSTSPTK	R	G	771	790	20	3	tr|D3YUF3|D3YUF3_MOUSE	D3YUF3	D3YUF3_MOUSE	Mcf2l	Guanine nucleotide exchange factor DBS (Fragment)
ALEQVTSK	M	G	2	9	8	2	tr|E9Q066|E9Q066_MOUSE	E9Q066	E9Q066_MOUSE	Larp4	La-related protein 4
ALETIPITPIER	K	N	3989	4000	12	2	sp|A2AAE1|BLTP1_MOUSE	A2AAE1	BLTP1_MOUSE	Bltp1	Bridge-like lipid transfer protein family member 1
ALEVLVAK	K	G	146	153	8	2	sp|Q9JII6|AK1A1_MOUSE	Q9JII6	AK1A1_MOUSE	Akr1a1	Aldo-keto reductase family 1 member A1
ALFHSAR	R	A	139	145	7	2	sp|P47199|QOR_MOUSE	P47199	QOR_MOUSE	Cryz	Quinone oxidoreductase
ALGAEIVR	R	T	180	187	8	2	sp|Q91WT9|CBS_MOUSE	Q91WT9	CBS_MOUSE	Cbs	Cystathionine beta-synthase
ALGAQASVGSR	R	S	42	52	11	2	sp|Q3UI43|BABA1_MOUSE	Q3UI43	BABA1_MOUSE	Babam1	BRISC and BRCA1-A complex member 1
ALGDLISATK	K	A	2090	2099	10	2	sp|P26039|TLN1_MOUSE	P26039	TLN1_MOUSE	Tln1	Talin-1
ALGFPLER	R	P	441	448	8	2	sp|Q9CZU6|CISY_MOUSE	Q9CZU6	CISY_MOUSE	Cs	Citrate synthase, mitochondrial
ALGKDSK	R	E	1294	1300	7	2	sp|B1AZI6|THOC2_MOUSE	B1AZI6	THOC2_MOUSE	Thoc2	THO complex subunit 2
ALGLEESPEEEGK	R	A	1600	1612	13	2	sp|Q9QYR6|MAP1A_MOUSE	Q9QYR6	MAP1A_MOUSE	Map1a	Microtubule-associated protein 1A
ALGLSNFNSR	K	Q	158	167	10	2	sp|Q9JII6|AK1A1_MOUSE	Q9JII6	AK1A1_MOUSE	Akr1a1	Aldo-keto reductase family 1 member A1
ALGQAASDSSGPEDMK	R	R	1188	1203	16	2	sp|Q6GQT9|NOMO1_MOUSE	Q6GQT9	NOMO1_MOUSE	Nomo1	Nodal modulator 1
ALGQAASDSSGPEDMKR	R	Q	1188	1204	17	2	sp|Q6GQT9|NOMO1_MOUSE	Q6GQT9	NOMO1_MOUSE	Nomo1	Nodal modulator 1
ALGQNPTNAEVLK	R	V	38	50	13	2	tr|Q642K0|Q642K0_MOUSE	Q642K0	Q642K0_MOUSE	Myl6	Myl6 protein
ALGQNPTQAEVLR	R	V	91	103	13	2	sp|P09542|MYL3_MOUSE	P09542	MYL3_MOUSE	Myl3	Myosin light chain 3
ALGSLEGSPSLPDQDK	K	A	1348	1363	16	2	sp|Q9WTQ5|AKA12_MOUSE	Q9WTQ5	AKA12_MOUSE	Akap12	A-kinase anchor protein 12
ALGTVDSIGSQLSR	R	I	16	29	14	2	sp|Q7TML3|S35F2_MOUSE	Q7TML3	S35F2_MOUSE	Slc35f2	Solute carrier family 35 member F2
ALGVISNFQSSPK	K	Y	400	412	13	2	sp|Q69ZZ6|TMCC1_MOUSE	Q69ZZ6	TMCC1_MOUSE	Tmcc1	Transmembrane and coiled-coil domains protein 1
ALGVPGHGASR	M	Q	2	12	11	2	sp|Q8C0T7|MFSD9_MOUSE	Q8C0T7	MFSD9_MOUSE	Mfsd9	Major facilitator superfamily domain-containing protein 9
ALGVTEDR	R	L	385	392	8	2	sp|Q9Z2I0|LETM1_MOUSE	Q9Z2I0	LETM1_MOUSE	Letm1	Mitochondrial proton/calcium exchanger protein
ALHDQLGLR	R	Q	94	102	9	2	sp|O35488|S27A2_MOUSE	O35488	S27A2_MOUSE	Slc27a2	Long-chain fatty acid transport protein 2
ALHGAQTSDEER	K	F	98	109	12	2,3	sp|Q9D8T7|SLIRP_MOUSE	Q9D8T7	SLIRP_MOUSE	Slirp	SRA stem-loop-interacting RNA-binding protein, mitochondrial
ALHSPGPSK	K	Q	1239	1247	9	2	tr|A0A1B0GR85|A0A1B0GR85_MOUSE	A0A1B0GR85	A0A1B0GR85_MOUSE	2900026A02Rik	RIKEN cDNA 2900026A02 gene
ALIAAQYSGAQVR	K	V	18	30	13	2	sp|Q9D8N0|EF1G_MOUSE	Q9D8N0	EF1G_MOUSE	Eef1g	Elongation factor 1-gamma
ALIADSGLK	K	I	418	426	9	2	sp|Q9Z2I9|SUCB1_MOUSE	Q9Z2I9	SUCB1_MOUSE	Sucla2	Succinate--CoA ligase [ADP-forming] subunit beta, mitochondrial
ALIAGGGAPEIELALR	R	L	420	435	16	2	sp|P80315|TCPD_MOUSE	P80315	TCPD_MOUSE	Cct4	T-complex protein 1 subunit delta
ALIEMEK	K	Q	275	281	7	2	sp|Q99K48|NONO_MOUSE	Q99K48	NONO_MOUSE	Nono	Non-POU domain-containing octamer-binding protein
ALIGATDPGDAMPGTIR	R	G	106	122	17	2	sp|Q9WV85|NDK3_MOUSE	Q9WV85	NDK3_MOUSE	Nme3	Nucleoside diphosphate kinase 3
ALIVEPSR	K	E	289	296	8	2	sp|Q91VR5|DDX1_MOUSE	Q91VR5	DDX1_MOUSE	Ddx1	ATP-dependent RNA helicase DDX1
ALKDEEK	R	M	135	141	7	2	tr|E9Q5J9|E9Q5J9_MOUSE	E9Q5J9	E9Q5J9_MOUSE	Tpm3	Tropomyosin alpha-3 chain
ALKPEVDK	K	L	179	186	8	2	sp|P26231|CTNA1_MOUSE	P26231	CTNA1_MOUSE	Ctnna1	Catenin alpha-1
ALLATETPEASAPGTSGK	K	K	393	410	18	2	sp|Q8BVY0|RL1D1_MOUSE	Q8BVY0	RL1D1_MOUSE	Rsl1d1	Ribosomal L1 domain-containing protein 1
ALLDSQFSYQHAIEESVVLIYDPIK	R	T	132	156	25	3	sp|Q91WK2|EIF3H_MOUSE	Q91WK2	EIF3H_MOUSE	Eif3h	Eukaryotic translation initiation factor 3 subunit H
ALLELQLEPEELYQTFQR	R	I	163	180	18	2	tr|Q3TWX1|Q3TWX1_MOUSE	Q3TWX1	Q3TWX1_MOUSE	Eef2	Tr-type G domain-containing protein
ALLEVVQSGGK	K	N	194	204	11	2	sp|Q9Z2U0|PSA7_MOUSE	Q9Z2U0	PSA7_MOUSE	Psma7	Proteasome subunit alpha type-7
ALLFVPR	R	R	340	346	7	2	sp|P07901|HS90A_MOUSE	P07901	HS90A_MOUSE	Hsp90aa1	Heat shock protein HSP 90-alpha
ALLQAILQTEDMLK	R	V	784	797	14	2	sp|E9Q557|DESP_MOUSE	E9Q557	DESP_MOUSE	Dsp	Desmoplakin
ALLQMVQQFGVDFEK	K	R	328	342	15	2	sp|P39054|DYN2_MOUSE	P39054	DYN2_MOUSE	Dnm2	Dynamin-2
ALLQSSASR	K	K	356	364	9	2	sp|P50580|PA2G4_MOUSE	P50580	PA2G4_MOUSE	Pa2g4	Proliferation-associated protein 2G4
ALLSAVTR	R	L	130	137	8	2	sp|P26231|CTNA1_MOUSE	P26231	CTNA1_MOUSE	Ctnna1	Catenin alpha-1
ALLSSPEGEEK	K	V	3999	4009	11	2	sp|Q7TPH6|MYCB2_MOUSE	Q7TPH6	MYCB2_MOUSE	Mycbp2	E3 ubiquitin-protein ligase MYCBP2
ALLTAVTSQHIEIHEGTVLQAVR	K	T	154	176	23	3	sp|G3X9K3|BIG1_MOUSE	G3X9K3	BIG1_MOUSE	Arfgef1	Brefeldin A-inhibited guanine nucleotide-exchange protein 1
ALLTLADGR	K	R	155	163	9	2	sp|O35639|ANXA3_MOUSE	O35639	ANXA3_MOUSE	Anxa3	Annexin A3
ALLVEVQLLESK	K	T	164	175	12	2	sp|Q8BG32|PSD11_MOUSE	Q8BG32	PSD11_MOUSE	Psmd11	26S proteasome non-ATPase regulatory subunit 11
ALMGSPQLVAAVVR	R	T	178	191	14	2	sp|Q02257|PLAK_MOUSE	Q02257	PLAK_MOUSE	Jup	Junction plakoglobin
ALMLQGVDLLADAVAVTMGPK	R	G	38	58	21	3	sp|P63038|CH60_MOUSE	P63038	CH60_MOUSE	Hspd1	60 kDa heat shock protein, mitochondrial
ALNAETPK	R	S	183	190	8	2	sp|Q8K3A9|MEPCE_MOUSE	Q8K3A9	MEPCE_MOUSE	Mepce	7SK snRNA methylphosphate capping enzyme
ALNAETPKSSPLPAK	R	G	183	197	15	2,3	sp|Q8K3A9|MEPCE_MOUSE	Q8K3A9	MEPCE_MOUSE	Mepce	7SK snRNA methylphosphate capping enzyme
ALNEGGLQSIPK	R	L	364	375	12	2	sp|Q921G7|ETFD_MOUSE	Q921G7	ETFD_MOUSE	Etfdh	Electron transfer flavoprotein-ubiquinone oxidoreductase, mitochondrial
ALNGVSSPVSSNPK	R	S	397	410	14	2	sp|Q3UMT1|PP12C_MOUSE	Q3UMT1	PP12C_MOUSE	Ppp1r12c	Protein phosphatase 1 regulatory subunit 12C
ALNPTVFK	K	A	377	384	8	2	sp|P97290|IC1_MOUSE	P97290	IC1_MOUSE	Serping1	Plasma protease C1 inhibitor
ALNTHLR	K	D	142	148	7	2	sp|Q7TNG8|LDHD_MOUSE	Q7TNG8	LDHD_MOUSE	Ldhd	Probable D-lactate dehydrogenase, mitochondrial
ALPAPIEK	K	T	256	263	8	2	tr|A0A4E9FT70|A0A4E9FT70_MOUSE	A0A4E9FT70	A0A4E9FT70_MOUSE	IGHG3	IgG3 (Fragment)
ALPDKSPPSSAEQSTPAPPTK	R	A	323	343	21	2,3	sp|P57016|LAD1_MOUSE	P57016	LAD1_MOUSE	Lad1	Ladinin-1
ALPETIEDAEK	K	M	521	531	11	2	sp|O70577|S22A2_MOUSE	O70577	S22A2_MOUSE	Slc22a2	Solute carrier family 22 member 2
ALPFWNEEIVPQIK	R	E	163	176	14	2	sp|Q9DBJ1|PGAM1_MOUSE	Q9DBJ1	PGAM1_MOUSE	Pgam1	Phosphoglycerate mutase 1
ALPHSEDAITGDTDK	M	Y	2	16	15	2	tr|S4R2F5|S4R2F5_MOUSE	S4R2F5	S4R2F5_MOUSE	Ank3	Ankyrin-3
ALPQTPR	K	A	1444	1450	7	2	sp|Q8BTI8|SRRM2_MOUSE	Q8BTI8	SRRM2_MOUSE	Srrm2	Serine/arginine repetitive matrix protein 2
ALPSASLVGRQTSPR	K	N	550	564	15	2	sp|Q8C9B9|DIDO1_MOUSE	Q8C9B9	DIDO1_MOUSE	Dido1	Death-inducer obliterator 1
ALPSPIEK	R	T	215	222	8	2	sp|P01864|GCAB_MOUSE	P01864	GCAB_MOUSE		Ig gamma-2A chain C region secreted form
ALPTATEDGSPVLGEGPASLK	R	S	1095	1115	21	2	sp|Q91ZV8|AGRA2_MOUSE	Q91ZV8	AGRA2_MOUSE	Adgra2	Adhesion G protein-coupled receptor A2
ALPVAEGTADTPLSPAR	M	D	2	18	17	2	sp|Q8VDG6|M3K21_MOUSE	Q8VDG6	M3K21_MOUSE	Map3k21	Mitogen-activated protein kinase kinase kinase 21
ALQASALK	R	A	305	312	8	2	sp|P05064|ALDOA_MOUSE	P05064	ALDOA_MOUSE	Aldoa	Fructose-bisphosphate aldolase A
ALQDAFLAIDAK	K	L	93	104	12	2	sp|Q61074|PPM1G_MOUSE	Q61074	PPM1G_MOUSE	Ppm1g	Protein phosphatase 1G
ALQDEWDAVMLHSFTLR	K	Q	77	93	17	2,3	sp|Q99KP6|PRP19_MOUSE	Q99KP6	PRP19_MOUSE	Prpf19	Pre-mRNA-processing factor 19
ALQEDSPGVR	K	Q	63	72	10	2	sp|Q80V23|ZNF32_MOUSE	Q80V23	ZNF32_MOUSE	Znf32	Zinc finger protein 32
ALQEEIDR	K	E	338	345	8	2	sp|Q9Z2Q2|KNOP1_MOUSE	Q9Z2Q2	KNOP1_MOUSE	Knop1	Lysine-rich nucleolar protein 1
ALQEGEGDLSISADR	K	L	379	393	15	2	sp|Q9ER72|SYCC_MOUSE	Q9ER72	SYCC_MOUSE	Cars1	Cysteine--tRNA ligase, cytoplasmic
ALQESATGQPEPTSSPDNKPFK	R	C	1586	1607	22	3	sp|Q61329|ZFHX3_MOUSE	Q61329	ZFHX3_MOUSE	Zfhx3	Zinc finger homeobox protein 3
ALQGASQIIAEIR	K	E	695	707	13	2	tr|E9PUD2|E9PUD2_MOUSE	E9PUD2	E9PUD2_MOUSE	Dnm1l	Dynamin-1-like protein
ALQLEEER	K	R	372	379	8	2	sp|P26040|EZRI_MOUSE	P26040	EZRI_MOUSE	Ezr	Ezrin
ALQNSPR	K	L	211	217	7	2	tr|A0A384DVA0|A0A384DVA0_MOUSE	A0A384DVA0	A0A384DVA0_MOUSE	Erg	Transcriptional regulator ERG
ALQPLEEGEGEEK	K	V	336	348	13	2	sp|Q9EQK5|MVP_MOUSE	Q9EQK5	MVP_MOUSE	Mvp	Major vault protein
ALQSGQCAGAALDVFTEEPPRDR	R	A	248	270	23	3	sp|Q61753|SERA_MOUSE	Q61753	SERA_MOUSE	Phgdh	D-3-phosphoglycerate dehydrogenase
ALQSNPSER	R	E	385	393	9	2	tr|Q60977|Q60977_MOUSE	Q60977	Q60977_MOUSE	Pvr	Tumor-associated glycoprotein E4
ALQTSPQPVEGTGLPR	R	R	955	970	16	2,3	sp|A2ARP1|VIP1_MOUSE	A2ARP1	VIP1_MOUSE	Ppip5k1	Inositol hexakisphosphate and diphosphoinositol-pentakisphosphate kinase 1
ALQTTYGTNAPR	K	M	287	298	12	2	sp|Q8CG76|ARK72_MOUSE	Q8CG76	ARK72_MOUSE	Akr7a2	Aflatoxin B1 aldehyde reductase member 2
ALRPGDLPPSPDDVK	R	R	418	432	15	2	sp|Q9R1R2|TRIM3_MOUSE	Q9R1R2	TRIM3_MOUSE	Trim3	Tripartite motif-containing protein 3
ALSAADSVTNSSR	R	D	897	909	13	2	sp|Q3U3C9|GSE1_MOUSE	Q3U3C9	GSE1_MOUSE	Gse1	Genetic suppressor element 1
ALSAESEVEEPAR	R	G	94	106	13	2	sp|Q6PD29|ZN513_MOUSE	Q6PD29	ZN513_MOUSE	Znf513	Zinc finger protein 513
ALSAMDLQK	K	V	99	107	9	2	sp|Q921W0|CHM1A_MOUSE	Q921W0	CHM1A_MOUSE	Chmp1a	Charged multivesicular body protein 1a
ALSAYQR	K	Y	114	120	7	2	sp|O70546|KDM6A_MOUSE	O70546	KDM6A_MOUSE	Kdm6a	Lysine-specific demethylase 6A
ALSDADVQK	M	Q	2	10	9	2	sp|P50518|VATE1_MOUSE	P50518	VATE1_MOUSE	Atp6v1e1	V-type proton ATPase subunit E 1
ALSFDNR	K	G	366	372	7	2	sp|P16054|KPCE_MOUSE	P16054	KPCE_MOUSE	Prkce	Protein kinase C epsilon type
ALSGSATLVSSPK	R	Y	457	469	13	2	sp|Q80W04|TMCC2_MOUSE	Q80W04	TMCC2_MOUSE	Tmcc2	Transmembrane and coiled-coil domains protein 2
ALSKPGTAAELR	R	Q	18	29	12	2,3	tr|B2RY79|B2RY79_MOUSE	B2RY79	B2RY79_MOUSE	Dock9	Dock9 protein
ALSKQEMASASSSQR	K	G	180	194	15	2	sp|P49312|ROA1_MOUSE	P49312	ROA1_MOUSE	Hnrnpa1	Heterogeneous nuclear ribonucleoprotein A1
ALSLSSADSTDAK	R	R	413	425	13	2	tr|F8WHT3|F8WHT3_MOUSE	F8WHT3	F8WHT3_MOUSE	Prrc2b	Protein PRRC2B
ALSMTHGSAK	R	S	314	323	10	2	sp|Q80UP8|S20A2_MOUSE	Q80UP8	S20A2_MOUSE	Slc20a2	Sodium-dependent phosphate transporter 2
ALSNLSSR	R	W	57	64	8	2	sp|Q99L43|CDS2_MOUSE	Q99L43	CDS2_MOUSE	Cds2	Phosphatidate cytidylyltransferase 2
ALSPAAPR	R	P	480	487	8	2	sp|Q8JZP9|GA2L1_MOUSE	Q8JZP9	GA2L1_MOUSE	Gas2l1	GAS2-like protein 1
ALSPAER	R	R	1466	1472	7	2	sp|Q80U72|SCRIB_MOUSE	Q80U72	SCRIB_MOUSE	Scrib	Protein scribble homolog
ALSPDPLLR	K	L	928	936	9	2	sp|O54824|IL16_MOUSE	O54824	IL16_MOUSE	Il16	Pro-interleukin-16
ALSPEGALR	R	R	502	510	9	2	sp|Q5NCX5|NEUL4_MOUSE	Q5NCX5	NEUL4_MOUSE	Neurl4	Neuralized-like protein 4
ALSPGRESPK	R	-	702	711	10	2	sp|Q60707|TBX2_MOUSE	Q60707	TBX2_MOUSE	Tbx2	T-box transcription factor TBX2
ALSPITSR	K	S	733	740	8	2	sp|Q8CHI8|EP400_MOUSE	Q8CHI8	EP400_MOUSE	Ep400	E1A-binding protein p400
ALSPLPAR	R	T	470	477	8	2	sp|Q6PDH0|PHLB1_MOUSE	Q6PDH0	PHLB1_MOUSE	Phldb1	Pleckstrin homology-like domain family B member 1
ALSPQVYSGPVR	K	T	165	176	12	2	sp|Q3ULW8|PARP3_MOUSE	Q3ULW8	PARP3_MOUSE	Parp3	Protein mono-ADP-ribosyltransferase PARP3
ALSPSVVPQESK	M	E	2	13	12	2	sp|Q9D8U7|DTWD1_MOUSE	Q9D8U7	DTWD1_MOUSE	Dtwd1	tRNA-uridine aminocarboxypropyltransferase 1
ALSPVIPIIPR	R	T	4787	4797	11	2	sp|Q6PDK2|KMT2D_MOUSE	Q6PDK2	KMT2D_MOUSE	Kmt2d	Histone-lysine N-methyltransferase 2D
ALSQLAEVEEK	R	I	363	373	11	2	sp|Q9CWK8|SNX2_MOUSE	Q9CWK8	SNX2_MOUSE	Snx2	Sorting nexin-2
ALSQPDTVLR	K	E	359	368	10	2	sp|Q91VI7|RINI_MOUSE	Q91VI7	RINI_MOUSE	Rnh1	Ribonuclease inhibitor
ALSSAGQHVAR	R	A	1934	1944	11	2	tr|B1B0C7|B1B0C7_MOUSE	B1B0C7	B1B0C7_MOUSE	Hspg2	Basement membrane-specific heparan sulfate proteoglycan core protein
ALSSFVR	R	D	80	86	7	2	sp|Q8K3Z9|PO121_MOUSE	Q8K3Z9	PO121_MOUSE	Pom121	Nuclear envelope pore membrane protein POM 121
ALSSGGSITSPPLSPALPK	R	Y	17	35	19	2	sp|Q6Y7W8|GGYF2_MOUSE	Q6Y7W8	GGYF2_MOUSE	Gigyf2	GRB10-interacting GYF protein 2
ALSSGGSVASPPPSPAMPK	R	Y	15	33	19	2	sp|Q99MR1|GGYF1_MOUSE	Q99MR1	GGYF1_MOUSE	Gigyf1	GRB10-interacting GYF protein 1
ALSSGPASPK	R	R	550	559	10	2	sp|Q9R194|CRY2_MOUSE	Q9R194	CRY2_MOUSE	Cry2	Cryptochrome-2
ALSSPQSGVGSPR	R	V	552	564	13	2	tr|D3Z3Y7|D3Z3Y7_MOUSE	D3Z3Y7	D3Z3Y7_MOUSE	Plekha4	Pleckstrin homology domain-containing family A member 4
ALSSQHQAR	R	I	299	307	9	2	sp|P20029|BIP_MOUSE	P20029	BIP_MOUSE	Hspa5	Endoplasmic reticulum chaperone BiP
ALSTDPASPNLK	K	S	1321	1332	12	2	sp|P26039|TLN1_MOUSE	P26039	TLN1_MOUSE	Tln1	Talin-1
ALSTPTEPVQR	R	A	227	237	11	2	sp|O35955|PSB10_MOUSE	O35955	PSB10_MOUSE	Psmb10	Proteasome subunit beta type-10
ALSTVGPASSSPK	R	I	451	463	13	2	tr|E9Q842|E9Q842_MOUSE	E9Q842	E9Q842_MOUSE	Nav2	Neuron navigator 2
ALSVEDVGAPSLAR	R	T	1086	1099	14	2	tr|A0A087WP46|A0A087WP46_MOUSE	A0A087WP46	A0A087WP46_MOUSE	BC034090	cDNA sequence BC034090
ALSVGLVR	K	G	314	321	8	2	sp|Q9WVJ2|PSD13_MOUSE	Q9WVJ2	PSD13_MOUSE	Psmd13	26S proteasome non-ATPase regulatory subunit 13
ALSVTAATGEPK	R	G	2547	2558	12	2	sp|Q811L6|MAST4_MOUSE	Q811L6	MAST4_MOUSE	Mast4	Microtubule-associated serine/threonine-protein kinase 4
ALSYITGEMK	K	E	566	575	10	2	sp|Q8R4T9|UT2_MOUSE	Q8R4T9	UT2_MOUSE	Slc14a2	Urea transporter 2
ALTDSFR	R	R	168	174	7	2	sp|Q6P069|SORCN_MOUSE	Q6P069	SORCN_MOUSE	Sri	Sorcin
ALTDSFRR	R	R	168	175	8	2	sp|Q6P069|SORCN_MOUSE	Q6P069	SORCN_MOUSE	Sri	Sorcin
ALTNETDHK	R	G	1715	1723	9	2	sp|Q9EQW7|KI13A_MOUSE	Q9EQW7	KI13A_MOUSE	Kif13a	Kinesin-like protein KIF13A
ALTPDSASSGANPESQEDAETPAK	R	E	231	254	24	2,3	sp|Q8K124|PKHO2_MOUSE	Q8K124	PKHO2_MOUSE	Plekho2	Pleckstrin homology domain-containing family O member 2
ALTPDSASSGANPESQEDAETPAKEDSDVK	R	S	231	260	30	3	sp|Q8K124|PKHO2_MOUSE	Q8K124	PKHO2_MOUSE	Plekho2	Pleckstrin homology domain-containing family O member 2
ALTPELSR	M	Q	2	9	8	2	sp|Q9D939|ST1C2_MOUSE	Q9D939	ST1C2_MOUSE	Sult1c2	Sulfotransferase 1C2
ALTPPADPPR	K	Y	94	103	10	2	sp|Q3TJD7|PDLI7_MOUSE	Q3TJD7	PDLI7_MOUSE	Pdlim7	PDZ and LIM domain protein 7
ALTPSIEAK	R	D	708	716	9	2	sp|O70305|ATX2_MOUSE	O70305	ATX2_MOUSE	Atxn2	Ataxin-2
ALTQTGGPHVK	R	A	1284	1294	11	2	sp|Q8BTM8|FLNA_MOUSE	Q8BTM8	FLNA_MOUSE	Flna	Filamin-A
ALTSELANAR	K	D	524	533	10	2	sp|P26041|MOES_MOUSE	P26041	MOES_MOUSE	Msn	Moesin
ALTSFER	K	D	416	422	7	2	sp|Q8BMS1|ECHA_MOUSE	Q8BMS1	ECHA_MOUSE	Hadha	Trifunctional enzyme subunit alpha, mitochondrial
ALTTPTHYK	K	L	543	551	9	2	sp|Q6PFD9|NUP98_MOUSE	Q6PFD9	NUP98_MOUSE	Nup98	Nuclear pore complex protein Nup98-Nup96
ALTVPELTQQVFDAK	R	N	283	297	15	2	sp|P99024|TBB5_MOUSE	P99024	TBB5_MOUSE	Tubb5	Tubulin beta-5 chain
ALVADSHPESER	R	I	1657	1668	12	2	sp|Q62261|SPTB2_MOUSE	Q62261	SPTB2_MOUSE	Sptbn1	Spectrin beta chain, non-erythrocytic 1
ALVHQLSNESR	R	L	363	373	11	2,3	tr|F8WH20|F8WH20_MOUSE	F8WH20	F8WH20_MOUSE	Osbpl3	Oxysterol-binding protein
ALVSPETPPTPGALR	R	R	686	700	15	2	sp|Q80U35|ARHGH_MOUSE	Q80U35	ARHGH_MOUSE	Arhgef17	Rho guanine nucleotide exchange factor 17
ALVSSDSYLQR	K	L	1117	1127	11	2	sp|E9Q7D5|ARHG5_MOUSE	E9Q7D5	ARHG5_MOUSE	Arhgef5	Rho guanine nucleotide exchange factor 5
ALVSSVR	K	Q	213	219	7	2	sp|P07724|ALBU_MOUSE	P07724	ALBU_MOUSE	Alb	Albumin
ALVTGYFMQVAHLER	K	T	692	706	15	2	sp|O35286|DHX15_MOUSE	O35286	DHX15_MOUSE	Dhx15	ATP-dependent RNA helicase DHX15
ALVVPEPEPDSDSNQER	K	K	126	142	17	2	sp|Q5DTM8|BRE1A_MOUSE	Q5DTM8	BRE1A_MOUSE	Rnf20	E3 ubiquitin-protein ligase BRE1A
ALWSSTGSR	R	A	37	45	9	2	sp|Q8K1R3|PNPT1_MOUSE	Q8K1R3	PNPT1_MOUSE	Pnpt1	Polyribonucleotide nucleotidyltransferase 1, mitochondrial
ALYDTFSAFGNILSCK	K	V	114	129	16	2	sp|P29341|PABP1_MOUSE	P29341	PABP1_MOUSE	Pabpc1	Polyadenylate-binding protein 1
ALYDYAGQEADELSFR	R	A	370	385	16	2	sp|Q99JB8|PACN3_MOUSE	Q99JB8	PACN3_MOUSE	Pacsin3	Protein kinase C and casein kinase II substrate protein 3
ALYDYEGQEHDELSFK	R	A	219	234	16	2,3	tr|A0A2R8W6S4|A0A2R8W6S4_MOUSE	A0A2R8W6S4	A0A2R8W6S4_MOUSE	Pacsin2	Protein kinase C and casein kinase substrate in neurons protein 2 (Fragment)
ALYEAGER	R	R	205	212	8	2	sp|P10107|ANXA1_MOUSE	P10107	ANXA1_MOUSE	Anxa1	Annexin A1
ALYTDPK	K	S	401	407	7	2	sp|Q920A5|RISC_MOUSE	Q920A5	RISC_MOUSE	Scpep1	Retinoid-inducible serine carboxypeptidase
AMAEEDNGSIGEETDSSPGR	K	K	652	671	20	2	sp|P70302|STIM1_MOUSE	P70302	STIM1_MOUSE	Stim1	Stromal interaction molecule 1
AMALGDSSPQTTEPVLR	R	E	377	393	17	2	sp|Q9QY24|ZBP1_MOUSE	Q9QY24	ZBP1_MOUSE	Zbp1	Z-DNA-binding protein 1
AMDATLSPTK	K	T	4452	4461	10	2	sp|Q9QXZ0|MACF1_MOUSE	Q9QXZ0	MACF1_MOUSE	Macf1	Microtubule-actin cross-linking factor 1, isoforms 1/2/3/4
AMEAVAAQGK	K	A	242	251	10	2	sp|O70250|PGAM2_MOUSE	O70250	PGAM2_MOUSE	Pgam2	Phosphoglycerate mutase 2
AMEGAGTDEK	K	T	447	456	10	2	tr|F8WIT2|F8WIT2_MOUSE	F8WIT2	F8WIT2_MOUSE	Anxa6	Annexin
AMEIAEALGR	K	I	317	326	10	2	sp|Q6ZQM8|UD17_MOUSE	Q6ZQM8	UD17_MOUSE	Ugt1a7	UDP-glucuronosyltransferase 1A7
AMGAAQVVVTDLSASR	K	L	194	209	16	2	sp|Q64442|DHSO_MOUSE	Q64442	DHSO_MOUSE	Sord	Sorbitol dehydrogenase
AMGGNAGSQSPGVNSSDSVPEVHK	K	E	169	192	24	3	sp|Q9QYE6|GOGA5_MOUSE	Q9QYE6	GOGA5_MOUSE	Golga5	Golgin subfamily A member 5
AMGIMNSFVNDIFER	K	I	59	73	15	2	sp|P10853|H2B1F_MOUSE	P10853	H2B1F_MOUSE	H2bc15	Histone H2B type 1-F/J/L
AMGSGGAGSEQEDTVLFR	M	R	2	19	18	2,3	sp|P97801|SMN_MOUSE	P97801	SMN_MOUSE	Smn1	Survival motor neuron protein
AMGVVVATGVNTEIGK	K	I	219	234	16	2	sp|O55143|AT2A2_MOUSE	O55143	AT2A2_MOUSE	Atp2a2	Sarcoplasmic/endoplasmic reticulum calcium ATPase 2
AMLDQLMGTSR	R	D	9	19	11	2	sp|Q7TNC4|LC7L2_MOUSE	Q7TNC4	LC7L2_MOUSE	Luc7l2	Putative RNA-binding protein Luc7-like 2
AMLDSGVYPPGSPSK	R	-	122	136	15	2	sp|Q9Z266|SNAPN_MOUSE	Q9Z266	SNAPN_MOUSE	Snapin	SNARE-associated protein Snapin
AMLLTDPR	R	L	451	458	8	2	sp|P50285|FMO1_MOUSE	P50285	FMO1_MOUSE	Fmo1	Flavin-containing monooxygenase 1
AMLSTGFK	K	I	1349	1356	8	2	sp|Q8C196|CPSM_MOUSE	Q8C196	CPSM_MOUSE	Cps1	Carbamoyl-phosphate synthase [ammonia], mitochondrial
AMLSTGFKIPQK	K	G	1349	1360	12	2	sp|Q8C196|CPSM_MOUSE	Q8C196	CPSM_MOUSE	Cps1	Carbamoyl-phosphate synthase [ammonia], mitochondrial
AMMKYAESLSEAMEK	K	S	252	266	15	2	tr|B2KF50|B2KF50_MOUSE	B2KF50	B2KF50_MOUSE	Uhrf1bp1	UHRF1 (ICBP90)-binding protein 1
AMNQAAQVLSR	R	S	194	204	11	2	tr|A0A0U1RPA0|A0A0U1RPA0_MOUSE	A0A0U1RPA0	A0A0U1RPA0_MOUSE	Plekha7	Pleckstrin homology domain-containing family A member 7 (Fragment)
AMNYDDEVDETR	R	E	33010	33021	12	3	sp|A2ASS6|TITIN_MOUSE	A2ASS6	TITIN_MOUSE	Ttn	Titin
AMPSNSPVAALAATGK	K	E	201	216	16	2	sp|Q9QY76|VAPB_MOUSE	Q9QY76	VAPB_MOUSE	Vapb	Vesicle-associated membrane protein-associated protein B
AMQDAEVSK	K	S	369	377	9	2	sp|P38647|GRP75_MOUSE	P38647	GRP75_MOUSE	Hspa9	Stress-70 protein, mitochondrial
AMQNVLSGK	R	-	90	98	9	2	sp|Q9CQ75|NDUA2_MOUSE	Q9CQ75	NDUA2_MOUSE	Ndufa2	NADH dehydrogenase [ubiquinone] 1 alpha subcomplex subunit 2
AMSEVTSLHEDDWR	R	S	373	386	14	2	sp|Q99KG5|LSR_MOUSE	Q99KG5	LSR_MOUSE	Lsr	Lipolysis-stimulated lipoprotein receptor
AMSGSWER	R	D	24	31	8	2	sp|Q9CQV4|RETR3_MOUSE	Q9CQV4	RETR3_MOUSE	Retreg3	Reticulophagy regulator 3
AMSLNMLNVDGPR	R	A	465	477	13	2	sp|Q91W40|KLC3_MOUSE	Q91W40	KLC3_MOUSE	Klc3	Kinesin light chain 3
AMSLSDALK	R	G	382	390	9	2	sp|Q8CGN5|PLIN1_MOUSE	Q8CGN5	PLIN1_MOUSE	Plin1	Perilipin-1
AMSLVSNEGDSEQNEIR	R	N	2631	2647	17	2	sp|Q9Z329|ITPR2_MOUSE	Q9Z329	ITPR2_MOUSE	Itpr2	Inositol 1,4,5-trisphosphate receptor type 2
AMSLVSSDSEGEQNELR	R	N	2679	2695	17	2	sp|P11881|ITPR1_MOUSE	P11881	ITPR1_MOUSE	Itpr1	Inositol 1,4,5-trisphosphate receptor type 1
AMSPLDSSNSPEAEPK	R	E	1247	1262	16	2	sp|Q8BZ21|KAT6A_MOUSE	Q8BZ21	KAT6A_MOUSE	Kat6a	Histone acetyltransferase KAT6A
AMSPVTITTISR	R	E	977	988	12	2	sp|Q9CS72|FLIP1_MOUSE	Q9CS72	FLIP1_MOUSE	Filip1	Filamin-A-interacting protein 1
AMSQGEITK	K	L	1734	1742	9	2	sp|Q8C170|MYO9A_MOUSE	Q8C170	MYO9A_MOUSE	Myo9a	Unconventional myosin-IXa
AMSTTSVTSSQPGK	R	L	275	288	14	2	sp|Q62418|DBNL_MOUSE	Q62418	DBNL_MOUSE	Dbnl	Drebrin-like protein
AMVASGSELGK	R	K	52	62	11	2	sp|Q9WTP6|KAD2_MOUSE	Q9WTP6	KAD2_MOUSE	Ak2	Adenylate kinase 2, mitochondrial
ANAAALTPEQR	R	D	292	302	11	2	tr|A0A346I7J8|A0A346I7J8_MOUSE	A0A346I7J8	A0A346I7J8_MOUSE	gag-pol	Putative gag-pol protein
ANAGEESVMNLDK	K	L	486	498	13	2	sp|Q8K2B3|SDHA_MOUSE	Q8K2B3	SDHA_MOUSE	Sdha	Succinate dehydrogenase [ubiquinone] flavoprotein subunit, mitochondrial
ANCDASLIVTEELHLITFETEVYHQGLK	R	I	424	451	28	3,4	sp|P42227|STAT3_MOUSE	P42227	STAT3_MOUSE	Stat3	Signal transducer and activator of transcription 3
ANCIDSTASAEAVFASEVK	K	K	272	290	19	2,3	sp|P35550|FBRL_MOUSE	P35550	FBRL_MOUSE	Fbl	rRNA 2'-O-methyltransferase fibrillarin
ANDDLADAGLEK	R	L	198	209	12	2	sp|Q99K70|RRAGC_MOUSE	Q99K70	RRAGC_MOUSE	Rragc	Ras-related GTP-binding protein C
ANDNFTIHR	K	L	539	547	9	2	sp|Q99KC8|VMA5A_MOUSE	Q99KC8	VMA5A_MOUSE	Vwa5a	von Willebrand factor A domain-containing protein 5A
ANDTTFGLAAGVFTR	R	D	412	426	15	2	sp|Q9JLJ2|AL9A1_MOUSE	Q9JLJ2	AL9A1_MOUSE	Aldh9a1	4-trimethylaminobutyraldehyde dehydrogenase
ANEEDEQEEGGDGASGDPK	K	K	34	52	19	2	sp|Q3UHX2|HAP28_MOUSE	Q3UHX2	HAP28_MOUSE	Pdap1	28 kDa heat- and acid-stable phosphoprotein
ANEFHDVNCEVVAVSVDSHFSHLAWINTPR	K	K	120	149	30	4,5	sp|P20108|PRDX3_MOUSE	P20108	PRDX3_MOUSE	Prdx3	Thioredoxin-dependent peroxide reductase, mitochondrial
ANELQLR	R	W	281	287	7	2	tr|Q6S385|Q6S385_MOUSE	Q6S385	Q6S385_MOUSE	Plec	Plectin 10
ANEMPAPR	K	I	97	104	8	2	sp|Q9D939|ST1C2_MOUSE	Q9D939	ST1C2_MOUSE	Sult1c2	Sulfotransferase 1C2
ANENHGSPR	M	E	2	10	9	2	sp|P59114|CAPAM_MOUSE	P59114	CAPAM_MOUSE	Pcif1	mRNA (2'-O-methyladenosine-N(6)-)-methyltransferase
ANESSPKPAGPPPER	K	D	130	144	15	2,3	sp|Q9EQX4|AIF1L_MOUSE	Q9EQX4	AIF1L_MOUSE	Aif1l	Allograft inflammatory factor 1-like
ANFDKESER	K	H	207	215	9	2	sp|P70168|IMB1_MOUSE	P70168	IMB1_MOUSE	Kpnb1	Importin subunit beta-1
ANFTVQR	K	M	267	273	7	2	sp|Q9DCY0|KEG1_MOUSE	Q9DCY0	KEG1_MOUSE	Keg1	Glycine N-acyltransferase-like protein Keg1
ANGSQPTGPGSPQPAL	K	-	663	678	16	2	sp|Q62311|TAF6_MOUSE	Q62311	TAF6_MOUSE	Taf6	Transcription initiation factor TFIID subunit 6
ANGVQAQMAKGTQR	K	F	85	98	14	3	tr|Q3TRU8|Q3TRU8_MOUSE	Q3TRU8	Q3TRU8_MOUSE	Rbms3	RRM domain-containing protein
ANHGTPPLSR	R	A	65	74	10	2	tr|E9Q3E2|E9Q3E2_MOUSE	E9Q3E2	E9Q3E2_MOUSE	Synpo	Synaptopodin
ANHMEVLDAGK	K	A	255	265	11	2	sp|P23492|PNPH_MOUSE	P23492	PNPH_MOUSE	Pnp	Purine nucleoside phosphorylase
ANINVENAFFTLAR	K	D	154	167	14	2	sp|P55258|RAB8A_MOUSE	P55258	RAB8A_MOUSE	Rab8a	Ras-related protein Rab-8A
ANKPGDVVR	K	A	343	351	9	2	sp|Q9CPY7|AMPL_MOUSE	Q9CPY7	AMPL_MOUSE	Lap3	Cytosol aminopeptidase
ANLQIDQINTDLNLER	K	S	1755	1770	16	2	sp|Q8VDD5|MYH9_MOUSE	Q8VDD5	MYH9_MOUSE	Myh9	Myosin-9
ANLQLSNR	R	R	1166	1173	8	2	sp|Q6AW69|CGNL1_MOUSE	Q6AW69	CGNL1_MOUSE	Cgnl1	Cingulin-like protein 1
ANLSPDR	K	G	844	850	7	2	sp|Q0P678|ZCH18_MOUSE	Q0P678	ZCH18_MOUSE	Zc3h18	Zinc finger CCCH domain-containing protein 18
ANLSPDRGSR	K	D	844	853	10	2	sp|Q0P678|ZCH18_MOUSE	Q0P678	ZCH18_MOUSE	Zc3h18	Zinc finger CCCH domain-containing protein 18
ANLSPSSSFR	R	A	333	342	10	2	sp|Q8BWA8|ARHGJ_MOUSE	Q8BWA8	ARHGJ_MOUSE	Arhgef19	Rho guanine nucleotide exchange factor 19
ANNLSSLSK	K	K	170	178	9	2	sp|O08547|SC22B_MOUSE	O08547	SC22B_MOUSE	Sec22b	Vesicle-trafficking protein SEC22b
ANPFGGASHAK	K	G	38	48	11	2	sp|P62267|RS23_MOUSE	P62267	RS23_MOUSE	Rps23	40S ribosomal protein S23
ANPIQGFSAK	K	W	150	159	10	2	sp|P19783|COX41_MOUSE	P19783	COX41_MOUSE	Cox4i1	Cytochrome c oxidase subunit 4 isoform 1, mitochondrial
ANQISPSNSSLK	K	N	84	95	12	2	sp|Q67FY2|BCL9L_MOUSE	Q67FY2	BCL9L_MOUSE	Bcl9l	B-cell CLL/lymphoma 9-like protein
ANSDTDLVTSESR	R	S	46	58	13	2	sp|Q6I6G8|HECW2_MOUSE	Q6I6G8	HECW2_MOUSE	Hecw2	E3 ubiquitin-protein ligase HECW2
ANSEASSSEGQSSLSSLEK	R	L	1178	1196	19	2	sp|Q6PAL7|AHDC1_MOUSE	Q6PAL7	AHDC1_MOUSE	Ahdc1	Transcription factor Gibbin
ANSEVAQWR	K	T	1366	1374	9	2	sp|Q02566|MYH6_MOUSE	Q02566	MYH6_MOUSE	Myh6	Myosin-6
ANSFQQVR	K	S	345	352	8	2	sp|P26151|FCGR1_MOUSE	P26151	FCGR1_MOUSE	Fcgr1	High affinity immunoglobulin gamma Fc receptor I
ANSGGGGDGPHVSSK	R	V	1030	1044	15	2	sp|Q9CXK9|RBM33_MOUSE	Q9CXK9	RBM33_MOUSE	Rbm33	RNA-binding protein 33
ANSIPQPYR	R	S	192	200	9	2	sp|Q9ET38|CLD19_MOUSE	Q9ET38	CLD19_MOUSE	Cldn19	Claudin-19
ANSLDNER	R	C	422	429	8	2	sp|Q3V3Q7|PACS2_MOUSE	Q3V3Q7	PACS2_MOUSE	Pacs2	Phosphofurin acidic cluster sorting protein 2
ANSLGDLYAQK	R	N	229	239	11	2	sp|Q60610|TIAM1_MOUSE	Q60610	TIAM1_MOUSE	Tiam1	Rho guanine nucleotide exchange factor TIAM1
ANSLGVLNAGGK	R	A	598	609	12	2	tr|A0A5F8MPZ2|A0A5F8MPZ2_MOUSE	A0A5F8MPZ2	A0A5F8MPZ2_MOUSE	Klc1	Kinesin light chain
ANSLPAGTR	R	L	38	46	9	2	sp|Q571I4|PRAG1_MOUSE	Q571I4	PRAG1_MOUSE	Prag1	Inactive tyrosine-protein kinase PRAG1
ANSLPSTPAVK	K	L	597	607	11	2	sp|Q99PP2|ZN318_MOUSE	Q99PP2	ZN318_MOUSE	Znf318	Zinc finger protein 318
ANSLVTLGSQR	R	G	921	931	11	2	tr|E9Q1M1|E9Q1M1_MOUSE	E9Q1M1	E9Q1M1_MOUSE	Pdzd2	PDZ domain-containing 2
ANSMEGLMPR	R	W	571	580	10	2	sp|Q01341|ADCY6_MOUSE	Q01341	ADCY6_MOUSE	Adcy6	Adenylate cyclase type 6
ANSPDAAFSSPALLR	M	S	2	16	15	2	tr|Q3TMP9|Q3TMP9_MOUSE	Q3TMP9	Q3TMP9_MOUSE	Phkb	Phosphorylase b kinase regulatory subunit
ANSQDSLASR	R	D	460	469	10	2	sp|Q8C052|MAP1S_MOUSE	Q8C052	MAP1S_MOUSE	Map1s	Microtubule-associated protein 1S
ANSQTEPDSSSTLDSYGQNK	K	I	517	536	20	2	sp|Q3T9X0|GTR9_MOUSE	Q3T9X0	GTR9_MOUSE	Slc2a9	Solute carrier family 2, facilitated glucose transporter member 9
ANSTQEPSQQPASSGASPLSASEGPESPGSSR	K	P	306	337	32	3	sp|Q8CI51|PDLI5_MOUSE	Q8CI51	PDLI5_MOUSE	Pdlim5	PDZ and LIM domain protein 5
ANSTSDSMFTETPSPVLK	R	N	87	104	18	2	sp|Q9CQC5|BORG2_MOUSE	Q9CQC5	BORG2_MOUSE	Cdc42ep3	Cdc42 effector protein 3
ANSWQLVETPEK	K	R	907	918	12	2	sp|B1AZP2|DLGP4_MOUSE	B1AZP2	DLGP4_MOUSE	Dlgap4	Disks large-associated protein 4
ANTAAMTLENQHAF	R	-	691	704	14	2	sp|Q61847|MEP1B_MOUSE	Q61847	MEP1B_MOUSE	Mep1b	Meprin A subunit beta
ANTEPISK	R	D	1152	1159	8	2	sp|Q69Z38|PEAK1_MOUSE	Q69Z38	PEAK1_MOUSE	Peak1	Inactive tyrosine-protein kinase PEAK1
ANTFVAELK	R	G	177	185	9	2	sp|P08249|MDHM_MOUSE	P08249	MDHM_MOUSE	Mdh2	Malate dehydrogenase, mitochondrial
ANTIGISLIK	K	G	111	120	10	2	sp|P13707|GPDA_MOUSE	P13707	GPDA_MOUSE	Gpd1	Glycerol-3-phosphate dehydrogenase [NAD(+)], cytoplasmic
ANTLSPVR	R	F	278	285	8	2	sp|Q69Z38|PEAK1_MOUSE	Q69Z38	PEAK1_MOUSE	Peak1	Inactive tyrosine-protein kinase PEAK1
ANTPDSDVTEK	R	T	52	62	11	2	sp|Q04692|SMRCD_MOUSE	Q04692	SMRCD_MOUSE	Smarcad1	SWI/SNF-related matrix-associated actin-dependent regulator of chromatin subfamily A containing DEAD/H box 1
ANTPVLK	K	S	308	314	7	2	sp|Q62440|TLE1_MOUSE	Q62440	TLE1_MOUSE	Tle1	Transducin-like enhancer protein 1
ANTSSDLEK	K	D	1827	1835	9	2	sp|Q9ERU9|RBP2_MOUSE	Q9ERU9	RBP2_MOUSE	Ranbp2	E3 SUMO-protein ligase RanBP2
ANTSSDLEKDDDAYK	K	T	1827	1841	15	2,3	sp|Q9ERU9|RBP2_MOUSE	Q9ERU9	RBP2_MOUSE	Ranbp2	E3 SUMO-protein ligase RanBP2
ANVEHMTEK	K	M	606	614	9	2	sp|P12382|PFKAL_MOUSE	P12382	PFKAL_MOUSE	Pfkl	ATP-dependent 6-phosphofructokinase, liver type
ANVVTTPSTNR	R	K	1534	1544	11	2	tr|E9PUR0|E9PUR0_MOUSE	E9PUR0	E9PUR0_MOUSE	Ankhd1	Ankyrin repeat and KH domain-containing 1
ANWEAQQR	K	I	408	415	8	2	sp|O55131|SEPT7_MOUSE	O55131	SEPT7_MOUSE	Septin7	Septin-7
APAAIGPYSQAVQVDR	K	T	14	29	16	2	sp|P52760|RIDA_MOUSE	P52760	RIDA_MOUSE	Rida	2-iminobutanoate/2-iminopropanoate deaminase
APAAQPPAAAAPSAVGSPAAAPR	R	Q	29	51	23	2,3	sp|Q9D1L0|CHCH2_MOUSE	Q9D1L0	CHCH2_MOUSE	Chchd2	Coiled-coil-helix-coiled-coil-helix domain-containing protein 2
APAESPSSR	R	K	144	152	9	2	sp|Q9EQ28|DPOD3_MOUSE	Q9EQ28	DPOD3_MOUSE	Pold3	DNA polymerase delta subunit 3
APAPPPPQQPPPSPVVPNR	R	K	360	378	19	3	sp|Q5NBX1|COBL_MOUSE	Q5NBX1	COBL_MOUSE	Cobl	Protein cordon-bleu
APAPVPPGTVTQVDVR	R	S	215	230	16	2	sp|Q08509|EPS8_MOUSE	Q08509	EPS8_MOUSE	Eps8	Epidermal growth factor receptor kinase substrate 8
APASTLVPGVSEVSASPR	R	S	2756	2773	18	2	tr|A0A087WNL7|A0A087WNL7_MOUSE	A0A087WNL7	A0A087WNL7_MOUSE	Srcap	Snf2-related CREBBP activator protein
APDQADLTGGALDR	K	S	295	308	14	2	sp|Q6PIX5|RHDF1_MOUSE	Q6PIX5	RHDF1_MOUSE	Rhbdf1	Inactive rhomboid protein 1
APDRTPPSEEDSAEAER	R	L	78	94	17	2,3	sp|Q8BJU0|SGTA_MOUSE	Q8BJU0	SGTA_MOUSE	Sgta	Small glutamine-rich tetratricopeptide repeat-containing protein alpha
APDSPPSR	K	F	235	242	8	2	sp|Q8K1T1|LRC25_MOUSE	Q8K1T1	LRC25_MOUSE	Lrrc25	Leucine-rich repeat-containing protein 25
APDTVSVVKPGSPAR	K	A	342	356	15	2,3	sp|Q7TT28|REXO1_MOUSE	Q7TT28	REXO1_MOUSE	Rexo1	RNA exonuclease 1 homolog
APDVLQVDGSPSSSPR	K	A	54	69	16	2	tr|H3BLJ7|H3BLJ7_MOUSE	H3BLJ7	H3BLJ7_MOUSE	Cux1	Protein CASP (Fragment)
APEEILAEK	K	S	330	338	9	2	sp|Q8VCT4|EST1D_MOUSE	Q8VCT4	EST1D_MOUSE	Ces1d	Carboxylesterase 1D
APELLFRPDLIGEESEGIHEVLVFAIQK	R	S	258	285	28	4	sp|P61164|ACTZ_MOUSE	P61164	ACTZ_MOUSE	Actr1a	Alpha-centractin
APESDTGDEDQDQER	R	D	575	589	15	2	tr|A2AUK5|A2AUK5_MOUSE	A2AUK5	A2AUK5_MOUSE	Epb41l1	Band 4.1-like protein 1
APEVEELAR	R	R	173	181	9	2	sp|Q6P5H2|NEST_MOUSE	Q6P5H2	NEST_MOUSE	Nes	Nestin
APEVSPAQPK	K	P	98	107	10	2	sp|Q3TLH4|PRC2C_MOUSE	Q3TLH4	PRC2C_MOUSE	Prrc2c	Protein PRRC2C
APFDLFENK	R	K	339	347	9	2	sp|P11499|HS90B_MOUSE	P11499	HS90B_MOUSE	Hsp90ab1	Heat shock protein HSP 90-beta
APFDLFENR	R	K	348	356	9	2	sp|P07901|HS90A_MOUSE	P07901	HS90A_MOUSE	Hsp90aa1	Heat shock protein HSP 90-alpha
APGFGDNR	K	K	302	309	8	2	sp|P63038|CH60_MOUSE	P63038	CH60_MOUSE	Hspd1	60 kDa heat shock protein, mitochondrial
APGSPGAGNPPGTPK	K	G	623	637	15	2	sp|Q56A10|ZN608_MOUSE	Q56A10	ZN608_MOUSE	Znf608	Zinc finger protein 608
APGSSPGMEGGRLETGR	R	L	122	138	17	2	tr|E9PUP1|E9PUP1_MOUSE	E9PUP1	E9PUP1_MOUSE	Syde2	Synapse defective 1, Rho GTPase, homolog 2 (C. elegans)
APGTEDASWENR	R	E	386	397	12	2	sp|Q8C0D9|CEP68_MOUSE	Q8C0D9	CEP68_MOUSE	Cep68	Centrosomal protein of 68 kDa
APIIAVTR	R	N	448	455	8	2	sp|P52480|KPYM_MOUSE	P52480	KPYM_MOUSE	Pkm	Pyruvate kinase PKM
APILIATDVASR	K	G	390	401	12	2	sp|Q501J6|DDX17_MOUSE	Q501J6	DDX17_MOUSE	Ddx17	Probable ATP-dependent RNA helicase DDX17
APIQWEER	K	N	77	84	8	2	tr|A0A1L1STE6|A0A1L1STE6_MOUSE	A0A1L1STE6	A0A1L1STE6_MOUSE	Idh3a	Isocitrate dehydrogenase [NAD] subunit, mitochondrial
APISHSLR	R	R	1620	1627	8	2	tr|A0A1B0GR85|A0A1B0GR85_MOUSE	A0A1B0GR85	A0A1B0GR85_MOUSE	2900026A02Rik	RIKEN cDNA 2900026A02 gene
APLHQQAAFR	K	D	654	663	10	2	sp|Q91WV7|SLC31_MOUSE	Q91WV7	SLC31_MOUSE	Slc3a1	Neutral and basic amino acid transport protein rBAT
APLLSEPASAVPTSPFR	R	I	1645	1661	17	2	tr|A0A286YCV9|A0A286YCV9_MOUSE	A0A286YCV9	A0A286YCV9_MOUSE	Kif13b	Kinesin family member 13B
APLQELSPTEEEALR	R	L	298	312	15	2	sp|Q9DCU9|HOGA1_MOUSE	Q9DCU9	HOGA1_MOUSE	Hoga1	4-hydroxy-2-oxoglutarate aldolase, mitochondrial
APLSPSLNSR	R	P	362	371	10	2	sp|Q6PDJ6|FBX42_MOUSE	Q6PDJ6	FBX42_MOUSE	Fbxo42	F-box only protein 42
APLTLAGSPTPK	K	N	1022	1033	12	2	sp|O88286|WIZ_MOUSE	O88286	WIZ_MOUSE	Wiz	Protein Wiz
APLVLEQGLR	K	G	222	231	10	2	sp|P54869|HMCS2_MOUSE	P54869	HMCS2_MOUSE	Hmgcs2	Hydroxymethylglutaryl-CoA synthase, mitochondrial
APLVPHSGSIEK	K	A	208	219	12	2	sp|Q8R1N0|ZN830_MOUSE	Q8R1N0	ZN830_MOUSE	Znf830	Zinc finger protein 830
APNSPDVLEIEFK	K	K	216	228	13	2	sp|P16460|ASSY_MOUSE	P16460	ASSY_MOUSE	Ass1	Argininosuccinate synthase
APPDSPTTPVR	R	S	437	447	11	2	sp|Q6PCN3|TTBK1_MOUSE	Q6PCN3	TTBK1_MOUSE	Ttbk1	Tau-tubulin kinase 1
APPLTRGRSVEQSPPR	R	E	362	377	16	2	sp|Q0PHV7|DACT3_MOUSE	Q0PHV7	DACT3_MOUSE	Dact3	Dapper homolog 3
APPPPSPK	R	L	327	334	8	2	sp|Q5NBX1|COBL_MOUSE	Q5NBX1	COBL_MOUSE	Cobl	Protein cordon-bleu
APPSPSGQPEEPGMVR	R	L	182	197	16	2	sp|Q6P7W2|SHKB1_MOUSE	Q6P7W2	SHKB1_MOUSE	Shkbp1	SH3KBP1-binding protein 1
APPSPSTNSSSNSSGEQLSK	M	T	2	21	20	2	tr|Q3TRU8|Q3TRU8_MOUSE	Q3TRU8	Q3TRU8_MOUSE	Rbms3	RRM domain-containing protein
APQSPTLAPAK	R	V	329	339	11	2	sp|P97792|CXAR_MOUSE	P97792	CXAR_MOUSE	Cxadr	Coxsackievirus and adenovirus receptor homolog
APQTLPSPEADALAGSK	R	H	153	169	17	2	sp|P09633|HXC9_MOUSE	P09633	HXC9_MOUSE	Hoxc9	Homeobox protein Hox-C9
APQTSSPPPVR	R	R	709	719	11	2	sp|Q52KI8|SRRM1_MOUSE	Q52KI8	SRRM1_MOUSE	Srrm1	Serine/arginine repetitive matrix protein 1
APQVDVDR	K	A	76	83	8	2	sp|Q9CZD3|GARS_MOUSE	Q9CZD3	GARS_MOUSE	Gars1	Glycine--tRNA ligase
APQVSTPTLVEAAR	K	N	439	452	14	2,3	sp|P07724|ALBU_MOUSE	P07724	ALBU_MOUSE	Alb	Albumin
APSAPPGTGALPPAAPTGR	R	G	496	514	19	2	sp|Q8K3X4|I2BPL_MOUSE	Q8K3X4	I2BPL_MOUSE	Irf2bpl	Probable E3 ubiquitin-protein ligase IRF2BPL
APSASPLAIHASR	R	L	492	504	13	2,3	sp|Q8BGT6|MILK1_MOUSE	Q8BGT6	MILK1_MOUSE	Micall1	MICAL-like protein 1
APSDDGSLK	K	S	1992	2000	9	2	sp|Q9JMH9|MY18A_MOUSE	Q9JMH9	MY18A_MOUSE	Myo18a	Unconventional myosin-XVIIIa
APSEVAIEEEK	K	E	510	520	11	2	sp|Q8R2M2|TDIF2_MOUSE	Q8R2M2	TDIF2_MOUSE	Dnttip2	Deoxynucleotidyltransferase terminal-interacting protein 2
APSFHDK	R	Y	30	36	7	2	sp|P56393|COX7B_MOUSE	P56393	COX7B_MOUSE	Cox7b	Cytochrome c oxidase subunit 7B, mitochondrial
APSGETPPSPPLEEEGSPGLSR	R	S	694	715	22	2	sp|Q6IQX8|ZN219_MOUSE	Q6IQX8	ZN219_MOUSE	Znf219	Zinc finger protein 219
APSIHGGSGGR	R	G	33	43	11	2	sp|P19001|K1C19_MOUSE	P19001	K1C19_MOUSE	Krt19	Keratin, type I cytoskeletal 19
APSLPNDEADESPAYVSEK	R	M	538	556	19	2	sp|Q80Y44|DDX10_MOUSE	Q80Y44	DDX10_MOUSE	Ddx10	Probable ATP-dependent RNA helicase DDX10
APSLTDLVK	K	S	1055	1063	9	2	sp|Q8BZ47|ZN609_MOUSE	Q8BZ47	ZN609_MOUSE	Znf609	Zinc finger protein 609
APSLTSDSEGK	R	K	2099	2109	11	2	sp|E9QAT4|SC16A_MOUSE	E9QAT4	SC16A_MOUSE	Sec16a	Protein transport protein Sec16A
APSNHQEADQEALLGK	R	L	19	34	16	2,3	sp|Q99P65|S29A3_MOUSE	Q99P65	S29A3_MOUSE	Slc29a3	Equilibrative nucleoside transporter 3
APSPAPAVSPK	R	R	674	684	11	2	sp|Q5U4C3|SFR19_MOUSE	Q5U4C3	SFR19_MOUSE	Scaf1	Splicing factor, arginine/serine-rich 19
APSPAPPPLPSSR	R	R	457	469	13	2	sp|Q80Y61|BI2L2_MOUSE	Q80Y61	BI2L2_MOUSE	Baiap2l2	Brain-specific angiogenesis inhibitor 1-associated protein 2-like protein 2
APSPAPSSVPLGSEK	R	P	2399	2413	15	2	sp|Q99NH0|ANR17_MOUSE	Q99NH0	ANR17_MOUSE	Ankrd17	Ankyrin repeat domain-containing protein 17
APSPASFQR	R	S	1610	1618	9	2	sp|E9Q4N7|ARI1B_MOUSE	E9Q4N7	ARI1B_MOUSE	Arid1b	AT-rich interactive domain-containing protein 1B
APSPDGFSPYSPEETSR	R	R	285	301	17	2	sp|P53349|M3K1_MOUSE	P53349	M3K1_MOUSE	Map3k1	Mitogen-activated protein kinase kinase kinase 1
APSPDIR	K	K	261	267	7	2	sp|Q6PDN3|MYLK_MOUSE	Q6PDN3	MYLK_MOUSE	Mylk	Myosin light chain kinase, smooth muscle
APSPGDYK	R	S	409	416	8	2	tr|B1AR09|B1AR09_MOUSE	B1AR09	B1AR09_MOUSE	Mllt6	Myeloid/lymphoid or mixed-lineage leukemia; translocated to, 6
APSPGSYK	R	T	628	635	8	2	sp|O35126|ATN1_MOUSE	O35126	ATN1_MOUSE	Atn1	Atrophin-1
APSPPMSQVFR	R	T	561	571	11	2	sp|Q9EST3|4ET_MOUSE	Q9EST3	4ET_MOUSE	Eif4enif1	Eukaryotic translation initiation factor 4E transporter
APSPPPLGLPLR	K	S	316	327	12	2	sp|A2ALU4|SHRM2_MOUSE	A2ALU4	SHRM2_MOUSE	Shroom2	Protein Shroom2
APSPPPQPQPPAPPAR	R	R	1275	1290	16	2	sp|Q6KAU7|PKHG2_MOUSE	Q6KAU7	PKHG2_MOUSE	Plekhg2	Pleckstrin homology domain-containing family G member 2
APSPPPTASNSSNSQSEK	R	E	374	391	18	2	sp|Q5UAK0|MIER1_MOUSE	Q5UAK0	MIER1_MOUSE	Mier1	Mesoderm induction early response protein 1
APSPSGLMSPSR	R	L	1075	1086	12	2	sp|Q80VC9|CAMP3_MOUSE	Q80VC9	CAMP3_MOUSE	Camsap3	Calmodulin-regulated spectrin-associated protein 3
APSPSINR	K	Q	122	129	8	2	sp|Q9JM13|RABX5_MOUSE	Q9JM13	RABX5_MOUSE	Rabgef1	Rab5 GDP/GTP exchange factor
APSPSQPPK	K	K	1379	1387	9	2	sp|Q4VA53|PDS5B_MOUSE	Q4VA53	PDS5B_MOUSE	Pds5b	Sister chromatid cohesion protein PDS5 homolog B
APSPTAEQPPGR	R	G	4	15	12	2	sp|Q61127|NAB2_MOUSE	Q61127	NAB2_MOUSE	Nab2	NGFI-A-binding protein 2
APSPTDLPESEIK	K	K	8	20	13	2	tr|E9Q0C1|E9Q0C1_MOUSE	E9Q0C1	E9Q0C1_MOUSE	Sh3kbp1	SH3 domain-containing kinase-binding protein 1
APSPVKPASLER	R	V	1575	1586	12	2	sp|Q4ACU6|SHAN3_MOUSE	Q4ACU6	SHAN3_MOUSE	Shank3	SH3 and multiple ankyrin repeat domains protein 3
APSPVVSPTELSK	R	E	1697	1709	13	2	tr|D3Z5K8|D3Z5K8_MOUSE	D3Z5K8	D3Z5K8_MOUSE	Shank2	SH3 and multiple ankyrin repeat domains protein 2
APSQAAESSPTK	R	M	529	540	12	2	sp|Q80XA6|REPS2_MOUSE	Q80XA6	REPS2_MOUSE	Reps2	RalBP1-associated Eps domain-containing protein 2
APSQPPSPTEER	R	N	1408	1419	12	2	sp|Q8BX17|GEMI5_MOUSE	Q8BX17	GEMI5_MOUSE	Gemin5	Gem-associated protein 5
APSQPPSPTR	R	E	1408	1417	10	2	tr|E9PUU4|E9PUU4_MOUSE	E9PUU4	E9PUU4_MOUSE	Gemin5	Gem-associated protein 5
APSQVSISASPR	R	Q	1912	1923	12	2	tr|E9Q842|E9Q842_MOUSE	E9Q842	E9Q842_MOUSE	Nav2	Neuron navigator 2
APSSQSAPSPEK	R	T	333	344	12	2	sp|Q5SS80|DHR13_MOUSE	Q5SS80	DHR13_MOUSE	Dhrs13	Dehydrogenase/reductase SDR family member 13
APSSSSPGSPMASSPSK	R	L	1720	1736	17	2	tr|Q6A099|Q6A099_MOUSE	Q6A099	Q6A099_MOUSE	Gbf1	MKIAA0248 protein (Fragment)
APSTPPPK	K	V	920	927	8	2	sp|Q5U4C3|SFR19_MOUSE	Q5U4C3	SFR19_MOUSE	Scaf1	Splicing factor, arginine/serine-rich 19
APSTSDSVR	R	L	133	141	9	2	sp|P10711|TCEA1_MOUSE	P10711	TCEA1_MOUSE	Tcea1	Transcription elongation factor A protein 1
APSTSTPEPTR	K	K	716	726	11	2	sp|Q03173|ENAH_MOUSE	Q03173	ENAH_MOUSE	Enah	Protein enabled homolog
APSTTLTLR	R	S	683	691	9	2	sp|Q4ACU6|SHAN3_MOUSE	Q4ACU6	SHAN3_MOUSE	Shank3	SH3 and multiple ankyrin repeat domains protein 3
APSVHGGAGGVR	R	I	31	42	12	2	sp|Q99PS0|K1C23_MOUSE	Q99PS0	K1C23_MOUSE	Krt23	Keratin, type I cytoskeletal 23
APSWIDTGLSEMR	R	L	57	69	13	2	sp|P23927|CRYAB_MOUSE	P23927	CRYAB_MOUSE	Cryab	Alpha-crystallin B chain
APTAALSPEPQDSK	R	E	381	394	14	2,3	sp|Q80YR5|SAFB2_MOUSE	Q80YR5	SAFB2_MOUSE	Safb2	Scaffold attachment factor B2
APTAALSPEPQDSKEDVK	R	K	381	398	18	2,3	sp|Q80YR5|SAFB2_MOUSE	Q80YR5	SAFB2_MOUSE	Safb2	Scaffold attachment factor B2
APTIEQMKDVYIVQDLMETDLYK	R	L	90	112	23	3	sp|P63085|MK01_MOUSE	P63085	MK01_MOUSE	Mapk1	Mitogen-activated protein kinase 1
APTLATAHR	M	R	2	10	9	2	sp|Q8CGA3|LAT4_MOUSE	Q8CGA3	LAT4_MOUSE	Slc43a2	Large neutral amino acids transporter small subunit 4
APVGSVVSVPSHSSASSDK	K	Y	355	373	19	3	sp|Q8K2K6|AGFG1_MOUSE	Q8K2K6	AGFG1_MOUSE	Agfg1	Arf-GAP domain and FG repeat-containing protein 1
APVPGAQNSSQSR	K	R	322	334	13	2	sp|Q99JB2|STML2_MOUSE	Q99JB2	STML2_MOUSE	Stoml2	Stomatin-like protein 2, mitochondrial
APVPTGEVYFADSFDR	K	G	63	78	16	2	sp|P35564|CALX_MOUSE	P35564	CALX_MOUSE	Canx	Calnexin
APVSPSSPSGVSSVNTSVTTTK	R	A	147	168	22	2	sp|Q9QYE6|GOGA5_MOUSE	Q9QYE6	GOGA5_MOUSE	Golga5	Golgin subfamily A member 5
APVSSLYR	R	T	365	372	8	2	tr|Q4KMN6|Q4KMN6_MOUSE	Q4KMN6	Q4KMN6_MOUSE	Pcdhgc3	Pcdhgc3 protein
APVTPEGAEGR	K	E	310	320	11	2	sp|Q8QZS3|FLCN_MOUSE	Q8QZS3	FLCN_MOUSE	Flcn	Folliculin
APYSPTTSK	K	E	764	772	9	2	sp|Q8CDG3|VCIP1_MOUSE	Q8CDG3	VCIP1_MOUSE	Vcpip1	Deubiquitinating protein VCPIP1
AQAALAVNISAAR	R	G	16	28	13	2	sp|P80317|TCPZ_MOUSE	P80317	TCPZ_MOUSE	Cct6a	T-complex protein 1 subunit zeta
AQAEVEGLGK	K	G	1033	1042	10	2	tr|Q6S385|Q6S385_MOUSE	Q6S385	Q6S385_MOUSE	Plec	Plectin 10
AQAPASPYNDYEGR	R	K	339	352	14	2	sp|Q8BHL4|RAI3_MOUSE	Q8BHL4	RAI3_MOUSE	Gprc5a	Retinoic acid-induced protein 3
AQASAPAQAPK	K	G	135	145	11	2	sp|P47915|RL29_MOUSE	P47915	RL29_MOUSE	Rpl29	60S ribosomal protein L29
AQATGSPHTSPTHGGGR	K	P	519	535	17	2,3	tr|Q8C8Z9|Q8C8Z9_MOUSE	Q8C8Z9	Q8C8Z9_MOUSE	Dtnb	Dystrobrevin
AQATPSQPLQSSQPK	K	Q	420	434	15	2	sp|Q3UHJ0|AAK1_MOUSE	Q3UHJ0	AAK1_MOUSE	Aak1	AP2-associated protein kinase 1
AQAVSEEEEEEEGQSSSPK	K	K	76	94	19	2,3	sp|Q9ESV0|DDX24_MOUSE	Q9ESV0	DDX24_MOUSE	Ddx24	ATP-dependent RNA helicase DDX24
AQAYQTGK	K	D	664	671	8	2	sp|P08113|ENPL_MOUSE	P08113	ENPL_MOUSE	Hsp90b1	Endoplasmin
AQDADVGSNSISSYR	K	L	160	174	15	2	tr|Q3UTF9|Q3UTF9_MOUSE	Q3UTF9	Q3UTF9_MOUSE	Pcdhgc4	Protocadherin gamma-C4
AQDASLNVPER	R	A	431	441	11	2	sp|Q7TPV4|MBB1A_MOUSE	Q7TPV4	MBB1A_MOUSE	Mybbp1a	Myb-binding protein 1A
AQDIEAGDGTTSVVIIAGSLLDSCTK	K	L	97	122	26	2,3	sp|P80315|TCPD_MOUSE	P80315	TCPD_MOUSE	Cct4	T-complex protein 1 subunit delta
AQDKPESPSGSTQIQR	K	Y	1259	1274	16	2,3	tr|A0A1D5RLD1|A0A1D5RLD1_MOUSE	A0A1D5RLD1	A0A1D5RLD1_MOUSE	Myo9b	Unconventional myosin-IXb
AQDPSEVLTMLTNETGFEISSSDATVK	R	I	148	174	27	3	sp|Q9CXY6|ILF2_MOUSE	Q9CXY6	ILF2_MOUSE	Ilf2	Interleukin enhancer-binding factor 2
AQEDASDETPK	K	Q	232	242	11	2	tr|G3UW60|G3UW60_MOUSE	G3UW60	G3UW60_MOUSE	Susd5	Sushi domain-containing 5
AQEDASDETPKQDR	K	L	232	245	14	2	tr|G3UW60|G3UW60_MOUSE	G3UW60	G3UW60_MOUSE	Susd5	Sushi domain-containing 5
AQEDGQDSEDGPR	R	G	613	625	13	2	sp|Q3UMU9|HDGR2_MOUSE	Q3UMU9	HDGR2_MOUSE	Hdgfl2	Hepatoma-derived growth factor-related protein 2
AQEIALQNR	R	L	156	164	9	2	sp|Q3ULD5|MCCB_MOUSE	Q3ULD5	MCCB_MOUSE	Mccc2	Methylcrotonoyl-CoA carboxylase beta chain, mitochondrial
AQEIDQTNDFK	K	N	66	76	11	2	sp|Q9JHI5|IVD_MOUSE	Q9JHI5	IVD_MOUSE	Ivd	Isovaleryl-CoA dehydrogenase, mitochondrial
AQENYEGGEEVSPPQTK	R	G	2536	2552	17	2	sp|P70398|USP9X_MOUSE	P70398	USP9X_MOUSE	Usp9x	Probable ubiquitin carboxyl-terminal hydrolase FAF-X
AQEPQLSPR	R	S	618	626	9	2	sp|Q8R5F8|ES8L1_MOUSE	Q8R5F8	ES8L1_MOUSE	Eps8l1	Epidermal growth factor receptor kinase substrate 8-like protein 1
AQFEQLCASLLAR	R	V	304	316	13	2	sp|P48722|HS74L_MOUSE	P48722	HS74L_MOUSE	Hspa4l	Heat shock 70 kDa protein 4L
AQFFLGTTNK	K	R	131	140	10	2	sp|Q9D7A8|ARMC1_MOUSE	Q9D7A8	ARMC1_MOUSE	Armc1	Armadillo repeat-containing protein 1
AQFLVEK	R	A	210	216	7	2	sp|O35129|PHB2_MOUSE	O35129	PHB2_MOUSE	Phb2	Prohibitin-2
AQGEKPLAGAK	R	I	137	147	11	2	sp|Q80SW1|SAHH2_MOUSE	Q80SW1	SAHH2_MOUSE	Ahcyl1	S-adenosylhomocysteine hydrolase-like protein 1
AQGGQGLER	K	R	371	379	9	2	sp|Q9DBE0|CSAD_MOUSE	Q9DBE0	CSAD_MOUSE	Csad	Cysteine sulfinic acid decarboxylase
AQGHSPVNGLLK	K	G	362	373	12	2	sp|Q9JJA7|CCNL2_MOUSE	Q9JJA7	CCNL2_MOUSE	Ccnl2	Cyclin-L2
AQGKPVSGQESSQSPYER	K	Q	788	805	18	2,3	sp|Q3UPL0|SC31A_MOUSE	Q3UPL0	SC31A_MOUSE	Sec31a	Protein transport protein Sec31A
AQGLASTSTAPSPSR	R	T	152	166	15	2	sp|Q91X58|ZFN2B_MOUSE	Q91X58	ZFN2B_MOUSE	Zfand2b	AN1-type zinc finger protein 2B
AQGLSNVK	R	A	73	80	8	2	sp|Q9DCS2|MTL26_MOUSE	Q9DCS2	MTL26_MOUSE	Mettl26	Methyltransferase-like 26
AQGLSSEASIESNEDSDHAR	R	K	358	377	20	2,3	sp|Q9CZK6|ANKS3_MOUSE	Q9CZK6	ANKS3_MOUSE	Anks3	Ankyrin repeat and SAM domain-containing protein 3
AQGPAIDLSSSK	K	Q	668	679	12	2	sp|A2APV2|FMNL2_MOUSE	A2APV2	FMNL2_MOUSE	Fmnl2	Formin-like protein 2
AQGQESDSSETSVR	K	G	1048	1061	14	2	sp|P55200|KMT2A_MOUSE	P55200	KMT2A_MOUSE	Kmt2a	Histone-lysine N-methyltransferase 2A
AQGSINYPSSSK	R	P	359	370	12	2	sp|Q91X05|PODO_MOUSE	Q91X05	PODO_MOUSE	Nphs2	Podocin
AQHEDQVEQYK	R	K	250	260	11	3	sp|P48678|LMNA_MOUSE	P48678	LMNA_MOUSE	Lmna	Prelamin-A/C
AQIGGPEAGK	R	S	193	202	10	2	sp|P14602|HSPB1_MOUSE	P14602	HSPB1_MOUSE	Hspb1	Heat shock protein beta-1
AQIHDLVLVGGSTR	K	I	329	342	14	2,3	sp|P17879|HS71B_MOUSE	P17879	HS71B_MOUSE	Hspa1b	Heat shock 70 kDa protein 1B
AQILPIR	M	F	2	8	7	2	sp|Q68FD5|CLH1_MOUSE	Q68FD5	CLH1_MOUSE	Cltc	Clathrin heavy chain 1
AQIQQFHSQIAAQTSASVLAEELHK	K	V	586	610	25	3,4	tr|A0A087WNW3|A0A087WNW3_MOUSE	A0A087WNW3	A0A087WNW3_MOUSE	Ktn1	Kinectin
AQISDDDR	R	Q	195	202	8	2	sp|Q5XJE5|LEO1_MOUSE	Q5XJE5	LEO1_MOUSE	Leo1	RNA polymerase-associated protein LEO1
AQISSPNLR	R	T	416	424	9	2	sp|O89032|SPD2A_MOUSE	O89032	SPD2A_MOUSE	Sh3pxd2a	SH3 and PX domain-containing protein 2A
AQIWDTAGQER	K	Y	62	72	11	2	sp|P46638|RB11B_MOUSE	P46638	RB11B_MOUSE	Rab11b	Ras-related protein Rab-11B
AQLEEATAAHAQTVK	R	E	1123	1137	15	2	sp|Q8CJ40|CROCC_MOUSE	Q8CJ40	CROCC_MOUSE	Crocc	Rootletin
AQLENEK	K	Q	582	588	7	2	sp|Q2KN98|CYTSA_MOUSE	Q2KN98	CYTSA_MOUSE	Specc1l	Cytospin-A
AQLEPVASPAK	K	K	1295	1305	11	2	tr|Q6S385|Q6S385_MOUSE	Q6S385	Q6S385_MOUSE	Plec	Plectin 10
AQLGVQAFADALLIIPK	R	V	433	449	17	2	sp|P80317|TCPZ_MOUSE	P80317	TCPZ_MOUSE	Cct6a	T-complex protein 1 subunit zeta
AQLIDMK	R	R	162	168	7	2	sp|E9PV24|FIBA_MOUSE	E9PV24	FIBA_MOUSE	Fga	Fibrinogen alpha chain
AQLLNYK	R	I	659	665	7	2	sp|P16406|AMPE_MOUSE	P16406	AMPE_MOUSE	Enpep	Glutamyl aminopeptidase
AQLSDYSDIVTTLDLAPPTK	R	K	339	358	20	2	sp|Q61550|RAD21_MOUSE	Q61550	RAD21_MOUSE	Rad21	Double-strand-break repair protein rad21 homolog
AQLSPGLYDDSSAR	K	R	1478	1491	14	2	sp|Q60974|NCOR1_MOUSE	Q60974	NCOR1_MOUSE	Ncor1	Nuclear receptor corepressor 1
AQLSPPSDQESPPSSETSIR	K	F	663	682	20	2	sp|Q9R0A1|CLCN2_MOUSE	Q9R0A1	CLCN2_MOUSE	Clcn2	Chloride channel protein 2
AQLSPSVK	K	R	2997	3004	8	2	sp|E9Q6J5|BD1L1_MOUSE	E9Q6J5	BD1L1_MOUSE	Bod1l	Biorientation of chromosomes in cell division protein 1-like 1
AQLSQGTR	R	P	135	142	8	2	sp|O88338|CAD16_MOUSE	O88338	CAD16_MOUSE	Cdh16	Cadherin-16
AQMVQEDLEK	K	T	449	458	10	2	sp|P26041|MOES_MOUSE	P26041	MOES_MOUSE	Msn	Moesin
AQPAGSPSHQIQQR	R	F	32	45	14	2,3	sp|Q64700|RBL2_MOUSE	Q64700	RBL2_MOUSE	Rbl2	Retinoblastoma-like protein 2
AQPSASLGVGYR	R	T	251	262	12	2	sp|Q8C2Q3|RBM14_MOUSE	Q8C2Q3	RBM14_MOUSE	Rbm14	RNA-binding protein 14
AQPSQAAEEPAEK	K	A	244	256	13	2	sp|Q9R1P4|PSA1_MOUSE	Q9R1P4	PSA1_MOUSE	Psma1	Proteasome subunit alpha type-1
AQPSSPGGEGPQLGAAGGPR	M	D	2	21	20	2,3	tr|A0A5H1ZRL1|A0A5H1ZRL1_MOUSE	A0A5H1ZRL1	A0A5H1ZRL1_MOUSE	Spire1	Protein spire homolog 1
AQPSTSPK	K	K	140	147	8	2	sp|Q91VY9|ZN622_MOUSE	Q91VY9	ZN622_MOUSE	Znf622	Cytoplasmic 60S subunit biogenesis factor ZNF622
AQPSVQISPVLTPDPK	K	M	1376	1391	16	2	tr|D3Z656|D3Z656_MOUSE	D3Z656	D3Z656_MOUSE	Synj1	phosphoinositide 5-phosphatase
AQPSVSLGAAYR	R	A	239	250	12	2	sp|Q8C2Q3|RBM14_MOUSE	Q8C2Q3	RBM14_MOUSE	Rbm14	RNA-binding protein 14
AQPSVSLGAPYR	R	G	275	286	12	2	sp|Q8C2Q3|RBM14_MOUSE	Q8C2Q3	RBM14_MOUSE	Rbm14	RNA-binding protein 14
AQQAEGENSSVR	K	L	897	908	12	2	sp|Q6P5D4|CP135_MOUSE	Q6P5D4	CP135_MOUSE	Cep135	Centrosomal protein of 135 kDa
AQQALVQK	K	R	155	162	8	2	sp|Q9CQQ7|AT5F1_MOUSE	Q9CQQ7	AT5F1_MOUSE	Atp5pb	ATP synthase F(0) complex subunit B1, mitochondrial
AQQELEEQTR	K	R	361	370	10	2	sp|P26041|MOES_MOUSE	P26041	MOES_MOUSE	Msn	Moesin
AQQLADVEAK	K	K	784	793	10	2	sp|Q9EQK5|MVP_MOUSE	Q9EQK5	MVP_MOUSE	Mvp	Major vault protein
AQQLEQIR	R	K	201	208	8	2	sp|Q9JHU9|INO1_MOUSE	Q9JHU9	INO1_MOUSE	Isyna1	Inositol-3-phosphate synthase 1
AQQPAPASSPVK	R	R	598	609	12	2	sp|Q8K4J6|MRTFA_MOUSE	Q8K4J6	MRTFA_MOUSE	Mrtfa	Myocardin-related transcription factor A
AQQVSQGLDVLTAK	K	V	353	366	14	2	sp|Q64727|VINC_MOUSE	Q64727	VINC_MOUSE	Vcl	Vinculin
AQRLSQETEALGR	R	S	364	376	13	2,3	sp|Q02819|NUCB1_MOUSE	Q02819	NUCB1_MOUSE	Nucb1	Nucleobindin-1
AQSAQAISAAAVPAR	R	E	379	393	15	2	sp|D3YY23|LONF1_MOUSE	D3YY23	LONF1_MOUSE	Lonrf1	LON peptidase N-terminal domain and RING finger protein 1
AQSDDEKWDGEDK	K	S	138	150	13	2	sp|Q5XJE5|LEO1_MOUSE	Q5XJE5	LEO1_MOUSE	Leo1	RNA polymerase-associated protein LEO1
AQSELAAHQK	R	K	52	61	10	2	sp|Q9R1P4|PSA1_MOUSE	Q9R1P4	PSA1_MOUSE	Psma1	Proteasome subunit alpha type-1
AQSELSGAADEAAR	K	A	137	150	14	2	sp|Q9D3D9|ATPD_MOUSE	Q9D3D9	ATPD_MOUSE	Atp5f1d	ATP synthase subunit delta, mitochondrial
AQSFAER	R	L	196	202	7	2	sp|Q8R574|KPRB_MOUSE	Q8R574	KPRB_MOUSE	Prpsap2	Phosphoribosyl pyrophosphate synthase-associated protein 2
AQSGSPESSSGQTK	R	G	486	499	14	2	sp|Q8BXJ2|TREF1_MOUSE	Q8BXJ2	TREF1_MOUSE	Trerf1	Transcriptional-regulating factor 1
AQSLEPYGTGLK	R	A	356	367	12	2	sp|Q8BX02|KANK2_MOUSE	Q8BX02	KANK2_MOUSE	Kank2	KN motif and ankyrin repeat domain-containing protein 2
AQSLLSTDR	R	E	12	20	9	2	sp|Q8BG32|PSD11_MOUSE	Q8BG32	PSD11_MOUSE	Psmd11	26S proteasome non-ATPase regulatory subunit 11
AQSNGSGNGSDSEMDTSSLER	K	G	1125	1145	21	2	sp|Q91YM2|RHG35_MOUSE	Q91YM2	RHG35_MOUSE	Arhgap35	Rho GTPase-activating protein 35
AQSPLLPEPLK	K	N	685	695	11	2	sp|Q7TSJ2|MAP6_MOUSE	Q7TSJ2	MAP6_MOUSE	Map6	Microtubule-associated protein 6
AQSPPVPAR	R	K	867	875	9	2	sp|B2RX88|CSPP1_MOUSE	B2RX88	CSPP1_MOUSE	Cspp1	Centrosome and spindle pole associated protein 1
AQSPSTPR	K	L	1337	1344	8	2	tr|E9Q238|E9Q238_MOUSE	E9Q238	E9Q238_MOUSE	Kank1	KN motif and ankyrin repeat domains 1
AQSPSYVTSTGVSPSR	R	G	218	233	16	2	sp|Q68FH0|PKP4_MOUSE	Q68FH0	PKP4_MOUSE	Pkp4	Plakophilin-4
AQSPTPSLPASWK	R	Y	893	905	13	2	tr|B2RY03|B2RY03_MOUSE	B2RY03	B2RY03_MOUSE	Synpo2	Synaptopodin 2
AQSSDSLER	K	C	164	172	9	2	sp|Q5FWH6|ARHGF_MOUSE	Q5FWH6	ARHGF_MOUSE	Arhgef15	Rho guanine nucleotide exchange factor 15
AQSSGAVEDILDR	R	E	7	19	13	2	sp|O35153|BET1L_MOUSE	O35153	BET1L_MOUSE	Bet1l	BET1-like protein
AQSSTQDLVK	K	L	283	292	10	2	sp|Q059U7|INTU_MOUSE	Q059U7	INTU_MOUSE	Intu	Protein inturned
AQSTDSLGTSSSLQSK	R	A	321	336	16	2	tr|J3QJV7|J3QJV7_MOUSE	J3QJV7	J3QJV7_MOUSE	Rabep1	Rab GTPase-binding effector protein 1
AQSVSPVQATPSGGSAQLLPGK	K	V	1805	1826	22	2,3	sp|Q924A2|CIC_MOUSE	Q924A2	CIC_MOUSE	Cic	Protein capicua homolog
AQSYDIQAWK	R	K	1313	1322	10	2	sp|Q8VDD9|PHIP_MOUSE	Q8VDD9	PHIP_MOUSE	Phip	PH-interacting protein
AQTLPTSVVTITSESSPGK	R	R	2325	2343	19	2,3	sp|Q62261|SPTB2_MOUSE	Q62261	SPTB2_MOUSE	Sptbn1	Spectrin beta chain, non-erythrocytic 1
AQTLPTSVVTITSESSPGKR	R	E	2325	2344	20	2,3	sp|Q62261|SPTB2_MOUSE	Q62261	SPTB2_MOUSE	Sptbn1	Spectrin beta chain, non-erythrocytic 1
AQTPPISSLPASPSDEVGR	R	R	2697	2715	19	2	tr|E9PZP8|E9PZP8_MOUSE	E9PZP8	E9PZP8_MOUSE	Herc1	HECT and RLD domain-containing E3 ubiquitin protein ligase family member 1
AQTSPGLGK	R	V	13	21	9	2	sp|Q99MD6|TRXR3_MOUSE	Q99MD6	TRXR3_MOUSE	Txnrd3	Thioredoxin reductase 3
AQVAQPGGDTIFGK	K	I	8	21	14	2	sp|P70349|HINT1_MOUSE	P70349	HINT1_MOUSE	Hint1	Adenosine 5'-monophosphoramidase HINT1
AQVVSNLK	R	G	1299	1306	8	2	sp|P26039|TLN1_MOUSE	P26039	TLN1_MOUSE	Tln1	Talin-1
AQWGSKPSTSLDAEV	R	-	514	528	15	2	sp|P57016|LAD1_MOUSE	P57016	LAD1_MOUSE	Lad1	Ladinin-1
AQYEALAQK	R	N	247	255	9	2	sp|P05784|K1C18_MOUSE	P05784	K1C18_MOUSE	Krt18	Keratin, type I cytoskeletal 18
AQYEDIANR	R	S	271	279	9	2	sp|P11679|K2C8_MOUSE	P11679	K2C8_MOUSE	Krt8	Keratin, type II cytoskeletal 8
AQYEDIAQK	K	S	343	351	9	2	sp|Q3UV17|K22O_MOUSE	Q3UV17	K22O_MOUSE	Krt76	Keratin, type II cytoskeletal 2 oral
AQYEDIAR	R	K	322	329	8	2	sp|P07744|K2C4_MOUSE	P07744	K2C4_MOUSE	Krt4	Keratin, type II cytoskeletal 4
AQYEEMANHSR	K	A	260	270	11	2	sp|Q9DCV7|K2C7_MOUSE	Q9DCV7	K2C7_MOUSE	Krt7	Keratin, type II cytoskeletal 7
AQYETIAAK	R	N	278	286	9	2	sp|P31001|DESM_MOUSE	P31001	DESM_MOUSE	Des	Desmin
ARDSMQLLEEANIK	R	Q	333	346	14	3	sp|G5E861|SCLT1_MOUSE	G5E861	SCLT1_MOUSE	Sclt1	Sodium channel and clathrin linker 1
ARDSPPPSSNIVQGQIK	K	Q	932	948	17	3	sp|Q920I9|WDR7_MOUSE	Q920I9	WDR7_MOUSE	Wdr7	WD repeat-containing protein 7
ARHDTPDPSPPR	K	K	140	151	12	2	sp|Q8R149|BUD13_MOUSE	Q8R149	BUD13_MOUSE	Bud13	BUD13 homolog
ARPAQAPVSEELPPSPK	R	P	374	390	17	2	sp|Q6PGL7|WASC2_MOUSE	Q6PGL7	WASC2_MOUSE	Washc2	WASH complex subunit 2
ARPAQAPVSEELPPSPKPGK	R	K	374	393	20	3	sp|Q6PGL7|WASC2_MOUSE	Q6PGL7	WASC2_MOUSE	Washc2	WASH complex subunit 2
ARPGSGSTPAK	K	A	23	33	11	2	sp|Q5SSI6|UTP18_MOUSE	Q5SSI6	UTP18_MOUSE	Utp18	U3 small nucleolar RNA-associated protein 18 homolog
ARPSPSVIK	K	K	510	518	9	2	sp|Q3TEA8|HP1B3_MOUSE	Q3TEA8	HP1B3_MOUSE	Hp1bp3	Heterochromatin protein 1-binding protein 3
ARQSSEDVR	R	F	568	576	9	2	sp|Q03145|EPHA2_MOUSE	Q03145	EPHA2_MOUSE	Epha2	Ephrin type-A receptor 2
ARSDDLSV	K	-	351	358	8	2	sp|Q01231|CXA5_MOUSE	Q01231	CXA5_MOUSE	Gja5	Gap junction alpha-5 protein
ARSDDYLSR	R	A	349	357	9	2	sp|Q69ZH9|RHG23_MOUSE	Q69ZH9	RHG23_MOUSE	Arhgap23	Rho GTPase-activating protein 23
ARSEEMGR	R	I	601	608	8	2	sp|Q80U87|UBP8_MOUSE	Q80U87	UBP8_MOUSE	Usp8	Ubiquitin carboxyl-terminal hydrolase 8
ARSLAER	R	L	103	109	7	2	sp|Q69ZB3|TSYL5_MOUSE	Q69ZB3	TSYL5_MOUSE	Tspyl5	Testis-specific Y-encoded-like protein 5
ARSMSPPPK	K	R	312	320	9	2	sp|Q3TWW8|SRSF6_MOUSE	Q3TWW8	SRSF6_MOUSE	Srsf6	Serine/arginine-rich splicing factor 6
ARSNENLDK	K	I	21	29	9	2	sp|Q91Z49|UIF_MOUSE	Q91Z49	UIF_MOUSE	Fyttd1	UAP56-interacting factor
ARSPAEEK	K	M	256	263	8	2	sp|Q61136|PRP4B_MOUSE	Q61136	PRP4B_MOUSE	Prpf4b	Serine/threonine-protein kinase PRP4 homolog
ARSPDIEQGK	R	K	5	14	10	2	sp|Q80ST9|LCA5_MOUSE	Q80ST9	LCA5_MOUSE	Lca5	Lebercilin
ARSRTPPSAPSQSR	R	M	2358	2371	14	3	sp|Q8BTI8|SRRM2_MOUSE	Q8BTI8	SRRM2_MOUSE	Srrm2	Serine/arginine repetitive matrix protein 2
ARSSTFLR	R	V	19	26	8	2	tr|E3VWA1|E3VWA1_MOUSE	E3VWA1	E3VWA1_MOUSE	Slc4a4	Anion exchange protein
ASAAAAAPAAR	R	P	90	100	11	2	tr|Q8C904|Q8C904_MOUSE	Q8C904	Q8C904_MOUSE	A730089K16Rik	Collagen alpha-1(I) chain-like
ASAAEGSEASPPSLR	R	S	61	75	15	2	sp|Q8BNW9|KBTBB_MOUSE	Q8BNW9	KBTBB_MOUSE	Kbtbd11	Kelch repeat and BTB domain-containing protein 11
ASAAFSSVGSVITK	K	K	149	162	14	2	sp|Q62393|TPD52_MOUSE	Q62393	TPD52_MOUSE	Tpd52	Tumor protein D52
ASADLMSYCEEHAR	K	S	35	48	14	3	sp|Q9DAS9|GBG12_MOUSE	Q9DAS9	GBG12_MOUSE	Gng12	Guanine nucleotide-binding protein G(I)/G(S)/G(O) subunit gamma-12
ASADSSLENLSTASSR	K	S	920	935	16	2	tr|D3YUS5|D3YUS5_MOUSE	D3YUS5	D3YUS5_MOUSE	Rasal2	RAS protein activator-like 2
ASAEQIEEEVTK	K	L	26	37	12	2	sp|Q61035|HARS1_MOUSE	Q61035	HARS1_MOUSE	Hars1	Histidine--tRNA ligase, cytoplasmic
ASAGPSASPVPSAPSSPR	R	P	43	60	18	2	sp|Q68ED3|PAPD5_MOUSE	Q68ED3	PAPD5_MOUSE	Tent4b	Terminal nucleotidyltransferase 4B
ASAGTPSLSTGVSPK	R	R	1093	1107	15	2	tr|Q6XZL8|Q6XZL8_MOUSE	Q6XZL8	Q6XZL8_MOUSE	Dot1l	Histone-lysine N-methyltransferase, H3 lysine-79 specific
ASALAEHIK	R	P	292	300	9	2	sp|Q9JKY5|HIP1R_MOUSE	Q9JKY5	HIP1R_MOUSE	Hip1r	Huntingtin-interacting protein 1-related protein
ASANMDLMR	K	A	295	303	9	2	sp|Q9CPY7|AMPL_MOUSE	Q9CPY7	AMPL_MOUSE	Lap3	Cytosol aminopeptidase
ASAPATPLSPTR	R	L	16	27	12	2	sp|P14733|LMNB1_MOUSE	P14733	LMNB1_MOUSE	Lmnb1	Lamin-B1
ASAPEKLSDGEYISDGEEGDK	K	C	837	857	21	2,3	sp|G5E8K5|ANK3_MOUSE	G5E8K5	ANK3_MOUSE	Ank3	Ankyrin-3
ASAPISQWSPTR	R	R	51	62	12	2	sp|Q8R411|MYCT1_MOUSE	Q8R411	MYCT1_MOUSE	Myct1	Myc target protein 1
ASAPLPGFSAPGR	R	L	15	27	13	2	sp|Q5EBG6|HSPB6_MOUSE	Q5EBG6	HSPB6_MOUSE	Hspb6	Heat shock protein beta-6
ASASPSQVEVSAVASR	R	N	23	38	16	2	sp|Q8BGD4|SO4C1_MOUSE	Q8BGD4	SO4C1_MOUSE	Slco4c1	Solute carrier organic anion transporter family member 4C1
ASASPSTSSTSSR	K	P	228	240	13	2	tr|F7D4H5|F7D4H5_MOUSE	F7D4H5	F7D4H5_MOUSE	Phactr2	Phosphatase and actin regulator
ASASYHISNLLEK	M	M	2	14	13	2	sp|Q6ZQ38|CAND1_MOUSE	Q6ZQ38	CAND1_MOUSE	Cand1	Cullin-associated NEDD8-dissociated protein 1
ASATSLSGSDSETEGK	K	Q	44	59	16	2	sp|Q9DBC3|CMTR1_MOUSE	Q9DBC3	CMTR1_MOUSE	Cmtr1	Cap-specific mRNA (nucleoside-2'-O-)-methyltransferase 1
ASAVISPSQLK	R	E	470	480	11	2	sp|Q8VCD7|KDM4C_MOUSE	Q8VCD7	KDM4C_MOUSE	Kdm4c	Lysine-specific demethylase 4C
ASAVSPEK	R	A	1248	1255	8	2	tr|H3BL37|H3BL37_MOUSE	H3BL37	H3BL37_MOUSE	Tcof1	Treacle protein
ASAVSPEKAPMTSK	R	A	1248	1261	14	2	tr|H3BL37|H3BL37_MOUSE	H3BL37	H3BL37_MOUSE	Tcof1	Treacle protein
ASAYNNLK	R	G	140	147	8	2	sp|Q9Z1G3|VATC1_MOUSE	Q9Z1G3	VATC1_MOUSE	Atp6v1c1	V-type proton ATPase subunit C 1
ASDESLR	R	K	255	261	7	2	sp|Q80UP8|S20A2_MOUSE	Q80UP8	S20A2_MOUSE	Slc20a2	Sodium-dependent phosphate transporter 2
ASDESLRK	R	V	255	262	8	2	sp|Q80UP8|S20A2_MOUSE	Q80UP8	S20A2_MOUSE	Slc20a2	Sodium-dependent phosphate transporter 2
ASDETGFIAVHK	R	A	409	420	12	2	sp|P34914|HYES_MOUSE	P34914	HYES_MOUSE	Ephx2	Bifunctional epoxide hydrolase 2
ASDEVTR	K	L	957	963	7	2	sp|Q64727|VINC_MOUSE	Q64727	VINC_MOUSE	Vcl	Vinculin
ASDLEEEENATR	R	V	44	55	12	2	sp|Q0P678|ZCH18_MOUSE	Q0P678	ZCH18_MOUSE	Zc3h18	Zinc finger CCCH domain-containing protein 18
ASDPGLPAEEPK	R	E	1858	1869	12	2	sp|B2RQC6|PYR1_MOUSE	B2RQC6	PYR1_MOUSE	Cad	CAD protein
ASDPGLPALYLR	R	P	131	142	12	2	tr|F6S3Z3|F6S3Z3_MOUSE	F6S3Z3	F6S3Z3_MOUSE	Cad	CAD protein (Fragment)
ASDPQSPPQVSR	R	H	416	427	12	2	sp|Q5F2E8|TAOK1_MOUSE	Q5F2E8	TAOK1_MOUSE	Taok1	Serine/threonine-protein kinase TAO1
ASDPSPATPDSESVIVAMER	R	V	2915	2934	20	2	sp|P42859|HD_MOUSE	P42859	HD_MOUSE	Htt	Huntingtin
ASDSDLSPPR	K	K	370	379	10	2	sp|Q8R149|BUD13_MOUSE	Q8R149	BUD13_MOUSE	Bud13	BUD13 homolog
ASDSLSAR	R	P	1104	1111	8	2	sp|Q9QZW0|AT11C_MOUSE	Q9QZW0	AT11C_MOUSE	Atp11c	Phospholipid-transporting ATPase 11C
ASDTPSGPPAADTVGVAMR	R	V	1129	1147	19	2	sp|Q80TE0|RPAP1_MOUSE	Q80TE0	RPAP1_MOUSE	Rpap1	RNA polymerase II-associated protein 1
ASDTSLTQGLK	R	A	576	586	11	2	sp|Q60670|SIK1_MOUSE	Q60670	SIK1_MOUSE	Sik1	Serine/threonine-protein kinase SIK1
ASDTSSAPEDSEK	R	L	404	416	13	2	sp|Q80UP8|S20A2_MOUSE	Q80UP8	S20A2_MOUSE	Slc20a2	Sodium-dependent phosphate transporter 2
ASEAEQTQSESPAAEEATAATPEAPQEEK	R	P	2356	2384	29	3	sp|Q62504|MINT_MOUSE	Q62504	MINT_MOUSE	Spen	Msx2-interacting protein
ASEAGPLNDAGMELSSPK	R	L	649	666	18	2	tr|B2RWW2|B2RWW2_MOUSE	B2RWW2	B2RWW2_MOUSE	Golgb1	Golgb1 protein
ASEALPELLR	R	P	386	395	10	2	sp|Q3UUJ4|STRAA_MOUSE	Q3UUJ4	STRAA_MOUSE	Strada	STE20-related kinase adapter protein alpha
ASEDESDLEDEEEK	K	S	667	680	14	2	sp|P25206|MCM3_MOUSE	P25206	MCM3_MOUSE	Mcm3	DNA replication licensing factor MCM3
ASEDESDLEDEEEKSQEDTEQK	K	R	667	688	22	3	sp|P25206|MCM3_MOUSE	P25206	MCM3_MOUSE	Mcm3	DNA replication licensing factor MCM3
ASEEAFVK	R	E	156	163	8	2	tr|Q3TJ95|Q3TJ95_MOUSE	Q3TJ95	Q3TJ95_MOUSE	Cltb	Clathrin light chain
ASEEEYVIR	K	K	638	646	9	2	sp|Q8K4I3|ARHG6_MOUSE	Q8K4I3	ARHG6_MOUSE	Arhgef6	Rho guanine nucleotide exchange factor 6
ASEEHLK	R	Q	158	164	7	2	tr|E9PZF0|E9PZF0_MOUSE	E9PZF0	E9PZF0_MOUSE	Gm20390	Nucleoside diphosphate kinase
ASEGASIPSPVVR	M	Q	2	14	13	2	sp|Q9ESN6|TRIM2_MOUSE	Q9ESN6	TRIM2_MOUSE	Trim2	Tripartite motif-containing protein 2
ASEKDIAVSK	R	N	192	201	10	2	tr|E9Q3G8|E9Q3G8_MOUSE	E9Q3G8	E9Q3G8_MOUSE	Nup153	Nucleoporin 153
ASELGAGDDGSSTELAK	M	P	2	18	17	2	sp|Q6ZPV2|INO80_MOUSE	Q6ZPV2	INO80_MOUSE	Ino80	Chromatin-remodeling ATPase INO80
ASELPPGSGR	R	S	5	14	10	2	sp|Q8R123|FAD1_MOUSE	Q8R123	FAD1_MOUSE	Flad1	FAD synthase
ASENAIVWK	K	I	346	354	9	2	sp|P84091|AP2M1_MOUSE	P84091	AP2M1_MOUSE	Ap2m1	AP-2 complex subunit mu
ASENQSPSSSNYFSPR	R	E	198	213	16	2	sp|Q9Z0G7|ZBT22_MOUSE	Q9Z0G7	ZBT22_MOUSE	Zbtb22	Zinc finger and BTB domain-containing protein 22
ASEPLLSPPPFGESR	K	K	2225	2239	15	2	sp|Q6PDK2|KMT2D_MOUSE	Q6PDK2	KMT2D_MOUSE	Kmt2d	Histone-lysine N-methyltransferase 2D
ASEPVKEPVQTAQSPAPVEK	K	E	604	623	20	2,3	sp|Q6DID3|SCAF8_MOUSE	Q6DID3	SCAF8_MOUSE	Scaf8	SR-related and CTD-associated factor 8
ASEQEEVGGPEGSEALQPR	R	T	130	148	19	2	sp|Q9D1X0|NOL3_MOUSE	Q9D1X0	NOL3_MOUSE	Nol3	Nucleolar protein 3
ASESAPSGSPSATPLEFDSR	K	R	1098	1117	20	2	tr|A0A0R4J112|A0A0R4J112_MOUSE	A0A0R4J112	A0A0R4J112_MOUSE	Eif4g3	Eukaryotic translation initiation factor 4 gamma 3
ASESDAEIK	K	D	651	659	9	2	sp|Q5SXY1|CYTSB_MOUSE	Q5SXY1	CYTSB_MOUSE	Specc1	Cytospin-B
ASESSALTPPTPR	K	P	304	316	13	2	sp|Q8BGT6|MILK1_MOUSE	Q8BGT6	MILK1_MOUSE	Micall1	MICAL-like protein 1
ASESSPLLAYR	M	L	2	12	11	2	sp|Q99MR3|S12A9_MOUSE	Q99MR3	S12A9_MOUSE	Slc12a9	Solute carrier family 12 member 9
ASETSPSFSK	K	A	737	746	10	2	sp|O70305|ATX2_MOUSE	O70305	ATX2_MOUSE	Atxn2	Ataxin-2
ASFAYAWVLDETGEER	K	E	303	318	16	2	sp|Q69ZS7|HBS1L_MOUSE	Q69ZS7	HBS1L_MOUSE	Hbs1l	HBS1-like protein
ASFGTEGLK	R	Q	169	177	9	2	sp|Q70FJ1|AKAP9_MOUSE	Q70FJ1	AKAP9_MOUSE	Akap9	A-kinase anchor protein 9
ASFITDGEQLPSPR	R	P	312	325	14	2	sp|O09174|AMACR_MOUSE	O09174	AMACR_MOUSE	Amacr	Alpha-methylacyl-CoA racemase
ASFNHFDK	R	D	773	780	8	2	sp|P57780|ACTN4_MOUSE	P57780	ACTN4_MOUSE	Actn4	Alpha-actinin-4
ASFSQGPINSANR	R	D	150	162	13	2	sp|P97823|LYPA1_MOUSE	P97823	LYPA1_MOUSE	Lypla1	Acyl-protein thioesterase 1
ASGADSKGDDLSTAILK	M	Q	2	18	17	2	sp|Q01853|TERA_MOUSE	Q01853	TERA_MOUSE	Vcp	Transitional endoplasmic reticulum ATPase
ASGAEEDDSELQR	R	A	562	574	13	2	sp|Q8BZR9|NCBP3_MOUSE	Q8BZR9	NCBP3_MOUSE	Ncbp3	Nuclear cap-binding protein subunit 3
ASGDKEAEGAPQVEAGK	R	R	262	278	17	2,3	tr|E9QA16|E9QA16_MOUSE	E9QA16	E9QA16_MOUSE	Cald1	Caldesmon 1
ASGDPGAGGASPR	K	A	97	109	13	2	sp|Q6PHZ5|RB15B_MOUSE	Q6PHZ5	RB15B_MOUSE	Rbm15b	Putative RNA-binding protein 15B
ASGELMTVAR	R	W	566	575	10	2	sp|P97494|GSH1_MOUSE	P97494	GSH1_MOUSE	Gclc	Glutamate--cysteine ligase catalytic subunit
ASGEMASAQYITAALR	R	D	142	157	16	2	sp|Q9JMA1|UBP14_MOUSE	Q9JMA1	UBP14_MOUSE	Usp14	Ubiquitin carboxyl-terminal hydrolase 14
ASGEWDTWAENR	R	L	340	351	12	2	tr|A0A571BEF4|A0A571BEF4_MOUSE	A0A571BEF4	A0A571BEF4_MOUSE	Sh3d19	SH3 domain-containing protein 19
ASGGASDGGFSAIK	K	L	220	233	14	2	sp|Q9WU79|PROD_MOUSE	Q9WU79	PROD_MOUSE	Prodh	Proline dehydrogenase 1, mitochondrial
ASGGWAAASDSR	R	K	549	560	12	2	sp|Q60928|GGT1_MOUSE	Q60928	GGT1_MOUSE	Ggt1	Glutathione hydrolase 1 proenzyme
ASGNAQIGK	M	S	2	10	9	2	sp|Q61171|PRDX2_MOUSE	Q61171	PRDX2_MOUSE	Prdx2	Peroxiredoxin-2
ASGNYATVISHNPETK	R	K	129	144	16	2	sp|P62918|RL8_MOUSE	P62918	RL8_MOUSE	Rpl8	60S ribosomal protein L8
ASGPASPEK	K	S	850	858	9	2	tr|H3BL37|H3BL37_MOUSE	H3BL37	H3BL37_MOUSE	Tcof1	Treacle protein
ASGPESPLQGPR	R	I	861	872	12	2	sp|O08550|KMT2B_MOUSE	O08550	KMT2B_MOUSE	Kmt2b	Histone-lysine N-methyltransferase 2B
ASGPPVSELITK	K	A	36	47	12	2	sp|P43277|H13_MOUSE	P43277	H13_MOUSE	H1-3	Histone H1.3
ASGQAFELILSPR	R	S	15	27	13	2	sp|P54227|STMN1_MOUSE	P54227	STMN1_MOUSE	Stmn1	Stathmin
ASGSAGAAASPSAAAAGER	R	Q	27	45	19	2	sp|P83093|STIM2_MOUSE	P83093	STIM2_MOUSE	Stim2	Stromal interaction molecule 2
ASGSAGKPTGEAASPAPGSAVGGASSQPR	M	K	2	30	29	3	sp|Q9ERE8|TLRN1_MOUSE	Q9ERE8	TLRN1_MOUSE	Tlnrd1	Talin rod domain-containing protein 1
ASGSENEGDYNPGR	K	K	1536	1549	14	2	sp|Q64511|TOP2B_MOUSE	Q64511	TOP2B_MOUSE	Top2b	DNA topoisomerase 2-beta
ASGVAVSDGVIK	M	V	2	13	12	2	sp|P18760|COF1_MOUSE	P18760	COF1_MOUSE	Cfl1	Cofilin-1
ASGVEGADVVK	K	L	233	243	11	2	sp|P17710|HXK1_MOUSE	P17710	HXK1_MOUSE	Hk1	Hexokinase-1
ASGVQVADEVCR	M	I	2	13	12	2	sp|Q9R0P5|DEST_MOUSE	Q9R0P5	DEST_MOUSE	Dstn	Destrin
ASGVTVNDEVIK	M	V	2	13	12	2	sp|P45591|COF2_MOUSE	P45591	COF2_MOUSE	Cfl2	Cofilin-2
ASHLELNNGTK	M	M	2	12	11	2	sp|P45376|ALDR_MOUSE	P45376	ALDR_MOUSE	Akr1b1	Aldo-keto reductase family 1 member B1
ASHSAVDITK	R	V	335	344	10	2	sp|Q8BUV3|GEPH_MOUSE	Q8BUV3	GEPH_MOUSE	Gphn	Gephyrin
ASHSTSQLSQK	K	L	111	121	11	2	sp|Q8CBE3|WDR37_MOUSE	Q8CBE3	WDR37_MOUSE	Wdr37	WD repeat-containing protein 37
ASHYSDQLAPR	R	Q	1241	1251	11	2,3	sp|E9QAT4|SC16A_MOUSE	E9QAT4	SC16A_MOUSE	Sec16a	Protein transport protein Sec16A
ASIAALEAK	K	I	1807	1815	9	2	sp|Q8VDD5|MYH9_MOUSE	Q8VDD5	MYH9_MOUSE	Myh9	Myosin-9
ASIANSDGPPAGSQTPPFK	K	R	81	99	19	2	tr|F7D4H5|F7D4H5_MOUSE	F7D4H5	F7D4H5_MOUSE	Phactr2	Phosphatase and actin regulator
ASIEQLELDSR	R	R	507	517	11	2	sp|Q5XPT3|LARG2_MOUSE	Q5XPT3	LARG2_MOUSE	Large2	Xylosyl- and glucuronyltransferase LARGE2
ASIGATSNK	R	D	207	215	9	2	sp|Q8R4N0|CLYBL_MOUSE	Q8R4N0	CLYBL_MOUSE	Clybl	Citramalyl-CoA lyase, mitochondrial
ASIHEAWTDGK	K	E	423	433	11	2	sp|P57780|ACTN4_MOUSE	P57780	ACTN4_MOUSE	Actn4	Alpha-actinin-4
ASINSLLSDK	R	R	1453	1462	10	2	sp|Q64430|ATP7A_MOUSE	Q64430	ATP7A_MOUSE	Atp7a	Copper-transporting ATPase 1
ASISEPSDTDPELR	R	T	387	400	14	2	sp|Q3TAA7|S11IP_MOUSE	Q3TAA7	S11IP_MOUSE	Stk11ip	Serine/threonine-protein kinase 11-interacting protein
ASITPVLGSPSTK	R	R	688	700	13	2	sp|Q8K2H3|FA13B_MOUSE	Q8K2H3	FA13B_MOUSE	Fam13b	Protein FAM13B
ASIYQNQNSS	K	-	382	391	10	2	sp|Q61103|REQU_MOUSE	Q61103	REQU_MOUSE	Dpf2	Zinc finger protein ubi-d4
ASLAETDK	K	I	499	506	8	2	sp|P50516|VATA_MOUSE	P50516	VATA_MOUSE	Atp6v1a	V-type proton ATPase catalytic subunit A
ASLAETDKITLEVAK	K	L	499	513	15	2	sp|P50516|VATA_MOUSE	P50516	VATA_MOUSE	Atp6v1a	V-type proton ATPase catalytic subunit A
ASLAGSDGGSAR	R	S	74	85	12	2	sp|Q7TQJ8|WTIP_MOUSE	Q7TQJ8	WTIP_MOUSE	Wtip	Wilms tumor protein 1-interacting protein
ASLAPLASPGK	R	A	619	629	11	2	tr|A0A0N4SW73|A0A0N4SW73_MOUSE	A0A0N4SW73	A0A0N4SW73_MOUSE	Rab11fip5	Rab11 family-interacting protein 5
ASLASGNWR	R	S	263	271	9	2	sp|Q9QYH6|MAGD1_MOUSE	Q9QYH6	MAGD1_MOUSE	Maged1	Melanoma-associated antigen D1
ASLASLDSNPSTTEK	R	S	1288	1302	15	2	sp|Q8BZN6|DOC10_MOUSE	Q8BZN6	DOC10_MOUSE	Dock10	Dedicator of cytokinesis protein 10
ASLDAADSGR	R	G	1236	1245	10	2	sp|Q8CHG7|RPGF2_MOUSE	Q8CHG7	RPGF2_MOUSE	Rapgef2	Rap guanine nucleotide exchange factor 2
ASLDHTVR	K	A	39	46	8	2	sp|Q9DBM2|ECHP_MOUSE	Q9DBM2	ECHP_MOUSE	Ehhadh	Peroxisomal bifunctional enzyme
ASLEAAIADAEQR	R	G	335	347	13	2	sp|P11679|K2C8_MOUSE	P11679	K2C8_MOUSE	Krt8	Keratin, type II cytoskeletal 8
ASLEHQSHK	K	F	249	257	9	2	sp|P10923|OSTP_MOUSE	P10923	OSTP_MOUSE	Spp1	Osteopontin
ASLEIGESFPEGTK	R	G	1175	1188	14	2	tr|A0A1D5RLD1|A0A1D5RLD1_MOUSE	A0A1D5RLD1	A0A1D5RLD1_MOUSE	Myo9b	Unconventional myosin-IXb
ASLGSDDSTQAK	K	E	1291	1302	12	2	sp|P51830|ADCY9_MOUSE	P51830	ADCY9_MOUSE	Adcy9	Adenylate cyclase type 9
ASLGSSQSR	R	A	521	529	9	2	sp|Q6P3Y5|Z280C_MOUSE	Q6P3Y5	Z280C_MOUSE	Znf280c	Zinc finger protein 280C
ASLISAVSDK	R	L	229	238	10	2	sp|Q61187|TS101_MOUSE	Q61187	TS101_MOUSE	Tsg101	Tumor susceptibility gene 101 protein
ASLKPSDSPR	K	S	326	335	10	2	sp|Q6NXK2|ZN532_MOUSE	Q6NXK2	ZN532_MOUSE	Znf532	Zinc finger protein 532
ASLLESSAAGSPR	R	S	241	253	13	2	sp|D3YVF0|AKAP5_MOUSE	D3YVF0	AKAP5_MOUSE	Akap5	A-kinase anchor protein 5
ASLLPVETSQDLEDK	K	M	493	507	15	2	sp|Q7TT18|MCAF1_MOUSE	Q7TT18	MCAF1_MOUSE	Atf7ip	Activating transcription factor 7-interacting protein 1
ASLLQNESTNEQLQIHYK	R	V	171	188	18	3	sp|O88544|CSN4_MOUSE	O88544	CSN4_MOUSE	Cops4	COP9 signalosome complex subunit 4
ASLNGADIYSGCCTLK	K	I	246	261	16	2	sp|Q8R081|HNRPL_MOUSE	Q8R081	HNRPL_MOUSE	Hnrnpl	Heterogeneous nuclear ribonucleoprotein L
ASLPPHAGPATPLSPTR	M	L	2	18	17	2	sp|P21619|LMNB2_MOUSE	P21619	LMNB2_MOUSE	Lmnb2	Lamin-B2
ASLPVVR	R	S	168	174	7	2	sp|A2AQ25|SKT_MOUSE	A2AQ25	SKT_MOUSE	Skt	Sickle tail protein
ASLQELDLSSNK	K	L	222	233	12	2	sp|Q91VI7|RINI_MOUSE	Q91VI7	RINI_MOUSE	Rnh1	Ribonuclease inhibitor
ASLQNLLSASQAR	R	L	83	95	13	2	sp|P35505|FAAA_MOUSE	P35505	FAAA_MOUSE	Fah	Fumarylacetoacetase
ASLQPITTLGK	R	S	786	796	11	2	sp|Q8BKG3|PTK7_MOUSE	Q8BKG3	PTK7_MOUSE	Ptk7	Inactive tyrosine-protein kinase 7
ASLQSGQEGPGDSPGSQFSK	K	W	272	291	20	2	sp|Q9R1E0|FOXO1_MOUSE	Q9R1E0	FOXO1_MOUSE	Foxo1	Forkhead box protein O1
ASLSAPTVGPR	R	T	44	54	11	2	sp|Q9CPR8|NSE3_MOUSE	Q9CPR8	NSE3_MOUSE	Nsmce3	Non-structural maintenance of chromosomes element 3 homolog
ASLSDIGFGK	R	L	108	117	10	2	sp|Q04899|CDK18_MOUSE	Q04899	CDK18_MOUSE	Cdk18	Cyclin-dependent kinase 18
ASLSEIGFGK	R	M	179	188	10	2	sp|Q8K0D0|CDK17_MOUSE	Q8K0D0	CDK17_MOUSE	Cdk17	Cyclin-dependent kinase 17
ASLSPMDEPVPDSESPVEK	R	V	1370	1388	19	2	sp|P14873|MAP1B_MOUSE	P14873	MAP1B_MOUSE	Map1b	Microtubule-associated protein 1B
ASLSSSSTPQSK	K	G	322	333	12	2	sp|P98078|DAB2_MOUSE	P98078	DAB2_MOUSE	Dab2	Disabled homolog 2
ASLTEEK	R	E	345	351	7	2	sp|P06801|MAOX_MOUSE	P06801	MAOX_MOUSE	Me1	NADP-dependent malic enzyme
ASLTHEQQQSAR	K	L	163	174	12	2,3	sp|Q91VN4|MIC25_MOUSE	Q91VN4	MIC25_MOUSE	Chchd6	MIC
ASLVAQPSTSSQSVQTSGAK	R	A	15	34	20	2	sp|Q8K190|SMDC1_MOUSE	Q8K190	SMDC1_MOUSE	Saysd1	SAYSvFN domain-containing protein 1
ASLYNAVTTEDVEK	R	L	343	356	14	2	sp|Q99K85|SERC_MOUSE	Q99K85	SERC_MOUSE	Psat1	Phosphoserine aminotransferase
ASMGQASPESK	R	G	80	90	11	2	sp|Q9DC11|PXDC2_MOUSE	Q9DC11	PXDC2_MOUSE	Plxdc2	Plexin domain-containing protein 2
ASMLDISR	K	D	502	509	8	2	sp|Q64512|PTN13_MOUSE	Q64512	PTN13_MOUSE	Ptpn13	Tyrosine-protein phosphatase non-receptor type 13
ASMSEFLESEDGEVEQQR	K	T	540	557	18	2	sp|Q80U70|SUZ12_MOUSE	Q80U70	SUZ12_MOUSE	Suz12	Polycomb protein Suz12
ASNAHNPPSDR	K	D	468	478	11	2	sp|O70451|MOT2_MOUSE	O70451	MOT2_MOUSE	Slc16a7	Monocarboxylate transporter 2
ASNGDAWVEAHGK	R	L	147	159	13	2	sp|P38647|GRP75_MOUSE	P38647	GRP75_MOUSE	Hspa9	Stress-70 protein, mitochondrial
ASNNTASIAQAR	M	K	2	13	12	2	sp|P63213|GBG2_MOUSE	P63213	GBG2_MOUSE	Gng2	Guanine nucleotide-binding protein G(I)/G(S)/G(O) subunit gamma-2
ASNPDLR	R	R	677	683	7	2	sp|P83510|TNIK_MOUSE	P83510	TNIK_MOUSE	Tnik	Traf2 and NCK-interacting protein kinase
ASNSWTANSSPGEAR	M	E	2	16	15	2	sp|P70210|TEAD3_MOUSE	P70210	TEAD3_MOUSE	Tead3	Transcriptional enhancer factor TEF-5
ASPAAESPK	K	V	669	677	9	2	sp|Q64028|PHC1_MOUSE	Q64028	PHC1_MOUSE	Phc1	Polyhomeotic-like protein 1
ASPAAPLDGASPAQPSIR	R	Y	192	209	18	2,3	sp|Q80VC9|CAMP3_MOUSE	Q80VC9	CAMP3_MOUSE	Camsap3	Calmodulin-regulated spectrin-associated protein 3
ASPAGTAGGPVAGVATAGTGPVAAR	K	A	43	67	25	2,3	sp|Q8K0H5|TAF10_MOUSE	Q8K0H5	TAF10_MOUSE	Taf10	Transcription initiation factor TFIID subunit 10
ASPALGSGHHDGSGDSLEMSSLDR	R	A	93	116	24	2,3,4	sp|Q9CZW5|TOM70_MOUSE	Q9CZW5	TOM70_MOUSE	Tomm70	Mitochondrial import receptor subunit TOM70
ASPALVAK	K	D	155	162	8	2	sp|P70297|STAM1_MOUSE	P70297	STAM1_MOUSE	Stam	Signal transducing adapter molecule 1
ASPAPAPQIPAAAPLK	R	A	756	771	16	2	sp|F8VPZ9|BICRA_MOUSE	F8VPZ9	BICRA_MOUSE	Bicra	BRD4-interacting chromatin-remodeling complex-associated protein
ASPASGHQLSDQEEADHGR	K	G	102	120	19	2,3	sp|Q9QXY1|ZO3_MOUSE	Q9QXY1	ZO3_MOUSE	Tjp3	Tight junction protein ZO-3
ASPDASSNPEPAETR	R	E	442	456	15	2	sp|D3Z6Q9|BIN2_MOUSE	D3Z6Q9	BIN2_MOUSE	Bin2	Bridging integrator 2
ASPDQNASTHTPQSSAK	K	P	306	322	17	2,3	sp|Q99KN9|EPN4_MOUSE	Q99KN9	EPN4_MOUSE	Clint1	Clathrin interactor 1
ASPDSPLTR	R	W	69	77	9	2	sp|O88566|AXIN2_MOUSE	O88566	AXIN2_MOUSE	Axin2	Axin-2
ASPDYER	K	I	275	281	7	2	tr|Q3U7B5|Q3U7B5_MOUSE	Q3U7B5	Q3U7B5_MOUSE	Aldh3a2	Aldehyde dehydrogenase
ASPEDGQESPQHPK	K	K	1694	1707	14	2,3	tr|B9EKC5|B9EKC5_MOUSE	B9EKC5	B9EKC5_MOUSE	Cabin1	Calcineurin binding protein 1
ASPEEPGDSPPLR	K	R	842	854	13	2	sp|Q6GQT6|SCAP_MOUSE	Q6GQT6	SCAP_MOUSE	Scap	Sterol regulatory element-binding protein cleavage-activating protein
ASPEHPGSPGWR	M	G	2	13	12	2	sp|Q9D2Y5|SNX20_MOUSE	Q9D2Y5	SNX20_MOUSE	Snx20	Sorting nexin-20
ASPEMSDR	R	I	729	736	8	2	sp|Q99MI1|RB6I2_MOUSE	Q99MI1	RB6I2_MOUSE	Erc1	ELKS/Rab6-interacting/CAST family member 1
ASPEPEGETAGK	K	M	383	394	12	2	sp|Q8R3Y8|I2BP1_MOUSE	Q8R3Y8	I2BP1_MOUSE	Irf2bp1	Interferon regulatory factor 2-binding protein 1
ASPEPPDSAESALK	K	L	525	538	14	2	sp|Q8K3X4|I2BPL_MOUSE	Q8K3X4	I2BPL_MOUSE	Irf2bpl	Probable E3 ubiquitin-protein ligase IRF2BPL
ASPEPSALPAQR	R	T	620	631	12	2	sp|O35954|PITM1_MOUSE	O35954	PITM1_MOUSE	Pitpnm1	Membrane-associated phosphatidylinositol transfer protein 1
ASPESLDLTR	R	D	510	519	10	2	sp|P48437|PROX1_MOUSE	P48437	PROX1_MOUSE	Prox1	Prospero homeobox protein 1
ASPETLDHLPDEEK	K	G	396	409	14	2,3	sp|O88623|UBP2_MOUSE	O88623	UBP2_MOUSE	Usp2	Ubiquitin carboxyl-terminal hydrolase 2
ASPFEEDQNR	K	D	135	144	10	2	sp|Q80U58|PUM2_MOUSE	Q80U58	PUM2_MOUSE	Pum2	Pumilio homolog 2
ASPGGVSTSSSDGK	R	A	33	46	14	2	sp|O35126|ATN1_MOUSE	O35126	ATN1_MOUSE	Atn1	Atrophin-1
ASPGKDNYR	M	M	2	10	9	2	tr|Q4FJZ2|Q4FJZ2_MOUSE	Q4FJZ2	Q4FJZ2_MOUSE	Kpna6	Importin subunit alpha
ASPGLSMPSSSPPIK	R	K	90	104	15	2	sp|Q60980|KLF3_MOUSE	Q60980	KLF3_MOUSE	Klf3	Krueppel-like factor 3
ASPGPGELGK	R	V	44	53	10	2	sp|Q04888|SOX10_MOUSE	Q04888	SOX10_MOUSE	Sox10	Transcription factor SOX-10
ASPGPGGLSGGESLLVK	R	Q	222	238	17	2	sp|P58404|STRN4_MOUSE	P58404	STRN4_MOUSE	Strn4	Striatin-4
ASPINEDIR	R	S	599	607	9	2	sp|Q80TZ9|RERE_MOUSE	Q80TZ9	RERE_MOUSE	Rere	Arginine-glutamic acid dipeptide repeats protein
ASPITNDGEDEFVPSDGLDK	K	D	1386	1405	20	2	sp|Q64511|TOP2B_MOUSE	Q64511	TOP2B_MOUSE	Top2b	DNA topoisomerase 2-beta
ASPLGLQR	R	T	62	69	8	2	tr|E9Q7C4|E9Q7C4_MOUSE	E9Q7C4	E9Q7C4_MOUSE	Prr14l	Proline-rich 14-like
ASPLLSDK	R	H	1708	1715	8	2	sp|P59764|DOCK4_MOUSE	P59764	DOCK4_MOUSE	Dock4	Dedicator of cytokinesis protein 4
ASPNPVAMETR	R	N	438	448	11	2	sp|Q8BIH0|SP130_MOUSE	Q8BIH0	SP130_MOUSE	Sap130	Histone deacetylase complex subunit SAP130
ASPNSDDTVLSPQELQK	R	V	109	125	17	2	sp|Q8BHS6|ARMX3_MOUSE	Q8BHS6	ARMX3_MOUSE	Armcx3	Armadillo repeat-containing X-linked protein 3
ASPPAESMSVYR	R	S	1548	1559	12	2	sp|A2A690|TANC2_MOUSE	A2A690	TANC2_MOUSE	Tanc2	Protein TANC2
ASPPDTDGFSDVR	M	K	2	14	13	2	sp|P35569|IRS1_MOUSE	P35569	IRS1_MOUSE	Irs1	Insulin receptor substrate 1
ASPPLEGSR	R	F	72	80	9	2	sp|Q9D379|HYEP_MOUSE	Q9D379	HYEP_MOUSE	Ephx1	Epoxide hydrolase 1
ASPPLEVSEEQVAR	R	L	300	313	14	2	sp|Q8R1K1|UBAC2_MOUSE	Q8R1K1	UBAC2_MOUSE	Ubac2	Ubiquitin-associated domain-containing protein 2
ASPPLFQSR	R	G	970	978	9	2	sp|O54943|PER2_MOUSE	O54943	PER2_MOUSE	Per2	Period circadian protein homolog 2
ASPPPDAPEPR	R	L	503	513	11	2	sp|Q6P5G0|MK04_MOUSE	Q6P5G0	MK04_MOUSE	Mapk4	Mitogen-activated protein kinase 4
ASPPTLASATASPTATATAR	K	D	513	532	20	2	sp|Q99MZ3|MLXPL_MOUSE	Q99MZ3	MLXPL_MOUSE	Mlxipl	Carbohydrate-responsive element-binding protein
ASPQGFMTFK	R	D	129	138	10	2	sp|Q9Z1D9|ZN394_MOUSE	Q9Z1D9	ZN394_MOUSE	Znf394	Zinc finger protein 394
ASPQGGQIAIAMR	M	L	2	14	13	2	sp|Q8R023|PCGF1_MOUSE	Q8R023	PCGF1_MOUSE	Pcgf1	Polycomb group RING finger protein 1
ASPQQAQFPEVGSGAQT	R	-	126	142	17	2	tr|A0A0R4J1J1|A0A0R4J1J1_MOUSE	A0A0R4J1J1	A0A0R4J1J1_MOUSE	Pnkd	Probable hydrolase PNKD
ASPSASVK	R	T	176	183	8	2	tr|E9Q3R9|E9Q3R9_MOUSE	E9Q3R9	E9Q3R9_MOUSE	Zbtb21	Zinc finger and BTB domain-containing 21
ASPSPPLEPK	M	E	2	11	10	2	tr|Q8BKP2|Q8BKP2_MOUSE	Q8BKP2	Q8BKP2_MOUSE	Zfp189	Zinc finger protein 189
ASPSPQPSSQPLQINR	R	Q	143	158	16	2,3	sp|Q3UMY5|EMAL4_MOUSE	Q3UMY5	EMAL4_MOUSE	Eml4	Echinoderm microtubule-associated protein-like 4
ASPSQADSDER	R	E	997	1007	11	2	sp|Q64318|ZEB1_MOUSE	Q64318	ZEB1_MOUSE	Zeb1	Zinc finger E-box-binding homeobox 1
ASPSSDEDKPEVPPR	R	V	271	285	15	2,3	sp|Q99JZ7|ERRFI_MOUSE	Q99JZ7	ERRFI_MOUSE	Errfi1	ERBB receptor feedback inhibitor 1
ASPTDVHK	K	W	233	240	8	2	sp|Q8BQ30|PPR18_MOUSE	Q8BQ30	PPR18_MOUSE	Ppp1r18	Phostensin
ASPTPAELQPAEDTEDEAAAGSR	R	R	27	49	23	2	sp|Q2VPA6|HELQ_MOUSE	Q2VPA6	HELQ_MOUSE	Helq	Helicase POLQ-like
ASPTSTEEEQVMLR	K	N	487	500	14	2	sp|Q9EPW0|INP4A_MOUSE	Q9EPW0	INP4A_MOUSE	Inpp4a	Inositol polyphosphate-4-phosphatase type I A
ASPVADASR	M	R	2	10	9	2	sp|Q3U381|ZN692_MOUSE	Q3U381	ZN692_MOUSE	Znf692	Zinc finger protein 692
ASPVLAVR	R	R	2450	2457	8	2	sp|Q62407|SPEG_MOUSE	Q62407	SPEG_MOUSE	Speg	Striated muscle-specific serine/threonine-protein kinase
ASPVPGPGTPTR	R	T	128	139	12	2	sp|Q8BHL3|TB10B_MOUSE	Q8BHL3	TB10B_MOUSE	Tbc1d10b	TBC1 domain family member 10B
ASPVPGTPDR	R	L	1081	1090	10	2	sp|Q80TE4|SI1L2_MOUSE	Q80TE4	SI1L2_MOUSE	Sipa1l2	Signal-induced proliferation-associated 1-like protein 2
ASPVTAPSSGLHAAVR	R	L	841	856	16	2,3	sp|A2A7S8|K1522_MOUSE	A2A7S8	K1522_MOUSE	Kiaa1522	Uncharacterized protein KIAA1522
ASPVTSLK	R	A	924	931	8	2	sp|Q80WC3|TNC18_MOUSE	Q80WC3	TNC18_MOUSE	Tnrc18	Trinucleotide repeat-containing gene 18 protein
ASPVTTSPTAATTQNPVLSK	K	L	36	55	20	2	sp|Q6ZPI3|LCOR_MOUSE	Q6ZPI3	LCOR_MOUSE	Lcor	Ligand-dependent corepressor
ASQAQATPDPEPGL	R	-	433	446	14	2	sp|Q91X51|GORS1_MOUSE	Q91X51	GORS1_MOUSE	Gorasp1	Golgi reassembly-stacking protein 1
ASQASQEY	K	-	136	143	8	2	sp|P27661|H2AX_MOUSE	P27661	H2AX_MOUSE	H2ax	Histone H2AX
ASQGPVYK	R	G	58	65	8	2	sp|Q9CR86|CHSP1_MOUSE	Q9CR86	CHSP1_MOUSE	Carhsp1	Calcium-regulated heat stable protein 1
ASQGSNSLPSSAR	R	L	1248	1260	13	2	sp|E9Q9R9|DLG5_MOUSE	E9Q9R9	DLG5_MOUSE	Dlg5	Disks large homolog 5
ASQRPDVLTTGGGNPIGDK	R	L	20	38	19	2,3	sp|P24270|CATA_MOUSE	P24270	CATA_MOUSE	Cat	Catalase
ASQTIPLK	K	T	526	533	8	2	sp|O88909|S22A8_MOUSE	O88909	S22A8_MOUSE	Slc22a8	Organic anion transporter 3
ASQVAIGIR	K	D	190	198	9	2	sp|Q60604|SCIN_MOUSE	Q60604	SCIN_MOUSE	Scin	Scinderin
ASQVEPQSPGLGLR	R	A	2292	2305	14	2	sp|Q6PDK2|KMT2D_MOUSE	Q6PDK2	KMT2D_MOUSE	Kmt2d	Histone-lysine N-methyltransferase 2D
ASSAAPSGSGEAESVR	R	R	54	69	16	2	sp|Q7M753|PANK2_MOUSE	Q7M753	PANK2_MOUSE	Pank2	Pantothenate kinase 2, mitochondrial
ASSAQSSGSSGGPAVPTVQR	M	G	2	21	20	3	sp|Q78PY7|SND1_MOUSE	Q78PY7	SND1_MOUSE	Snd1	Staphylococcal nuclease domain-containing protein 1
ASSDGEGTMSR	R	P	323	333	11	2	sp|P35569|IRS1_MOUSE	P35569	IRS1_MOUSE	Irs1	Insulin receptor substrate 1
ASSDLSIASSEEDK	R	L	339	352	14	2	sp|O54988|SLK_MOUSE	O54988	SLK_MOUSE	Slk	STE20-like serine/threonine-protein kinase
ASSEDEAPGGQGK	K	R	435	447	13	2	sp|P18911|RARG_MOUSE	P18911	RARG_MOUSE	Rarg	Retinoic acid receptor gamma
ASSEDTLNKPGSASSGVAR	R	L	53	71	19	2,3	sp|Q5SXY1|CYTSB_MOUSE	Q5SXY1	CYTSB_MOUSE	Specc1	Cytospin-B
ASSEGAQGSVSPK	K	V	169	181	13	2	sp|Q9JKS4|LDB3_MOUSE	Q9JKS4	LDB3_MOUSE	Ldb3	LIM domain-binding protein 3
ASSEGGAATGAGLDSLHK	K	N	309	326	18	2	sp|Q9WV32|ARC1B_MOUSE	Q9WV32	ARC1B_MOUSE	Arpc1b	Actin-related protein 2/3 complex subunit 1B
ASSEIVTEGK	R	R	11	20	10	2	sp|Q8BUH8|SENP7_MOUSE	Q8BUH8	SENP7_MOUSE	Senp7	Sentrin-specific protease 7
ASSEQAEQPNQPSSPPGSENVVPR	M	E	2	25	24	3	sp|Q9R0A0|PEX14_MOUSE	Q9R0A0	PEX14_MOUSE	Pex14	Peroxisomal membrane protein PEX14
ASSFADMMGILK	K	D	233	244	12	2	sp|Q9CWE0|MFR1L_MOUSE	Q9CWE0	MFR1L_MOUSE	Mtfr1l	Mitochondrial fission regulator 1-like
ASSFDSSR	R	H	572	579	8	2	sp|Q9QYC1|PCX1_MOUSE	Q9QYC1	PCX1_MOUSE	Pcnx1	Pecanex-like protein 1
ASSFHEFAR	K	N	56	64	9	2	tr|A0A3Q4EHL1|A0A3Q4EHL1_MOUSE	A0A3Q4EHL1	A0A3Q4EHL1_MOUSE	Tbc1d22b	TBC1 domain family, member 22B
ASSFSGISILTR	K	G	379	390	12	2	sp|Q80TM6|R3HD2_MOUSE	Q80TM6	R3HD2_MOUSE	R3hdm2	R3H domain-containing protein 2
ASSFSGISVLTR	K	G	379	390	12	2	tr|B9EHE8|B9EHE8_MOUSE	B9EHE8	B9EHE8_MOUSE	R3hdm1	R3hdm1 protein
ASSGDISPYDNNSPVLSER	K	S	661	679	19	2	tr|A0A2X0U4H9|A0A2X0U4H9_MOUSE	A0A2X0U4H9	A0A2X0U4H9_MOUSE	ARHGAP6	ARHGAP6 (Fragment)
ASSGGGGGGLMEEMNK	R	L	256	271	16	2	sp|P70429|EVL_MOUSE	P70429	EVL_MOUSE	Evl	Ena/VASP-like protein
ASSHSSQSQGGGSVTK	R	K	402	417	16	2,3	sp|P48678|LMNA_MOUSE	P48678	LMNA_MOUSE	Lmna	Prelamin-A/C
ASSHSSSPVPQGSSSDVFFK	M	K	2	21	20	2	tr|Q91ZJ4|Q91ZJ4_MOUSE	Q91ZJ4	Q91ZJ4_MOUSE	Vps54	Vacuolar protein sorting-associated protein 54
ASSHTVLMR	M	L	2	10	9	2	sp|Q9Z0S1|BPNT1_MOUSE	Q9Z0S1	BPNT1_MOUSE	Bpnt1	3'(2'),5'-bisphosphate nucleotidase 1
ASSIDSASNTELQTHDMSSDEK	R	K	998	1019	22	2,3	tr|A0A0A6YXL6|A0A0A6YXL6_MOUSE	A0A0A6YXL6	A0A0A6YXL6_MOUSE	Lrba	Lipopolysaccharide-responsive and beige-like anchor protein
ASSIVVSGTPIR	R	R	163	174	12	2	sp|P35505|FAAA_MOUSE	P35505	FAAA_MOUSE	Fah	Fumarylacetoacetase
ASSLDLEEPR	R	F	480	489	10	2	tr|G3X9F6|G3X9F6_MOUSE	G3X9F6	G3X9F6_MOUSE	Sh3tc1	SH3 domain and tetratricopeptide repeats 1
ASSLEDLVLK	R	E	243	252	10	2	tr|O70349|O70349_MOUSE	O70349	O70349_MOUSE	SKI	Uncharacterized protein SKI
ASSLGETDESSELR	R	V	580	593	14	2	sp|Q8BWW9|PKN2_MOUSE	Q8BWW9	PKN2_MOUSE	Pkn2	Serine/threonine-protein kinase N2
ASSLIEEAK	K	K	1162	1170	9	2	sp|P26039|TLN1_MOUSE	P26039	TLN1_MOUSE	Tln1	Talin-1
ASSLIEEAKK	K	A	1162	1171	10	2	sp|P26039|TLN1_MOUSE	P26039	TLN1_MOUSE	Tln1	Talin-1
ASSLLAQR	R	R	45	52	8	2	sp|Q61070|EI24_MOUSE	Q61070	EI24_MOUSE	Ei24	Etoposide-induced protein 2.4
ASSLNENVDHSALLK	R	L	98	112	15	2,3	sp|Q6R891|NEB2_MOUSE	Q6R891	NEB2_MOUSE	Ppp1r9b	Neurabin-2
ASSLNFLNK	R	S	575	583	9	1,2	tr|D3YXZ3|D3YXZ3_MOUSE	D3YXZ3	D3YXZ3_MOUSE	Klc2	Kinesin light chain
ASSNESLVANR	K	L	286	296	11	2	sp|Q61029|LAP2B_MOUSE	Q61029	LAP2B_MOUSE	Tmpo	Lamina-associated polypeptide 2, isoforms beta/delta/epsilon/gamma
ASSPAESSPEDSGYMR	K	M	721	736	16	2	sp|P81122|IRS2_MOUSE	P81122	IRS2_MOUSE	Irs2	Insulin receptor substrate 2
ASSPDPPSPLLVR	M	L	2	14	13	2	sp|Q3UIR3|DTX3L_MOUSE	Q3UIR3	DTX3L_MOUSE	Dtx3l	E3 ubiquitin-protein ligase DTX3L
ASSPEGEEPASPQQSK	R	S	336	351	16	2	sp|Q9CSB4|PAR3L_MOUSE	Q9CSB4	PAR3L_MOUSE	Pard3b	Partitioning defective 3 homolog B
ASSPGPQMQDAFLSPLSNK	R	G	1186	1204	19	2	sp|Q69ZJ7|RIC1_MOUSE	Q69ZJ7	RIC1_MOUSE	Ric1	Guanine nucleotide exchange factor subunit RIC1
ASSPGYIDSPTYSR	R	Q	371	384	14	2	sp|Q69ZX8|ABLM3_MOUSE	Q69ZX8	ABLM3_MOUSE	Ablim3	Actin-binding LIM protein 3
ASSPPDR	R	I	73	79	7	2	sp|Q3UL36|ARGL1_MOUSE	Q3UL36	ARGL1_MOUSE	Arglu1	Arginine and glutamate-rich protein 1
ASSPSASSSSSFR	K	W	378	390	13	2	sp|Q8CHP0|ZC3H3_MOUSE	Q8CHP0	ZC3H3_MOUSE	Zc3h3	Zinc finger CCCH domain-containing protein 3
ASSPSDTFSNK	K	D	961	971	11	2	sp|Q56A10|ZN608_MOUSE	Q56A10	ZN608_MOUSE	Znf608	Zinc finger protein 608
ASSPSLFSTEGK	R	P	629	640	12	2	sp|Q8R550|SH3K1_MOUSE	Q8R550	SH3K1_MOUSE	Sh3kbp1	SH3 domain-containing kinase-binding protein 1
ASSPSLFSTEGKPK	R	M	629	642	14	2	sp|Q8R550|SH3K1_MOUSE	Q8R550	SH3K1_MOUSE	Sh3kbp1	SH3 domain-containing kinase-binding protein 1
ASSPSLR	K	K	605	611	7	2	sp|Q9ERG0|LIMA1_MOUSE	Q9ERG0	LIMA1_MOUSE	Lima1	LIM domain and actin-binding protein 1
ASSPSPLTVGTAESQR	K	K	541	556	16	2	sp|Q91YD3|DCP1A_MOUSE	Q91YD3	DCP1A_MOUSE	Dcp1a	mRNA-decapping enzyme 1A
ASSPVFGATSTVK	R	A	324	336	13	2	sp|Q80YR6|CTIP_MOUSE	Q80YR6	CTIP_MOUSE	Rbbp8	DNA endonuclease RBBP8
ASSPVGVPSPQPSR	M	A	2	15	14	2	sp|Q9QZS5|SGK2_MOUSE	Q9QZS5	SGK2_MOUSE	Sgk2	Serine/threonine-protein kinase Sgk2
ASSPVTAATFITENR	K	E	291	305	15	2	sp|Q8K298|ANLN_MOUSE	Q8K298	ANLN_MOUSE	Anln	Anillin
ASSQDGLETLK	R	K	554	564	11	2	sp|Q9D067|MDM1_MOUSE	Q9D067	MDM1_MOUSE	Mdm1	Nuclear protein MDM1
ASSRVSGGFPEDSSK	R	E	124	138	15	2,3	sp|O70439|STX7_MOUSE	O70439	STX7_MOUSE	Stx7	Syntaxin-7
ASSSADVGISK	K	S	838	848	11	2	tr|B2RUK2|B2RUK2_MOUSE	B2RUK2	B2RUK2_MOUSE	Erbin	Erbb2 interacting protein
ASSSDDEGGPR	K	T	681	691	11	2	sp|Q9WTQ5|AKA12_MOUSE	Q9WTQ5	AKA12_MOUSE	Akap12	A-kinase anchor protein 12
ASSSGNDDDLTIPR	M	A	2	15	14	2	sp|Q91WV0|NC2B_MOUSE	Q91WV0	NC2B_MOUSE	Dr1	Protein Dr1
ASSSSSIASSYPVSR	R	S	229	243	15	2	sp|Q80U35|ARHGH_MOUSE	Q80U35	ARHGH_MOUSE	Arhgef17	Rho guanine nucleotide exchange factor 17
ASSTGTESSDDFEER	K	D	451	465	15	2	sp|Q6PGG2|GMIP_MOUSE	Q6PGG2	GMIP_MOUSE	Gmip	GEM-interacting protein
ASSTLDNLFK	K	E	46	55	10	2	sp|P97816|S100G_MOUSE	P97816	S100G_MOUSE	S100g	Protein S100-G
ASSTNLAGAQPAK	K	P	1364	1376	13	2	sp|Q80U93|NU214_MOUSE	Q80U93	NU214_MOUSE	Nup214	Nuclear pore complex protein Nup214
ASSVGVLSPQK	R	K	483	493	11	2	tr|Q80Y32|Q80Y32_MOUSE	Q80Y32	Q80Y32_MOUSE	Hmgxb4	HMG box domain-containing 4
ASSVYTR	R	S	337	343	7	2	sp|P51682|CCR5_MOUSE	P51682	CCR5_MOUSE	Ccr5	C-C chemokine receptor type 5
ASSWPHR	K	R	988	994	7	2	sp|E9Q7D5|ARHG5_MOUSE	E9Q7D5	ARHG5_MOUSE	Arhgef5	Rho guanine nucleotide exchange factor 5
ASTFNPR	M	E	2	8	7	2	tr|A0A0R4J1V0|A0A0R4J1V0_MOUSE	A0A0R4J1V0	A0A0R4J1V0_MOUSE	Pdzk1	Na(+)/H(+) exchange regulatory cofactor NHE-RF3
ASTGPHLANGYTTAVTSPMK	K	E	204	223	20	3	sp|Q9D279|MISP_MOUSE	Q9D279	MISP_MOUSE	Misp	Mitotic interactor and substrate of PLK1
ASTIEMPQQAR	R	Q	15	25	11	2	sp|P61014|PPLA_MOUSE	P61014	PPLA_MOUSE	Pln	Cardiac phospholamban
ASTIFLSK	R	S	65	72	8	2	sp|Q8BGU5|CCNY_MOUSE	Q8BGU5	CCNY_MOUSE	Ccny	Cyclin-Y
ASTPDWPSQDPQPGLQR	R	S	345	361	17	2	sp|Q9D279|MISP_MOUSE	Q9D279	MISP_MOUSE	Misp	Mitotic interactor and substrate of PLK1
ASTPLPLSSR	R	G	17	26	10	2	sp|O35929|REM1_MOUSE	O35929	REM1_MOUSE	Rem1	GTP-binding protein REM 1
ASTQHSEEEVDGLHR	K	D	1350	1364	15	3	sp|A2AL36|CNTRL_MOUSE	A2AL36	CNTRL_MOUSE	Cntrl	Centriolin
ASTSDGILR	R	G	364	372	9	2	sp|Q91V93|RHBT2_MOUSE	Q91V93	RHBT2_MOUSE	Rhobtb2	Rho-related BTB domain-containing protein 2
ASTSPQKPLDLK	R	Q	777	788	12	2	tr|E9Q9V3|E9Q9V3_MOUSE	E9Q9V3	E9Q9V3_MOUSE	Ncor2	Nuclear receptor corepressor 2
ASTSTEAPQPQR	K	H	1257	1268	12	2	tr|A0A0A6YXL6|A0A0A6YXL6_MOUSE	A0A0A6YXL6	A0A0A6YXL6_MOUSE	Lrba	Lipopolysaccharide-responsive and beige-like anchor protein
ASTTQPEDLGVLNASAQK	K	S	384	401	18	2,3	sp|Q8BGS1|E41L5_MOUSE	Q8BGS1	E41L5_MOUSE	Epb41l5	Band 4.1-like protein 5
ASTVPIIGSPSSK	R	R	518	530	13	2	sp|Q8BGI4|FA13A_MOUSE	Q8BGI4	FA13A_MOUSE	Fam13a	Protein FAM13A
ASTVSPGGYMVPK	R	G	1056	1068	13	2	sp|Q6PAL7|AHDC1_MOUSE	Q6PAL7	AHDC1_MOUSE	Ahdc1	Transcription factor Gibbin
ASTYGVAVR	R	V	42	50	9	2	sp|P59242|CING_MOUSE	P59242	CING_MOUSE	Cgn	Cingulin
ASTYSLEGR	R	M	336	344	9	2	sp|Q8CAF4|NHSL1_MOUSE	Q8CAF4	NHSL1_MOUSE	Nhsl1	NHS-like protein 1
ASVALTPTAPSR	R	T	1144	1155	12	2	sp|Q922B9|ITPI2_MOUSE	Q922B9	ITPI2_MOUSE	Itprid2	Protein ITPRID2
ASVASDPESPPGGNEPAAASGQR	K	L	7	29	23	2,3	sp|Q9D0L8|MCES_MOUSE	Q9D0L8	MCES_MOUSE	Rnmt	mRNA cap guanine-N7 methyltransferase
ASVAVHSPQK	K	S	46	55	10	2	sp|O88845|AKA10_MOUSE	O88845	AKA10_MOUSE	Akap10	A-kinase anchor protein 10, mitochondrial
ASVEDADTQNK	K	V	299	309	11	2	sp|Q99KJ8|DCTN2_MOUSE	Q99KJ8	DCTN2_MOUSE	Dctn2	Dynactin subunit 2
ASVGQSPVLPSTTFK	K	L	628	642	15	2	sp|Q6NXI6|RPRD2_MOUSE	Q6NXI6	RPRD2_MOUSE	Rprd2	Regulation of nuclear pre-mRNA domain-containing protein 2
ASVGSLPGLR	R	I	566	575	10	2	sp|Q6IR34|GPSM1_MOUSE	Q6IR34	GPSM1_MOUSE	Gpsm1	G-protein-signaling modulator 1
ASVNEKETSTL	K	-	361	371	11	2	sp|P97468|CML1_MOUSE	P97468	CML1_MOUSE	Cmklr1	Chemerin-like receptor 1
ASVPAALASPSAR	K	V	347	359	13	2	tr|B2KFM4|B2KFM4_MOUSE	B2KFM4	B2KFM4_MOUSE	Sox5	Transcription factor SOX-5
ASVQMATPGAWK	K	Q	1030	1041	12	2	sp|Q8K4L3|SVIL_MOUSE	Q8K4L3	SVIL_MOUSE	Svil	Supervillin
ASVRGSSEDDEDTR	R	T	144	157	14	2	sp|Q6DVA0|LEMD2_MOUSE	Q6DVA0	LEMD2_MOUSE	Lemd2	LEM domain-containing protein 2
ASVSDLSPR	R	E	237	245	9	2	sp|Q569Z6|TR150_MOUSE	Q569Z6	TR150_MOUSE	Thrap3	Thyroid hormone receptor-associated protein 3
ASVSGPNSPSESR	K	R	109	121	13	2	sp|Q9QUS6|TRIM1_MOUSE	Q9QUS6	TRIM1_MOUSE	Mid2	Probable E3 ubiquitin-protein ligase MID2
ASVSGPNSPSETR	K	R	89	101	13	2	sp|O70583|TRI18_MOUSE	O70583	TRI18_MOUSE	Mid1	E3 ubiquitin-protein ligase Midline-1
ASVSTNQDTDENDQELGMK	R	N	886	904	19	2	sp|P58871|TB182_MOUSE	P58871	TB182_MOUSE	Tnks1bp1	182 kDa tankyrase-1-binding protein
ASWGADK	R	S	692	698	7	2	sp|Q62179|SEM4B_MOUSE	Q62179	SEM4B_MOUSE	Sema4b	Semaphorin-4B
ASWGASR	G	A	331	337	7	2	sp|Q91W92|BORG5_MOUSE	Q91W92	BORG5_MOUSE	Cdc42ep1	Cdc42 effector protein 1
ASYILMEK	R	I	393	400	8	2	sp|P51855|GSHB_MOUSE	P51855	GSHB_MOUSE	Gss	Glutathione synthetase
ASYSGTSPSHSFISGEPDR	R	V	353	371	19	2,3	sp|Q8K1N2|PHLB2_MOUSE	Q8K1N2	PHLB2_MOUSE	Phldb2	Pleckstrin homology-like domain family B member 2
ATAAFILANEHNVALFK	R	H	196	212	17	2,3	sp|Q8BKC5|IPO5_MOUSE	Q8BKC5	IPO5_MOUSE	Ipo5	Importin-5
ATAEEISSK	K	T	98	106	9	2	sp|Q9CQ62|DECR_MOUSE	Q9CQ62	DECR_MOUSE	Decr1	2,4-dienoyl-CoA reductase [(3E)-enoyl-CoA-producing], mitochondrial
ATAISLMR	R	K	189	196	8	2	sp|O55201|SPT5H_MOUSE	O55201	SPT5H_MOUSE	Supt5h	Transcription elongation factor SPT5
ATALSPPR	M	G	2	9	8	2	sp|Q8R0L1|STAP2_MOUSE	Q8R0L1	STAP2_MOUSE	Stap2	Signal-transducing adaptor protein 2
ATAMTVSSKLR	M	G	2	12	11	2	sp|O35459|ECH1_MOUSE	O35459	ECH1_MOUSE	Ech1	Delta(3,5)-Delta(2,4)-dienoyl-CoA isomerase, mitochondrial
ATANSQVMGSANSTLR	R	A	393	408	16	2	tr|I7HPW4|I7HPW4_MOUSE	I7HPW4	I7HPW4_MOUSE	Gprc5c	G protein-coupled receptor, family C, group 5, member C
ATAPGAASGEAEGDAK	M	G	2	17	16	2	tr|A3KGL9|A3KGL9_MOUSE	A3KGL9	A3KGL9_MOUSE	Hmgn2	Non-histone chromosomal protein HMG-17
ATAPQTQHVSPMR	R	Q	124	136	13	2,3	sp|P57776|EF1D_MOUSE	P57776	EF1D_MOUSE	Eef1d	Elongation factor 1-delta
ATAQEAQSLGGR	R	C	46	57	12	2	sp|Q99L04|DHRS1_MOUSE	Q99L04	DHRS1_MOUSE	Dhrs1	Dehydrogenase/reductase SDR family member 1
ATATPVQQQR	M	A	2	11	10	2	sp|P14733|LMNB1_MOUSE	P14733	LMNB1_MOUSE	Lmnb1	Lamin-B1
ATAVMPDGQFK	K	D	17	27	11	2	sp|P35700|PRDX1_MOUSE	P35700	PRDX1_MOUSE	Prdx1	Peroxiredoxin-1
ATCIGNNSAAAVSMLK	K	Q	161	176	16	2	sp|Q9R1P0|PSA4_MOUSE	Q9R1P0	PSA4_MOUSE	Psma4	Proteasome subunit alpha type-4
ATDAEADVASLNR	K	R	78	90	13	2	sp|P58774|TPM2_MOUSE	P58774	TPM2_MOUSE	Tpm2	Tropomyosin beta chain
ATDDDMQSLASLMSVK	R	P	163	178	16	2	sp|Q99MS7|EH1L1_MOUSE	Q99MS7	EH1L1_MOUSE	Ehbp1l1	EH domain-binding protein 1-like protein 1
ATDDKSSPTLDSANDLPR	M	S	2	19	18	2	sp|Q9Z1T6|FYV1_MOUSE	Q9Z1T6	FYV1_MOUSE	Pikfyve	1-phosphatidylinositol 3-phosphate 5-kinase
ATDFVVDR	K	A	181	188	8	2	sp|P54071|IDHP_MOUSE	P54071	IDHP_MOUSE	Idh2	Isocitrate dehydrogenase [NADP], mitochondrial
ATDFVVPGPGK	R	V	141	151	11	2	sp|O88844|IDHC_MOUSE	O88844	IDHC_MOUSE	Idh1	Isocitrate dehydrogenase [NADP] cytoplasmic
ATDPASPHIGR	R	S	45	55	11	2	sp|Q8K4L3|SVIL_MOUSE	Q8K4L3	SVIL_MOUSE	Svil	Supervillin
ATDSWALAVDEQEAAVK	M	S	2	18	17	2	sp|Q61655|DD19A_MOUSE	Q61655	DD19A_MOUSE	Ddx19a	ATP-dependent RNA helicase DDX19A
ATDVMIAGK	R	V	206	214	9	2	sp|P50247|SAHH_MOUSE	P50247	SAHH_MOUSE	Ahcy	Adenosylhomocysteinase
ATEDGEDEASDEQK	R	D	1425	1438	14	2	sp|Q80V62|FACD2_MOUSE	Q80V62	FACD2_MOUSE	Fancd2	Fanconi anemia group D2 protein homolog
ATEDVGSGVALVAR	K	R	83	96	14	2	sp|Q8JZV7|NAGA_MOUSE	Q8JZV7	NAGA_MOUSE	Amdhd2	N-acetylglucosamine-6-phosphate deacetylase
ATEEDGSEQKVPEATNR	K	R	63	79	17	2,3	sp|P32261|ANT3_MOUSE	P32261	ANT3_MOUSE	Serpinc1	Antithrombin-III
ATEEIEDR	K	E	1301	1308	8	2	sp|Q9EQW7|KI13A_MOUSE	Q9EQW7	KI13A_MOUSE	Kif13a	Kinesin-like protein KIF13A
ATEEPSGTGSDELIK	R	S	33	47	15	2	sp|O54724|CAVN1_MOUSE	O54724	CAVN1_MOUSE	Cavin1	Caveolae-associated protein 1
ATEGDVELELETETSGPERPPEKPR	M	K	2	26	25	3	sp|Q9CR41|HYPK_MOUSE	Q9CR41	HYPK_MOUSE	Hypk	Huntingtin-interacting protein K
ATEIGSPPR	M	F	2	10	9	2	sp|Q8K4P0|WDR33_MOUSE	Q8K4P0	WDR33_MOUSE	Wdr33	pre-mRNA 3' end processing protein WDR33
ATELFVQYLATCSYR	K	H	48	62	15	2	sp|Q9JKP8|CHRC1_MOUSE	Q9JKP8	CHRC1_MOUSE	Chrac1	Chromatin accessibility complex protein 1
ATENDIYNFFSPLNPVR	R	V	300	316	17	2	sp|O35737|HNRH1_MOUSE	O35737	HNRH1_MOUSE	Hnrnph1	Heterogeneous nuclear ribonucleoprotein H
ATEPAGAGGAAGQR	R	T	90	103	14	2	tr|E9Q3V2|E9Q3V2_MOUSE	E9Q3V2	E9Q3V2_MOUSE	Slc35a3	UDP-N-acetylglucosamine transporter (Fragment)
ATFDAISK	K	T	239	246	8	2	sp|P25444|RS2_MOUSE	P25444	RS2_MOUSE	Rps2	40S ribosomal protein S2
ATFSGSSGR	R	L	599	607	9	2	sp|P81122|IRS2_MOUSE	P81122	IRS2_MOUSE	Irs2	Insulin receptor substrate 2
ATFSSMSGLDSVSDSGEGR	K	G	490	508	19	2	tr|F6TFN2|F6TFN2_MOUSE	F6TFN2	F6TFN2_MOUSE	Lmo7	LIM domain only 7 (Fragment)
ATFSSVPR	R	A	1495	1502	8	2	tr|B1B0C7|B1B0C7_MOUSE	B1B0C7	B1B0C7_MOUSE	Hspg2	Basement membrane-specific heparan sulfate proteoglycan core protein
ATGAALTPTEER	R	R	1312	1323	12	2	tr|A0A1D5RLD1|A0A1D5RLD1_MOUSE	A0A1D5RLD1	A0A1D5RLD1_MOUSE	Myo9b	Unconventional myosin-IXb
ATGDGSSPELPSLER	R	K	1012	1026	15	2	tr|E9Q7S1|E9Q7S1_MOUSE	E9Q7S1	E9Q7S1_MOUSE	Zfp106	Zinc finger protein 106
ATGEADVEFVTHEDAVAAMSK	R	D	218	238	21	3	tr|D3YWT1|D3YWT1_MOUSE	D3YWT1	D3YWT1_MOUSE	Hnrnph3	Heterogeneous nuclear ribonucleoprotein H3
ATGPPVSELITK	K	A	35	46	12	2	sp|P43276|H15_MOUSE	P43276	H15_MOUSE	H1-5	Histone H1.5
ATHLESGLK	K	L	600	608	9	2	sp|O88576|S6A18_MOUSE	O88576	S6A18_MOUSE	Slc6a18	Sodium-dependent neutral amino acid transporter B(0)AT3
ATHVPENSDTEQDVFTAK	R	P	1351	1368	18	2,3	tr|E9Q7S1|E9Q7S1_MOUSE	E9Q7S1	E9Q7S1_MOUSE	Zfp106	Zinc finger protein 106
ATISDEEIER	K	Q	196	205	10	2	sp|Q8BJF9|CHM2B_MOUSE	Q8BJF9	CHM2B_MOUSE	Chmp2b	Charged multivesicular body protein 2b
ATISNDGATILK	K	L	56	67	12	2	sp|P80313|TCPH_MOUSE	P80313	TCPH_MOUSE	Cct7	T-complex protein 1 subunit eta
ATLEQTER	R	S	1697	1704	8	2	tr|G3UW82|G3UW82_MOUSE	G3UW82	G3UW82_MOUSE	Myh2	Myosin, heavy polypeptide 2, skeletal muscle, adult
ATLGGNFR	R	V	2536	2543	8	2	sp|A2ARV4|LRP2_MOUSE	A2ARV4	LRP2_MOUSE	Lrp2	Low-density lipoprotein receptor-related protein 2
ATLPDADK	K	E	556	563	8	2	sp|Q7TPR4|ACTN1_MOUSE	Q7TPR4	ACTN1_MOUSE	Actn1	Alpha-actinin-1
ATLPSPDKLPGFK	K	M	831	843	13	2	sp|Q02053|UBA1_MOUSE	Q02053	UBA1_MOUSE	Uba1	Ubiquitin-like modifier-activating enzyme 1
ATLQAALCLENFSSQVVER	R	H	14	32	19	2	sp|P59999|ARPC4_MOUSE	P59999	ARPC4_MOUSE	Arpc4	Actin-related protein 2/3 complex subunit 4
ATLSEPGEEPQHPSPP	R	-	179	194	16	2	sp|Q60829|PPR1B_MOUSE	Q60829	PPR1B_MOUSE	Ppp1r1b	Protein phosphatase 1 regulatory subunit 1B
ATNFLAHEK	M	I	2	10	9	2	sp|P57776|EF1D_MOUSE	P57776	EF1D_MOUSE	Eef1d	Elongation factor 1-delta
ATNIEVLSNTFQFTNEAR	R	E	331	348	18	2	sp|Q91W50|CSDE1_MOUSE	Q91W50	CSDE1_MOUSE	Csde1	Cold shock domain-containing protein E1
ATNLTVSAVR	R	F	152	161	10	2	tr|Q3UDA8|Q3UDA8_MOUSE	Q3UDA8	Q3UDA8_MOUSE	Cpt2	Carn_acyltransf domain-containing protein
ATPEASGSGEK	M	V	2	12	11	2	sp|Q9CQX2|CYB5B_MOUSE	Q9CQX2	CYB5B_MOUSE	Cyb5b	Cytochrome b5 type B
ATPEDLVR	R	R	43	50	8	2	sp|Q8C804|SPICE_MOUSE	Q8C804	SPICE_MOUSE	Spice1	Spindle and centriole-associated protein 1
ATPEPGDDGEPGR	R	S	428	440	13	2	tr|E9PUF7|E9PUF7_MOUSE	E9PUF7	E9PUF7_MOUSE	Arhgef1	Rho guanine nucleotide exchange factor 1
ATPEPSGTPSSDTVSR	R	L	417	432	16	2	sp|O89053|COR1A_MOUSE	O89053	COR1A_MOUSE	Coro1a	Coronin-1A
ATPETSPLPLK	K	I	737	747	11	2	sp|Q3UFT3|GARE1_MOUSE	Q3UFT3	GARE1_MOUSE	Garem1	GRB2-associated and regulator of MAPK protein
ATPLNSESPVR	R	T	429	439	11	2	sp|E9Q3C1|C2CD2_MOUSE	E9Q3C1	C2CD2_MOUSE	C2cd2	C2 domain-containing protein 2
ATPSENLVPSSAR	R	V	202	214	13	2	sp|Q8BTV2|CPSF7_MOUSE	Q8BTV2	CPSF7_MOUSE	Cpsf7	Cleavage and polyadenylation specificity factor subunit 7
ATPTESPEKPPPPAVQR	K	D	273	289	17	2,3	sp|Q8C3W1|CA198_MOUSE	Q8C3W1	CA198_MOUSE		Uncharacterized protein C1orf198 homolog
ATPTMSEESPLDLTGK	R	V	1697	1712	16	2	sp|G3X9J0|SI1L3_MOUSE	G3X9J0	SI1L3_MOUSE	Sipa1l3	Signal-induced proliferation-associated 1-like protein 3
ATPTTAPGTSPR	R	A	469	480	12	2	sp|Q8VHH5|AGAP3_MOUSE	Q8VHH5	AGAP3_MOUSE	Agap3	Arf-GAP with GTPase, ANK repeat and PH domain-containing protein 3
ATQALVLAPTR	K	E	100	110	11	2	sp|P60843|IF4A1_MOUSE	P60843	IF4A1_MOUSE	Eif4a1	Eukaryotic initiation factor 4A-I
ATQEAFMK	K	R	323	330	8	2	sp|Q91Y97|ALDOB_MOUSE	Q91Y97	ALDOB_MOUSE	Aldob	Fructose-bisphosphate aldolase B
ATQNPSTSPQPAK	R	S	659	671	13	2	tr|A2AEG2|A2AEG2_MOUSE	A2AEG2	A2AEG2_MOUSE	Ofd1	Centriole and centriolar satellite protein OFD1
ATSAETVESENHEALSGPEK	K	H	14	33	20	2,3	sp|Q76LS9|MINY1_MOUSE	Q76LS9	MINY1_MOUSE	Mindy1	Ubiquitin carboxyl-terminal hydrolase MINDY-1
ATSASSHLNK	M	G	2	11	10	2	sp|P15105|GLNA_MOUSE	P15105	GLNA_MOUSE	Glul	Glutamine synthetase
ATSDESDISFGK	R	Y	209	220	12	2	sp|Q9Z0S5|CLD15_MOUSE	Q9Z0S5	CLD15_MOUSE	Cldn15	Claudin-15
ATSDSGGDGLEAALK	K	S	260	274	15	2	sp|E9Q6J5|BD1L1_MOUSE	E9Q6J5	BD1L1_MOUSE	Bod1l	Biorientation of chromosomes in cell division protein 1-like 1
ATSEGESLR	R	R	2497	2505	9	2	sp|Q62407|SPEG_MOUSE	Q62407	SPEG_MOUSE	Speg	Striated muscle-specific serine/threonine-protein kinase
ATSFSSVR	R	D	62	69	8	2	tr|D7EYE4|D7EYE4_MOUSE	D7EYE4	D7EYE4_MOUSE	Zfp185	Zinc finger protein 185
ATSFSYLDR	K	T	95	103	9	2	sp|Q924W7|DEN2B_MOUSE	Q924W7	DEN2B_MOUSE	Dennd2b	DENN domain-containing protein 2B
ATSGSSLPVGINR	R	Q	325	337	13	2	tr|A0A5F8MPI9|A0A5F8MPI9_MOUSE	A0A5F8MPI9	A0A5F8MPI9_MOUSE	Rapgef1	Rap guanine nucleotide exchange factor (GEF) 1
ATSPAAPPPR	R	L	170	179	10	2	sp|Q70IV5|SYNEM_MOUSE	Q70IV5	SYNEM_MOUSE	Synm	Synemin
ATSPDAAPK	K	A	422	430	9	2	sp|Q61510|TRI25_MOUSE	Q61510	TRI25_MOUSE	Trim25	E3 ubiquitin/ISG15 ligase TRIM25
ATSPDPGAPK	R	T	136	145	10	2	sp|Q61574|FOXS1_MOUSE	Q61574	FOXS1_MOUSE	Foxs1	Forkhead box protein S1
ATSPESTSR	R	S	470	478	9	2	sp|Q6ZQ03|FNBP4_MOUSE	Q6ZQ03	FNBP4_MOUSE	Fnbp4	Formin-binding protein 4
ATSPPHLDGTSNPESTVPEK	K	K	526	545	20	2,3	sp|Q60953|PML_MOUSE	Q60953	PML_MOUSE	Pml	Protein PML
ATSPQKSPLVPK	M	S	2	13	12	2	sp|Q9EPC1|PARVA_MOUSE	Q9EPC1	PARVA_MOUSE	Parva	Alpha-parvin
ATSPSSSVSGDFDDGHHSVPTPGPSR	R	K	8	33	26	3	tr|D3Z1N4|D3Z1N4_MOUSE	D3Z1N4	D3Z1N4_MOUSE	Pbrm1	Protein polybromo-1
ATSPSTLVSTGPSSR	K	S	783	797	15	2	sp|P27546|MAP4_MOUSE	P27546	MAP4_MOUSE	Map4	Microtubule-associated protein 4
ATSPVANGGVLAAVSK	R	E	155	170	16	2	sp|Q9D1R2|KTI12_MOUSE	Q9D1R2	KTI12_MOUSE	Kti12	Protein KTI12 homolog
ATSQVVAGTK	K	Y	306	315	10	2	sp|O08677|KNG1_MOUSE	O08677	KNG1_MOUSE	Kng1	Kininogen-1
ATSSSSSSSGVGMSVGQGR	R	G	395	413	19	2	sp|P21619|LMNB2_MOUSE	P21619	LMNB2_MOUSE	Lmnb2	Lamin-B2
ATSSTQSLAR	R	L	1832	1841	10	2	sp|E9Q7G0|NUMA1_MOUSE	E9Q7G0	NUMA1_MOUSE	Numa1	Nuclear mitotic apparatus protein 1
ATSTSPNSQSSK	R	M	2642	2653	12	2	sp|Q3TLH4|PRC2C_MOUSE	Q3TLH4	PRC2C_MOUSE	Prrc2c	Protein PRRC2C
ATSVDYSSFADR	R	C	864	875	12	2	tr|A0A0N4SW93|A0A0N4SW93_MOUSE	A0A0N4SW93	A0A0N4SW93_MOUSE	C2cd5	C2 domain-containing protein 5
ATSVGWLK	R	L	431	438	8	2	sp|Q8BJ64|CHDH_MOUSE	Q8BJ64	CHDH_MOUSE	Chdh	Choline dehydrogenase, mitochondrial
ATTAQQSPQPVAGK	M	R	2	15	14	2	sp|Q99J36|THUM1_MOUSE	Q99J36	THUM1_MOUSE	Thumpd1	THUMP domain-containing protein 1
ATTPPNQGRPDSPVYANLQELK	R	I	227	248	22	3	sp|Q8C0D4|RHG12_MOUSE	Q8C0D4	RHG12_MOUSE	Arhgap12	Rho GTPase-activating protein 12
ATTPSLPSVDNEYK	R	L	992	1005	14	2	tr|B1AV60|B1AV60_MOUSE	B1AV60	B1AV60_MOUSE	Nhs	NHS actin-remodeling regulator
ATTTSPQTVATTTGK	K	P	566	580	15	2	sp|Q6P3Y5|Z280C_MOUSE	Q6P3Y5	Z280C_MOUSE	Znf280c	Zinc finger protein 280C
ATVEPETTPTTNPPPAEEEK	M	T	2	21	20	2	sp|P63073|IF4E_MOUSE	P63073	IF4E_MOUSE	Eif4e	Eukaryotic translation initiation factor 4E
ATVGILITTIASK	R	G	116	128	13	2	sp|Q8BFY9|TNPO1_MOUSE	Q8BFY9	TNPO1_MOUSE	Tnpo1	Transportin-1
ATVLESEGTR	R	E	202	211	10	2	sp|Q99JB2|STML2_MOUSE	Q99JB2	STML2_MOUSE	Stoml2	Stomatin-like protein 2, mitochondrial
ATVLTTER	K	K	180	187	8	2	sp|Q99KP6|PRP19_MOUSE	Q99KP6	PRP19_MOUSE	Prpf19	Pre-mRNA-processing factor 19
ATVNQDTR	R	L	172	179	8	2	sp|Q922B2|SYDC_MOUSE	Q922B2	SYDC_MOUSE	Dars1	Aspartate--tRNA ligase, cytoplasmic
ATVSAPSLLYK	R	H	60	70	11	2	sp|Q9D8Z1|ASCC1_MOUSE	Q9D8Z1	ASCC1_MOUSE	Ascc1	Activating signal cointegrator 1 complex subunit 1
ATVTAATTTTGSASPGEMEPSK	R	A	240	261	22	2	sp|Q8CIG3|KDM1B_MOUSE	Q8CIG3	KDM1B_MOUSE	Kdm1b	Lysine-specific histone demethylase 1B
ATVTPSPVK	K	G	176	184	9	2	sp|Q80XU3|NUCKS_MOUSE	Q80XU3	NUCKS_MOUSE	Nucks1	Nuclear ubiquitous casein and cyclin-dependent kinase substrate 1
ATVVESSEK	R	A	144	152	9	2	sp|P61982|1433G_MOUSE	P61982	1433G_MOUSE	Ywhag	14-3-3 protein gamma
ATVVNGTGTPGQSPGAGR	K	A	374	391	18	2	sp|Q8K4B0|MTA1_MOUSE	Q8K4B0	MTA1_MOUSE	Mta1	Metastasis-associated protein MTA1
ATVVSSPK	K	A	1395	1402	8	2	sp|Q61464|ZN638_MOUSE	Q61464	ZN638_MOUSE	Znf638	Zinc finger protein 638
ATVWDEAEQDGIGEEVLK	M	M	2	19	18	2	tr|Q3U8Y7|Q3U8Y7_MOUSE	Q3U8Y7	Q3U8Y7_MOUSE	Psmc3	AAA domain-containing protein
ATWGDGGDNSPSNVVSK	K	Q	101	117	17	2	sp|O09044|SNP23_MOUSE	O09044	SNP23_MOUSE	Snap23	Synaptosomal-associated protein 23
AVAALDGAK	K	H	73	81	9	2	sp|Q8VCN5|CGL_MOUSE	Q8VCN5	CGL_MOUSE	Cth	Cystathionine gamma-lyase
AVAFQNSQTR	K	I	163	172	10	2	sp|Q9DB77|QCR2_MOUSE	Q9DB77	QCR2_MOUSE	Uqcrc2	Cytochrome b-c1 complex subunit 2, mitochondrial
AVAGDASESALLK	R	C	446	458	13	2	sp|Q8VDN2|AT1A1_MOUSE	Q8VDN2	AT1A1_MOUSE	Atp1a1	Sodium/potassium-transporting ATPase subunit alpha-1
AVAGNISDPGLQK	K	S	803	815	13	2	sp|Q64727|VINC_MOUSE	Q64727	VINC_MOUSE	Vcl	Vinculin
AVAGVMITASHNR	K	K	166	178	13	2	sp|Q8CAA7|PGM2L_MOUSE	Q8CAA7	PGM2L_MOUSE	Pgm2l1	Glucose 1,6-bisphosphate synthase
AVAISLPK	K	G	300	307	8	2	sp|P19324|SERPH_MOUSE	P19324	SERPH_MOUSE	Serpinh1	Serpin H1
AVANETGAFFFLINGPEIMSK	R	L	257	277	21	2,3	sp|Q01853|TERA_MOUSE	Q01853	TERA_MOUSE	Vcp	Transitional endoplasmic reticulum ATPase
AVANYDSVEAGEK	K	L	69	81	13	2	sp|P51660|DHB4_MOUSE	P51660	DHB4_MOUSE	Hsd17b4	Peroxisomal multifunctional enzyme type 2
AVAQAGTVGTLLIVK	R	N	95	109	15	2	sp|Q8VC30|TKFC_MOUSE	Q8VC30	TKFC_MOUSE	Tkfc	Triokinase/FMN cyclase
AVAQGNLSSADVQAAK	K	N	360	375	16	2	sp|Q9DB77|QCR2_MOUSE	Q9DB77	QCR2_MOUSE	Uqcrc2	Cytochrome b-c1 complex subunit 2, mitochondrial
AVASAAAALVLK	K	A	674	685	12	2	sp|P26039|TLN1_MOUSE	P26039	TLN1_MOUSE	Tln1	Talin-1
AVASSPAANNSEVK	K	M	551	564	14	2	sp|Q80VC9|CAMP3_MOUSE	Q80VC9	CAMP3_MOUSE	Camsap3	Calmodulin-regulated spectrin-associated protein 3
AVAVGRPSNEELR	M	N	2	14	13	2	sp|Q8C1B7|SEP11_MOUSE	Q8C1B7	SEP11_MOUSE	Septin11	Septin-11
AVCMLSNTTAIAEAWAR	R	L	374	390	17	2,3	sp|P68373|TBA1C_MOUSE	P68373	TBA1C_MOUSE	Tuba1c	Tubulin alpha-1C chain
AVCMLSNTTAIVEAWAR	R	L	381	397	17	2	sp|Q3UX10|TBAL3_MOUSE	Q3UX10	TBAL3_MOUSE	Tubal3	Tubulin alpha chain-like 3
AVCVEAGMIALR	K	R	382	393	12	2	tr|Q3U8Y7|Q3U8Y7_MOUSE	Q3U8Y7	Q3U8Y7_MOUSE	Psmc3	AAA domain-containing protein
AVDALKSDK	K	K	89	97	9	2	sp|Q9JLZ3|AUHM_MOUSE	Q9JLZ3	AUHM_MOUSE	Auh	Methylglutaconyl-CoA hydratase, mitochondrial
AVDEAADALLK	K	A	286	296	11	2	sp|Q8CAQ8|MIC60_MOUSE	Q8CAQ8	MIC60_MOUSE	Immt	MIC
AVDEDLENQTLR	K	K	247	258	12	2	sp|P70188|KIFA3_MOUSE	P70188	KIFA3_MOUSE	Kifap3	Kinesin-associated protein 3
AVDFAER	R	H	31	37	7	2	sp|P62918|RL8_MOUSE	P62918	RL8_MOUSE	Rpl8	60S ribosomal protein L8
AVDGYVKPQIK	K	Q	690	700	11	2	sp|P42230|STA5A_MOUSE	P42230	STA5A_MOUSE	Stat5a	Signal transducer and activator of transcription 5A
AVDNPPRGSPK	K	A	421	431	11	2	sp|Q9D706|RPAP3_MOUSE	Q9D706	RPAP3_MOUSE	Rpap3	RNA polymerase II-associated protein 3
AVDNQVYVATASPAR	R	D	196	210	15	2	sp|Q9JHW2|NIT2_MOUSE	Q9JHW2	NIT2_MOUSE	Nit2	Omega-amidase NIT2
AVDPDSPAEASGLR	R	A	176	189	14	2	sp|P70441|NHRF1_MOUSE	P70441	NHRF1_MOUSE	Slc9a3r1	Na(+)/H(+) exchange regulatory cofactor NHE-RF1
AVDSLVPIGR	K	G	195	204	10	2	sp|Q03265|ATPA_MOUSE	Q03265	ATPA_MOUSE	Atp5f1a	ATP synthase subunit alpha, mitochondrial
AVDWHSPER	R	S	36	44	9	2	sp|Q9JJR5|AKIP1_MOUSE	Q9JJR5	AKIP1_MOUSE	Akip1	A-kinase-interacting protein 1
AVEAFETAK	K	K	331	339	9	2	sp|Q64442|DHSO_MOUSE	Q64442	DHSO_MOUSE	Sord	Sorbitol dehydrogenase
AVEDIHGLFSLSK	K	K	252	264	13	2	sp|P23116|EIF3A_MOUSE	P23116	EIF3A_MOUSE	Eif3a	Eukaryotic translation initiation factor 3 subunit A
AVEDMGSPQTAK	R	E	1294	1305	12	2	sp|Q5SW19|CLU_MOUSE	Q5SW19	CLU_MOUSE	Cluh	Clustered mitochondria protein homolog
AVEEEGLR	M	V	2	9	8	2	sp|Q60790|RASA3_MOUSE	Q60790	RASA3_MOUSE	Rasa3	Ras GTPase-activating protein 3
AVEEQGDDQDSEK	K	S	173	185	13	2	sp|Q00PI9|HNRL2_MOUSE	Q00PI9	HNRL2_MOUSE	Hnrnpul2	Heterogeneous nuclear ribonucleoprotein U-like protein 2
AVEEQGDDQDSEKSK	K	P	173	187	15	2	sp|Q00PI9|HNRL2_MOUSE	Q00PI9	HNRL2_MOUSE	Hnrnpul2	Heterogeneous nuclear ribonucleoprotein U-like protein 2
AVEEQGDDQDSEKSKPAGSDGER	K	R	173	195	23	3	sp|Q00PI9|HNRL2_MOUSE	Q00PI9	HNRL2_MOUSE	Hnrnpul2	Heterogeneous nuclear ribonucleoprotein U-like protein 2
AVEFQEAQAYADDNSLLFMETSAK	R	T	143	166	24	3	sp|P35278|RAB5C_MOUSE	P35278	RAB5C_MOUSE	Rab5c	Ras-related protein Rab-5C
AVEGLLDATSGADADLLLR	K	Y	1664	1682	19	2	sp|Q6ZQ08|CNOT1_MOUSE	Q6ZQ08	CNOT1_MOUSE	Cnot1	CCR4-NOT transcription complex subunit 1
AVEHINK	K	T	65	71	7	2	sp|P21550|ENOB_MOUSE	P21550	ENOB_MOUSE	Eno3	Beta-enolase
AVEILADIIQNSTLGEAEIER	R	E	153	173	21	2	sp|Q9CXT8|MPPB_MOUSE	Q9CXT8	MPPB_MOUSE	Pmpcb	Mitochondrial-processing peptidase subunit beta
AVELAANTK	K	G	457	465	9	2	sp|P40142|TKT_MOUSE	P40142	TKT_MOUSE	Tkt	Transketolase
AVELTSLSDEDSGK	K	S	85	98	14	2	sp|Q02085|SNAI1_MOUSE	Q02085	SNAI1_MOUSE	Snai1	Zinc finger protein SNAI1
AVENELLDR	R	K	222	230	9	2	sp|P51855|GSHB_MOUSE	P51855	GSHB_MOUSE	Gss	Glutathione synthetase
AVEPALPQSPAGGAGAK	R	D	30	46	17	2,3	sp|P58468|SLX9_MOUSE	P58468	SLX9_MOUSE	Slx9	Ribosome biogenesis protein SLX9 homolog
AVESTDEDHQTDLDAK	K	M	131	146	16	2	sp|Q8BLH7|HIRP3_MOUSE	Q8BLH7	HIRP3_MOUSE	Hirip3	HIRA-interacting protein 3
AVETTAQSDNK	R	I	554	564	11	2	sp|P50516|VATA_MOUSE	P50516	VATA_MOUSE	Atp6v1a	V-type proton ATPase catalytic subunit A
AVEVAWETLQEEFSR	K	F	669	683	15	2	sp|P58281|OPA1_MOUSE	P58281	OPA1_MOUSE	Opa1	Dynamin-like 120 kDa protein, mitochondrial
AVEYYFASDASAVIEHTNR	K	V	270	288	19	2,3	sp|P47856|GFPT1_MOUSE	P47856	GFPT1_MOUSE	Gfpt1	Glutamine--fructose-6-phosphate aminotransferase [isomerizing] 1
AVFPSIVGR	R	P	29	37	9	2	sp|P63260|ACTG_MOUSE	P63260	ACTG_MOUSE	Actg1	Actin, cytoplasmic 2
AVFVDLEPTVIDEIR	R	N	65	79	15	2	sp|P68368|TBA4A_MOUSE	P68368	TBA4A_MOUSE	Tuba4a	Tubulin alpha-4A chain
AVFVDLEPTVIDEVR	R	T	65	79	15	2,3	sp|P68373|TBA1C_MOUSE	P68373	TBA1C_MOUSE	Tuba1c	Tubulin alpha-1C chain
AVGEEQRSEEPK	R	R	645	656	12	2	sp|Q9WTQ5|AKA12_MOUSE	Q9WTQ5	AKA12_MOUSE	Akap12	A-kinase anchor protein 12
AVGGAPSPPPPVR	R	R	658	670	13	2	sp|Q8BHL3|TB10B_MOUSE	Q8BHL3	TB10B_MOUSE	Tbc1d10b	TBC1 domain family member 10B
AVGKVIPELNGK	K	L	214	225	12	2	sp|P16858|G3P_MOUSE	P16858	G3P_MOUSE	Gapdh	Glyceraldehyde-3-phosphate dehydrogenase
AVGLSGTFR	R	A	1629	1637	9	2	sp|P39061|COIA1_MOUSE	P39061	COIA1_MOUSE	Col18a1	Collagen alpha-1(XVIII) chain
AVGMPSPVSPK	K	L	1047	1057	11	2	sp|Q9ESC8|AFF4_MOUSE	Q9ESC8	AFF4_MOUSE	Aff4	AF4/FMR2 family member 4
AVGNIVTGTDEQTQVVLNCDALSHFPALLTHPK	R	E	307	339	33	4	sp|O35343|IMA3_MOUSE	O35343	IMA3_MOUSE	Kpna4	Importin subunit alpha-3
AVGNIVTGTDEQTQVVLNCDVLSHFPNLLSHPK	R	E	307	339	33	4	sp|O35344|IMA4_MOUSE	O35344	IMA4_MOUSE	Kpna3	Importin subunit alpha-4
AVGTQALSGAGLLK	R	M	273	286	14	2	sp|Q9WV80|SNX1_MOUSE	Q9WV80	SNX1_MOUSE	Snx1	Sorting nexin-1
AVGVEYIK	R	D	274	281	8	2	sp|Q8BJ64|CHDH_MOUSE	Q8BJ64	CHDH_MOUSE	Chdh	Choline dehydrogenase, mitochondrial
AVGWNEVEGR	R	D	22	31	10	2	sp|P61458|PHS_MOUSE	P61458	PHS_MOUSE	Pcbd1	Pterin-4-alpha-carbinolamine dehydratase
AVIAPSGVEK	R	K	34	43	10	2	sp|O09111|NDUBB_MOUSE	O09111	NDUBB_MOUSE	Ndufb11	NADH dehydrogenase [ubiquinone] 1 beta subcomplex subunit 11, mitochondrial
AVIESDEEQGR	R	T	356	366	11	2	sp|Q9CZC8|SCRN1_MOUSE	Q9CZC8	SCRN1_MOUSE	Scrn1	Secernin-1
AVIFCLSADK	K	K	35	44	10	2	sp|Q9R0P5|DEST_MOUSE	Q9R0P5	DEST_MOUSE	Dstn	Destrin
AVIGSTYMLTQDEVLWEK	R	E	400	417	18	2	sp|Q9EQK5|MVP_MOUSE	Q9EQK5	MVP_MOUSE	Mvp	Major vault protein
AVILGPPGSGK	R	G	8	18	11	2	sp|Q9WUR9|KAD4_MOUSE	Q9WUR9	KAD4_MOUSE	Ak4	Adenylate kinase 4, mitochondrial
AVIMGAPGSGK	R	G	10	20	11	2	sp|Q9WTP7|KAD3_MOUSE	Q9WTP7	KAD3_MOUSE	Ak3	GTP:AMP phosphotransferase AK3, mitochondrial
AVITPDFEK	K	K	609	617	9	2	sp|Q8R2M2|TDIF2_MOUSE	Q8R2M2	TDIF2_MOUSE	Dnttip2	Deoxynucleotidyltransferase terminal-interacting protein 2
AVLAESYER	K	I	794	802	9	2	sp|P28271|ACOHC_MOUSE	P28271	ACOHC_MOUSE	Aco1	Cytoplasmic aconitate hydratase
AVLAQGQSSEQAAK	K	G	902	915	14	2	sp|Q9Z2V5|HDAC6_MOUSE	Q9Z2V5	HDAC6_MOUSE	Hdac6	Histone deacetylase 6
AVLFCLSEDKK	K	N	35	45	11	2	sp|P18760|COF1_MOUSE	P18760	COF1_MOUSE	Cfl1	Cofilin-1
AVLGDDEITR	K	E	453	462	10	2	sp|Q811D0|DLG1_MOUSE	Q811D0	DLG1_MOUSE	Dlg1	Disks large homolog 1
AVLGPLVGAVDQGTSSTR	K	F	7	24	18	2	sp|Q64516|GLPK_MOUSE	Q64516	GLPK_MOUSE	Gk	Glycerol kinase
AVLLGPPGAGK	R	G	18	28	11	2	sp|Q9WTP6|KAD2_MOUSE	Q9WTP6	KAD2_MOUSE	Ak2	Adenylate kinase 2, mitochondrial
AVLPASPEPR	K	K	527	536	10	2	sp|Q8K327|CHAP1_MOUSE	Q8K327	CHAP1_MOUSE	Champ1	Chromosome alignment-maintaining phosphoprotein 1
AVLSPIR	K	S	1213	1219	7	2	sp|Q8CJ19|MICA3_MOUSE	Q8CJ19	MICA3_MOUSE	Mical3	[F-actin]-monooxygenase MICAL3
AVLTIDEK	K	G	354	361	8	2	sp|Q9DCQ7|A1AT6_MOUSE	Q9DCQ7	A1AT6_MOUSE	Serpina1f	Alpha-1-antitrypsin 1-6
AVLTVTQYR	R	S	40	48	9	2	sp|Q80XL6|ACD11_MOUSE	Q80XL6	ACD11_MOUSE	Acad11	Acyl-CoA dehydrogenase family member 11
AVLVDLEPGTMDSVR	R	S	63	77	15	2	sp|P68372|TBB4B_MOUSE	P68372	TBB4B_MOUSE	Tubb4b	Tubulin beta-4B chain
AVLYVPGNDEK	R	K	45	55	11	2	sp|Q8R4N0|CLYBL_MOUSE	Q8R4N0	CLYBL_MOUSE	Clybl	Citramalyl-CoA lyase, mitochondrial
AVNPTMAAPGSPSLSHR	R	Q	1353	1369	17	2,3	sp|E9Q0S6|TENS1_MOUSE	E9Q0S6	TENS1_MOUSE	Tns1	Tensin-1
AVNPTPSSWSLDSGK	K	E	1769	1783	15	2	sp|P59764|DOCK4_MOUSE	P59764	DOCK4_MOUSE	Dock4	Dedicator of cytokinesis protein 4
AVNQQTAVQPPATVR	K	T	523	537	15	2	sp|P97449|AMPN_MOUSE	P97449	AMPN_MOUSE	Anpep	Aminopeptidase N
AVNSTRETPPK	R	S	6	16	11	2	tr|A2AM62|A2AM62_MOUSE	A2AM62	A2AM62_MOUSE	Hp1bp3	Heterochromatin protein 1-binding protein 3 (Fragment)
AVNVSLADVR	K	G	385	394	10	2	tr|E9Q6H8|E9Q6H8_MOUSE	E9Q6H8	E9Q6H8_MOUSE	Plekha5	Pleckstrin homology domain-containing, family A member 5
AVNVYSTSVTSDNLSR	M	H	2	17	16	2	sp|Q61166|MARE1_MOUSE	Q61166	MARE1_MOUSE	Mapre1	Microtubule-associated protein RP/EB family member 1
AVPIAVADEGESESEDDDLKPR	K	G	121	142	22	2	sp|Q8C6M1|UBP20_MOUSE	Q8C6M1	UBP20_MOUSE	Usp20	Ubiquitin carboxyl-terminal hydrolase 20
AVPIGTPPK	R	Q	189	197	9	2	sp|Q3TC46|PATL1_MOUSE	Q3TC46	PATL1_MOUSE	Patl1	Protein PAT1 homolog 1
AVPPTYADLGK	M	S	2	12	11	2	tr|Q3THL7|Q3THL7_MOUSE	Q3THL7	Q3THL7_MOUSE	Vdac1	Voltage-dependent anion-selective channel protein 1
AVPPVSPELR	K	R	400	409	10	2	sp|Q8K327|CHAP1_MOUSE	Q8K327	CHAP1_MOUSE	Champ1	Chromosome alignment-maintaining phosphoprotein 1
AVPSESPSSSSSK	R	K	26	38	13	2	sp|Q9D902|T2EB_MOUSE	Q9D902	T2EB_MOUSE	Gtf2e2	General transcription factor IIE subunit 2
AVPTGDASK	R	C	1636	1644	9	2	sp|Q8BTM8|FLNA_MOUSE	Q8BTM8	FLNA_MOUSE	Flna	Filamin-A
AVQGMLDFDYVCSR	R	D	508	521	14	2	tr|Q3UEA1|Q3UEA1_MOUSE	Q3UEA1	Q3UEA1_MOUSE	Acly	ATP-citrate synthase (Fragment)
AVQQGTIK	K	C	183	190	8	2	sp|Q920A5|RISC_MOUSE	Q920A5	RISC_MOUSE	Scpep1	Retinoid-inducible serine carboxypeptidase
AVQQPSSPQQPVAGSQR	R	R	512	528	17	2	sp|P53349|M3K1_MOUSE	P53349	M3K1_MOUSE	Map3k1	Mitogen-activated protein kinase kinase kinase 1
AVQTLQMELQQIMK	R	G	321	334	14	2	sp|P47856|GFPT1_MOUSE	P47856	GFPT1_MOUSE	Gfpt1	Glutamine--fructose-6-phosphate aminotransferase [isomerizing] 1
AVSEEGNDSAGGAALK	R	A	12	27	16	2	tr|E9PVU7|E9PVU7_MOUSE	E9PVU7	E9PVU7_MOUSE	Pde4d	Phosphodiesterase
AVSETEDLQGPR	K	A	113	124	12	2	sp|Q9DCH6|ZFAN6_MOUSE	Q9DCH6	ZFAN6_MOUSE	Zfand6	AN1-type zinc finger protein 6
AVSGGSPER	R	R	248	256	9	2	sp|A2AEV7|CC120_MOUSE	A2AEV7	CC120_MOUSE	Ccdc120	Coiled-coil domain-containing protein 120
AVSLDSPVSVGSGPPVK	R	N	845	861	17	2	sp|O09000|NCOA3_MOUSE	O09000	NCOA3_MOUSE	Ncoa3	Nuclear receptor coactivator 3
AVSMDDIPIEDTR	K	-	399	411	13	2	sp|Q3UZA1|CPZIP_MOUSE	Q3UZA1	CPZIP_MOUSE	Rcsd1	CapZ-interacting protein
AVSMHEVNMEMAENDPVSK	K	I	387	405	19	2,3	sp|P70414|NAC1_MOUSE	P70414	NAC1_MOUSE	Slc8a1	Sodium/calcium exchanger 1
AVSPAVPFSR	R	S	764	773	10	2	sp|Q924A2|CIC_MOUSE	Q924A2	CIC_MOUSE	Cic	Protein capicua homolog
AVSPEGDER	K	F	1472	1480	9	2	tr|I7HFI3|I7HFI3_MOUSE	I7HFI3	I7HFI3_MOUSE	Arhgap32	GTPase-activating protein for Cdc42 and Rac1
AVSPLDPAK	R	E	1030	1038	9	2	sp|Q8BM75|ARI5B_MOUSE	Q8BM75	ARI5B_MOUSE	Arid5b	AT-rich interactive domain-containing protein 5B
AVSPPPSPR	K	A	915	923	9	2	sp|Q80WC3|TNC18_MOUSE	Q80WC3	TNC18_MOUSE	Tnrc18	Trinucleotide repeat-containing gene 18 protein
AVSPPPTAEK	R	P	173	182	10	2	sp|Q9QXE2|DPOLL_MOUSE	Q9QXE2	DPOLL_MOUSE	Poll	DNA polymerase lambda
AVSPPPTAEKPSR	R	T	173	185	13	2	sp|Q9QXE2|DPOLL_MOUSE	Q9QXE2	DPOLL_MOUSE	Poll	DNA polymerase lambda
AVSPTEPTPR	R	S	562	571	10	2	sp|Q8C0M0|WDR59_MOUSE	Q8C0M0	WDR59_MOUSE	Wdr59	GATOR complex protein WDR59
AVSPTETKPTEK	K	G	34486	34497	12	2	sp|A2ASS6|TITIN_MOUSE	A2ASS6	TITIN_MOUSE	Ttn	Titin
AVSSPPTSPR	K	P	557	566	10	2	tr|E9Q740|E9Q740_MOUSE	E9Q740	E9Q740_MOUSE	Srp72	Signal recognition particle subunit SRP72
AVSSPPTSPRPGSAATISSSASNIVPPR	K	H	557	584	28	3	tr|E9Q740|E9Q740_MOUSE	E9Q740	E9Q740_MOUSE	Srp72	Signal recognition particle subunit SRP72
AVSSQMIGQK	K	L	130	139	10	2	sp|Q9Z2I9|SUCB1_MOUSE	Q9Z2I9	SUCB1_MOUSE	Sucla2	Succinate--CoA ligase [ADP-forming] subunit beta, mitochondrial
AVSTAAAMSSSSSSSPK	R	E	86	102	17	2	tr|Q3UXJ3|Q3UXJ3_MOUSE	Q3UXJ3	Q3UXJ3_MOUSE	Hnrnpll	RRM domain-containing protein (Fragment)
AVSTEPTDAAVVPR	K	S	314	327	14	2	tr|Q3UYK7|Q3UYK7_MOUSE	Q3UYK7	Q3UYK7_MOUSE	Sparcl1	SPARC-like protein 1
AVSTVVVTTAPSPK	K	Q	1277	1290	14	2	sp|Q6PIJ4|NFRKB_MOUSE	Q6PIJ4	NFRKB_MOUSE	Nfrkb	Nuclear factor related to kappa-B-binding protein
AVSWTFSEENVIR	R	E	241	253	13	2	sp|Q9D710|TMX2_MOUSE	Q9D710	TMX2_MOUSE	Tmx2	Thioredoxin-related transmembrane protein 2
AVTELNEPLSNEDR	K	N	29	42	14	2	sp|P68510|1433F_MOUSE	P68510	1433F_MOUSE	Ywhah	14-3-3 protein eta
AVTEQGAELSNEER	K	N	28	41	14	2	sp|P68254|1433T_MOUSE	P68254	1433T_MOUSE	Ywhaq	14-3-3 protein theta
AVTEQGHELSNEER	K	N	30	43	14	2,3	sp|Q9CQV8|1433B_MOUSE	Q9CQV8	1433B_MOUSE	Ywhab	14-3-3 protein beta/alpha
AVTGQTTQASPPVVTGR	K	V	255	271	17	2	sp|Q571G4|LIN54_MOUSE	Q571G4	LIN54_MOUSE	Lin54	Protein lin-54 homolog
AVTPAPPMK	K	R	94	102	9	2	sp|Q9Z1P6|NDUA7_MOUSE	Q9Z1P6	NDUA7_MOUSE	Ndufa7	NADH dehydrogenase [ubiquinone] 1 alpha subcomplex subunit 7
AVTPVPTK	R	T	501	508	8	2	sp|Q6ZQ58|LARP1_MOUSE	Q6ZQ58	LARP1_MOUSE	Larp1	La-related protein 1
AVTPVSQGSNSSSADPK	R	A	313	329	17	2	sp|Q9D219|BCL9_MOUSE	Q9D219	BCL9_MOUSE	Bcl9	B-cell CLL/lymphoma 9 protein
AVTQALNR	K	C	1191	1198	8	2	sp|P26039|TLN1_MOUSE	P26039	TLN1_MOUSE	Tln1	Talin-1
AVVEQTER	R	S	1692	1699	8	2	sp|Q02566|MYH6_MOUSE	Q02566	MYH6_MOUSE	Myh6	Myosin-6
AVVGEEALTSDDLLYLEFLQK	K	F	437	457	21	2	sp|P62814|VATB2_MOUSE	P62814	VATB2_MOUSE	Atp6v1b2	V-type proton ATPase subunit B, brain isoform
AVVGSPHVSTASAVR	K	E	37	51	15	2,3	sp|Q7TNG8|LDHD_MOUSE	Q7TNG8	LDHD_MOUSE	Ldhd	Probable D-lactate dehydrogenase, mitochondrial
AVVGVVAGGGR	R	I	164	174	11	2	sp|P62918|RL8_MOUSE	P62918	RL8_MOUSE	Rpl8	60S ribosomal protein L8
AVVIVDDR	R	G	392	399	8	2	sp|Q8VIJ6|SFPQ_MOUSE	Q8VIJ6	SFPQ_MOUSE	Sfpq	Splicing factor, proline- and glutamine-rich
AVVLPGGNATSPK	K	T	423	435	13	2	sp|Q9D2D7|ZN687_MOUSE	Q9D2D7	ZN687_MOUSE	Znf687	Zinc finger protein 687
AVVPEMEK	K	R	152	159	8	2	sp|Q99LB2|DHRS4_MOUSE	Q99LB2	DHRS4_MOUSE	Dhrs4	Dehydrogenase/reductase SDR family member 4
AVVQVFEGTSGIDAK	K	K	94	108	15	2	sp|P62814|VATB2_MOUSE	P62814	VATB2_MOUSE	Atp6v1b2	V-type proton ATPase subunit B, brain isoform
AVVVNAAQLASYSQSK	R	Q	191	206	16	2	sp|Q9CR62|M2OM_MOUSE	Q9CR62	M2OM_MOUSE	Slc25a11	Mitochondrial 2-oxoglutarate/malate carrier protein
AVYQGPGSSPVK	K	-	253	264	12	2	sp|O88587|COMT_MOUSE	O88587	COMT_MOUSE	Comt	Catechol O-methyltransferase
AVYQGPGSSPVKS	K	-	253	265	13	2	sp|O88587|COMT_MOUSE	O88587	COMT_MOUSE	Comt	Catechol O-methyltransferase
AWAPPASSMADRSPQPQR	K	H	500	517	18	3	tr|E9Q3E2|E9Q3E2_MOUSE	E9Q3E2	E9Q3E2_MOUSE	Synpo	Synaptopodin
AWSSQDEVSSHVR	K	Q	430	442	13	2,3	sp|Q4VAC9|PKHG3_MOUSE	Q4VAC9	PKHG3_MOUSE	Plekhg3	Pleckstrin homology domain-containing family G member 3
AWTQVLLGQAEDKAEVDMDTDAPQVSHKPGGEPK	R	I	919	952	34	4	sp|Q9JHU4|DYHC1_MOUSE	Q9JHU4	DYHC1_MOUSE	Dync1h1	Cytoplasmic dynein 1 heavy chain 1
AWVWNTHADFADECPKPELLAIR	R	F	119	141	23	3	sp|P34022|RANG_MOUSE	P34022	RANG_MOUSE	Ranbp1	Ran-specific GTPase-activating protein
AYAEELAK	K	R	65	72	8	2	sp|O70503|DHB12_MOUSE	O70503	DHB12_MOUSE	Hsd17b12	Very-long-chain 3-oxoacyl-CoA reductase
AYAEFYR	K	N	49	55	7	2	sp|Q9CPQ1|COX6C_MOUSE	Q9CPQ1	COX6C_MOUSE	Cox6c	Cytochrome c oxidase subunit 6C
AYAEGMNR	R	A	184	191	8	2	sp|Q9CZU6|CISY_MOUSE	Q9CZU6	CISY_MOUSE	Cs	Citrate synthase, mitochondrial
AYEFAER	R	C	1095	1101	7	2	sp|Q68FD5|CLH1_MOUSE	Q68FD5	CLH1_MOUSE	Cltc	Clathrin heavy chain 1
AYGELPEHAK	K	I	105	114	10	2	sp|Q8BMJ3|IF1AX_MOUSE	Q8BMJ3	IF1AX_MOUSE	Eif1ax	Eukaryotic translation initiation factor 1A, X-chromosomal
AYGENIGYSEK	K	D	279	289	11	2	sp|P14094|AT1B1_MOUSE	P14094	AT1B1_MOUSE	Atp1b1	Sodium/potassium-transporting ATPase subunit beta-1
AYGLALAK	K	L	320	327	8	2	sp|P40142|TKT_MOUSE	P40142	TKT_MOUSE	Tkt	Transketolase
AYGVDVGSPEISFAK	K	I	2266	2280	15	2	tr|F8VQ05|F8VQ05_MOUSE	F8VQ05	F8VQ05_MOUSE	Fryl	FRY-like transcription coactivator
AYHEQLSVAEITNACFEPANQMVK	K	C	281	304	24	3	sp|P05213|TBA1B_MOUSE	P05213	TBA1B_MOUSE	Tuba1b	Tubulin alpha-1B chain
AYHEQLSVAEITSSCFEPNSQMVK	K	C	281	304	24	3	sp|Q9JJZ2|TBA8_MOUSE	Q9JJZ2	TBA8_MOUSE	Tuba8	Tubulin alpha-8 chain
AYHEQLTVAEITNACFEPANQMVK	K	C	281	304	24	3	sp|P68373|TBA1C_MOUSE	P68373	TBA1C_MOUSE	Tuba1c	Tubulin alpha-1C chain
AYHSLKD	K	-	789	795	7	2	sp|Q9CQ73|PKP2_MOUSE	Q9CQ73	PKP2_MOUSE	Pkp2	Plakophilin-2
AYIVQLQIEDLTR	R	K	51	63	13	2	sp|Q64213|SF01_MOUSE	Q64213	SF01_MOUSE	Sf1	Splicing factor 1
AYLEGTCVEWLR	R	R	182	193	12	2	tr|Q31188|Q31188_MOUSE	Q31188	Q31188_MOUSE	MHC	Integral membrane protein
AYLESEVAISEELVQK	R	Y	1045	1060	16	2	sp|Q99P72|RTN4_MOUSE	Q99P72	RTN4_MOUSE	Rtn4	Reticulon-4
AYLPVNESFGFTADLR	K	S	786	801	16	2,3	tr|Q3TWX1|Q3TWX1_MOUSE	Q3TWX1	Q3TWX1_MOUSE	Eef2	Tr-type G domain-containing protein
AYLQQLR	R	Q	131	137	7	2	sp|Q9JM76|ARPC3_MOUSE	Q9JM76	ARPC3_MOUSE	Arpc3	Actin-related protein 2/3 complex subunit 3
AYLQSITPQGYSDSEER	R	E	1111	1127	17	2	sp|Q9R0G7|ZEB2_MOUSE	Q9R0G7	ZEB2_MOUSE	Zeb2	Zinc finger E-box-binding homeobox 2
AYQDQVSPAPGAPK	R	A	417	430	14	2	sp|Q8K4J6|MRTFA_MOUSE	Q8K4J6	MRTFA_MOUSE	Mrtfa	Myocardin-related transcription factor A
AYRPPSGEK	R	W	374	382	9	2	sp|P30415|NKTR_MOUSE	P30415	NKTR_MOUSE	Nktr	NK-tumor recognition protein
AYSEAHEISK	K	E	153	162	10	2	sp|P61982|1433G_MOUSE	P61982	1433G_MOUSE	Ywhag	14-3-3 protein gamma
AYSEALAAFGNGALFVEK	R	F	221	238	18	2	tr|Q3UFS6|Q3UFS6_MOUSE	Q3UFS6	Q3UFS6_MOUSE	Pcx	Pyruvate carboxylase
AYSGSDLPSGTGSGGGGADGAR	R	A	16	37	22	2	sp|Q71FD5|ZNRF2_MOUSE	Q71FD5	ZNRF2_MOUSE	Znrf2	E3 ubiquitin-protein ligase ZNRF2
AYSGSQIDILIDQGK	K	D	210	224	15	2	sp|Q9R0P3|ESTD_MOUSE	Q9R0P3	ESTD_MOUSE	Esd	S-formylglutathione hydrolase
AYSIDGPNTSR	R	P	1123	1133	11	2	tr|B2RUK2|B2RUK2_MOUSE	B2RUK2	B2RUK2_MOUSE	Erbin	Erbb2 interacting protein
AYSNSIVR	R	S	77	84	8	2	sp|Q91V09|WDR13_MOUSE	Q91V09	WDR13_MOUSE	Wdr13	WD repeat-containing protein 13
AYSSFGGGR	R	G	11	19	9	2	sp|Q9WUK2|IF4H_MOUSE	Q9WUK2	IF4H_MOUSE	Eif4h	Eukaryotic translation initiation factor 4H
AYSSPSTTPEVR	K	C	417	428	12	2	sp|Q8CBY1|SMAG1_MOUSE	Q8CBY1	SMAG1_MOUSE	Samd4a	Protein Smaug homolog 1
AYSTGSPGSR	R	E	162	171	10	2	sp|Q68FE6|RIPR1_MOUSE	Q68FE6	RIPR1_MOUSE	Ripor1	Rho family-interacting cell polarization regulator 1
AYTHQVVTR	R	W	168	176	9	2	sp|Q03147|CDK7_MOUSE	Q03147	CDK7_MOUSE	Cdk7	Cyclin-dependent kinase 7
AYVVLGQFLVLK	K	K	42	53	12	2	sp|O54962|BAF_MOUSE	O54962	BAF_MOUSE	Banf1	Barrier-to-autointegration factor
CAVSDVEMQEHYDEFFEEVFTEMEEK	R	Y	67	92	26	3	sp|Q9D883|U2AF1_MOUSE	Q9D883	U2AF1_MOUSE	U2af1	Splicing factor U2AF 35 kDa subunit
CCSGAIIVLTK	K	S	423	433	11	2	sp|P52480|KPYM_MOUSE	P52480	KPYM_MOUSE	Pkm	Pyruvate kinase PKM
CDENILWLDYK	K	N	152	162	11	2	sp|P52480|KPYM_MOUSE	P52480	KPYM_MOUSE	Pkm	Pyruvate kinase PKM
CDFTEDQTAEFK	M	E	2	13	12	2	tr|Q642K0|Q642K0_MOUSE	Q642K0	Q642K0_MOUSE	Myl6	Myl6 protein
CDTYATEFDLEAEEYVPLPK	R	G	206	225	20	2	sp|P60122|RUVB1_MOUSE	P60122	RUVB1_MOUSE	Ruvbl1	RuvB-like 1
CEFQDAYVLLSEK	K	K	237	249	13	2	sp|P63038|CH60_MOUSE	P63038	CH60_MOUSE	Hspd1	60 kDa heat shock protein, mitochondrial
CEGINISGNFYR	R	N	38	49	12	2	sp|P19253|RL13A_MOUSE	P19253	RL13A_MOUSE	Rpl13a	60S ribosomal protein L13a
CEMASTGEVACFGEGIHTAFLK	R	A	1327	1348	22	3	sp|Q8C196|CPSM_MOUSE	Q8C196	CPSM_MOUSE	Cps1	Carbamoyl-phosphate synthase [ammonia], mitochondrial
CFGFVTYSNVEEADAAMAASPHAVDGNTVELK	R	R	49	80	32	3	sp|Q9CX86|ROA0_MOUSE	Q9CX86	ROA0_MOUSE	Hnrnpa0	Heterogeneous nuclear ribonucleoprotein A0
CGEEIAVQFVDMVK	R	G	295	308	14	2	sp|Q61753|SERA_MOUSE	Q61753	SERA_MOUSE	Phgdh	D-3-phosphoglycerate dehydrogenase
CIESLIAVFQK	R	Y	8	18	11	2	sp|P50543|S10AB_MOUSE	P50543	S10AB_MOUSE	S100a11	Protein S100-A11
CIEVMGDGCLNNEHFEELGGILK	K	A	776	798	23	3	sp|Q8BKC5|IPO5_MOUSE	Q8BKC5	IPO5_MOUSE	Ipo5	Importin-5
CKVNNKDLPSPIER	K	T	209	222	14	3	sp|P01867|IGG2B_MOUSE	P01867	IGG2B_MOUSE	Ighg2b	Immunoglobulin heavy constant gamma 2B
CNENYTTDFIFNLYSEEGK	K	G	631	649	19	2	sp|P47857|PFKAM_MOUSE	P47857	PFKAM_MOUSE	Pfkm	ATP-dependent 6-phosphofructokinase, muscle type
CPEALFQPSFLGMESCGIHETTFNSIMK	R	C	257	284	28	3,4	sp|P63260|ACTG_MOUSE	P63260	ACTG_MOUSE	Actg1	Actin, cytoplasmic 2
CPQIVIAFYEER	K	L	160	171	12	2	sp|P23198|CBX3_MOUSE	P23198	CBX3_MOUSE	Cbx3	Chromobox protein homolog 3
CQLEINFNTLQTK	K	L	352	364	13	2	sp|P57780|ACTN4_MOUSE	P57780	ACTN4_MOUSE	Actn4	Alpha-actinin-4
CQLSHQK	K	H	955	961	7	2	tr|A0A087WNW3|A0A087WNW3_MOUSE	A0A087WNW3	A0A087WNW3_MOUSE	Ktn1	Kinectin
CQPGFTGAR	K	C	212	220	9	2	tr|A0A140LJC1|A0A140LJC1_MOUSE	A0A140LJC1	A0A140LJC1_MOUSE	Nrg1	Pro-neuregulin-1, membrane-bound isoform
CQRYSLSPR	R	P	467	475	9	2	sp|Q3UYI5|RGL3_MOUSE	Q3UYI5	RGL3_MOUSE	Rgl3	Ral guanine nucleotide dissociation stimulator-like 3
CSEGVFLLTTTPR	R	P	423	435	13	2	sp|Q8VIJ6|SFPQ_MOUSE	Q8VIJ6	SFPQ_MOUSE	Sfpq	Splicing factor, proline- and glutamine-rich
CTGERGSETK	R	P	1346	1355	10	2	sp|Q80U59|K0232_MOUSE	Q80U59	K0232_MOUSE	Kiaa0232	Uncharacterized protein KIAA0232
CTGGEVGATSALAPK	R	I	17	31	15	2	sp|P35979|RL12_MOUSE	P35979	RL12_MOUSE	Rpl12	60S ribosomal protein L12
CTSSPDYLVSR	R	A	650	660	11	2	sp|Q9JKY5|HIP1R_MOUSE	Q9JKY5	HIP1R_MOUSE	Hip1r	Huntingtin-interacting protein 1-related protein
DAADFAICMHAGR	K	L	948	960	13	2	sp|Q8C0P7|ZN451_MOUSE	Q8C0P7	ZN451_MOUSE	Znf451	E3 SUMO-protein ligase ZNF451
DAADPSPPNK	R	M	48	57	10	2	sp|Q924H7|WAC_MOUSE	Q924H7	WAC_MOUSE	Wac	WW domain-containing adapter protein with coiled-coil
DAAIYLVTSLASK	K	A	428	440	13	2	sp|Q9ERK4|XPO2_MOUSE	Q9ERK4	XPO2_MOUSE	Cse1l	Exportin-2
DAALATALGDK	K	K	147	157	11	2	sp|P14733|LMNB1_MOUSE	P14733	LMNB1_MOUSE	Lmnb1	Lamin-B1
DAALMVTNDGATILK	R	N	58	72	15	2	sp|P80314|TCPB_MOUSE	P80314	TCPB_MOUSE	Cct2	T-complex protein 1 subunit beta
DAAQSSPAFGDR	R	R	210	221	12	2	sp|P10518|HEM2_MOUSE	P10518	HEM2_MOUSE	Alad	Delta-aminolevulinic acid dehydratase
DADDAVYELDGK	R	E	49	60	12	2	sp|O35326|SRSF5_MOUSE	O35326	SRSF5_MOUSE	Srsf5	Serine/arginine-rich splicing factor 5
DADGEEDDTEEAK	K	T	763	775	13	2	sp|Q8CFQ3|AQR_MOUSE	Q8CFQ3	AQR_MOUSE	Aqr	RNA helicase aquarius
DADPILR	R	C	1320	1326	7	2	sp|Q8C196|CPSM_MOUSE	Q8C196	CPSM_MOUSE	Cps1	Carbamoyl-phosphate synthase [ammonia], mitochondrial
DADSGDSQNPPNQPSK	R	Q	25	40	16	2	sp|Q62313|TGON1_MOUSE	Q62313	TGON1_MOUSE	Tgoln1	Trans-Golgi network integral membrane protein 1
DADSQNPDAPEGK	K	R	399	411	13	2	sp|Q8CIE6|COPA_MOUSE	Q8CIE6	COPA_MOUSE	Copa	Coatomer subunit alpha
DADVSEESPPPLPER	K	T	666	680	15	2	sp|P35831|PTN12_MOUSE	P35831	PTN12_MOUSE	Ptpn12	Tyrosine-protein phosphatase non-receptor type 12
DAEAGGSQSQTPGSTASSEPVSPVQEK	K	L	486	512	27	2,3	tr|I7HFI3|I7HFI3_MOUSE	I7HFI3	I7HFI3_MOUSE	Arhgap32	GTPase-activating protein for Cdc42 and Rac1
DAEATYLAR	K	I	269	277	9	2	sp|P19001|K1C19_MOUSE	P19001	K1C19_MOUSE	Krt19	Keratin, type I cytoskeletal 19
DAEDAMDAMDGAVLDGR	R	E	67	83	17	2	sp|Q62093|SRSF2_MOUSE	Q62093	SRSF2_MOUSE	Srsf2	Serine/arginine-rich splicing factor 2
DAEDAVYGR	R	D	66	74	9	2	sp|Q6PDM2|SRSF1_MOUSE	Q6PDM2	SRSF1_MOUSE	Srsf1	Serine/arginine-rich splicing factor 1
DAEDDGEEDDD	R	-	250	260	11	2	sp|P97822|AN32E_MOUSE	P97822	AN32E_MOUSE	Anp32e	Acidic leucine-rich nuclear phosphoprotein 32 family member E
DAEQSSSPR	R	T	188	196	9	2	sp|P70255|NFIC_MOUSE	P70255	NFIC_MOUSE	Nfic	Nuclear factor 1 C-type
DAESPSWR	K	S	405	412	8	1,2	sp|Q9WTI7|MYO1C_MOUSE	Q9WTI7	MYO1C_MOUSE	Myo1c	Unconventional myosin-Ic
DAEYTYDQQNQQGSLSPAK	R	I	114	132	19	2	tr|D6RIL1|D6RIL1_MOUSE	D6RIL1	D6RIL1_MOUSE	Nr3c2	Mineralocorticoid receptor
DAFADAVQR	K	A	73	81	9	2	sp|Q3U0V1|FUBP2_MOUSE	Q3U0V1	FUBP2_MOUSE	Khsrp	Far upstream element-binding protein 2
DAFPVAGQK	K	L	37	45	9	2	sp|P54728|RD23B_MOUSE	P54728	RD23B_MOUSE	Rad23b	UV excision repair protein RAD23 homolog B
DAFVAIVQSVK	K	N	582	592	11	2	tr|F8WIT2|F8WIT2_MOUSE	F8WIT2	F8WIT2_MOUSE	Anxa6	Annexin
DAGEGGLSLAIEGPSK	K	A	1892	1907	16	2	sp|Q8BTM8|FLNA_MOUSE	Q8BTM8	FLNA_MOUSE	Flna	Filamin-A
DAGEGLLAVQITDPEGKPK	K	K	1574	1592	19	3	sp|Q8BTM8|FLNA_MOUSE	Q8BTM8	FLNA_MOUSE	Flna	Filamin-A
DAGGIAGLK	R	S	130	138	9	2	sp|P10852|4F2_MOUSE	P10852	4F2_MOUSE	Slc3a2	4F2 cell-surface antigen heavy chain
DAGGSLTEVK	R	V	133	142	10	2	sp|Q91YU3|MSD4_MOUSE	Q91YU3	MSD4_MOUSE	Msantd4	Myb/SANT-like DNA-binding domain-containing protein 4
DAGLSFKDDMPKSDVNK	R	E	98	114	17	2	sp|Q8BHS3|RBM22_MOUSE	Q8BHS3	RBM22_MOUSE	Rbm22	Pre-mRNA-splicing factor RBM22
DAGMQLQGYR	R	Y	171	180	10	2	sp|P05202|AATM_MOUSE	P05202	AATM_MOUSE	Got2	Aspartate aminotransferase, mitochondrial
DAGQISGLNVLR	K	V	207	218	12	2	sp|P38647|GRP75_MOUSE	P38647	GRP75_MOUSE	Hspa9	Stress-70 protein, mitochondrial
DAGRQTPER	K	K	310	318	9	2	sp|Q8C5K5|CX038_MOUSE	Q8C5K5	CX038_MOUSE		Uncharacterized protein CXorf38 homolog
DAGTIAGLNVLR	K	I	160	171	12	2	sp|P63017|HSP7C_MOUSE	P63017	HSP7C_MOUSE	Hspa8	Heat shock cognate 71 kDa protein
DAGTIAGLNVMR	K	I	187	198	12	2	sp|P20029|BIP_MOUSE	P20029	BIP_MOUSE	Hspa5	Endoplasmic reticulum chaperone BiP
DAGTPAPMQEGNGTTAIMETPK	R	Q	1276	1297	22	4	sp|E9PVX6|KI67_MOUSE	E9PVX6	KI67_MOUSE	Mki67	Proliferation marker protein Ki-67
DAGVIAGLNVLR	K	I	160	171	12	2	sp|P17879|HS71B_MOUSE	P17879	HS71B_MOUSE	Hspa1b	Heat shock 70 kDa protein 1B
DAGYEFDICFTSVQK	R	R	47	61	15	2	sp|Q9DBJ1|PGAM1_MOUSE	Q9DBJ1	PGAM1_MOUSE	Pgam1	Phosphoglycerate mutase 1
DAGYGGISLAVEGPSK	R	V	2029	2044	16	2	sp|Q80X90|FLNB_MOUSE	Q80X90	FLNB_MOUSE	Flnb	Filamin-B
DAHENGDVGAAGESPLDDTAAR	R	A	429	450	22	2,3	sp|Q8BH60|GOPC_MOUSE	Q8BH60	GOPC_MOUSE	Gopc	Golgi-associated PDZ and coiled-coil motif-containing protein
DAHQSLLATR	R	V	573	582	10	2	tr|Q3UFS6|Q3UFS6_MOUSE	Q3UFS6	Q3UFS6_MOUSE	Pcx	Pyruvate carboxylase
DAIHFYNK	K	S	318	325	8	2	sp|Q60864|STIP1_MOUSE	Q60864	STIP1_MOUSE	Stip1	Stress-induced-phosphoprotein 1
DAINSPER	R	K	1401	1408	8	2	sp|Q80Y84|KDM5B_MOUSE	Q80Y84	KDM5B_MOUSE	Kdm5b	Lysine-specific demethylase 5B
DAISGVGTDEK	K	C	103	113	11	2	tr|F8WIT2|F8WIT2_MOUSE	F8WIT2	F8WIT2_MOUSE	Anxa6	Annexin
DAISYVAEGER	K	R	537	547	11	2	sp|G3X939|SL9A3_MOUSE	G3X939	SL9A3_MOUSE	Slc9a3	Sodium/hydrogen exchanger 3
DAIVQAVK	K	G	610	617	8	2	sp|P40142|TKT_MOUSE	P40142	TKT_MOUSE	Tkt	Transketolase
DAKPPTEPTPSPQAR	R	R	319	333	15	2	sp|P35383|P2RY2_MOUSE	P35383	P2RY2_MOUSE	P2ry2	P2Y purinoceptor 2
DALAVYLSAEDISMLKER	R	V	7718	7735	18	2	tr|A0A1L1STC6|A0A1L1STC6_MOUSE	A0A1L1STC6	A0A1L1STC6_MOUSE	Syne1	Nesprin-1
DALEPGQR	K	V	115	122	8	2	sp|P08030|APT_MOUSE	P08030	APT_MOUSE	Aprt	Adenine phosphoribosyltransferase
DALFASQEK	K	F	61	69	9	2	sp|Q8VCI5|PEX19_MOUSE	Q8VCI5	PEX19_MOUSE	Pex19	Peroxisomal biogenesis factor 19
DALKTEFK	R	A	25	32	8	2	sp|P56382|ATP5E_MOUSE	P56382	ATP5E_MOUSE	Atp5f1e	ATP synthase subunit epsilon, mitochondrial
DALLSALSIQNYHLECNETK	K	S	949	968	20	3	sp|Q62261|SPTB2_MOUSE	Q62261	SPTB2_MOUSE	Sptbn1	Spectrin beta chain, non-erythrocytic 1
DALNIETAVK	R	T	38	47	10	2	sp|P07356|ANXA2_MOUSE	P07356	ANXA2_MOUSE	Anxa2	Annexin A2
DALQISR	K	A	222	228	7	2	sp|P31428|DPEP1_MOUSE	P31428	DPEP1_MOUSE	Dpep1	Dipeptidase 1
DALSDSAK	R	L	1789	1796	8	2	tr|B2RWW2|B2RWW2_MOUSE	B2RWW2	B2RWW2_MOUSE	Golgb1	Golgb1 protein
DAMENEMR	R	T	472	479	8	2	sp|Q8CAQ8|MIC60_MOUSE	Q8CAQ8	MIC60_MOUSE	Immt	MIC
DAMQYASESK	K	D	1536	1545	10	2	sp|Q68FD5|CLH1_MOUSE	Q68FD5	CLH1_MOUSE	Cltc	Clathrin heavy chain 1
DANGNSFATR	K	L	212	221	10	2	sp|P62702|RS4X_MOUSE	P62702	RS4X_MOUSE	Rps4x	40S ribosomal protein S4, X isoform
DAPEGGFDAVLQAAVCK	R	E	244	260	17	2	sp|O70309|ITB5_MOUSE	O70309	ITB5_MOUSE	Itgb5	Integrin beta-5
DAPFFRESPVGR	R	K	140	151	12	2,3	sp|Q8K2H1|PPHLN_MOUSE	Q8K2H1	PPHLN_MOUSE	Pphln1	Periphilin-1
DAPISPASVASSSSTPSSK	K	S	288	306	19	2	sp|Q62441|TLE4_MOUSE	Q62441	TLE4_MOUSE	Tle4	Transducin-like enhancer protein 4
DAPISPPAQK	K	N	359	368	10	2	sp|Q8BYW1|RHG25_MOUSE	Q8BYW1	RHG25_MOUSE	Arhgap25	Rho GTPase-activating protein 25
DAPQTSPVLR	R	Q	1127	1136	10	2	tr|A0A1B0GR85|A0A1B0GR85_MOUSE	A0A1B0GR85	A0A1B0GR85_MOUSE	2900026A02Rik	RIKEN cDNA 2900026A02 gene
DAPRPDHPPHDGHSPASR	R	E	1191	1208	18	4	sp|Q8K4P0|WDR33_MOUSE	Q8K4P0	WDR33_MOUSE	Wdr33	pre-mRNA 3' end processing protein WDR33
DAPTSPASVASSSSTPSSK	K	T	282	300	19	2	sp|Q08122|TLE3_MOUSE	Q08122	TLE3_MOUSE	Tle3	Transducin-like enhancer protein 3
DAPWTSNSSEK	R	A	1230	1240	11	2	sp|Q8VDJ3|VIGLN_MOUSE	Q8VDJ3	VIGLN_MOUSE	Hdlbp	Vigilin
DAQLFIQK	K	K	469	476	8	2	sp|P24270|CATA_MOUSE	P24270	CATA_MOUSE	Cat	Catalase
DAQPQLEEADDDLDSK	K	L	5	20	16	2	sp|Q61599|GDIR2_MOUSE	Q61599	GDIR2_MOUSE	Arhgdib	Rho GDP-dissociation inhibitor 2
DAQSPLLEVDAASVK	K	Y	833	847	15	2	sp|Q69ZR9|TASOR_MOUSE	Q69ZR9	TASOR_MOUSE	Tasor	Protein TASOR
DAQTSSVSDDENKPPSPK	R	E	757	774	18	2	sp|Q9JMD1|SMBT1_MOUSE	Q9JMD1	SMBT1_MOUSE	Sfmbt1	Scm-like with four MBT domains protein 1
DASDVEAEAAK	K	A	2137	2147	11	2	sp|E9Q4F7|ANR11_MOUSE	E9Q4F7	ANR11_MOUSE	Ankrd11	Ankyrin repeat domain-containing protein 11
DASDVEDEKPPLPPR	R	S	130	144	15	2,3	sp|Q6P549|SHIP2_MOUSE	Q6P549	SHIP2_MOUSE	Inppl1	Phosphatidylinositol 3,4,5-trisphosphate 5-phosphatase 2
DASFPYEAVER	K	C	149	159	11	2	sp|O08715|AKAP1_MOUSE	O08715	AKAP1_MOUSE	Akap1	A-kinase anchor protein 1, mitochondrial
DASGSPASTASSGSSSSLK	K	S	280	298	19	2	sp|Q62440|TLE1_MOUSE	Q62440	TLE1_MOUSE	Tle1	Transducin-like enhancer protein 1
DASGSSPDVDLER	K	P	379	391	13	2	sp|Q6TXD4|DNMBP_MOUSE	Q6TXD4	DNMBP_MOUSE	Dnmbp	Dynamin-binding protein
DASGSSPDVDLERPLAK	K	D	379	395	17	2	sp|Q6TXD4|DNMBP_MOUSE	Q6TXD4	DNMBP_MOUSE	Dnmbp	Dynamin-binding protein
DASHPQFK	R	E	171	178	8	2	sp|P85094|ISC2A_MOUSE	P85094	ISC2A_MOUSE	Isoc2a	Isochorismatase domain-containing protein 2A
DASLQDWEFGK	R	R	874	884	11	2	sp|P58871|TB182_MOUSE	P58871	TB182_MOUSE	Tnks1bp1	182 kDa tankyrase-1-binding protein
DASPEPQQK	M	G	2	10	9	2	sp|P58735|S26A1_MOUSE	P58735	S26A1_MOUSE	Slc26a1	Sulfate anion transporter 1
DASPGSPLEK	K	L	428	437	10	2	sp|P54869|HMCS2_MOUSE	P54869	HMCS2_MOUSE	Hmgcs2	Hydroxymethylglutaryl-CoA synthase, mitochondrial
DASPINR	K	W	429	435	7	2	sp|Q61136|PRP4B_MOUSE	Q61136	PRP4B_MOUSE	Prpf4b	Serine/threonine-protein kinase PRP4 homolog
DASPPEPASPTIGLDK	R	K	171	186	16	2	sp|Q8K070|SAM14_MOUSE	Q8K070	SAM14_MOUSE	Samd14	Sterile alpha motif domain-containing protein 14
DASPPPAFK	R	P	966	974	9	2	sp|Q9Z0U1|ZO2_MOUSE	Q9Z0U1	ZO2_MOUSE	Tjp2	Tight junction protein ZO-2
DASPPPAFKPEPPK	R	A	966	979	14	2,3	sp|Q9Z0U1|ZO2_MOUSE	Q9Z0U1	ZO2_MOUSE	Tjp2	Tight junction protein ZO-2
DASPSSSSAVASSK	R	A	217	230	14	2	sp|Q8K2H1|PPHLN_MOUSE	Q8K2H1	PPHLN_MOUSE	Pphln1	Periphilin-1
DASPTPSTDAEYPANGSGADR	R	I	88	108	21	2	sp|O55033|NCK2_MOUSE	O55033	NCK2_MOUSE	Nck2	Cytoplasmic protein NCK2
DASQHFQAEQR	R	V	279	289	11	2	sp|Q8BJS4|SUN2_MOUSE	Q8BJS4	SUN2_MOUSE	Sun2	SUN domain-containing protein 2
DASSSVSTLEK	R	T	2680	2690	11	2	sp|Q61001|LAMA5_MOUSE	Q61001	LAMA5_MOUSE	Lama5	Laminin subunit alpha-5
DASTSPMSTR	K	S	517	526	10	2	sp|Q6NZK5|K1328_MOUSE	Q6NZK5	K1328_MOUSE	Kiaa1328	Protein hinderin
DATIPVESDTDDEGAPR	R	I	461	477	17	2	sp|Q99L48|NMD3_MOUSE	Q99L48	NMD3_MOUSE	Nmd3	60S ribosomal export protein NMD3
DATLLIHEATLEDGLEEEAVEK	K	T	675	696	22	3	sp|Q80Y81|RNZ2_MOUSE	Q80Y81	RNZ2_MOUSE	Elac2	Zinc phosphodiesterase ELAC protein 2
DATLTAR	M	E	2	8	7	2	sp|Q8BGQ7|SYAC_MOUSE	Q8BGQ7	SYAC_MOUSE	Aars1	Alanine--tRNA ligase, cytoplasmic
DATNDQVTK	R	D	50	58	9	2	sp|O88844|IDHC_MOUSE	O88844	IDHC_MOUSE	Idh1	Isocitrate dehydrogenase [NADP] cytoplasmic
DATNVGDEGGFAPNILENK	K	E	203	221	19	2	sp|P17182|ENOA_MOUSE	P17182	ENOA_MOUSE	Eno1	Alpha-enolase
DATPPVSPINMEDQER	R	I	250	265	16	2	sp|P09450|JUNB_MOUSE	P09450	JUNB_MOUSE	Junb	Transcription factor JunB
DATSLNQAALYR	R	L	494	505	12	2	sp|P51660|DHB4_MOUSE	P51660	DHB4_MOUSE	Hsd17b4	Peroxisomal multifunctional enzyme type 2
DAVLLVFANK	R	Q	118	127	10	2	sp|P61205|ARF3_MOUSE	P61205	ARF3_MOUSE	Arf3	ADP-ribosylation factor 3
DAVQAPLNVSLNEEGK	K	S	1250	1265	16	2	sp|F6ZDS4|TPR_MOUSE	F6ZDS4	TPR_MOUSE	Tpr	Nucleoprotein TPR
DAVSVFYVSR	K	T	175	184	10	2	sp|O35488|S27A2_MOUSE	O35488	S27A2_MOUSE	Slc27a2	Long-chain fatty acid transport protein 2
DAVTEDSPQPPLPSVR	K	D	816	831	16	2	sp|P70399|TP53B_MOUSE	P70399	TP53B_MOUSE	Tp53bp1	TP53-binding protein 1
DAVTHIGR	R	V	174	181	8	2	sp|P63073|IF4E_MOUSE	P63073	IF4E_MOUSE	Eif4e	Eukaryotic translation initiation factor 4E
DAVTYTEHAK	R	R	69	78	10	2	sp|P62806|H4_MOUSE	P62806	H4_MOUSE	H4c16	Histone H4
DAVYGTPQK	K	Y	7	15	9	2	tr|A0A1L1SVG6|A0A1L1SVG6_MOUSE	A0A1L1SVG6	A0A1L1SVG6_MOUSE	Slc44a2	Choline transporter-like protein
DAYSSFGSR	K	G	67	75	9	2	sp|Q62167|DDX3X_MOUSE	Q62167	DDX3X_MOUSE	Ddx3x	ATP-dependent RNA helicase DDX3X
DDAGQVSPSSDQR	R	V	1081	1093	13	2	sp|Q70IV5|SYNEM_MOUSE	Q70IV5	SYNEM_MOUSE	Synm	Synemin
DDAMLLK	K	G	353	359	7	2	sp|P63038|CH60_MOUSE	P63038	CH60_MOUSE	Hspd1	60 kDa heat shock protein, mitochondrial
DDANNDPQWSEEQLIAAK	K	F	132	149	18	2	sp|Q9DCL9|PUR6_MOUSE	Q9DCL9	PUR6_MOUSE	Paics	Bifunctional phosphoribosylaminoimidazole carboxylase/phosphoribosylaminoimidazole succinocarboxamide synthetase
DDATPVRDEPMDAESITFK	R	S	982	1000	19	3	sp|P97868|RBBP6_MOUSE	P97868	RBBP6_MOUSE	Rbbp6	E3 ubiquitin-protein ligase RBBP6
DDDASDKVFEDNSNEK	K	L	693	708	16	2	sp|Q8BGC0|HTSF1_MOUSE	Q8BGC0	HTSF1_MOUSE	Htatsf1	HIV Tat-specific factor 1 homolog
DDDDDDDDDDEAEEDR	R	G	30	45	16	2	sp|O35387|HAX1_MOUSE	O35387	HAX1_MOUSE	Hax1	HCLS1-associated protein X-1
DDDDVVIGK	K	V	171	179	9	2	sp|Q9CVB6|ARPC2_MOUSE	Q9CVB6	ARPC2_MOUSE	Arpc2	Actin-related protein 2/3 complex subunit 2
DDDIAALVVDNGSGMCK	M	A	2	18	17	2	sp|P60710|ACTB_MOUSE	P60710	ACTB_MOUSE	Actb	Actin, cytoplasmic 1
DDDSDVHSPR	R	Y	243	252	10	2	sp|Q62417|SRBS1_MOUSE	Q62417	SRBS1_MOUSE	Sorbs1	Sorbin and SH3 domain-containing protein 1
DDDTASVTSLNSSATGR	R	C	1168	1184	17	2	sp|Q80UV9|TAF1_MOUSE	Q80UV9	TAF1_MOUSE	Taf1	Transcription initiation factor TFIID subunit 1
DDDVPLEWR	K	M	456	464	9	2	sp|O88428|PAPS2_MOUSE	O88428	PAPS2_MOUSE	Papss2	Bifunctional 3'-phosphoadenosine 5'-phosphosulfate synthase 2
DDEDTPPNSPNVDLGK	R	R	706	721	16	2	sp|P52734|FGD1_MOUSE	P52734	FGD1_MOUSE	Fgd1	FYVE, RhoGEF and PH domain-containing protein 1
DDEGFIIR	R	H	573	580	8	2	tr|E9PVU0|E9PVU0_MOUSE	E9PVU0	E9PVU0_MOUSE	Myo6	Unconventional myosin-VI
DDEKEPEEGEDDRDSANGEDDS	K	-	292	313	22	2,3	sp|Q9Z204|HNRPC_MOUSE	Q9Z204	HNRPC_MOUSE	Hnrnpc	Heterogeneous nuclear ribonucleoproteins C1/C2
DDEPSGWEEPSPQSISR	K	K	903	919	17	2	sp|Q8BKI2|TNR6B_MOUSE	Q8BKI2	TNR6B_MOUSE	Tnrc6b	Trinucleotide repeat-containing gene 6B protein
DDETMYVESK	R	K	148	157	10	2	sp|Q9CVB6|ARPC2_MOUSE	Q9CVB6	ARPC2_MOUSE	Arpc2	Actin-related protein 2/3 complex subunit 2
DDEVAQLR	K	K	311	318	8	2	sp|P16125|LDHB_MOUSE	P16125	LDHB_MOUSE	Ldhb	L-lactate dehydrogenase B chain
DDEVQVVR	K	G	52	59	8	2	sp|P61255|RL26_MOUSE	P61255	RL26_MOUSE	Rpl26	60S ribosomal protein L26
DDFESEEEDVK	K	T	1325	1335	11	2	sp|P97868|RBBP6_MOUSE	P97868	RBBP6_MOUSE	Rbbp6	E3 ubiquitin-protein ligase RBBP6
DDFLEQSER	K	L	176	184	9	2	sp|Q61247|A2AP_MOUSE	Q61247	A2AP_MOUSE	Serpinf2	Alpha-2-antiplasmin
DDFLQQNGYTPYDR	K	F	517	530	14	2	sp|P50516|VATA_MOUSE	P50516	VATA_MOUSE	Atp6v1a	V-type proton ATPase catalytic subunit A
DDFSSGTSSR	R	S	101	110	10	2	sp|Q64521|GPDM_MOUSE	Q64521	GPDM_MOUSE	Gpd2	Glycerol-3-phosphate dehydrogenase, mitochondrial
DDFTEER	R	L	226	232	7	2	sp|Q9CQA3|SDHB_MOUSE	Q9CQA3	SDHB_MOUSE	Sdhb	Succinate dehydrogenase [ubiquinone] iron-sulfur subunit, mitochondrial
[truncated: 16,933 more rows]
