# Supplementary material for: Temporal Proteomic and Phosphoproteomic Profiling Deciphers Molecular Dynamics of Acute-to-Chronic Kidney Disease After Ischemia-Reperfusion Injury, With Dock2 Emerging as a Key Regulator
Source: Mol Cell Proteomics. 2026 Jan 12;25(2):101509. doi: 10.1016/j.mcpro.2026.101509 (PMC12915234; doi:10.1016/j.mcpro.2026.101509)
Supplement: Supplemental Table S10 [file mmc10.xlsx]

## Sheet: IRI_1h.vs.Sham
Protein.Position	Gene	Protein	Peptide	window	Best.Localized.Probability	ttestPvalue	threshold
A0A0B6VRS7_S178	Kcnk5	A0A0B6VRS7	ESFESsPHSR;KEsFESsPHSR	KESFESSPHSRKA	0.964	0.0282937	Down
A0A0G2JG52_S881	Crybg1	A0A0G2JG52	PGVGEAsPPSTPEHSPETMGK	PGVGEASPPSTPE	0.962	0.0124291	Down
A0A0N4SW73_S626	Rab11fip5	A0A0N4SW73	ASLAPLAsPGK	SLAPLASPGKALP	0.97	0.0203114	Up
A0A0R4J0X8_S71	Arhgef7	A0A0R4J0X8	EIKPSEKPVsPK	PSEKPVSPKSGTL	0.967	0.0349708	Up
A0A0R4J112_S258	Eif4g3	A0A0R4J112	LVLsGEK	VLRLVLSGEKKEQ	1	0.0145863	Down
A0A0R4J112_T186	Eif4g3	A0A0R4J112	NPtPPIGR	GGSRNPTPPIGRP	1	0.0202441	Down
A0A0R4J112_T531	Eif4g3	A0A0R4J112	tPDEVLEAEAEPK	TKEQTRTPDEVLE	1	0.000110014	Up
A0A0R4J1V0_S144	Pdzk1	A0A0R4J1V0	EGNsFGFSLK	LVKEGNSFGFSLK	0.968	0.0472237	Down
A0A0R4J1V0_S275	Pdzk1	A0A0R4J1V0	DIEPGsPAEAAGLK	KDIEPGSPAEAAG	1	0.0434016	Up
A0A0R4J1V0_S489	Pdzk1	A0A0R4J1V0	GETsAESEHDAHPAK;GETsAEsEHDAHPAK	DEKGETSAESEHD	0.965	0.00711763	Up
A0A0R4J293_S23	Tgm1	A0A0R4J293	SPWQPPTTPsPEPEPVPEPDR;SPWQPPTTPsPEPEPVPEPDRR	QPPTTPSPEPEPV	0.965	0.0355977	Down
A0A0U1RPA0_S397	Plekha7	A0A0U1RPA0	HLsGSSSPPPR;HLsGSSsPPPR;HLsGSsSPPPR	KSTRHLSGSSSPP	0.968	0.0055585	Up
A0A0U1RPA0_S472	Plekha7	A0A0U1RPA0	SRsLLEVPR;sLLEVPR	EQGRSRSLLEVPR	1	0.011685	Up
A0A140LJC1_S435	Nrg1	A0A140LJC1	MsPVDFHTPSSPK	TTPARMSPVDFHT	0.97	0.016326	Down
A0A1B0GR85_S600	2900026A02Rik	A0A1B0GR85	SAGDAGPSEVsPEDDGSFQK	AGPSEVSPEDDGS	0.968	7.36796e-05	Up
A0A1D5RLD1_S1114	Myo9b	A0A1D5RLD1	ETPsPEMETAAQK;KETPsPEMETAAQK	PKKETPSPEMETA	0.966	0.00751824	Up
A0A1D5RMM8_S258	Pxn	A0A1D5RMM8	IsASSATR;IsASsATR;IsAsSATR	QQQTRISASSATR	0.968	0.0404341	Down
A0A1D5RMM8_S261	Pxn	A0A1D5RMM8	ISASsATR;IsASsATR	TRISASSATRELD	0.962	0.0128635	Down
A0A1L7NR37_S332	Sorbs2	A0A1L7NR37	SPsPPPR	DGLRSPSPPPRSC	0.967	0.0381368	Down
A0A1Y7VM80_S672	Inf2	A0A1Y7VM80	sFSEDAVTDSSGSGTLPR	DTSLDRSFSEDAV	0.959	0.00975776	Down
A0A1Y7VME9_S1548	Kidins220	A0A1Y7VME9	sPEHSVEPIR	AERVAKSPEHSVE	0.971	0.00186888	Up
A0A286YD84_S132	Epb41l3	A0A286YD84	RAsALIDR	AQTRRASALIDRP	1	0.012012	Up
A0A286YD84_S293	Epb41l3	A0A286YD84	LSTsPVR;RLsTsPVR	EKRLSTSPVRLAA	0.968	0.020829	Up
A0A286YD84_S480	Epb41l3	A0A286YD84	VESTSVGSIsPGGAK	TSVGSISPGGAKL	0.97	0.00797855	Up
A0A286YD84_T222	Epb41l3	A0A286YD84	AEEAtPVTALR;KAEEAtPVTALR	KKAEEATPVTALR	0.971	0.0121888	Down
A0A2I3BPY7_S261	Rai14	A0A2I3BPY7	QLSDVSsPR	QLSDVSSPRSITS	0.96	0.00289383	Up
A0A2I3BPY7_S264	Rai14	A0A2I3BPY7	sITSTPLSGK	DVSSPRSITSTPL	0.964	0.00035108	Up
A0A2I3BPY7_S271	Rai14	A0A2I3BPY7	SITSTPLsGK	ITSTPLSGKESVF	0.967	0.00166401	Up
A0A2I3BPY7_S289	Rai14	A0A2I3BPY7	AEISsIQENK	FKAEISSIQENKD	0.969	0.0161701	Up
A0A2I3BPY7_S665	Rai14	A0A2I3BPY7	AKsEEALSEMK	NLSRAKSEEALSE	0.971	0.00181098	Down
A0A2L2P590_S629	Dlg2	A0A2L2P590	EQSEQETsDPER	QSEQETSDPERGQ	0.945	0.0109077	Up
A0A384DVA0_S253	Erg	A0A384DVA0	PAAQPsPSAVPK	RPAAQPSPSAVPK	0.873	0.041293	Down
A0A571BDG0_S474	Srcin1	A0A571BDG0	LPPSsPQK	FRLPPSSPQKLAD	0.956	0.024122	Up
A0A668KM61_S271	Slc4a4	A0A668KM61	TPsVGWLSSPAMTHR	RVRRTPSVGWLSS	0.965	0.0366237	Down
A0AUN0_S579	Sec23ip	A0AUN0	EMAsPSSESNESK	KTKEMASPSSESN	0.968	0.00421203	Up
A2A5R2_S218	Arfgef2	A2A5R2	ELEKPMQSKPQsPVIQATAGsPK;PMQSKPQsPVIQATAGsPK;PQsPVIQATAGSPK;PQsPVIQATAGsPK	MQSKPQSPVIQAT	0.969	0.00134113	Up
A2A690_S1480	Tanc2	A2A690	SNSSVGsPTR	SNSSVGSPTRQGY	0.961	0.00652415	Up
A2A690_S1521	Tanc2	A2A690	FsPPPVGGQSK	GASYRFSPPPVGG	0.971	0.000204881	Up
A2A690_S1538	Tanc2	A2A690	EYPsPPPsPLR	YPSPPPSPLRRGP	0.97	0.0282733	Up
A2A842_S614	Epb41	A2A842	RLsTHSPFR;RLsTHsPFR	EWDKRLSTHSPFR	0.966	0.00980091	Up
A2A842_S617	Epb41	A2A842	LSTHsPFR;RLsTHsPFR	KRLSTHSPFRTLN	0.966	0.0102794	Up
A2A884_S2324	Hivep3	A2A884	QGsPELLGR	PRTRQGSPELLGR	1	0.0241613	Up
A2AB59_S458	Arhgap27	A2AB59	KsSQDSDTPAQASPPEEK;KssQDSDTPAQASPPEEK	PRSVRKSSQDSDT	0.931	0.0139475	Up
A2AGH6_S699	Med12	A2AGH6	GsPSPEKPDVEK	PCEGKGSPSPEKP	0.969	0.0276104	Down
A2AI08_S184	Tprn	A2AI08	SLAPAsPVR	RSLAPASPVRLSQ	0.96	0.00341656	Up
A2AI08_S196	Tprn	A2AI08	LSQPAPPIsPVPVAQR	QPAPPISPVPVAQ	0.968	0.017467	Up
A2ALU4_T820	Shroom2	A2ALU4	tPEDTVGTFADR	PHPTVRTPEDTVG	0.97	0.000351801	Up
A2AN08_S178	Ubr4	A2AN08	ELAsPVSPELR	DQKELASPVSPEL	0.97	0.0182826	Up
A2AN08_S2740	Ubr4	A2AN08	MQsSGIPDGGHIR	ADEKMQSSGIPDG	0.965	0.00609956	Up
A2API8_S809	Pakap	A2API8	QSTPsPR	VRQSTPSPRAKNA	0.968	0.0275895	Up
A2AQ25_S1843	Skt	A2AQ25	PSIASTPLsPQAGR	IASTPLSPQAGRS	0.97	0.00651757	Up
A2AQ25_S353	Skt	A2AQ25	LSsLPVSR	PRDRLSSLPVSRS	0.967	0.00570354	Up
A2AQH4_S597	Bcorl1	A2AQH4	sPPQLER	TFSPLKSPPQLER	1	8.63249e-05	Up
A2AQW0_S73	Map3k15	A2AQW0	SEsSQGAAAGGGPEAGALK	VYVRSESSQGAAA	0.945	0.0318512	Up
A2ARV4_S4577	Lrp2	A2ARV4	PAsPGADETQGTK;SIDPSEIVPEPKPAsPGADETQGTK	PEPKPASPGADET	0.971	0.00188888	Up
A2AUK5_S544	Epb41l1	A2AUK5	LPSSPAsPSPK;RLPSSPAsPSPK	LPSSPASPSPKGT	0.967	0.0305137	Up
A2AUK5_S546	Epb41l1	A2AUK5	LPSSPASPsPK;LPSSPASPsPKGtPEK;RLPSSPASPsPK	SSPASPSPKGTPE	0.969	0.00275888	Down
A2AUK5_S60	Epb41l1	A2AUK5	PAEQsLDMDDK	TRPAEQSLDMDDK	1	0.0378582	Down
A2AUK5_S868	Epb41l1	A2AUK5	ETDPsPEER	YRETDPSPEERDK	0.971	0.00063664	Up
A2AUK5_T475	Epb41l1	A2AUK5	RSEAEEGEVRtPTK;RsEAEEGEVRtPTK;SEAEEGEVRtPTK;sEAEEGEVRtPTK	EEGEVRTPTKIKE	0.969	0.00492218	Up
A2RSQ0_S1076	Dennd5b	A2RSQ0	LsITSLTGK;RLsITSLTGK	TTTRRLSITSLTG	0.967	0.0112358	Down
A2TJV2_S170	Palm3	A2TJV2	TSLPDAPVGMSPEsPSDPR	VGMSPESPSDPRE	0.965	0.0124837	Up
A2TJV2_S87	Palm3	A2TJV2	DPQsPEGQAQAR	ASKDPQSPEGQAQ	1	0.0411527	Up
A7UAK5_S490	Pfkfb3	A7UAK5	RNsVTPLASPEPTK;RNsVTPLAsPEPTK	PLMRRNSVTPLAS	0.949	0.0271842	Down
B1APX2_S347	5031439G07Rik	B1APX2	PAFFsPSLK	NRPAFFSPSLKRK	0.967	0.0289933	Down
B1AXH1_S758	Nhsl2	B1AXH1	SSLPPTsPMEK	SSLPPTSPMEKIC	0.955	0.0313144	Up
B1AY10_S81	Nfx1	B1AY10	sPQGFFQSSNK	SGSKPKSPQGFFQ	0.97	0.000789467	Up
B1AY13_S1940	Usp24	B1AY13	NMDQGGGGsPR	DQGGGGSPRKKVA	1	0.00125131	Up
B1AZ14_S1060	Cobll1	B1AZ14	AETsPPPVAAK	TLRAETSPPPVAA	0.969	0.00263437	Up
B1AZ14_S489	Cobll1	B1AZ14	sPDIASASTDMR	GSISVKSPDIASA	0.97	0.0180645	Up
B1AZ14_S519	Cobll1	B1AZ14	DPDSALGISDGETsPSSK;ITVEKDPDSALGISDGETsPSSK	ISDGETSPSSKGK	0.966	0.0446025	Up
B1AZ14_S865	Cobll1	B1AZ14	TLSsPTGTETNPPK	LHRTLSSPTGTET	0.968	8.44489e-06	Up
B1AZ14_S961	Cobll1	B1AZ14	DPQLsPEQHPSSLSER	QRDPQLSPEQHPS	0.97	0.00172451	Up
B1AZ14_S996	Cobll1	B1AZ14	ADDDIIQKPAETsPPPVAPK;PAETsPPPVAPK	QKPAETSPPPVAP	0.967	0.0475966	Up
B1AZ14_T1011	Cobll1	B1AZ14	AEtSPPPVFPK	MTLRAETSPPPVF	0.93	0.0196045	Up
B1AZA5_S327	Tmem245	B1AZA5	SSPSsPSPTLGR;sSPSsPSPTLGR	SRSSPSSPSPTLG	0.966	9.06506e-07	Up
B2RQG2_S1112	Phf3	B2RQG2	MAPPIDDLsPK	PPIDDLSPKTVKV	1	0.000383732	Up
B2RQG2_S1909	Phf3	B2RQG2	FYsDSHHLK	DRQRFYSDSHHLK	0.96	0.00126714	Up
B2RRE7_S1000	Otud4	B2RRE7	TAADVVsPGANSVDR	TAADVVSPGANSV	0.961	0.00637422	Up
B2RUG9_S2674	Apc	B2RUG9	sPTGNTPPVIDSVSEK	NPRSGRSPTGNTP	0.968	0.000543684	Up
B2RUK2_S854	Erbin	B2RUK2	STEDLsPQR	KSTEDLSPQRSGP	0.967	0.00109119	Up
B2RUK2_S867	Erbin	B2RUK2	sHSITNMETGGLK	TGAVVKSHSITNM	0.909	0.0241688	Up
B2RWS6_S12	Ep300	B2RWS6	AENVVEPGPPsAK	VEPGPPSAKRPKL	1	0.00385032	Up
B2RWW2_S664	Golgb1	B2RWW2	ASEAGPLNDAGMELSsPK	AGMELSSPKLDGV	0.961	0.00102705	Up
B2RXC2_S247	Itpkb	B2RXC2	DKEGVAPLLGPAsPTR;EGVAPLLGPAsPTR	PLLGPASPTRLGT	0.967	0.0489011	Up
B2RXR6_S983	Ankrd44	B2RXR6	sPPGTAVR	RSNGPRSPPGTAV	0.97	0.00314247	Up
B9EJ80_S515	Pdzd8	B9EJ80	EETQPLSHsPK	TQPLSHSPKRTPT	0.949	0.00708468	Up
C0HKD8_S94	Mfap1a	C0HKD8	IsEDVEER	RLQNRISEDVEER	1	0.000760119	Up
D3YU22_S169	Limch1	D3YU22	ETDDIDsPKR;KETDDIDsPKR	ETDDIDSPKRSIR	0.968	0.0125901	Up
D3YU22_S297	Limch1	D3YU22	sWSTATSPLGGER;sWSTATsPLGGER;sWSTAtSPLGGER	REEFRKSWSTATS	0.967	0.0106146	Up
D3YU22_S303	Limch1	D3YU22	SWSTATsPLGGER;sWSTATsPLGGER	SWSTATSPLGGER	0.97	0.00439458	Up
D3YU22_S511	Limch1	D3YU22	TSVPESIASAGTGsPSK	ASAGTGSPSKIIT	0.96	0.000749717	Up
D3YV69_T21	Rab6a	D3YV69	tMYLEDR	IDFLSKTMYLEDR	0.971	0.041184	Up
D3YZP9_S233	Ccdc6	D3YZP9	LDQPVsAPPsPR	KLDQPVSAPPSPR	1	0.0139109	Up
D3YZP9_T342	Ccdc6	D3YZP9	tVSSPIPYTPSPSSSR	QGLRPRTVSSPIP	0.947	0.0354463	Up
D3Z2R5_S13	Selenon	D3Z2R5	RPHsPDPGAQPAPPR	AARRPHSPDPGAQ	1	0.0138018	Down
D3Z5K8_S1603	Shank2	D3Z5K8	sPILSGPK	DVPEVKSPILSGP	0.971	0.043336	Up
D3Z5K8_S1703	Shank2	D3Z5K8	APSPVVsPTELSK;RAPsPVVsPTELSK	APSPVVSPTELSK	0.965	0.000537454	Up
D3Z656_S1124	Synj1	D3Z656	TPGPPSSQGsPVDTQPAAQK	PPSSQGSPVDTQP	0.963	0.0039084	Up
D3Z656_S1383	Synj1	D3Z656	AQPSVQIsPVLTPDPK	QPSVQISPVLTPD	0.967	0.0168477	Up
E0CZE2_T583	Pard3	E0CZE2	AEDEDVVLTPDGtR	VLTPDGTREFLTF	0.894	0.0402232	Up
E9PUD2_S592	Dnm1l	E9PUD2	PIPIMPAsPQK;SKPIPIMPAsPQK	IPIMPASPQKGHA	1	0.00426587	Up
E9PUF7_S407	Arhgef1	E9PUF7	sRSDVDMDPGSATAVLGPTR	GRGGGRSRSDVDM	0.962	0.0140887	Down
E9PUP1_S591	Syde2	E9PUP1	TQEsPTAEDSPVLK	GHRTQESPTAEDS	0.965	0.000563347	Up
E9PUP1_S747	Syde2	E9PUP1	GGYLSDGDsPELR	YLSDGDSPELRTR	0.967	2.06655e-05	Down
E9PWE8_T622	Dpysl3	E9PWE8	GMYDGPVFDLTTtPK	VFDLTTTPKGGTP	0.947	0.00885629	Down
E9PXX9_S50	Slc28a1	E9PXX9	HSSLPEGGGsR	LPEGGGSRSKAVW	0.969	0.010078	Down
E9PYL2_S579	Prr12	E9PYL2	PLQSPPAtGRPPGVGsPGAPGK;PLQsPPATGRPPGVGsPGAPGK	RPPGVGSPGAPGK	0.932	0.00972198	Down
E9Q066_S578	Larp4	E9Q066	DTLNPVAVPVSsPTATK	VAVPVSSPTATKP	0.962	0.000657365	Up
E9Q0S6_S1463	Tns1	E9Q0S6	HLGGSGsVVPGsPSLDR	HLGGSGSVVPGSP	0.943	0.00467823	Up
E9Q0S6_S169	Tns1	E9Q0S6	VSPSIQPQPQSQPTSLsR;VsPSIQPQPQSQPTSLsR	SQPTSLSRNTSVS	0.966	0.00969183	Up
E9Q0S6_S604	Tns1	E9Q0S6	TDEPVSGATTAPAALsPQEK;TDKTDEPVSGATTAPAALsPQEK	TAPAALSPQEKKE	0.969	0.0384836	Up
E9Q0S6_T1343	Tns1	E9Q0S6	TVGTNtPPSPGFGR;TVGTNtPPsPGFGR;TVGtNtPPSPGFGR	RTVGTNTPPSPGF	0.967	7.72533e-05	Down
E9Q137_S243	Tex264	E9Q137	ETSATTLsPGAGNR	TSATTLSPGAGNR	0.967	0.00947802	Up
E9Q1P8_S71	Irf2bp2	E9Q1P8	sPTGAQPAAAKPPPLSAK	CFPEGRSPTGAQP	0.967	0.0248272	Up
E9Q238_S1339	Kank1	E9Q238	AQsPSTPR	NFSKAQSPSTPRL	0.97	0.0481598	Up
E9Q286_S676	Ice1	E9Q286	ENDPENSLSTLsPK	NSLSTLSPKSKLG	0.966	0.000293044	Up
E9Q394_S1218	Akap13	E9Q394	ADsIEETATR	VPTRADSIEETAT	0.971	0.0222715	Up
E9Q394_S1253	Akap13	E9Q394	VETQNPSLSsPETK	QNPSLSSPETKQL	0.961	0.0169932	Up
E9Q3C1_S436	C2cd2	E9Q3C1	ATPLNSEsPVR	TPLNSESPVRTPV	0.964	0.00299322	Up
E9Q3G8_S339	Nup153	E9Q3G8	IPSAVSSPLNsPLDR	VSSPLNSPLDRSG	0.966	0.0423196	Up
E9Q3V2_S115	Slc35a3	E9Q3V2	QPGsPGVAEPGAPVR	RARQPGSPGVAEP	1	0.0359138	Up
E9Q555_S274	Rnf213	E9Q555	KPKPsPVsPVASK;PSPVsPVASK	PKPSPVSPVASKH	0.969	0.0265209	Up
E9Q5C9_S646	Nolc1	E9Q5C9	VADNsFDAK	SRVADNSFDAKRG	1	0.00498997	Up
E9Q616_S116	Ahnak	E9Q616	SSEVVLsGDDEDYQR	SSEVVLSGDDEDY	0.969	0.0018754	Up
E9Q616_S136	Ahnak	E9Q616	LRsEDGVEGDLGETQSR;sEDGVEGDLGETQSR	IKPRLRSEDGVEG	0.97	0.0204082	Up
E9Q616_S217	Ahnak	E9Q616	LPSGSGPAsPTTGSAVDIR;LPSGsGPAsPTTGSAVDIR;LPsGSGPAsPTTGSAVDIR	SGSGPASPTTGSA	0.965	0.00935967	Up
E9Q616_S4890	Ahnak	E9Q616	AEAPLPsPK	AEAPLPSPKLEGE	1	0.0230156	Up
E9Q616_S5553	Ahnak	E9Q616	HRsNsFSDER;sNSFSDER	KKPRHRSNSFSDE	0.969	0.000308044	Up
E9Q616_S893	Ahnak	E9Q616	AEsPEMEVNLPK	PGFKAESPEMEVN	1	0.0185878	Up
E9Q6J5_S236	Bod1l	E9Q6J5	KLsSQPSTDVSTDK	RTSRKLSSQPSTD	0.967	0.0115451	Up
E9Q6J5_S632	Bod1l	E9Q6J5	RLsESLHSADENK	RPARRLSESLHSA	0.933	0.0101219	Up
E9Q6R7_S1405	Utrn	E9Q6R7	SQPPTsPEGR	RSQPPTSPEGRAT	0.965	0.0354095	Up
E9Q7D5_S169	Arhgef5	E9Q7D5	EEEETsPDTSIPR;EKEEEETsPDTSIPR	KEEEETSPDTSIP	0.962	0.00212813	Up
E9Q7G0_S1974	Numa1	E9Q7G0	VSsETHQGPGTPESK;VSsETHQGPGtPESK	QRKRVSSETHQGP	0.965	0.0119196	Up
E9Q7G0_T1982	Numa1	E9Q7G0	VSSETHQGPGtPESK;VSsETHQGPGtPESK	THQGPGTPESKKA	0.968	0.00690085	Up
E9Q8T1_S1904	Tacc2	E9Q8T1	SSEsVEGSPFR	GPRSSESVEGSPF	0.957	0.000874904	Down
E9Q8T1_S86	Tacc2	E9Q8T1	GPEGsPLPR	ARGPEGSPLPRSS	1	0.00423706	Up
E9Q8V6_S1241	Dennd4a	E9Q8V6	KsPTLVK	KLTNKKSPTLVKA	0.969	0.013816	Down
E9Q9X1_S237	Dst	E9Q9X1	LLDPEDVDVSsPDEK	EDVDVSSPDEKSV	0.964	0.0225595	Up
E9QN31_S59	Nop2	E9QN31	AGsVDVPKPNK	AKRRAGSVDVPKP	1	0.0162413	Up
E9QNA7_S58	Sorbs1	E9QNA7	GTPSSSPVsPQESPK;GTPSSSPVsPQESPKHESK;GTPSSSPVsPQEsPK;GTPSSSPVsPQEsPKHESK;GTPSSsPVsPQESPK	PSSSPVSPQESPK	0.968	0.00503384	Up
E9QNA7_S62	Sorbs1	E9QNA7	GTPSSSPVSPQEsPK;GTPSSSPVSPQEsPKHESK;GTPSSSPVsPQEsPK;GTPSSSPVsPQEsPKHESK	PVSPQESPKHESK	0.967	0.00439171	Up
F2Z3U3_S1027	Raph1	F2Z3U3	FAPPAESGsPSK	PPAESGSPSKETP	0.854	0.0102962	Up
F6RND9_S603	Mprip	F6RND9	sPGLLGTPDLK	RMDIDRSPGLLGT	0.971	0.00220728	Up
F8VPU2_S875	Farp1	F8VPU2	SNGPTPELLASsPPDNK	PELLASSPPDNKS	0.968	0.0125813	Up
F8VPU2_S881	Farp1	F8VPU2	sPDEATAADQESEDDLSASR	SPPDNKSPDEATA	0.958	0.00939284	Down
F8VQN6_S342	Arhgef12	F8VQN6	SEGVQDAQEPQSLVGsPSTR	PQSLVGSPSTRGA	0.948	0.0393734	Up
F8WH20_S353	Osbpl3	F8WH20	HALsSENSR	GLKHALSSENSRD	0.966	0.00167323	Up
F8WI30_S11	Snx7	F8WI30	LASGSsELAVGESPR;LASGSsELAVGEsPR;LAsGSsELAVGESPR	RLASGSSELAVGE	0.965	0.0269759	Up
F8WI30_S18	Snx7	F8WI30	LASGSSELAVGEsPR;LASGSsELAVGEsPR;LAsGSSELAVGEsPR	ELAVGESPRGGAP	0.959	0.00477995	Up
F8WI30_S8	Snx7	F8WI30	LAsGSSELAVGESPR;LAsGSSELAVGEsPR;LAsGSsELAVGESPR	DGERLASGSSELA	0.967	0.0140267	Up
G3X939_T637	Slc9a3	G3X939	HELtPNEDEK	YSRHELTPNEDEK	1	0.00960314	Up
G5E829_S1137	Atp2b1	G5E829	SSLYEGLEKPEsR	GLEKPESRSSIHN	0.969	0.00140204	Down
G5E829_S1178	Atp2b1	G5E829	NSsPPPSPNK;NSsPPPsPNK;RNssPPPSPNK	PTKRNSSPPPSPN	0.966	0.00597954	Down
G5E870_S1063	Trip12	G5E870	sPTTTQSPK	VDNQAKSPTTTQS	0.969	0.00668017	Up
G5E8K5_S1883	Ank3	G5E8K5	TEEPVsPLTAYQK	RTEEPVSPLTAYQ	0.97	0.00103578	Up
G5E8Q8_S1290	Adgrf5	G5E8Q8	WSsQHSK	SLSRWSSQHSKST	0.951	0.00932929	Down
H3BJD6_S192	Ppp1r9a	H3BJD6	GSSDSLDSLsPR	DSLDSLSPRTEAV	0.965	0.00225498	Up
H3BJX8_S1129	Arhgef2	H3BJX8	EAQELGsPEDR	EAQELGSPEDRLQ	1	1.44534e-05	Up
H3BJX8_S844	Arhgef2	H3BJX8	LEsFESLR	GLFRLESFESLRG	0.972	0.0180078	Up
H3BL37_S1278	Tcof1	H3BL37	GKGsPGPQGAK	GGKGKGSPGPQGA	1	0.00309698	Down
I7HFI3_S1474	Arhgap32	I7HFI3	AVsPEGDER	HPAKAVSPEGDER	1	0.00215425	Up
I7HFI3_S306	Arhgap32	I7HFI3	KsPVGSWR;sPVGSWR	QNKMKKSPVGSWR	0.969	0.001404	Up
I7HPW4_Y323	Gprc5c	I7HPW4	GVGyETILK	PTRGVGYETILKE	0.968	0.00505272	Up
O08547_S168	Sec22b	O08547	GEALSALDsK	ALSALDSKANNLS	0.969	0.00812595	Down
O08582_S25	Gtpbp1	O08582	SRSPVDSPVPASMFAPEPSsPGAAR;SRsPVDSPVPASMFAPEPSsPGAAR	FAPEPSSPGAARA	0.95	0.0149208	Down
O08609_S7	Mlx	O08609	TEPGAsPEDPWVK	MTEPGASPEDPWV	0.971	0.00464965	Up
O08715_S378	Akap1	O08715	TGATAsPSAEALPPK	RTGATASPSAEAL	0.964	0.00772334	Up
O08786_S256	Cckar	O08786	LsSGGGGGGGSSSSR;RLsSGGGGGGGSSSSR	AKEKRLSSGGGGG	0.968	0.0269852	Up
O08786_S265	Cckar	O08786	LSSGGGGGGGsSSSR	GGGGGGSSSSRYE	0.954	0.00665467	Down
O09044_S20	Snap23	O09044	AHQVTDEsLESTR	HQVTDESLESTRR	0.966	0.0131823	Up
O35071_S674	Kif1c	O35071	LYADsDSGEDSDKR	QRLYADSDSGEDS	0.953	0.0219529	Down
O35126_S617	Atn1	O35126	TAsPPGPPQYSK	AGYKTASPPGPPQ	0.963	0.0322829	Up
O35216_S15	Cenpa	O35216	RPsSPAPGPSR	TPRRRPSSPAPGP	0.786	0.0068169	Up
O35437_S67	Tcf21	O35437	sPLSGVSQEGK	KAPTKKSPLSGVS	0.968	0.0132965	Down
O35607_S681	Bmpr2	O35607	ESsDENLMEHSLK	KNLKESSDENLME	0.957	0.0324707	Down
O35613_S515	Daxx	O35613	NsEPAEGLR;RNsEPAEGLR	FFHRRNSEPAEGL	1	0.000449367	Up
O54724_S20	Cavin1	O54724	PYSGFPDAsSEGPEPTQGEAR	SGFPDASSEGPEP	0.943	0.0230606	Down
O54774_S825	Ap3d1	O54774	NAEAVKsPEK	NAEAVKSPEKEGV	1	0.0140771	Up
O54774_T758	Ap3d1	O54774	HSSLPtEsDEDIAPAQR	RHSSLPTESDEDI	0.962	0.0114805	Up
O54916_S475	Reps1	O54916	TSsDHTNPTSPLLVK;TSsDHTNPTsPLLVK	ELKRTSSDHTNPT	0.961	0.0362684	Up
O54988_S348	Slk	O54988	ASSDLSIASsEEDK	DLSIASSEEDKLS	0.964	0.0323765	Down
O55022_T74	Pgrmc1	O55022	DFtPAELR;RDFtPAELR	LKRRDFTPAELRR	1	0.00158894	Down
O70318_S630	Epb41l2	O70318	HQAsISELK	ILKHQASISELKR	0.968	0.0158484	Down
O70439_T79	Stx7	O70439	EFGSLPTtPSEQR	FGSLPTTPSEQRQ	0.965	0.0193486	Up
O88286_S1029	Wiz	O88286	APLTLAGsPTPK;KAPLTLAGsPTPK	PLTLAGSPTPKNP	0.968	0.0131041	Up
O88286_S1160	Wiz	O88286	sPSDLHISPLTK	SSLEARSPSDLHI	0.952	0.02057	Down
O88543_S423	Cops3	O88543	SMGSQEDDSGNKPSSYs	NKPSSYS******	0.958	0.0141001	Up
O88543_Y422	Cops3	O88543	SMGSQEDDSGNKPSSyS	GNKPSSYS*****	0.948	0.0170628	Down
O88622_S297	Parg	O88622	ESEPEsPMDVDNSK	KESEPESPMDVDN	0.967	0.000442745	Up
O88845_S187	Akap10	O88845	QSSLAEPVsPSK	SLAEPVSPSKRHE	0.965	0.0091527	Up
O88909_S527	Slc22a8	O88909	AsQTIPLK;QEPEAEKAsQTIPLK	PEAEKASQTIPLK	0.969	0.0316354	Down
O89090_S7	Sp1	O89090	SDQDHsMDEVTAVVK	MSDQDHSMDEVTA	0.964	0.00378293	Up
P04627_S580	Araf	P04627	SAsEPSLHR	KIERSASEPSLHR	0.969	0.00538043	Down
P05627_S73	Jun	P05627	LAsPELER	GLLKLASPELERL	1	0.000707673	Up
P08228_S106	Sod1	P08228	VIsLSGEHSIIGR	IEDRVISLSGEHS	0.944	0.0229936	Down
P08775_S1878	Polr2a	P08775	YSPTsPTYSPTTPK	PKYSPTSPTYSPT	0.967	0.0191573	Down
P0C7T6_T328	Atxn1l	P0C7T6	GtPDTDLEVQR	APAHRGTPDTDLE	0.971	0.0284856	Down
P10637_S506	Mapt	P10637	TPsLPTPPTR;TPsLPtPPTR;sRTPsLPTPPTR	SRSRTPSLPTPPT	0.968	0.0132826	Up
P10637_S554	Mapt	P10637	IGsTENLK	VRSKIGSTENLKH	0.97	0.0378293	Up
P10649_S27	Gstm1	P10649	MLLEYTDSsYDEK	LEYTDSSYDEKRY	0.799	0.0487369	Down
P10853_S113	H2bc15	P10853	HAVsEGTK	LAKHAVSEGTKAV	0.963	0.0118627	Down
P13864_S187	Dnmt1	P13864	EESEEGNsAESAAEER	ESEEGNSAESAAE	0.967	0.0140198	Up
P14602_S13	Hspb1	P14602	sPSWEPFR	PFSLLRSPSWEPF	0.97	0.0163574	Up
P14733_S17	Lmnb1	P14733	AsAPATPLSPTR;AsAPAtPLSPTR	RAGSRASAPATPL	0.97	0.00287521	Up
P14733_S24	Lmnb1	P14733	ASAPATPLsPTR	APATPLSPTRLSR	0.963	0.0288817	Up
P14733_T21	Lmnb1	P14733	ASAPAtPLSPTR;AsAPAtPLSPTR	RASAPATPLSPTR	0.97	0.00397837	Up
P15975_S854	Usp53	P15975	VDSNETVsPSSLPSSVR	DSNETVSPSSLPS	0.954	0.0120907	Up
P16056_S988	Met	P16056	SVsPTTEMVSNESVDYR	VSARSVSPTTEMV	0.966	0.00637643	Up
P16331_S110	Pah	P16331	NDIGATVHELsR	ATVHELSRDKEKN	0.951	0.0371746	Down
P17095_S102	Hmga1	P17095	LEKEEEEGISQEsSEEEQ	EGISQESSEEEQ*	0.952	0.0106056	Up
P18608_S7	Hmgn1	P18608	KVsADGAAK;VsADGAAK	MPKRKVSADGAAK	1	0.000528093	Up
P22893_S52	Zfp36	P22893	STsLVEGR	LTGRSTSLVEGRS	0.968	0.000457581	Up
P23116_S584	Eif3a	P23116	LEsLNIQR	RKERLESLNIQRE	1	0.00373142	Up
P23249_S970	Mov10	P23249	LsPSTSGPR	QGLSKLSPSTSGP	0.971	0.000725959	Up
P23475_S518	Xrcc6	P23475	LGsLADEFK	IKKRLGSLADEFK	1	0.0229671	Up
P24788_S72	Cdk11b	P24788	REDsMEDR	PYRREDSMEDRGE	1	0.0278879	Up
P26041_S527	Msn	P26041	ALTsELANAR	HLKALTSELANAR	0.965	0.021294	Up
P26443_S128	Glud1	P26443	DDGsWEVIEGYR	IRRDDGSWEVIEG	0.968	0.00509188	Down
P26645_S138	Marcks	P26645	AEDGAAPsPSSETPK;AEDGAAPsPSSETPKK;AEDGAAPsPSSEtPK;AEDGAAPsPSSEtPKK	EDGAAPSPSSETP	0.969	0.0205271	Up
P26645_T143	Marcks	P26645	AEDGAAPSPSSEtPK;AEDGAAPSPSSEtPKK;AEDGAAPsPSSEtPK;AEDGAAPsPSSEtPKK	PSPSSETPKKKKK	0.969	0.0106002	Down
P27546_S345	Map4	P27546	DVAPPMEEEIVPGNDTTsPK	PGNDTTSPKETET	0.96	0.0191211	Up
P27546_S475	Map4	P27546	DMsPLPESEVTLGK	GMAKDMSPLPESE	0.971	0.00320147	Up
P27546_S785	Map4	P27546	ATsPSTLVSTGPSSR	TVSKATSPSTLVS	0.967	0.032599	Up
P27546_T344	Map4	P27546	DVAPPMEEEIVPGNDTtSPK	VPGNDTTSPKETE	0.921	0.0199769	Up
P28230_S266	Gjb1	P28230	RsPGTGAGLAEK;sPGTGAGLAEK	KDILRRSPGTGAG	0.971	0.00312484	Down
P30545_T267	Adra2b	P30545	EEGEtPEDPEAR;EKEEGEtPEDPEAR	EKEEGETPEDPEA	1	0.000428464	Up
P30993_S344	C5ar1	P30993	TFTPSTTDTsTR;TFTPSTTDTsTRK	PSTTDTSTRKSQA	0.962	0.0314218	Up
P30999_S288	Ctnnd1	P30999	sMGYDDLDYGMMSDYGTAR	LEDDQRSMGYDDL	0.952	0.0262043	Down
P35278_S205	Rab5c	P35278	GVDLQEsNPASR	GVDLQESNPASRS	0.965	0.0267652	Up
P35292_S27	Rab17	P35292	LVLLGsSSVGK	KLVLLGSSSVGKT	0.76	0.048157	Down
P35486_S232	Pdha1	P35486	YGMGTsVER	RYGMGTSVERAAA	0.966	0.0254954	Up
P35486_S300	Pdha1	P35486	YHGHSMsDPGVsYR;YHGHsMSDPGVsYR	MSDPGVSYRTREE	0.968	0.0169972	Up
P35802_S267	Gpm6a	P35802	EEQELHDIHsTR;SKEEQELHDIHsTR	ELHDIHSTRSKER	0.961	0.0118881	Up
P35831_S331	Ptpn12	P35831	QDsPPPKPPR	DSEKQDSPPPKPP	1	0.0345794	Down
P35831_S748	Ptpn12	P35831	sPAEVTDIGFGNR	KDQITKSPAEVTD	0.97	0.00437391	Up
P39447_T379	Tjp1	P39447	NEKQtPTLPEPK;QtPTLPEPK	EKNEKQTPTLPEP	0.969	0.0276634	Up
P43274_S104	H1-4	P43274	GTGASGsFK	GTGASGSFKLNKK	0.968	0.0182391	Down
P43275_T13	H1-1	P43275	SETAPVAQAAStATEK;SETAPVAQAAStATEKPAAAK	VAQAASTATEKPA	0.957	0.0198484	Down
P46935_S309	Nedd4	P46935	QIsEDVDGPDNR;RQIsEDVDGPDNR	TTRRQISEDVDGP	1	2.52368e-05	Up
P47809_S391	Map2k4	P47809	ILDQMPATPsSPMYVD	QMPATPSSPMYVD	0.937	0.000314218	Up
P48678_S22	Lmna	P48678	SGAQASSTPLsPTR	ASSTPLSPTRITR	0.969	0.0407861	Up
P48678_T19	Lmna	P48678	SGAQASStPLSPTR	GAQASSTPLSPTR	0.965	0.0117662	Up
P48725_S2670	Pcnt	P48725	QDGTDLQSsLR	GTDLQSSLRHSDP	0.962	0.00332296	Up
P49117_S68	Nr2c2	P49117	VILAsPETSSAK	GKVILASPETSSA	0.967	0.0182614	Up
P49452_S517	Cenpc	P49452	ENNsPVVYPNK	PSKENNSPVVYPN	0.97	0.0303856	Down
P51125_S219	Cast	P51125	EQKPFTPAsPVQSTPSK;EQKPFTPAsPVQSTPSKPSDK;PFTPAsPVQSTPSK;PFTPAsPVQSTPSKPSDK	KPFTPASPVQSTP	0.97	0.0492359	Up
P51859_S132	Hdgf	P51859	GSAEGsSDEEGKLVIDEPAK;GSAEGssDEEGKLVIDEPAK	KGSAEGSSDEEGK	0.957	0.011296	Up
P53986_S210	Slc16a1	P53986	LKsKEsLQEAGK;sKEsLQEAGK	KLEKLKSKESLQE	1	0.013395	Up
P55014_S144	Slc12a1	P55014	NVTVAPGsADR	VTVAPGSADRVAN	0.968	0.00187451	Up
P55258_S181	Rab8a	P55258	LEGNsPQGSSHGVK;LEGNsPQGsSHGVK	KKLEGNSPQGSSH	0.967	0.0423415	Up
P57016_S240	Lad1	P57016	TSVTEKsPVPEK	TSVTEKSPVPEKT	0.967	0.00949978	Up
P57016_S38	Lad1	P57016	NLsSTTDDESPK	RRHRNLSSTTDDE	0.969	0.00290895	Up
P57016_S72	Lad1	P57016	LPSVEEAEVSKPsPPASK;LPSVEEAEVsKPsPPASK;LPsVEEAEVSKPsPPASK	AEVSKPSPPASKD	0.969	0.0220376	Up
P58468_S38	Slx9	P58468	AVEPALPQsPAGGAGAK	EPALPQSPAGGAG	1	0.00746161	Up
P58871_S1131	Tnks1bp1	P58871	VSGAGLsPSR	VSGAGLSPSRKSG	0.956	0.00133392	Up
P58871_S1133	Tnks1bp1	P58871	VSGAGLSPsR	GAGLSPSRKSGGG	0.924	0.0140188	Up
P58871_S1657	Tnks1bp1	P58871	NRsAEEGEVTESK;sAEEGEVTESK	LRSRNRSAEEGEV	0.971	0.000835079	Up
P58871_S178	Tnks1bp1	P58871	EILAsPDR;KEILAsPDR	RKEILASPDRLWG	1	0.00432138	Up
P58871_S763	Tnks1bp1	P58871	sPVGDTGLGK	YSLGGRSPVGDTG	0.971	2.46854e-05	Up
P59325_S10	Eif5	P59325	SVsDQFYR	NVNRSVSDQFYRY	0.963	0.00112933	Up
P59438_S662	Hps5	P59438	DFPGISNTSsPTVK	GISNTSSPTVKSN	0.96	0.000549339	Up
P59644_S320	Inpp5j	P59644	sPGLLSPTFR	PESGTRSPGLLSP	0.971	0.000678584	Up
P59808_S937	Sash1	P59808	TsLEGLR	PGLTRTSLEGLRK	0.946	0.0211055	Down
P61110_S118	Kap	P61110	IPLAGNPVsPTS	LAGNPVSPTS***	0.965	0.0128386	Up
P61620_S408	Sec61a1	P61620	ETsMVHELNR	RGHRETSMVHELN	0.956	0.0377785	Up
P62754_S240	Rps6	P62754	LSsLRAsTSK;LsSLRAsTSK	LSSLRASTSKSES	0.958	0.00136842	Up
P62889_S13	Rpl30	P62889	SLEsINSR	TKKSLESINSRLQ	0.968	0.000138225	Up
P62900_S15	Rpl31	P62900	sAINEVVTR	EKKKGRSAINEVV	0.969	0.03749	Down
P63024_S48	Vamp3	P63024	DQKLsELDDR	ERDQKLSELDDRA	1	0.00449464	Up
P70188_S60	Kifap3	P70188	sLNANTDITSLAR	KIIRLKSLNANTD	0.97	0.00484528	Up
P70265_S496	Pfkfb2	P70265	PLKPLsPLR	RPLKPLSPLRALD	1	0.0119324	Down
P70271_S134	Pdlim4	P70271	SGLGsPYGQPPR	NRSGLGSPYGQPP	0.967	0.0438185	Up
P70429_S302	Evl	P70429	EDESQTEDPSTsPSPGTR;KEDESQTEDPSTsPSPGTR	TEDPSTSPSPGTR	0.953	0.013631	Down
P70441_S181	Slc9a3r1	P70441	AVDPDsPAEASGLR	RAVDPDSPAEASG	0.97	0.0128255	Up
P70441_S275	Slc9a3r1	P70441	EALVEPASEsPR;EALVEPASEsPRPALAR	VEPASESPRPALA	0.97	0.00329986	Down
P70671_S123	Irf3	P70671	DFVHLGAsPDTNGK	FVHLGASPDTNGK	0.967	0.00532072	Up
P81068_S280	Irx1	P81068	SQDsPLGLVK	TLKSQDSPLGLVK	0.968	0.00850839	Down
P81068_S432	Irx1	P81068	sSPALPER	EKASARSSPALPE	0.957	0.00111386	Down
P81068_S447	Irx1	P81068	DLVTRPDsPPQQLK	LVTRPDSPPQQLK	0.964	0.0400773	Down
P81122_S362	Irs2	P81122	TAsEGDGGAAGGAGTAGGR	CRVRTASEGDGGA	0.963	0.00310878	Up
P81122_T524	Irs2	P81122	SNTPESIAEtPPAR;SNtPESIAEtPPAR;sNTPESIAEtPPAR	PESIAETPPARDG	0.966	0.00825468	Up
P82343_S408	Renbp	P82343	LEPAPLDsSPAVSTHEGSK	EPAPLDSSPAVST	0.962	0.037739	Up
P84099_S189	Rpl19	P84099	TLsKEEETK;TLsKEEETKK	EIIKTLSKEEETK	0.967	0.000324473	Up
P97310_S21	Mcm2	P97310	IsDPLTSSPGR;IsDPLTSsPGR;RIsDPLTSSPGR;RIsDPLTSsPGR;RIsDPLtSSPGR	RQRRRISDPLTSS	0.969	0.00202826	Up
P97310_T25	Mcm2	P97310	RIsDPLtSSPGR	RISDPLTSSPGRS	0.918	0.00880944	Up
P97326_S648	Cdh6	P97326	EPLIIsK;KEPLIIsK;KKEPLIIsK	KEPLIISKEDIRD	1	0.0271975	Down
P97386_S211	Lig3	P97386	LTTTGQVTsPVK	TTGQVTSPVKGAS	0.967	0.00373097	Up
P97468_T340	Cmklr1	P97468	LANALSEDtGPSSYPSHR;LANALsEDtGPSSYPSHR	NALSEDTGPSSYP	0.968	0.0241798	Down
P97789_S1328	Xrn1	P97789	NEsPGTSEAQK;RNEsPGTSEAQK	LLKRNESPGTSEA	0.97	0.0218596	Down
P97825_S87	Jpt1	P97825	SNsSEASSGDFLDLK	GTQRSNSSEASSG	0.965	0.00154419	Up
P97868_S1625	Rbbp6	P97868	LsSDLTR	SHSSRLSSDLTRE	0.969	0.000431446	Up
P98203_S914	Arvcf	P98203	TLGsDSTGDTSEK	ERRTLGSDSTGDT	0.969	0.00363551	Up
Q02496_S598	Muc1	Q02496	YVPPGsTK	RYVPPGSTKRSPY	0.95	0.0115255	Down
Q03142_S570	Fgfr4	Q03142	RPPGPDLsPDGPR	PPGPDLSPDGPRS	1	0.00101385	Up
Q03160_S364	Grb7	Q03160	LSYLGsPPLR	RLSYLGSPPLRSV	0.969	0.0434262	Up
Q04891_S302	Sox13	Q04891	VPELPNTSSsPSLK	LPNTSSSPSLKMN	0.939	0.0151654	Down
Q04899_S14	Cdk18	Q04899	LSLsVPR	KRRLSLSVPRPET	0.963	0.0290403	Down
Q05CE3_S724	Tnrc6a	Q05CE3	QNTAWDTETsPR	AWDTETSPRGERK	0.955	0.0205863	Down
Q06649_S414	Sh3bp2	Q06649	sPPDGQSFR	LPHLQRSPPDGQS	0.972	0.00337038	Up
Q0PHV7_S6	Dact3	Q0PHV7	AFsFPVSPER	*MIRAFSFPVSPE	0.97	0.0276384	Down
Q0VGY8_S445	Tanc1	Q0VGY8	QIASSSPSLsPK	SSSPSLSPKSSDP	0.967	0.00531778	Up
Q1HKZ5_S569	Map3k13	Q1HKZ5	SEGIPSTEAVPTASPLsGSPK	PTASPLSGSPKMS	0.833	0.0233532	Down
Q2KN98_S869	Specc1l	Q2KN98	TPLsPSPMK	IPRTPLSPSPMKT	0.968	0.0071753	Up
Q3T9P8_S19	Lmf1	Q3T9P8	VGGAEHsPASQPSLAR	VGGAEHSPASQPS	0.968	0.00594919	Up
Q3TDD9_T652	Ppp1r21	Q3TDD9	tPDSEAPDVESR	VGMLTRTPDSEAP	0.966	0.00736193	Up
Q3TE85_S36	Hmga1	Q3TE85	QPPVsPGTALVGSQK	RKQPPVSPGTALV	0.949	0.0368028	Up
Q3TI64_S343	Zc3hc1	Q3TI64	SQDATVSPGSEQSEKsPGPIVSR;sPGPIVSR;sPGPIVsR	SEQSEKSPGPIVS	1	0.000159234	Up
Q3TI64_S394	Zc3hc1	Q3TI64	SMGTGDSAGVEVPSsPLR	GVEVPSSPLRRTK	0.966	0.0294327	Up
Q3TLH4_S102	Prrc2c	Q3TLH4	APEVsPAQPK	EKAPEVSPAQPKP	1	0.0304203	Up
Q3TLQ9_S425	Eif4b	Q3TLQ9	TGSESsQTGASATSGR;TGsESsQTGASATSGR	RTGSESSQTGASA	0.959	0.0112889	Up
Q3TLQ9_S442	Eif4b	Q3TLQ9	REsEKsLENETLNK	NTRRRESEKSLEN	0.969	0.00514732	Up
Q3TLQ9_S504	Eif4b	Q3TLQ9	SQSSDTEQPsPTSGGGK;SQSSDtEQPsPTSGGGK;SQSsDTEQPsPTSGGGK;SQsSDTEQPsPTSGGGK	SDTEQPSPTSGGG	0.969	0.00142715	Up
Q3TMT7_S140	Ahcyl2	Q3TMT7	DGGEALVsPDGTVTEAPR	GGEALVSPDGTVT	0.97	0.0220075	Up
Q3TXS7_T273	Psmd1	Q3TXS7	TVGtPIASVPGSTNTGTVPGSEK	NLRTVGTPIASVP	0.965	0.0147869	Up
Q3TYA6_S400	Mphosph8	Q3TYA6	SLKsPDLAEEEK;SLKsPDLAEEEKEK	EEKSLKSPDLAEE	0.967	0.0481579	Up
Q3TYD6_S742	Lmtk2	Q3TYD6	NAGFTSALLEsPQR	TSALLESPQRGSE	0.968	0.00489804	Up
Q3TYK3_S292	Nfix	Q3TYK3	sPAAGSSQSSGWPNDVDAGSPR	YPGTGRSPAAGSS	0.961	0.0220588	Down
Q3TZR9_S413	Atf7	Q3TZR9	KTQGYLEsPK;TQGYLEsPK	TQGYLESPKESSE	0.969	0.00116625	Up
Q3U0M1_S953	Trappc9	Q3U0M1	FNFESVPEsPGEK	FESVPESPGEKGH	0.97	0.00804333	Up
Q3U1Z5_S34	Gpsm3	Q3U1Z5	sAPPSPPPPGTR;sAPPsPPPPGTR	TARPWRSAPPSPP	0.97	0.022204	Down
Q3U3D7_S1268	Tmem131l	Q3U3D7	AGTEVSGSsPER	TEVSGSSPERREE	0.958	0.0253702	Down
Q3U422_S163	Ndufv3	Q3U422	VTNDSSSSSSSSSSDsDSDGEEHDSDR	SSSSSDSDSDGEE	0.865	0.000696435	Up
Q3U6K5_S265	Spata6	Q3U6K5	HVDPPsPR	RHVDPPSPRTDNF	1	0.0331894	Down
Q3UDA2_S15	Dync1i2	Q3UDA2	GLTTDSPIVPPPMsPSSK;MGLTTDSPIVPPPMsPSSK	IVPPPMSPSSKSV	0.966	0.00307727	Up
Q3UDA2_T23	Dync1i2	Q3UDA2	SVStPSEAGSQDSGDGAVGSR	SSKSVSTPSEAGS	0.966	0.0125282	Up
Q3UDW8_S238	Hgsnat	Q3UDW8	LINSELGsPSR	INSELGSPSRADP	0.966	0.00583107	Up
Q3UFT3_T738	Garem1	Q3UFT3	AtPETSPLPLK	PVEQKATPETSPL	0.97	0.00311738	Up
Q3UH06_S175	Rreb1	Q3UH06	KLsHDAESEDPGPAK	SSKRKLSHDAESE	0.971	0.00181573	Up
Q3UHI0_S487	Ccser2	Q3UHI0	HTSGNNLIsPDTDYR	SGNNLISPDTDYR	0.942	0.00206364	Down
Q3UHQ6_S709	Dop1b	Q3UHQ6	sSESLSSVPSSPHR;sSESLSSVPsSPHR	SPFKTRSSESLSS	0.963	0.000438329	Down
Q3UJW4_S6	Rnf113a1	Q3UJW4	AEQLsPGNSTR	*MAEQLSPGNSTR	0.968	0.00246856	Up
Q3UKP6_S337	Baiap2	Q3UKP6	LSDsYSNTLPVR	QSKLSDSYSNTLP	0.962	0.0244251	Up
Q3UM45_S45	Ppp1r7	Q3UM45	HGGGGIVANLsEQSLK	GIVANLSEQSLKD	0.964	0.0383144	Down
Q3UMT1_S411	Ppp1r12c	Q3UMT1	sPVLPEEAPFSR	VSSNPKSPVLPEE	0.971	0.02837	Up
Q3UMU9_S450	Hdgfl2	Q3UMU9	KRsEGLSLER;KRsEGLsLER;sEGLSLER	ERTRKRSEGLSLE	1	0.0180583	Up
Q3UMU9_S659	Hdgfl2	Q3UMU9	LAsESANDDNEDS	ERTRLASESANDD	0.968	0.00715077	Up
Q3UPH7_S397	Arhgef40	Q3UPH7	GGEGTSLsPR	GEGTSLSPRDKEE	0.968	0.000704384	Up
Q3UPL0_S801	Sec31a	Q3UPL0	AQGKPVSGQESSQsPYER;PVSGQESSQsPYER	GQESSQSPYERQP	0.966	0.0221495	Up
Q3URD3_S148	Slmap	Q3URD3	SDVIHAPLPsPVDK	IHAPLPSPVDKVA	0.968	0.0453506	Up
Q3URD3_S469	Slmap	Q3URD3	ESDLSDTLsPSK	DLSDTLSPSKEKS	0.964	0.00463527	Up
Q3URX8_S84	Gemin4	Q3URX8	VLQPSPVsPSDTDTR	LQPSPVSPSDTDT	0.969	0.000848512	Up
Q3USB7_T94	Plcl1	Q3USB7	KKtVsFSSMPSEK	CGGRKKTVSFSSM	0.947	0.0276835	Down
Q3UXZ9_S223	Kdm5a	Q3UXZ9	VKsQSDSGEVNR	RTRRVKSQSDSGE	0.934	0.0105801	Down
Q3UYV9_S7	Ncbp1	Q3UYV9	HsYENDGGQPHK;RHsYENDGGQPHK	MSRRRHSYENDGG	0.961	0.0166542	Up
Q3UZ39_S302	Lrrfip1	Q3UZ39	AENQRPAEDSALsPGPLAGAK;PAEDSALsPGPLAGAK	AEDSALSPGPLAG	0.97	0.00119642	Up
Q3UZ39_S614	Lrrfip1	Q3UZ39	AGsREPVEDPQSGSSGK	QKIRAGSREPVED	0.971	0.00122074	Up
Q3V3Q7_S319	Pacs2	Q3V3Q7	EPPsPADVPEK	SHREPPSPADVPE	1	0.00146697	Up
Q4VA53_S1257	Pds5b	Q4VA53	TASDsDEQQWPEEK	GRTASDSDEQQWP	0.96	0.00875032	Down
Q4VAC9_S1129	Plekhg3	Q4VAC9	SSAAVETsPR	SAAVETSPRRFSF	0.965	0.000643516	Up
Q4VAC9_S1141	Plekhg3	Q4VAC9	FSFSPSAVsPR;FSFsPSAVsPR;RFSFsPSAVsPR	FSPSAVSPRTTSP	0.965	0.0227941	Up
Q4VAC9_S1291	Plekhg3	Q4VAC9	ESSsPVALK	SGKESSSPVALKG	0.969	0.0018437	Up
Q501J7_S145	Phactr4	Q501J7	LGsTGSQPNSEAEPGPEHAPK	SKKRLGSTGSQPN	0.967	0.000999569	Up
Q501J7_T134	Phactr4	Q501J7	NLtPEEESK	RSLRNLTPEEESK	0.97	0.00921136	Up
Q52KI8_S723	Srrm1	Q52KI8	RGAsAsPQGR	PVRRGASASPQGR	1	0.0482248	Down
Q52KI8_S725	Srrm1	Q52KI8	RGAsAsPQGR	RRGASASPQGRQS	1	0.0482248	Down
Q52KI8_T633	Srrm1	Q52KI8	RRtAsPPPPPK;tAsPPPPPK	PPPKRRTASPPPP	1	0.0254556	Down
Q569Z6_S238	Thrap3	Q569Z6	AsVSDLSPR;AsVSDLsPR	GSASRASVSDLSP	0.971	0.00391215	Up
Q569Z6_S253	Thrap3	Q569Z6	ERsPALKsPLQSVVVR;sPALKsPLQSVVVR;sPLQSVVVR	RSPALKSPLQSVV	0.972	0.00117169	Up
Q569Z6_S264	Thrap3	Q569Z6	sPRPsPVPK	VVVRRRSPRPSPV	1	0.000377931	Up
Q569Z6_S268	Thrap3	Q569Z6	sPRPsPVPK	RRSPRPSPVPKPS	1	0.000377931	Up
Q569Z6_S572	Thrap3	Q569Z6	MDsFDEDLAR	VNVRMDSFDEDLA	1	0.00379782	Up
Q571I4_S720	Prag1	Q571I4	VSQSSAESLsPSFR	SSAESLSPSFRGA	0.968	0.0223934	Up
Q5F2E7_S689	Nufip2	Q5F2E7	IITYNEAMDsPDQ	YNEAMDSPDQ***	0.966	0.0291303	Up
Q5FWH6_T83	Arhgef15	Q5FWH6	tSLDSQTSPDSPSSTPSPSPVSR	PPSVSRTSLDSQT	0.844	0.00127131	Down
Q5FWK3_S51	Arhgap1	Q5FWK3	SDDSKSSsPEPVTHLK;SDDSKSssPEPVTHLK;SDDSKsSsPEPVTHLK;SDDsKSSsPEPVTHLK;SSsPEPVTHLK	DDSKSSSPEPVTH	0.965	0.00559309	Up
Q5NBX1_S235	Cobl	Q5NBX1	KSsLGNDETDK;KSsLGNDETDKEK;SsLGNDETDK;SsLGNDETDKEK	EMFRKSSLGNDET	0.961	0.01075	Up
Q5PSV9_S929	Mdc1	Q5PSV9	GDPLsPGR	GKGDPLSPGRQQR	1	0.00597018	Up
Q5SNZ0_S1387	Ccdc88a	Q5SNZ0	FYDPsPPR	YKFYDPSPPRRRG	0.971	0.000791811	Down
Q5SS90_S281	Gm11992	Q5SS90	TPDAEVSsPSESTPAELK	PDAEVSSPSESTP	0.945	0.001371	Up
Q5SS90_T267	Gm11992	Q5SS90	SNQDTETPENPEtPEGSEK	TPENPETPEGSEK	0.967	0.020664	Up
Q5SSH7_S1488	Zzef1	Q5SSH7	sPALEIQPK	PAAGDRSPALEIQ	1	0.000392805	Up
Q5SSZ5_S1149	Tns3	Q5SSZ5	PSEVASPLPDsPNDK	ASPLPDSPNDKLV	0.97	0.000542535	Up
Q5SSZ5_S745	Tns3	Q5SSZ5	LDsVDGPGR	CSGRLDSVDGPGR	1	0.00189169	Up
Q5SV85_S576	Synrg	Q5SV85	TADSVsPLEPPTK	KTADSVSPLEPPT	0.969	0.00100922	Up
Q5SVL6_T574	Rap1gap2	Q5SVL6	tPDGGHSSQEIK	ASSTPKTPDGGHS	0.967	0.000790861	Up
Q5SVQ0_S52	Kat7	Q5SVQ0	LsQSSQDSSPVR;LsQSSQDSsPVR	RSSARLSQSSQDS	0.967	0.00608197	Up
Q5SVR0_S1254	Tbc1d9b	Q5SVR0	QFSTSsDHEPPGVLG	RQFSTSSDHEPPG	0.956	0.00117257	Up
Q5SVR0_S464	Tbc1d9b	Q5SVR0	NsPMEDLGAK	KVFQKNSPMEDLG	1	0.0165427	Up
Q5SW19_S1300	Cluh	Q5SW19	AVEDMGsPQTAK	AVEDMGSPQTAKE	0.971	0.00185322	Up
Q5SXY1_S355	Specc1	Q5SXY1	GsPTGSSPNNASELSLASLTEK	FKSSKGSPTGSSP	0.963	0.018519	Down
Q5SXY1_S847	Specc1	Q5SXY1	sPLSGIPVR	VHKTPRSPLSGIP	0.972	0.00247542	Up
Q5U5V2_S195	Hykk	Q5U5V2	YMGALsQSR	KYMGALSQSRNRE	0.966	0.0248512	Up
Q60575_S1613	Kif1b	Q60575	LSDIsPIGR	CKLSDISPIGRDP	0.967	0.00369772	Up
Q60591_S219	Nfatc2	Q60591	TsPIMSPR	HYSPRTSPIMSPR	0.957	0.00622265	Down
Q60596_S446	Xrcc1	Q60596	TQAAGPSsPPRPPtPK	QAAGPSSPPRPPT	0.964	0.0422575	Up
Q60825_S605	Slc34a1	Q60825	sPQLPPR	ARPEPRSPQLPPR	1	0.0174828	Up
Q60829_S192	Ppp1r1b	Q60829	ATLSEPGEEPQHPsPP	EEPQHPSPP****	0.97	0.00450566	Up
Q60974_S2350	Ncor1	Q60974	SKsPIPGQSYLGTER;sKsPIPGQsYLGTER;sPIPGQSYLGTER	NSRKSKSPIPGQS	0.969	0.00952991	Down
Q61029_S167	Tmpo	Q61029	SSTPLPTVSSsAENTR;SStPLPTVSSsAENTR	LPTVSSSAENTRQ	0.963	0.00858502	Down
Q61074_S524	Ppm1g	Q61074	KLEEALsTEGAEDTGNSDK;LEEALsTEGAEDTGNSDK	KLEEALSTEGAED	0.962	0.0180496	Up
Q61084_S337	Map3k3	Q61084	sADSENALTVQER	PRGRLRSADSENA	0.967	0.00240073	Up
Q61136_S258	Prpf4b	Q61136	ARsPAEEK	KVGKARSPAEEKM	1	0.00279597	Down
Q61165_S707	Slc9a1	Q61165	IGsDPLAYEPK	SRARIGSDPLAYE	0.971	0.00562392	Up
Q61191_S598	Hcfc1	Q61191	VASsPVMVSNPATR	TVKVASSPVMVSN	0.94	0.0100154	Up
Q61510_S424	Trim25	Q61510	ATsPDAAPK	LDSKATSPDAAPK	0.967	0.00109031	Up
Q61510_T84	Trim25	Q61510	tPVDDWTPPAR	QAEQARTPVDDWT	0.97	0.00373267	Up
Q61686_S14	Cbx5	Q61686	TADSSSsEDEEEYVVEK	TADSSSSEDEEEY	0.965	0.028601	Down
Q61823_S457	Pdcd4	Q61823	FVsEGDGGR	GRKRFVSEGDGGR	1	0.000854198	Up
Q61823_S76	Pdcd4	Q61823	GDsVSDNGSEAVR	DSGRGDSVSDNGS	0.969	0.000201487	Up
Q61937_S225	Npm1	Q61937	GQEsFKK	RSKGQESFKKQEK	1	0.0202405	Down
Q62101_S241	Prkd1	Q62101	sPSESFIGR	PGFEQKSPSESFI	0.968	0.000515848	Up
Q62245_S1120	Sos1	Q62245	SAsVSSISLSK	FHSRSASVSSISL	0.969	0.0187639	Up
Q62245_S1164	Sos1	Q62245	HLDsPPAIPPR	MSKHLDSPPAIPP	1	0.000107929	Down
Q62261_S2160	Sptbn1	Q62261	TSsKESSPVPSPTLDR;TSsKESSPVPsPTLDR;TSsKESsPVPSPTLDR;TSsKESsPVPsPTLDR;TSsKEsSPVPSPTLDR;TSsKEsSPVPsPTLDR	AEQRTSSKESSPV	0.96	0.030961	Down
Q62261_S2315	Sptbn1	Q62261	HDTSAsTQSTPASSR;HDTSAsTQStPASSR;HDTSAsTQsTPASSR;HDTSAstQSTPASSR	KHDTSASTQSTPA	0.96	0.0295524	Down
Q62261_S2318	Sptbn1	Q62261	HDTSASTQsTPASSR;HDTSASTQsTPAsSR;HDTSASTQstPASSR;HDTSAsTQsTPASSR;HDTsASTQsTPASSR	TSASTQSTPASSR	0.963	0.0200787	Down
Q62273_S12	Slc26a2	Q62273	EQHDLsPR	KEQHDLSPRDLPE	1	0.00536385	Up
Q62318_S473	Trim28	Q62318	SRsGEGEVSGLLR;sGEGEVSGLLR	GMKRSRSGEGEVS	0.972	0.00311222	Up
Q62383_S91	Supt6h	Q62383	KRPsFDDR;RPsFDDR	KKRKRPSFDDRLE	1	9.91642e-06	Up
Q62433_S336	Ndrg1	Q62433	SRTASGSSVTsLEGTR;SRTASGSSVtsLEGTR;SRTASGSsVtsLEGTR;TASGSSVTsLEGTR;TASGSSVtsLEGTR;TASGSsVTsLEGTR;TASGsSVTsLEGTR;TASGssVTsLEGTR;TAsGSSVTsLEGTR	SGSSVTSLEGTRS	0.968	0.000789509	Up
Q62440_S282	Tle1	Q62440	DAsGSPASTASSGSSSSLK	LLKKDASGSPAST	0.946	0.0271359	Down
Q62446_S100	Fkbp3	Q62446	DSKsEETLDEGPPK;sEETLDEGPPK	KPKDSKSEETLDE	0.963	0.00037198	Down
Q64010_S125	Crk	Q64010	QGsGVILR	ARSRQGSGVILRQ	1	0.00197776	Up
Q64127_S1029	Trim24	Q64127	FSDDsDDDFVQPR	CKFSDDSDDDFVQ	0.962	0.0343999	Down
Q64337_T272	Sqstm1	Q64337	LTPTtPESSSTGTEDK;LtPTtPESSSTGTEDK;SRLTPTtPESSSTGTEDK;SRLtPTtPESSSTGTEDK;sRLTPTtPESSSTGTEDK	SRLTPTTPESSST	0.97	0.000171166	Up
Q64449_S1454	Mrc2	Q64449	YSRssHSGPAEATEK;YsRsSHSGPAEATEK	GARYSRSSHSGPA	0.953	0.0451965	Down
Q64449_S1457	Mrc2	Q64449	SSHsGPAEATEK	YSRSSHSGPAEAT	0.949	0.0122074	Down
Q66JR8_T191	Ptms	Q66JR8	KRtAEEEDEADPK;tAEEEDEADPK	GPVRKRTAEEEDE	1	0.00116984	Up
Q68FE6_S22	Ripor1	Q68FE6	SQsFAGVLGSHER	RVSRSQSFAGVLG	0.958	0.00208684	Down
Q68FF6_S371	Git1	Q68FF6	SLSsPTDNLELSAR	QGKSLSSPTDNLE	0.965	0.0237329	Up
Q68FH0_S313	Pkp4	Q68FH0	VGsPLTLTDAQTR	TTTRVGSPLTLTD	0.971	0.00250865	Up
Q68FH0_S326	Pkp4	Q68FH0	VAsPSQGQVGSSsPK;VAsPSQGQVGsSSPK	AQTRVASPSQGQV	0.954	0.00639367	Up
Q68FH0_S421	Pkp4	Q68FH0	TYYsPVYR	EGRTYYSPVYRSP	0.965	0.00201065	Up
Q69Z38_S360	Peak1	Q69Z38	SETASsLSQK	RSETASSLSQKVC	0.961	0.00335363	Down
Q69ZX8_S372	Ablim3	Q69ZX8	AsSPGYIDSPTYSR	LRQRRASSPGYID	0.843	0.00866055	Down
Q6A026_S1174	Pds5a	Q6A026	SAGTETGSNINANSELsPSAGSR	NANSELSPSAGSR	0.968	0.0434567	Up
Q6A026_S1300	Pds5a	Q6A026	AAGsQESLEAGNAK	RKRAAGSQESLEA	0.968	0.000153006	Up
Q6A099_S260	Gbf1	Q6A099	EDLTDLEQAGsPR	DLEQAGSPREITT	0.971	0.00914712	Up
Q6A0A2_S400	Larp4b	Q6A0A2	PATsPLTSLR	TFKPATSPLTSLR	0.965	0.0253416	Up
Q6A0A9_T426	FAM120A	Q6A0A9	HtPLYER	PHEGKHTPLYERS	0.971	0.00260396	Up
Q6AW69_S252	Cgnl1	Q6AW69	EGVGEETLsPR	VGEETLSPRRKSP	0.971	0.000862743	Up
Q6AW69_S297	Cgnl1	Q6AW69	sSSSSTTPTSATSLYK;sSSSSTtPTSATSLYK	GARSRRSSSSSTT	0.965	2.60208e-05	Down
Q6AW69_S298	Cgnl1	Q6AW69	SsSSSTTPTSATSLYK	ARSRRSSSSSTTP	0.962	3.31881e-05	Down
Q6AW69_S601	Cgnl1	Q6AW69	AAGSAQGSNQAPNsPSEGNSLLDQK	SNQAPNSPSEGNS	0.966	0.0182812	Up
Q6AW69_S806	Cgnl1	Q6AW69	sNSSEQSQAEADLR	EVLASRSNSSEQS	0.937	0.0036567	Up
Q6AW69_S808	Cgnl1	Q6AW69	SNsSEQSQAEADLR	LASRSNSSEQSQA	0.963	0.0186968	Up
Q6DFV3_T741	Arhgap21	Q6DFV3	QtPQPLR	PQSGRQTPQPLRH	1	0.012877	Down
Q6EDY6_S1103	Carmil1	Q6EDY6	sPPVDTTR	PKGAMRSPPVDTT	0.971	4.08595e-05	Up
Q6GQT6_S850	Scap	Q6GQT6	ASPEEPGDsPPLR	PEEPGDSPPLRRR	0.971	0.0482836	Down
Q6KCD5_S350	Nipbl	Q6KCD5	AAMYDIISsPTK	MYDIISSPTKDST	0.962	0.00948751	Up
Q6NS46_S1468	Pdcd11	Q6NS46	ERQEsESEQELVNK;QEsESEQELVNK	KRERQESESEQEL	0.966	0.000834129	Up
Q6NVE8_S50	Wdr44	Q6NVE8	EAENTANQAGNEsPVQELR	NQAGNESPVQELR	0.97	0.00936741	Up
Q6NXI6_S1117	Rprd2	Q6NXI6	MsGEPIK;RMsGEPIK	AANRRMSGEPIKT	1	0.025048	Up
Q6NZF1_S677	Zc3h11a	Q6NZF1	PLSSSSVLQEsPTK	SSVLQESPTKKAA	0.96	0.0401102	Up
Q6NZN0_S621	Rbm26	Q6NZN0	EGTTQQLQTTsPK	QQLQTTSPKVIQP	0.969	0.00566994	Up
Q6P252_T384	Haus6	Q6P252	tPENLITDIR	RKQIPRTPENLIT	0.968	0.0472817	Down
Q6P2L6_S457	Nsd3	Q6P2L6	HTsLEEEEPPPVK	SQRRHTSLEEEEP	0.96	0.00114592	Up
Q6P5H2_S977	Nes	Q6P5H2	sLEGENHDPLSSVVK	EQVMVRSLEGENH	0.968	0.0174021	Down
Q6P7W2_S619	Shkbp1	Q6P7W2	GSFPsPSPR	SRGSFPSPSPRTS	0.94	0.00297535	Down
Q6P9Q4_S502	Fhod1	Q6P9Q4	TPQsPVSR	APRTPQSPVSRIL	0.965	0.0010827	Up
Q6P9S0_S564	Mtss2	Q6P9S0	TPTVPDsPGYVGPTR	TPTVPDSPGYVGP	0.964	0.046127	Up
Q6PAM1_S523	Txlna	Q6PAM1	EQGVESPGAQPASsPR;EQGVEsPGAQPASsPR	GAQPASSPRATDA	0.966	0.0172459	Up
Q6PAR5_S914	Gapvd1	Q6PAR5	RPMsDPSWNR	SVRRPMSDPSWNR	0.968	0.00958909	Up
Q6PCM2_S800	Ints6	Q6PCM2	sHEEVNTELK	KLMHCRSHEEVNT	0.969	0.00134008	Up
Q6PDN3_S306	Mylk	Q6PDN3	sPQEPKPK	TNSHLKSPQEPKP	1	0.0108848	Up
Q6PEM6_S57	Gramd2b	Q6PEM6	sPTAQSPTSSVEAESPDQK	RRRVSKSPTAQSP	0.968	0.000510343	Up
Q6PFD9_S673	Nup98	Q6PFD9	PIPQTPEsVGNK	IPQTPESVGNKNN	0.964	0.000662377	Up
Q6PFD9_T670	Nup98	Q6PFD9	PIPQtPESVGNK	AKPIPQTPESVGN	0.968	0.0073362	Up
Q6PFR5_S237	Tra2a	Q6PFR5	RDsYYDR;RRDsYYDR	GGRRRDSYYDRGY	0.969	0.00061888	Up
Q6PNC0_S922	Dmxl1	Q6PNC0	ILsPFSQK	SPEKILSPFSQKF	0.968	0.00976289	Down
Q6TCG2_S33	Paqr9	Q6TCG2	sPPAATTKPLLR	SASAPRSPPAATT	0.969	0.00366946	Up
Q6VN19_S369	Ranbp10	Q6VN19	SQDSYPGSPSLsPR;SQDSYPGSPsLsPR;SQDSYPGsPSLsPR	PGSPSLSPRHGPS	0.963	0.0416542	Up
Q6WVG3_T198	Kctd12	Q6WVG3	SPSGGAAGPLLtPSQSLDGSR;SPSGGAAGPLLtPsQSLDGSR	AAGPLLTPSQSLD	0.962	0.00742794	Up
Q6ZPJ0_S269	Tex2	Q6ZPJ0	TAPSSPLTsPSDTR	PSSPLTSPSDTRS	0.966	0.00202403	Up
Q6ZPJ0_S733	Tex2	Q6ZPJ0	SGLLPAHsR	GLLPAHSRHSSPS	0.969	0.00254903	Down
Q6ZPJ3_S893	Ube2o	Q6ZPJ3	EEKPEVQsPVK;KEEKPEVQsPVK	EKPEVQSPVKAEW	1	0.0181375	Up
Q6ZQ58_T1048	Larp1	Q6ZQ58	PATGISQPPTtPTGQATR	ISQPPTTPTGQAT	0.955	0.00432774	Up
Q6ZQK5_S521	Acap2	Q6ZQK5	YSALLsPSEQEK	KYSALLSPSEQEK	0.969	0.0110153	Up
Q70IV5_S1075	Synm	Q70IV5	ELYsPSGER	ATRELYSPSGERD	0.962	0.0111874	Down
Q76LL6_S921	Fhod3	Q76LL6	GAIsPDVESQDK	VGRGAISPDVESQ	0.97	2.25523e-05	Up
Q78PY7_S426	Snd1	Q78PY7	PAsPATETVPAFSER	DYIRPASPATETV	0.969	0.0141047	Up
Q7TNE3_S219	Spag7	Q7TNE3	LRQsGEELPTTS	KKRLRQSGEELPT	0.968	0.0178804	Up
Q7TPV4_S1164	Mybbp1a	Q7TPV4	DIPSDTQsPVSTK	IPSDTQSPVSTKR	0.965	0.00700093	Up
Q7TPV4_S1253	Mybbp1a	Q7TPV4	SPAPSNPTLsPSTPAK;sPAPSNPTLsPSTPAK	PSNPTLSPSTPAK	0.963	0.0289733	Up
Q7TPV4_S1280	Mybbp1a	Q7TPV4	LSQVNGATPVsPIEPESK	NGATPVSPIEPES	0.969	0.0105387	Up
Q7TPV4_S6	Mybbp1a	Q7TPV4	AEMKsPTK	*MAEMKSPTKAEP	0.964	0.0100517	Up
Q7TQH0_S109	Atxn2l	Q7TQH0	GPPQsPVFEGVYNNSR	GKGPPQSPVFEGV	0.968	0.00443437	Up
Q7TQH0_S597	Atxn2l	Q7TQH0	EKEVDGLLTSDPMGsPVSSK;EVDGLLTSDPMGsPVSSK	TSDPMGSPVSSKT	0.969	0.00729377	Up
Q7TQH0_T505	Atxn2l	Q7TQH0	LSLtPTDVK	SPKLSLTPTDVKE	0.971	0.00581559	Up
Q7TSC1_S1217	Prrc2a	Q7TSC1	LISGPLsPMSR	LISGPLSPMSRAG	0.97	0.0124509	Up
Q7TSC1_S378	Prrc2a	Q7TSC1	GTsPGSELPPPK;KGTsPGSELPPPK	DGKKGTSPGSELP	0.967	0.0189018	Up
Q7TSC1_S808	Prrc2a	Q7TSC1	PLTsPLR	DPRPLTSPLRQAA	0.967	0.0207127	Up
Q7TSG2_S860	Ctdp1	Q7TSG2	EVDDILGEGsDDSDIEK	DILGEGSDDSDIE	0.954	0.00443062	Down
Q7TSV4_T5	Pgm2	Q7TSV4	AAAtPTETPAPEGSGLGMDAR	**MAAATPTETPA	0.966	0.0286789	Up
Q7TT28_S487	Rexo1	Q7TT28	sLDEGAPQDTPK	VERKARSLDEGAP	0.969	0.000603441	Up
Q80TP3_S1543	Ubr5	Q80TP3	IsQSQPVR;RIsQSQPVR	PQQRRISQSQPVR	0.971	0.0111829	Up
Q80U44_S310	Zfyve16	Q80U44	LPENEGIsPSDPASK	PENEGISPSDPAS	0.968	0.000541302	Up
Q80U49_S819	Cep170b	Q80U49	VVQTsPSAR	GRVVQTSPSARDG	0.967	0.000147933	Up
Q80U72_S1218	Scrib	Q80U72	ELsPEGPGK	SIDRELSPEGPGK	1	0.00127506	Up
Q80U72_S1457	Scrib	Q80U72	MQsPELPAPER	ERLRMQSPELPAP	1	0.0266738	Up
Q80UG5_T329	Septin9	Q80UG5	SVQPtSEER	RKSVQPTSEERIP	0.918	0.00373228	Down
Q80UP8_S268	Slc20a2	Q80UP8	KVQEAEsPGFK;VQEAEsPGFK	KVQEAESPGFKEL	1	0.00555226	Up
Q80VC9_S193	Camsap3	Q80VC9	AsPAAPLDGASPAQPSIR	EAAQRASPAAPLD	0.964	0.0182701	Up
Q80VC9_S334	Camsap3	Q80VC9	DLPDGHAVsPR	PDGHAVSPRNTET	1	0.000762222	Up
Q80VC9_T830	Camsap3	Q80VC9	SSILLSEGtPPEEPTTK	ILLSEGTPPEEPT	0.969	0.00163271	Up
Q80WJ7_S297	Mtdh	Q80WJ7	LSSQLsEEK	KLSSQLSEEKWNS	0.969	0.0132279	Up
Q80WQ6_S359	Rhbdf2	Q80WQ6	SIsSTVQR	SYRRSISSTVQRQ	0.966	0.000787276	Up
Q80X80_S464	C2cd2l	Q80X80	LDsPSRsPSK	VDGKLDSPSRSPS	0.965	0.0112727	Up
Q80X80_S468	C2cd2l	Q80X80	LDsPSRsPSK;sPSKVEVTEK	LDSPSRSPSKVEV	0.966	0.00993307	Up
Q80X80_S662	C2cd2l	Q80X80	EAGLSQsHDDLSNTTATPSVR	EAGLSQSHDDLSN	0.967	0.0153701	Up
Q80X80_T417	C2cd2l	Q80X80	NLGtPTSSTPR	SPRNLGTPTSSTP	0.971	0.00149337	Up
Q80XA6_S537	Reps2	Q80XA6	APSQAAESsPTK	SQAAESSPTKMDA	0.966	0.00466988	Up
Q80XK6_S1571	Atg2b	Q80XK6	DFATAPPTsPAK	ATAPPTSPAKSYI	0.961	0.0299424	Up
Q80XK6_S255	Atg2b	Q80XK6	LsPSWNPK	ETEPKLSPSWNPK	0.971	0.0198273	Up
Q80XM9_S110	Slc66a2	Q80XM9	sFAATDSK;sFAATDSKDEELR	LNIKRRSFAATDS	0.969	0.00349692	Down
Q80XQ2_S562	Tbc1d5	Q80XQ2	TISsSPSIESLPGGR	SSKTISSSPSIES	0.941	0.0110057	Up
Q80XU3_S204	Nucks1	Q80XU3	EKtPsPKEEDEEAESPPEK	SKEKTPSPKEEDE	0.969	0.00705393	Up
Q80XU3_S61	Nucks1	Q80XU3	NSQEDSEDsEEKDVK;NSQEDsEDsEEKDVK	QEDSEDSEEKDVK	0.968	0.0497804	Up
Q80XU3_T202	Nucks1	Q80XU3	EKtPsPKEEDEEAESPPEK	KKSKEKTPSPKEE	0.969	0.00705393	Up
Q80Y32_S505	Hmgxb4	Q80Y32	SPPTTMLLPAsPAK;sPPTTMLLPAsPAK	TMLLPASPAKAPE	0.97	0.00158238	Down
Q811L6_S1776	Mast4	Q811L6	AGLAAPEsPVR;AGLAAPEsPVRK	GLAAPESPVRKSP	1	0.0494377	Up
Q8BFU3_S36	Rnf214	Q8BFU3	SDESLPDGLsPK	SLPDGLSPKDSAQ	0.97	0.000213589	Up
Q8BG15_S28	Ctdspl2	Q8BG15	KYsEVDDSLPSGGEK;KYsEVDDSLPSGGEKPSK	RAKRKYSEVDDSL	0.96	0.0183328	Up
Q8BGF7_S1188	Pan2	Q8BGF7	VPEPESQTsPK	EPESQTSPKNAAV	0.96	0.000189079	Up
Q8BGH2_T58	Samm50	Q8BGH2	DVVVQHVHFDGLGRtK	FDGLGRTKDDIII	1	0.00931137	Down
Q8BGN9_S79		Q8BGN9	YDsLEEPAPGDKPK	LPERYDSLEEPAP	0.959	0.00416613	Up
Q8BGT6_T311	Micall1	Q8BGT6	ASESSALtPPTPR	SESSALTPPTPRP	0.967	0.0269694	Down
Q8BHL4_S344	Gprc5a	Q8BHL4	AQAPAsPYNDYEGR	RAQAPASPYNDYE	0.965	0.0011165	Down
Q8BI29_S33	Sarg	Q8BI29	sGSSDSSYDFLSAEEK	STTSTRSGSSDSS	0.94	0.0117024	Up
Q8BI84_S1718	Mia3	Q8BI84	PLsATLSR	PPGRPLSATLSRR	0.969	0.00105949	Down
Q8BIJ7_S52	Rufy1	Q8BIJ7	SQLPsPGELR	DRSQLPSPGELRS	0.97	0.0148535	Up
Q8BJ56_S430	Pnpla2	Q8BJ56	NNLsLGDALAK	WVRNNLSLGDALA	1	0.00583775	Up
Q8BJQ2_S474	Usp1	Q8BJQ2	VEESSEIsPEPK	EESSEISPEPKTE	0.967	0.0363307	Down
Q8BJU0_S307	Sgta	Q8BJU0	TPsASHEEQQE;sRTPsASHEEQQE	VRSRTPSASHEEQ	0.968	0.00102239	Up
Q8BL80_S416	Arhgap22	Q8BL80	LGsQTGPAATSPGK	SPPRLGSQTGPAA	0.963	0.0102601	Up
Q8BLR5_S442	Psd4	Q8BLR5	VLLHsPK	PRVLLHSPKWPQD	1	0.0151868	Down
Q8BMS9_T143	Rassf2	Q8BMS9	tRSDVGVR	TPQLMRTRSDVGV	0.952	0.0422423	Down
Q8BQ30_S234	Ppp1r18	Q8BQ30	AsPTDVHK	PGDQKASPTDVHK	0.972	0.0327743	Up
Q8BQP8_S526	Rab11fip4	Q8BQP8	SSsGLGEFNAR	GRGRSSSGLGEFN	0.961	0.000655984	Up
Q8BR92_S347	Palm2	Q8BR92	PLSDTTEPsSPEGK	SDTTEPSSPEGKE	0.961	0.00851774	Up
Q8BR92_S348	Palm2	Q8BR92	PLSDTTEPSsPEGK	DTTEPSSPEGKEE	0.963	0.00811386	Up
Q8BTI8_S1343	Srrm2	Q8BTI8	RSsSELsPEVVEK;RsSSELsPEVVEK;SSSELsPEVVEK	RSSSELSPEVVEK	0.969	0.0191371	Down
Q8BTI8_S1419	Srrm2	Q8BTI8	HSLSGSsPGMK;HsLSGSsPGMK	HSLSGSSPGMKDT	0.959	0.0271344	Down
Q8BVL3_S421	Snx17	Q8BVL3	SPPLLEsPDASR	SPPLLESPDASRE	0.966	0.00399107	Up
Q8BVU5_S68	Nudt9	Q8BVU5	TsPYPGSK	HNKARTSPYPGSK	0.956	0.000282051	Down
Q8BX70_S736	Vps13c	Q8BX70	TANAsLEEIIDK	QKTANASLEEIID	0.966	0.0353939	Down
Q8BZ03_S197	Prkd2	Q8BZ03	LsSTSLASGHSVR;RLsSTSLASGHsVR;RLssTSLASGHSVR	ARKRRLSSTSLAS	0.965	0.0480488	Down
Q8BZ47_T745	Znf609	Q8BZ47	ELESPLtPGK	ELESPLTPGKVCR	0.965	0.0035487	Down
Q8BZN6_S1257	Dock10	Q8BZN6	HATsVDTSFSK	SMKHATSVDTSFS	0.964	0.042521	Down
Q8C052_S684	Map1s	Q8C052	KPPPPAsPGSSDSSAR	KPPPPASPGSSDS	0.968	0.036702	Up
Q8C0E3_S393	Trim47	Q8C0E3	GLGsNEDGLQK	QLRGLGSNEDGLQ	1	0.0408201	Down
Q8C0E3_S591	Trim47	Q8C0E3	SGALAsPTDPFQSR	RSGALASPTDPFQ	0.968	0.00336527	Up
Q8C145_S488	Slc39a6	Q8C145	YDSQLsSNEEK	KYDSQLSSNEEKV	0.968	0.00813417	Up
Q8C170_S1583	Myo9a	Q8C170	GEAGVLGsPSAVTK	EAGVLGSPSAVTK	0.965	0.0163461	Up
Q8C1B1_S836	Camsap2	Q8C1B1	WLKsPTTPVDPER;sPTTPVDPER	PGRWLKSPTTPVD	0.966	0.0126908	Up
Q8C1D8_S666	Iws1	Q8C1D8	LsSTGGQTPR;RLsSTGGQTPR;RLssTGGQTPR	PQRRRLSSTGGQT	0.954	0.0329722	Up
Q8C1D8_S667	Iws1	Q8C1D8	LSsTGGQTPR;RLssTGGQTPR	QRRRLSSTGGQTP	0.968	0.0169783	Up
Q8C2K5_S816	Rasal3	Q8C2K5	sFQGAGSWASR	KSQSLRSFQGAGS	0.968	0.0277563	Up
Q8C3R1_S743	Brat1	Q8C3R1	EAGDsPNSASVEAALQR	PREAGDSPNSASV	0.947	0.0483036	Up
Q8C4S8_S95	Dennd2a	Q8C4S8	RGsELTR	KVERRGSELTRTK	0.945	0.0289979	Down
Q8C547_S1737	Heatr5b	Q8C547	MLDsPSHTAMK	STKMLDSPSHTAM	0.966	0.0187273	Up
Q8C5W0_S317	Clmn	Q8C5W0	IKEsPSEQGSR	FVRIKESPSEQGS	0.969	0.000770721	Up
Q8C5W0_S419	Clmn	Q8C5W0	SNsLPVK	DGRRSNSLPVKKT	0.969	0.000543382	Up
Q8C5W0_S537	Clmn	Q8C5W0	GPPPSsPGDHTLLANSTELK	KGPPPSSPGDHTL	0.964	0.0112098	Up
Q8C7E9_S579	Cstf2t	Q8C7E9	QGGGQPSSFsPGQSQVTPQDQEK	GQPSSFSPGQSQV	0.96	0.0253812	Up
Q8C8U0_S355	Ppfibp1	Q8C8U0	STSSTPGMGsPSR	STPGMGSPSRDLL	0.967	0.000824066	Up
Q8C8U0_S957	Ppfibp1	Q8C8U0	sPSASITDEDSNV	KDFAARSPSASIT	0.964	0.00318395	Up
Q8C8Z9_S524	Dtnb	Q8C8Z9	AQATGsPHTSPTHGGGR;AQATGsPHTsPTHGGGR;AQATGsPHtSPTHGGGR	KAQATGSPHTSPT	0.957	0.00181925	Up
Q8CDA1_S123	Inpp5f	Q8CDA1	IIPsPDDSK	PEKIIPSPDDSKF	0.969	3.23998e-05	Up
Q8CDA1_S936	Inpp5f	Q8CDA1	GLEsPLK;GLEsPLKK	LGKGLESPLKKSP	1	0.00102584	Up
Q8CE96_T284	Trmt6	Q8CE96	DStPVEESNGELEEK	SEPKDSTPVEESN	0.965	0.00267029	Up
Q8CGA3_S278	Slc43a2	Q8CGA3	LSVGSsMR	RLSVGSSMRTAKE	0.963	0.00315033	Down
Q8CGB6_S1003	Tns2	Q8CGB6	sPVPTTLPGLR	NSASPRSPVPTTL	0.97	0.00779972	Up
Q8CH02_S134	Sugp1	Q8CH02	TGLGLSsPTGPVK	TGLGLSSPTGPVK	0.962	0.00716911	Up
Q8CHD8_S765	Rab11fip3	Q8CHD8	RVsELEK	FLERRVSELEKDS	1	0.00102522	Up
Q8CHD8_S939	Rab11fip3	Q8CHD8	SSsLGLQEYNSR	RRGRSSSLGLQEY	0.962	0.014974	Up
Q8CHP0_S380	Zc3h3	Q8CHP0	ASsPSASSSSSFR	YKWKASSPSASSS	0.965	0.0373084	Down
Q8CI51_S136	Pdlim5	Q8CI51	PFGSVsSPK	RPFGSVSSPKVTS	0.777	0.0445447	Up
Q8CI51_S137	Pdlim5	Q8CI51	PFGSVSsPK	PFGSVSSPKVTSI	0.964	0.00524602	Up
Q8CI51_S228	Pdlim5	Q8CI51	RGsQGDIK	EGQRRGSQGDIKQ	1	0.0233667	Down
Q8CI96_S580	Clip4	Q8CI96	SFsTTSASSQK	GFRRSFSTTSASS	0.967	0.00825212	Up
Q8CIG3_S251	Kdm1b	Q8CIG3	ATVTAATTTTGsASPGEMEPSK	ATTTTGSASPGEM	0.904	0.00762278	Up
Q8CJ19_S1154	Mical3	Q8CJ19	GTSQVSsPSQPPEK	GTSQVSSPSQPPE	0.964	0.0203913	Up
Q8CJ19_S1171	Mical3	Q8CJ19	sPGTEEAKsPLATK	VFSPARSPGTEEA	0.949	0.0108953	Up
Q8CJ19_S1179	Mical3	Q8CJ19	SPGTEEAKsPLATK;sPGTEEAKsPLATK	GTEEAKSPLATKV	0.965	0.0152734	Up
Q8CJF7_S1507	Ahctf1	Q8CJF7	ENVGLPEEsPR	VGLPEESPRISAA	1	0.000521215	Up
Q8CJF7_S1928	Ahctf1	Q8CJF7	EVsVSSVTEEPK;EVsVSsVTEEPK	VREREVSVSSVTE	0.968	0.0222634	Up
Q8CJF7_S2188	Ahctf1	Q8CJF7	GSSWsPPPVEIK	GKGSSWSPPPVEI	0.967	0.0443579	Up
Q8JZN5_S478	Acad9	Q8JZN5	LRDsLGR	GRKLRDSLGRTVD	1	0.000346931	Up
Q8K0D0_S146	Cdk17	Q8K0D0	LsLPADIR;RLsLPADIR	DLNKRLSLPADIR	1	0.0196157	Down
Q8K0D5_S92	Gfm1	Q8K0D5	DGVGAVMDsMELER	VGAVMDSMELERQ	1	0.030952	Up
Q8K0H1_S18	Slc47a1	Q8K0H1	TEESAPGPGGADAAsER;TEESAPGPGGADAAsERR	GGADAASERRGLR	0.971	0.000794314	Down
Q8K0L3_S142	Acsm2	Q8K0L3	sSDILYR	GTIQMRSSDILYR	0.966	0.00206015	Down
Q8K1H7_S55	Tcp11l2	Q8K1H7	SSSPASTsPPR;SSsPASTsPPR	SSPASTSPPRGLM	0.951	0.0395275	Down
Q8K1N2_S347	Phldb2	Q8K1N2	MLLASTSsDDFDR	LLASTSSDDFDRA	0.963	0.00328778	Up
Q8K1N2_T468	Phldb2	Q8K1N2	LSAGtTVADVQK	RRLSAGTTVADVQ	0.767	0.00779641	Down
Q8K1N2_T570	Phldb2	Q8K1N2	tPEDIGEEQR	LSILPKTPEDIGE	1	0.000107785	Up
Q8K1Y2_S391	Prkd3	Q8K1Y2	TIsPSTSNNIPLMR	ETVKTISPSTSNN	0.966	0.0167759	Up
Q8K209_S672	Adgrg1	Q8K209	NNSDsAKLPISSGSTSSSR	LKNNSDSAKLPIS	0.969	0.0290202	Up
Q8K2A7_S231	Ints10	Q8K2A7	STQSENQHQGAQDTSDLMsPSK	DTSDLMSPSKRSS	0.962	0.021419	Up
Q8K2L8_S309	Trappc12	Q8K2L8	LSSLTAPVGEKsPDSTSPSYSTR;sPDSTSPSYSTR;sPDSTsPSYSTR	APVGEKSPDSTSP	0.97	0.0267812	Up
Q8K2W9_S512		Q8K2W9	GPVsPSYDQPHK	NEKGPVSPSYDQP	0.966	0.000625629	Up
Q8K310_S188	Matr3	Q8K310	RDsFDDR	RHFRRDSFDDRGP	1	4.2031e-05	Up
Q8K382_S523	Dennd1a	Q8K382	TSVSsPEQPQPYR	RRTSVSSPEQPQP	0.963	0.0397705	Up
Q8K3K8_T529	Optn	Q8K3K8	tSDSDQQTYLFQR	CRHGARTSDSDQQ	0.953	0.00495047	Up
Q8K3X4_S638	Irf2bpl	Q8K3X4	NSSsPVSPASVPGQR;RNSssPVSPASVPGQR;RNsSsPVSPASVPGQR	ARRNSSSPVSPAS	0.966	0.00831032	Down
Q8K3Z9_S355	Pom121	Q8K3Z9	SLASQSsDDHLNK;SLASQSsDDHLNKR	SLASQSSDDHLNK	0.954	0.016736	Up
Q8K4G5_S411	Ablim1	Q8K4G5	PGSSIPGsPGHTIYAK	GSSIPGSPGHTIY	0.964	0.0104022	Up
Q8K4R9_S328	Dlgap5	Q8K4R9	SYQVAPLsPR	YQVAPLSPRSANA	0.969	0.0115839	Down
Q8R023_S3	Pcgf1	Q8R023	AsPQGGQIAIAMR	****MASPQGGQI	1	0.0358216	Down
Q8R0M8_S213	Slc16a4	Q8R0M8	GsILSATEPEASYK	DIENKGSILSATE	0.968	0.00393069	Up
Q8R0T2_S210	Znf768	Q8R0T2	FQEGAEMPLsPEEK	GAEMPLSPEEKNP	1	0.0202982	Up
Q8R0T2_S36	Znf768	Q8R0T2	DPAGNTsENEEGEISQR	DPAGNTSENEEGE	0.928	0.00131408	Down
Q8R1Q8_S516	Dync1li1	Q8R1Q8	KPASVSPTTPTsPTEGEAS;KPASVSPTtPTsPTEGEAS;KPASVSPtTPTsPTEGEAS;KPASVsPTTPTsPTEGEAS	SPTTPTSPTEGEA	0.968	0.0017028	Up
Q8R4H2_S341	Arhgef12	Q8R4H2	SEGVQDAEPQSLVGsPSTR	PQSLVGSPSTRGA	0.969	0.00899101	Up
Q8R4R6_T272	Nup35	Q8R4R6	TLGtPTQSGSTPR	PIRTLGTPTQSGS	0.966	0.0236545	Up
Q8R4U7_S982	Luzp1	Q8R4U7	VGNSGDAPELsPR	GDAPELSPRRTQS	0.971	0.000340787	Up
Q8R5H1_S229	Usp15	Q8R5H1	sPGASNFSTLPK	GPSTPKSPGASNF	0.97	0.000147441	Up
Q8VBT9_S279	Aspscr1	Q8VBT9	LGGPSASLRPLTsPSANSSK;PLTsPSANSSK	SLRPLTSPSANSS	0.965	0.00887947	Up
Q8VBV3_S124	Exosc2	Q8VBV3	sAEDELAMR	GELRRRSAEDELA	1	0.00225305	Up
Q8VBW1_T620	Slc6a8	Q8VBW1	GLTTLtPVSESSK	RGLTTLTPVSESS	0.968	0.0227942	Up
Q8VBX6_S231	Mpdz	Q8VBX6	GSLPPVSsPR	SLPPVSSPRISRS	0.947	0.0224263	Up
Q8VDD9_S1315	Phip	Q8VDD9	AQsYDIQAWK	LRNRAQSYDIQAW	0.969	0.00286313	Up
Q8VDP4_S625	Ccar2	Q8VDP4	RPsSGGEEEEK	LLPKRPSSGGEEE	0.961	0.00472861	Up
Q8VDV3_S169	Rab3il1	Q8VDV3	TLVITSTPAsPNR	ITSTPASPNRELH	0.966	0.0150646	Up
Q8VDY9_S68	Caap1	Q8VDY9	sTDSSSSVSGSLQQETK	ERRKRRSTDSSSS	0.962	0.000461207	Up
Q8VDZ4_S621	Zdhhc5	Q8VDZ4	GLGsPEPGTTAPYLGR	RSRGLGSPEPGTT	0.968	0.0440705	Up
Q8VE11_S585	Mtmr6	Q8VE11	AIEGSsPADNR	RAIEGSSPADNRY	0.959	2.38578e-05	Up
Q8VHK1_S396	Caskin2	Q8VHK1	VGLSPDsPAGDR	VGLSPDSPAGDRN	0.972	0.0120451	Up
Q8VHK1_S874	Caskin2	Q8VHK1	LsSVSGSTEPPSLDGTSGPK	PPPKRLSSVSGST	0.917	0.0252288	Up
Q8VHK1_S875	Caskin2	Q8VHK1	LSsVSGSTEPPSLDGTSGPK	PPKRLSSVSGSTE	0.959	0.00643054	Up
Q8VI59_S1953	Pcnx3	Q8VI59	GLGGPDGEPAsGSPK	PDGEPASGSPKGG	0.93	0.00477839	Down
Q91V81_S133	Rbm42	Q91V81	GHLDsPEAR	DRGHLDSPEAREA	1	0.0108364	Up
Q91VS8_S879	Farp2	Q91VS8	sSDEVSLEESEDGR	YTRTPRSSDEVSL	0.941	0.0328443	Up
Q91VS8_S897	Farp2	Q91VS8	GNRGsLEGNSQHR;GsLEGNSQHR	GRGNRGSLEGNSQ	0.966	0.00442131	Up
Q91VW3_T12	Sh3bgrl3	Q91VW3	VYSTSVtGSR	VYSTSVTGSREIK	0.958	0.00283557	Up
Q91W52_S294	Tmem19	Q91W52	TGLVVSsPTQETK	TGLVVSSPTQETK	0.966	0.00444494	Up
Q91YK2_S528	Rrp1b	Q91YK2	SGTPTsPVEGK	KSGTPTSPVEGKD	0.966	0.0247029	Up
Q91YL2_S5	Rnf126	Q91YL2	AEAsPQPGR	**MAEASPQPGRY	1	0.00336573	Up
Q91YM2_S589	Arhgap35	Q91YM2	NsLSDLNIDR	DRNQKNSLSDLNI	0.97	0.00857226	Up
Q91YS7_S306	Map2k2	Q91YS7	PIsGHGMDSR	PPGRPISGHGMDS	0.97	0.00372882	Up
Q91Z69_S416	Srgap1	Q91Z69	STVsETYLSK	SVKSTVSETYLSK	0.966	0.00502495	Down
Q91ZA3_S247	Pcca	Q91ZA3	FSSQEAAsSFGDDR	SSQEAASSFGDDR	0.948	0.0489767	Down
Q91ZT5_S702	Fgd4	Q91ZT5	sADLPHSFK	VDDMPKSADLPHS	0.971	0.00153305	Up
Q921G6_S506	Lrch4	Q921G6	PNsFLFR	SIQRPNSFLFRSS	1	0.0289694	Down
Q921T2_S255	Tor1aip1	Q921T2	SSDsLESR	RARSSDSLESRDE	0.967	9.08611e-05	Up
Q921Y4_S440	Mfsd5	Q921Y4	VPsPTGEPYAPEL	AELRVPSPTGEPY	0.959	0.0130332	Down
Q922B9_S736	Itprid2	Q922B9	sQSLPTTLLSPVR;sQSLPTTLLsPVR	GYPLRRSQSLPTT	0.954	0.0134131	Down
Q922F2_S103	Rsrc2	Q922F2	ERLNsSENGEDR;LNsSENGEDR	GRERLNSSENGED	0.967	0.00950889	Up
Q922J3_S309	Clip1	Q922J3	sPSASSLSSMSSVASSVSSK	PASLKRSPSASSL	0.964	0.0325321	Down
Q922P9_S130	Glyr1	Q922P9	KLsLSEGK	DEKRKLSLSEGKV	0.972	0.00167674	Up
Q923B1_S520	Dbr1	Q923B1	RLsDEHEPEQR	FPLKRLSDEHEPE	1	8.80691e-06	Up
Q924A2_S1080	Cic	Q924A2	RTQsLSALPK;TQsLSALPK	GKRRTQSLSALPK	0.967	0.0240184	Up
Q924A2_S225	Cic	Q924A2	sQDLGVQFPGDR	VRQVRRSQDLGVQ	1	0.0377637	Up
Q924N4_S1023	Slc12a6	Q924N4	DRNsMLR	LVKDRNSMLRLTS	1	0.00641053	Up
Q924N4_T1048	Slc12a6	Q924N4	VHMtWTK	QEKVHMTWTKDKY	0.968	0.0206595	Up
Q925H1_S1041	Trps1	Q925H1	sPQESTGDPGNSSSVSDGK	LHIQIKSPQESTG	0.958	0.0105652	Up
Q925H1_S1081	Trps1	Q925H1	HPNYsPPGSPIEK;HPNYsPPGsPIEK	AKHPNYSPPGSPI	0.954	0.0126254	Up
Q925H1_S157	Trps1	Q925H1	EEHKMsPK	KEEHKMSPKATEE	1	0.0486722	Down
Q99JT5_S180	Krcc1	Q99JT5	sSEEMDLNK	KHERKRSSEEMDL	0.961	7.67817e-05	Up
Q99K30_S242	Eps8l2	Q99K30	REsQDEEPR;RREsQDEEPR	GYRRRESQDEEPR	1	0.0319533	Up
Q99K30_S573	Eps8l2	Q99K30	YWGPAsPTHK	KYWGPASPTHKLP	0.967	0.0143841	Up
Q99K30_S720	Eps8l2	Q99K30	AEDSYTSQHTsPESEGAPHL	YTSQHTSPESEGA	0.965	0.0470504	Up
Q99K99_T38		Q99K99	LEEDDtVR	KLEEDDTVRLKGT	1	0.0206216	Up
Q99KH8_S4	Stk24	Q99KH8	AHsPVQSGLPGMQNLK	***MAHSPVQSGL	0.969	0.00975785	Up
Q99KR3_S235	Lactb2	Q99KR3	sFTVTELR	RDNFEKSFTVTEL	0.97	0.00751724	Up
Q99KR3_T278	Lactb2	Q99KR3	IFYTtTPVK;IFYTtTPVKK	GKIFYTTTPVKKW	0.94	0.0343252	Down
Q99KW3_S1539	Triobp	Q99KW3	TVRPTsAPDVTK	KTVRPTSAPDVTK	0.944	0.0200967	Down
Q99L48_S468	Nmd3	Q99L48	DATIPVEsDTDDEGAPR	ATIPVESDTDDEG	0.962	0.0174591	Up
Q99LI2_S429	Clcc1	Q99LI2	FHsGNKsPEVLR	LRQRFHSGNKSPE	1	2.62231e-05	Up
Q99LI2_S433	Clcc1	Q99LI2	FHSGNKsPEVLR;FHsGNKsPEVLR	FHSGNKSPEVLRA	1	0.000802963	Up
Q99MK8_S670	Grk2	Q99MK8	sPVVELSK	MKNKPRSPVVELS	0.971	0.0130914	Up
Q99ML2_S515	Tnk1	Q99ML2	PTGGGSsPPELR	PTGGGSSPPELRR	0.957	0.0251454	Down
Q99MP8_S118	Brap	Q99MP8	EQSESVNTAPESPsK	TAPESPSKQLPDQ	0.961	0.0159216	Down
Q99MR3_S6	Slc12a9	Q99MR3	ASESsPLLAYR	*MASESSPLLAYR	0.961	0.000137813	Up
Q99P88_S992	Nup155	Q99P88	AAPQsPSVPK	SKAAPQSPSVPKK	0.968	0.00540661	Up
Q99PP2_S557	Znf318	Q99PP2	sFPDIEDEEK	QEKRRRSFPDIED	1	0.0115455	Up
Q99PP2_S732	Znf318	Q99PP2	NsPPFLK;TKNsPPFLK	YLRTKNSPPFLKS	1	0.039087	Down
Q9CQ73_S154	Pkp2	Q9CQ73	LEISPDsSPER;LEIsPDsSPER;RLEISPDsSPER;RLEIsPDsSPER	LEISPDSSPERAH	0.946	0.0342523	Down
Q9CQX2_T3	Cyb5b	Q9CQX2	AtPEASGSGEK	****MATPEASGS	0.97	0.00174244	Up
Q9CSB4_S346	Pard3b	Q9CSB4	ASSPEGEEPAsPQQSK;ASsPEGEEPAsPQQSK	EGEEPASPQQSKS	0.967	0.0312002	Up
Q9CSB4_S744	Pard3b	Q9CSB4	sSSLESLQTAVAEVR	TLGLKKSSSLESL	0.964	0.0357753	Down
Q9CW46_S576	Raver1	Q9CW46	LLsPIASNR	MKSRLLSPIASNR	0.971	0.0223197	Up
Q9CWH1_S186	Zbtb8a	Q9CWH1	sPQRPLAK	PPASQRSPQRPLA	1	0.000379195	Down
Q9CX66_S177	Nopchap1	Q9CX66	IEILDsPASK	KIEILDSPASKKK	0.97	0.00681679	Down
Q9CY58_S234	Serbp1	Q9CY58	DELTEsPK	KDELTESPKYIQK	0.971	0.00621472	Up
Q9CYG7_S186	Tomm34	Q9CYG7	SRVPsAGDVER;VPsAGDVER	TKSRVPSAGDVER	1	0.00180443	Up
Q9D1F4_T247	Akt1s1	Q9D1F4	LNtSDFQK	PRPRLNTSDFQKL	0.97	0.00236365	Up
Q9D279_S77	Misp	Q9D279	VFLGQQsPR	VFLGQQSPRSLYL	1	0.00443315	Up
Q9D279_T194	Misp	Q9D279	tPPGINQAPK	RETFPRTPPGINQ	1	0.00646136	Up
Q9D2N4_S666	Dtna	Q9D2N4	PQFEDLAPsPTSEK	FEDLAPSPTSEKA	0.97	0.0314876	Up
Q9D3S3_S371	Snx29	Q9D3S3	GHTGHAEsPDR	HTGHAESPDRTLD	0.967	0.0416474	Down
Q9D4H9_S828	Phf14	Q9D4H9	sFVPEEEKHEER	TRGRKRSFVPEEE	1	0.0145838	Up
Q9D6X5_S266	Slc52a3	Q9D6X5	DTEDTSsLGAPVSSPGK	DTEDTSSLGAPVS	0.97	0.00118189	Down
Q9D824_S541	Fip1l1	Q9D824	HEsEEGDSHR;RHEsEEGDSHR	SRRRHESEEGDSH	0.967	0.0198316	Down
Q9D8C8_S85	Ppp1r35	Q9D8C8	FQLAPPsPVR	FQLAPPSPVRSEP	1	0.0247358	Down
Q9D939_T4	Sult1c2	Q9D939	ALtPELSR	***MALTPELSRQ	0.972	0.0417476	Up
Q9DAR7_T21	Dcps	Q9DAR7	EQEAEEAEtPSTEEK	EAEEAETPSTEEK	0.966	0.0294726	Up
Q9DAZ9_S219	Zfyve19	Q9DAZ9	TNsQGQASQSLEEEK	RSQRTNSQGQASQ	0.966	8.10475e-05	Up
Q9DAZ9_T217	Zfyve19	Q9DAZ9	tNSQGQASQSLEEEK	AARSQRTNSQGQA	0.964	0.00263044	Up
Q9DBF7_S328	Cwc25	Q9DBF7	KLsAEELER	GYTRKLSAEELER	1	0.000140705	Up
Q9DBR0_S453	Akap8	Q9DBR0	EsPKPKPDPFK	ELLEKESPKPKPD	1	0.00565515	Up
Q9DBR7_S299	Ppp1r12a	Q9DBR7	sPLIESTANMENNQPQK	EKRDKKSPLIEST	0.971	0.000699622	Up
Q9DBR7_S994	Ppp1r12a	Q9DBR7	RIsEMEEELK	ALERRISEMEEEL	1	0.0148892	Up
Q9DBU5_S299	Rnf6	Q9DBU5	sRSPIQR	PAFSSRSRSPIQR	0.938	0.0279414	Down
Q9DBY1_S608	Syvn1	Q9DBY1	LEsPVAH	RLQKLESPVAH**	1	0.00965912	Up
Q9DCB1_S6	Hmgn3	Q9DCB1	RKsPENTEGK;sPENTEGKDGTK	*MPKRKSPENTEG	0.969	0.0416203	Up
Q9DCB1_S93	Hmgn3	Q9DCB1	TEsIEKEGE	EAQRTESIEKEGE	0.965	1.84967e-05	Up
Q9DCI3_S39	Stard3nl	Q9DCI3	IEsYEGR	LMARIESYEGREK	0.969	0.0155073	Up
Q9DD12_S90	Espn	Q9DD12	QPEsPQPLVSPAPSR	FSRQPESPQPLVS	0.968	0.010718	Up
Q9EPC1_T3	Parva	Q9EPC1	AtSPQKsPLVPK	****MATSPQKSP	0.938	0.00142982	Up
Q9EQG9_S123	Cert1	Q9EQG9	TESGYGsESSLR;TESGYGsESSLRR;TESGYGsESsLRR	TESGYGSESSLRR	0.966	0.0186985	Up
Q9EQG9_S126	Cert1	Q9EQG9	TESGYGSESsLR;TESGYGsESsLRR	GYGSESSLRRHGS	0.961	0.0176547	Up
Q9EQH3_S7	Vps35	Q9EQH3	PTTQQsPQDEQEK	MPTTQQSPQDEQE	0.97	0.00157109	Up
Q9EQJ9_S1232	Magi3	Q9EQJ9	HsEEHLEK	KSVNRHSEEHLEK	1	0.0457309	Down
Q9ER00_S139	Stx12	Q9ER00	AGsRLsAEDR	ARARAGSRLSAED	1	0.00642864	Up
Q9ER64_S67	Osbpl5	Q9ER64	DEEPQTPGsATK	EPQTPGSATKVPL	0.959	0.00241226	Up
Q9ER69_S256	Wtap	Q9ER69	TTsSEPVDQAEVTSK	STSRTTSSEPVDQ	0.941	0.0290164	Up
Q9ER74_S940	Sall1	Q9ER74	sPGMEEKPQR	TQEFHKSPGMEEK	1	0.0435073	Down
Q9ERG0_S360	Lima1	Q9ERG0	PLsPDAR;SEAQQPMHPKPLsPDAR	MHPKPLSPDARTS	1	0.00158609	Up
Q9ERG0_S602	Lima1	Q9ERG0	TSSIKsPK	RTSSIKSPKASSP	0.969	0.00173479	Up
Q9ERG0_S735	Lima1	Q9ERG0	ELsVEEQIK;ELsVEEQIKR	EVVRELSVEEQIK	1	0.0271723	Up
Q9ERR1_S231	Ndel1	Q9ERR1	GTENSFPsPK	TENSFPSPKAIPN	0.967	0.019995	Up
Q9ERT9_S6	Ppp1r1a	Q9ERT9	MEPDNsPR;MEPDNsPRK	*MEPDNSPRKIQF	1	0.000893476	Up
Q9ERU9_S2113	Ranbp2	Q9ERU9	SALsPSKsPAK	SFKSALSPSKSPA	0.966	0.00943517	Up
Q9ERU9_S2117	Ranbp2	Q9ERU9	SALSPSKsPAK;SALsPSKsPAK	ALSPSKSPAKLNQ	0.967	0.0148312	Up
Q9ES00_S31	Ube4b	Q9ES00	LAGGQTSQPTTPLTsPQR	PTTPLTSPQRENP	0.966	0.00392841	Up
Q9ESK9_S652	Rb1cc1	Q9ESK9	VSTSQASPQSAAsPR	SPQSAASPRIEST	0.966	0.010323	Up
Q9ESN6_S10	Trim2	Q9ESN6	ASEGASIPsPVVR	EGASIPSPVVRQI	0.967	0.000525645	Up
Q9ET54_S1129	Palld	Q9ET54	sPSGHPHAR	RGRSPRSPSGHPH	0.965	0.028462	Down
Q9ET54_S901	Palld	Q9ET54	IAsDEEIQGTK	RTARIASDEEIQG	0.97	0.00318978	Up
Q9JI10_S391	Stk3	Q9JI10	NATsPQVQR	MKRNATSPQVQRP	0.967	0.000804902	Up
Q9JIK5_S218	Ddx21	Q9JIK5	EASGDAGEKsPR	GDAGEKSPRLKDG	0.969	0.0193275	Up
Q9JJG0_S714	Tacc2	Q9JJG0	FNsPSEELDYR	NETKFNSPSEELD	0.97	5.14163e-05	Up
Q9JKP8_S122	Chrac1	Q9JKP8	REEEEDNEDDGsDLGEALA	DNEDDGSDLGEAL	1	0.0347508	Down
Q9JKS4_S123	Ldb3	Q9JKS4	DPALDTNGSLATPSPsPEAR	LATPSPSPEARAS	0.968	0.0355481	Down
Q9JKS5_S108	Habp4	Q9JKS5	SLAASGAQQPDsPGGPQPPGQK	GAQQPDSPGGPQP	0.97	0.00511517	Up
Q9JL61_S192	Rfx5	Q9JL61	GSESPEMGPEVsPAPR	EMGPEVSPAPRDE	0.966	0.0228755	Down
Q9JL61_S535	Rfx5	Q9JL61	SAAIVNsPR	SAAIVNSPRSPRL	0.968	0.0243698	Up
Q9JLM7_S330	Dclk1	Q9JLM7	SGKsPSPSPTSPGSLR;SGKsPSPSPTsPGSLR;sPSPSPTSPGSLR;sPSPSPTsPGSLR	TPRSGKSPSPSPT	0.95	0.00562125	Down
Q9JLQ0_S404	Cd2ap	Q9JLQ0	sPGAVYPK	ASNLLRSPGAVYP	0.971	0.00048654	Up
Q9JLQ0_S510	Cd2ap	Q9JLQ0	FNGGHsPTQSPEK;FNGGHsPTQsPEK;FNGGHsPtQSPEK	RFNGGHSPTQSPE	0.967	0.00323278	Up
Q9JM63_S370	Kcnj10	Q9JM63	EGsALSVR;EGsALsVR	QAEKEGSALSVRI	1	0.0267221	Down
Q9JM96_S140	Cdc42ep4	Q9JM96	SLSSsPVK;SLSSsPVKK;sLSSsPVK;sLSSsPVKK	PKSLSSSPVKKAD	0.963	0.0374369	Up
Q9JMH9_S29	Myo18a	Q9JMH9	MsAAELR	EKKERMSAAELRS	1	0.00995105	Down
Q9QX47_S256	Son	Q9QX47	sPEPVVTMSVEYQK	STAALKSPEPVVT	0.97	0.00664625	Up
Q9QXN0_S969	Shroom3	Q9QXN0	sPEAAVPSSSPHTPR	AHVGMRSPEAAVP	0.97	0.0164611	Up
Q9QXS6_S385	Dbn1	Q9QXS6	sPSDSSTASTPIAEQIER	TPIPTRSPSDSST	0.967	0.0124115	Up
Q9QXT0_S115	Cnpy2	Q9QXT0	NGEsSELDLQGIR	VSRNGESSELDLQ	0.962	0.0146277	Down
Q9QY76_S156	Vapb	Q9QY76	sLTSPLDDTEVK;sLTSPLDDTEVKK	APAAAKSLTSPLD	0.967	0.0461904	Up
Q9QYB5_S2	Add3	Q9QYB5	sSDTSPAVVTTPPPPSMPHK	*****MSSDTSPA	0.936	0.000493619	Up
Q9QYB5_S64	Add3	Q9QYB5	VTQILQsPAFR	VTQILQSPAFRED	0.97	0.00473952	Up
Q9QYB5_T11	Add3	Q9QYB5	SSDTSPAVVtTPPPPSMPHK	TSPAVVTTPPPPS	0.961	0.0121552	Up
Q9QYB5_T12	Add3	Q9QYB5	SSDTSPAVVTtPPPPSMPHK	SPAVVTTPPPPSM	0.962	0.0262539	Up
Q9QYB5_T5	Add3	Q9QYB5	SSDtSPAVVTTPPPPSMPHK	**MSSDTSPAVVT	0.879	0.0180674	Up
Q9QYC0_S613	Add1	Q9QYC0	SPPDQSAVPNTPPstPVK;SPPDQSAVPNtPPsTPVK	VPNTPPSTPVKLE	0.928	0.000743046	Up
Q9QYC0_T358	Add1	Q9QYC0	SPGtPAGEGSGSPPK;SRSPGtPAGEGSGSPPK	KSRSPGTPAGEGS	0.969	0.00236078	Up
Q9QYC0_T610	Add1	Q9QYC0	SPPDQSAVPNtPPSTPVK;SPPDQSAVPNtPPStPVK;SPPDQSAVPNtPPsTPVK	QSAVPNTPPSTPV	0.971	0.000163171	Up
Q9QYC0_T614	Add1	Q9QYC0	SPPDQSAVPNTPPstPVK;SPPDQSAVPNtPPStPVK	PNTPPSTPVKLEE	0.963	0.000639315	Up
Q9QZQ1_S1795	Afdn	Q9QZQ1	LFsQGQDVSDK	ERQRLFSQGQDVS	0.971	0.0148068	Up
Q9QZQ8_T178	Macroh2a1	Q9QZQ8	AASADSTTEGtPTDGFTVLSTK	DSTTEGTPTDGFT	0.966	0.041356	Up
Q9QZS5_S4	Sgk2	Q9QZS5	ASsPVGVPSPQPSR	***MASSPVGVPS	0.954	0.0243323	Up
Q9R049_S542	Amfr	Q9R049	VPLDLsPR	RVPLDLSPRLEET	1	0.00385641	Up
Q9R0L6_S384	Pcm1	Q9R0L6	NPsVSEHLPDEK	SQSRNPSVSEHLP	0.966	0.018844	Up
Q9R1Q6_S253	Tmem176b	Q9R1Q6	LLDGHPAPAsPAK	GHPAPASPAKEKI	1	0.0157246	Up
Q9R1Y5_S248	Hic1	Q9R1Y5	KsPPGSSVPER;sPPGSSVPER;sPPGSSVPERPLSER	LDLSKKSPPGSSV	0.968	0.0493306	Down
Q9R1Z8_S459	Sorbs3	Q9R1Z8	FDFQAQsPK	FDFQAQSPKELSL	1	0.010123	Up
Q9WTQ5_S221	Akap12	Q9WTQ5	ESELKQsTEK	ESELKQSTEKQEG	0.953	0.00305478	Down
Q9WTQ5_T583	Akap12	Q9WTQ5	GPSEAPQEAEAEEGAtSDGEK	EAEEGATSDGEKK	0.957	0.00669403	Up
Q9WTU0_S622	Phf2	Q9WTU0	LEKsPLAGNK	EQRLEKSPLAGNK	1	0.0087255	Up
Q9WTU0_S893	Phf2	Q9WTU0	GsDDAPYSPTAR;KGsDDAPYSPTAR;KGsDDAPYsPTAR	SKKRKGSDDAPYS	0.97	0.000547007	Up
Q9WU81_S267	Slc37a2	Q9WU81	EsNVDIAASSSK	PYSSRESNVDIAA	0.971	0.00244686	Down
Q9WUH1_S320	Tmem115	Q9WUH1	TDsPLPLEEASTPPGK;TDsPLPLEEAStPPGK	AGAKTDSPLPLEE	0.969	0.00245837	Up
Q9WUH1_T329	Tmem115	Q9WUH1	TDSPLPLEEAStPPGK;TDsPLPLEEAStPPGK	PLEEASTPPGKVT	0.968	0.000780966	Up
Q9WV32_S310	Arpc1b	Q9WV32	AsSEGGAATGAGLDSLHK;KAsSEGGAATGAGLDSLHK	NLDKKASSEGGAA	0.963	0.0363387	Up
Q9WV69_S11	Dmtn	Q9WV69	QPLTsPGSVSSSR	QKQPLTSPGSVSS	0.957	0.033052	Up
Q9WV69_S26	Dmtn	Q9WV69	DSSVPGsPSSIVAK;DSsVPGsPSSIVAK	DSSVPGSPSSIVA	0.971	0.00345943	Up
Q9WV69_S96	Dmtn	Q9WV69	STSPPPsPEVWAESR;STsPPPsPEVWAESR	STSPPPSPEVWAE	0.964	0.00602544	Up
Q9WVG9_S404	Msl3	Q9WVG9	SSsPIPLTPSK;SSsPIPLTPsK	VHSRSSSPIPLTP	0.964	0.0231558	Down
Q9WVH4_S293	Foxo3	Q9WVH4	WPGsPTSR	LSKWPGSPTSRSS	0.968	0.00147693	Up
Q9WVL3_S50	Slc12a7	Q9WVL3	ENsPFINNVEVER	GNPRENSPFINNV	1	0.0301816	Up
Q9WVL3_T926	Slc12a7	Q9WVL3	tLMMEQR	AFTYEKTLMMEQR	1	0.0220922	Up
Q9Z0P4_S157	Palm	Q9Z0P4	sPGGSTMMK	TSTPVRSPGGSTM	0.97	0.0179688	Up
Q9Z1B7_S350	Mapk13	Q9Z1B7	EISNFsPIAR	KEISNFSPIARKD	0.967	0.0434782	Down
Q9Z211_S107	Pex11a	Q9Z211	sVGLTSGVNR	TVLWAKSVGLTSG	0.966	0.00409297	Down
Q9Z266_T14	Snapin	Q9Z266	AAAGSAAVSGAGtPVAGPTGR	AVSGAGTPVAGPT	0.963	0.0439899	Up
Q9Z277_S1468	Baz1b	Q9Z277	LADDEGDSDSEsVGQSR;LADDEGDSDsEsVGQSR;LADDEGDsDSEsVGQSR	GDSDSESVGQSRG	0.96	0.0279029	Down
Q9Z277_S361	Baz1b	Q9Z277	sPEEHLEGVMK	NSKNSKSPEEHLE	1	0.0199208	Up
Q9Z2B9_S347	Rps6ka4	Q9Z2B9	LEPVYSPAGsPPPGDPR	VYSPAGSPPPGDP	0.969	0.0499634	Up
Q9Z2B9_S678	Rps6ka4	Q9Z2B9	SSSWLQDGsAR	SWLQDGSARSSPP	0.968	0.000899519	Up
Q9Z2J0_S22	Slc23a1	Q9Z2J0	QHEVVDSAGTsTR	VDSAGTSTRDRQA	0.93	0.00116888	Up
Q9Z2J0_S9	Slc23a1	Q9Z2J0	KTPEDPGsPK;TPEDPGsPK	TPEDPGSPKQHEV	0.971	0.00848468	Up
Q9Z2J0_T3	Slc23a1	Q9Z2J0	MKtPEDPGSPK;tPEDPGSPK	****MKTPEDPGS	0.97	0.000568607	Up
Q9Z2Q2_S261	Knop1	Q9Z2Q2	SEALEFVPIDsPK	EFVPIDSPKAPGK	0.967	0.00072845	Down
Q9Z2V5_S21	Hdac6	Q9Z2V5	HNPQsPLQESSATLK	SRHNPQSPLQESS	0.968	0.00291528	Up

## Sheet: IRI_1d.vs.Sham
Protein.Position	Gene	Protein	Peptide	window	Best.Localized.Probability	ttestPvalue	threshold
A0A087WRN5_S217	Gm13889	A0A087WRN5	sTQSLSLQR	LECLRRSTQSLSL	0.968	0.00206157	Up
A0A0G2JG52_S881	Crybg1	A0A0G2JG52	PGVGEAsPPSTPEHSPETMGK	PGVGEASPPSTPE	0.962	0.00408193	Down
A0A0N4SW73_S626	Rab11fip5	A0A0N4SW73	ASLAPLAsPGK	SLAPLASPGKALP	0.97	0.0358782	Up
A0A0R4J1V0_S492	Pdzk1	A0A0R4J1V0	GETSAEsEHDAHPAK;GETsAEsEHDAHPAK;GEtSAEsEHDAHPAK	GETSAESEHDAHP	0.971	0.0244455	Down
A0A0R4J1V0_S511	Pdzk1	A0A0R4J1V0	TLSTASHSsSNSEDTEM;TLSTASHSsSNsEDTEM;TLSTASHSssNSEDTEM;TLSTASHssSNSEDTEM;TLSTAsHSsSNSEDTEM	STASHSSSNSEDT	0.959	0.0230521	Down
A0A0R4J1V0_S514	Pdzk1	A0A0R4J1V0	TLSTASHSSSNsEDTEM;TLSTASHSSsNsEDTEM;TLSTASHSsSNsEDTEM;TLSTASHsSSNsEDTEM;tLSTASHSSSNsEDTEM	SHSSSNSEDTEM*	0.951	0.0233045	Down
A0A0R4J1V0_T488	Pdzk1	A0A0R4J1V0	GEtSAEsEHDAHPAK	PDEKGETSAESEH	0.942	0.0482061	Down
A0A0R4J205_S325	Trmt10a	A0A0R4J205	DNPVsPQKDEQGQQsSPVLQ	DEQGQQSSPVLQ*	0.955	0.000167649	Up
A0A140LJC1_S435	Nrg1	A0A140LJC1	MsPVDFHTPSSPK	TTPARMSPVDFHT	0.97	0.0455286	Up
A0A1B0GR85_S1664	2900026A02Rik	A0A1B0GR85	RDEsDEEPPR	SPRRDESDEEPPR	1	0.0232287	Down
A0A1D5RLL4_S1629	Trrap	A0A1D5RLL4	PGsPSTSNMR	TAVRPGSPSTSNM	0.969	0.00785354	Down
A0A2I3BQU5_S859	Scaf11	A0A2I3BQU5	ETVVESQSSQSPsPK;RETVVESQSSQSPsPK	QSSQSPSPKRESA	0.967	0.0035499	Down
A0A4P3APB9_S12	Mapkapk2	A0A4P3APB9	GGAAGSsPEQTSPPGGAWR;GGAAGSsPEQTsPPGGAWR	GGAAGSSPEQTSP	0.96	0.0225297	Up
A0A5F8MPG6_S442	Ptpdc1	A0A5F8MPG6	QLSYsDSDLK;QLSYsDSDLKR	KRQLSYSDSDLKR	0.966	0.00791386	Down
A2AEV7_S357	Ccdc120	A2AEV7	SNsSEALLVDR	RTRRSNSSEALLV	0.964	0.00107897	Up
A2ALS5_S542	Rap1gap	A2ALS5	SENSSTQSsPEMPTTK	NSSTQSSPEMPTT	0.964	0.00330822	Down
A2AN08_S178	Ubr4	A2AN08	ELAsPVSPELR	DQKELASPVSPEL	0.97	0.000928736	Up
A2AR02_S354	Ppig	A2AR02	RsEtPPHWR;sEtPPHWR	RDRFRRSETPPHW	1	0.000144674	Down
A2TJV2_S170	Palm3	A2TJV2	TSLPDAPVGMSPEsPSDPR	VGMSPESPSDPRE	0.965	0.0349679	Up
A7UAK5_S490	Pfkfb3	A7UAK5	RNsVTPLASPEPTK;RNsVTPLAsPEPTK	PLMRRNSVTPLAS	0.949	0.0491613	Down
B1AUE5_S258	Pex10	B1AUE5	RsSLEDR	NLSHRRSSLEDRA	0.95	0.0115728	Down
B1AXH1_S1067	Nhsl2	B1AXH1	EAIsPGR	TEKEAISPGRSVE	1	0.0064995	Down
B2RQC6_S1406	Cad	B2RQC6	RLsSFVTK	AGGRRLSSFVTKG	0.958	0.00263597	Up
B2RQC6_S1859	Cad	B2RQC6	AsDPGLPAEEPK	PRIHRASDPGLPA	1	0.00297897	Up
B9EJ86_S328	Osbpl8	B9EJ86	DQDLYsDK	KDQDLYSDKSDKE	0.969	0.0454058	Down
D3Z5T4_S278	Arhgap24	D3Z5T4	ENNNTKEsPVR	NNNTKESPVRRCS	0.97	0.0189419	Down
D3Z5T4_S300	Arhgap24	D3Z5T4	SSVDNGsPTALSGSK;SSVDNGsPTALSGsK;SSVDNGsPtALSGSK	SSVDNGSPTALSG	0.966	0.00658277	Down
E1AWU4_S292	Slc4a4	E1AWU4	sYHEIGR	PKGKAKSYHEIGR	0.967	0.016021	Down
E9PUD2_S592	Dnm1l	E9PUD2	PIPIMPAsPQK;SKPIPIMPAsPQK	IPIMPASPQKGHA	1	0.00490084	Up
E9PZM4_S1800	Chd2	E9PZM4	sPHDSKsPLDHR	SPHDSKSPLDHRS	0.967	0.0338538	Down
E9Q066_S578	Larp4	E9Q066	DTLNPVAVPVSsPTATK	VAVPVSSPTATKP	0.962	0.0272234	Up
E9Q0S6_S604	Tns1	E9Q0S6	TDEPVSGATTAPAALsPQEK;TDKTDEPVSGATTAPAALsPQEK	TAPAALSPQEKKE	0.969	0.0113382	Up
E9Q0S6_S922	Tns1	E9Q0S6	QsHPLTQSR	LGSSRQSHPLTQS	0.971	0.00654409	Down
E9Q616_S213	Ahnak	E9Q616	LPSGsGPASPTTGSAVDIR;LPSGsGPAsPTTGSAVDIR;LPsGsGPASPTTGSAVDIR	IRLPSGSGPASPT	0.958	0.0187942	Up
E9Q8T1_S1841	Tacc2	E9Q8T1	sSDSEEAFETPESTTPVK	AKNEPRSSDSEEA	0.958	0.0124476	Up
E9Q8T1_S659	Tacc2	E9Q8T1	sPVMLQDR	SRSQTKSPVMLQD	1	0.0114732	Up
E9Q8T1_S749	Tacc2	E9Q8T1	VEPGQEVHADASsPR	VHADASSPRNGKD	0.964	0.00269348	Up
E9Q8T1_S86	Tacc2	E9Q8T1	GPEGsPLPR	ARGPEGSPLPRSS	1	0.0103687	Up
E9QNA7_S262	Sorbs1	E9QNA7	sPLSVPR	FSDDTKSPLSVPR	0.969	0.0408616	Down
F2Z3U3_S899	Raph1	F2Z3U3	SLPASGTPQsPPAVK	ASGTPQSPPAVKA	0.97	0.000568187	Up
F6TFN2_S1094	Lmo7	F6TFN2	TSPGSPsPR	TSPGSPSPRSHSP	0.966	0.0287567	Down
F6TFN2_S496	Lmo7	F6TFN2	ATFSSMsGLDSVSDSGEGR	ATFSSMSGLDSVS	0.926	0.000359588	Up
F8WI30_S8	Snx7	F8WI30	LAsGSSELAVGESPR;LAsGSSELAVGEsPR;LAsGSsELAVGESPR	DGERLASGSSELA	0.967	0.0167007	Up
G3X9G9_S218	Mettl7a3	G3X9G9	AIEQANFsK	IEQANFSKLNLQH	1	0.0027845	Down
G5E829_S1126	Atp2b1	G5E829	sSLYEGLEKPESR	VVNAFRSSLYEGL	0.948	0.0493332	Up
G5E829_S1178	Atp2b1	G5E829	NSsPPPSPNK;NSsPPPsPNK;RNssPPPSPNK	PTKRNSSPPPSPN	0.966	0.00386888	Down
G5E8K5_S1883	Ank3	G5E8K5	TEEPVsPLTAYQK	RTEEPVSPLTAYQ	0.97	0.00123702	Up
O08539_S296	Bin1	O08539	sPSPPPDGSPAATPEIR;sPSPPPDGsPAATPEIR	PEKGNKSPSPPPD	0.964	0.00179089	Up
O35381_T15	Anp32a	O35381	NRtPSDVK	LELRNRTPSDVKE	0.972	0.019968	Down
O35685_S139	Nudc	O35685	NGSLDsPGK;NGSLDsPGKQDAEDEEDEEDEKDK	KNGSLDSPGKQDA	0.97	0.0417523	Down
O35691_S100	Pnn	O35691	QEsDPEDDDVK;QEsDPEDDDVKKPALQSSVVATSK;REsRQEsDPEDDDVK	RESRQESDPEDDD	1	0.0429567	Down
O54916_S475	Reps1	O54916	TSsDHTNPTSPLLVK;TSsDHTNPTsPLLVK	ELKRTSSDHTNPT	0.961	0.0141064	Up
O54946_S15	Dnajb6	O54946	HAsPEDIK;HAsPEDIKK	GVQRHASPEDIKK	1	0.0144104	Down
O54988_S348	Slk	O54988	ASSDLSIASsEEDK	DLSIASSEEDKLS	0.964	0.0340609	Down
O55022_T74	Pgrmc1	O55022	DFtPAELR;RDFtPAELR	LKRRDFTPAELRR	1	0.0269143	Down
O55176_S32	Pja1	O55176	SRsPFASTR;sPFASTR	QSKRSRSPFASTR	0.97	0.0476468	Down
O88909_S527	Slc22a8	O88909	AsQTIPLK;QEPEAEKAsQTIPLK	PEAEKASQTIPLK	0.969	0.0111729	Down
P05627_S73	Jun	P05627	LAsPELER	GLLKLASPELERL	1	0.000628328	Up
P09450_T252	Junb	P09450	DAtPPVSPINMEDQER;DAtPPVsPINMEDQER	ARSRDATPPVSPI	1	0.0257992	Up
P10649_S27	Gstm1	P10649	MLLEYTDSsYDEK	LEYTDSSYDEKRY	0.799	0.0312327	Down
P10923_S147	Spp1	P10923	GDsLAYGLR	PNGRGDSLAYGLR	0.972	0.0294553	Up
P10923_S209	Spp1	P10923	GsHESSQLDEPSLETHR;GsHESSQLDEPsLETHR;GsHEsSQLDEPSLETHR	DNNGKGSHESSQL	0.962	0.0273954	Up
P10923_S219	Spp1	P10923	GSHESSQLDEPsLETHR;GSHESsQLDEPsLETHR;GSHEsSQLDEPsLETHR;GsHESSQLDEPsLETHR	SQLDEPSLETHRL	0.966	0.0360934	Up
P10923_S283	Spp1	P10923	FRIsHELESSSSEVN;FRIsHELESSSsEVN;FRIsHELESSsSEVN;IsHELESSSSEVN;IsHELESSsSEVN;IsHELEsSSSEVN	YLKFRISHELESS	0.962	0.0202679	Up
P10923_S290	Spp1	P10923	FRIsHELESSsSEVN;ISHELESSsSEVN;IsHELESSsSEVN	HELESSSSEVN**	0.968	0.0269046	Up
P13595_S774	Ncam1	P13595	DEsKEPIVEVR	AFSKDESKEPIVE	1	0.00392113	Down
P13864_S138	Dnmt1	P13864	sKSDSDTLSVETSPSSVATR	PRGPRRSKSDSDT	0.782	0.0118418	Up
P13864_S717	Dnmt1	P13864	EADDDEEADDDVSEMPsPK	DVSEMPSPKKLHQ	0.971	0.0196964	Up
P14602_S13	Hspb1	P14602	sPSWEPFR	PFSLLRSPSWEPF	0.97	0.0144231	Up
P15379_S742	Cd44	P15379	sQEMVHLVNK	NGEASKSQEMVHL	1	0.0114094	Up
P15392_S131	Cyp2a4	P15392	FsITTLR;RFsITTLR	KQLRRFSITTLRD	0.967	0.00948484	Up
P17141_S69	Zfp37	P17141	KAsPSSLK	GKGKKASPSSLKK	0.961	0.0322317	Down
P17225_S140	Ptbp1	P17225	TDSsPNQAR	ELKTDSSPNQARA	0.963	0.00486085	Down
P17563_S53	Selenbp1	P17563	sPQYSQVIHR	VDVDPKSPQYSQV	0.97	0.0369741	Up
P20152_S56	Vim	P20152	SLYSSsPGGAYVTR	RSLYSSSPGGAYV	0.968	0.031412	Up
P23198_S97	Cbx3	P23198	KSLSDsESDDSK;SLSDsESDDSK	RKSLSDSESDDSK	0.965	0.0363703	Down
P23198_S99	Cbx3	P23198	SLSDSEsDDSK	SLSDSESDDSKSK	0.962	0.0382231	Down
P24270_S2	Cat	P24270	sDSRDPASDQMK	*****MSDSRDPA	0.964	0.0473055	Down
P26645_S140	Marcks	P26645	AEDGAAPSPsSETPK	GAAPSPSSETPKK	0.954	0.0241102	Up
P27546_S475	Map4	P27546	DMsPLPESEVTLGK	GMAKDMSPLPESE	0.971	0.0441086	Up
P28230_S266	Gjb1	P28230	RsPGTGAGLAEK;sPGTGAGLAEK	KDILRRSPGTGAG	0.971	0.00453322	Down
P30993_S328	C5ar1	P30993	NALSEDsVGR;NALsEDsVGR	NALSEDSVGRDSK	1	0.0241409	Up
P30993_S333	C5ar1	P30993	NALSEDSVGRDsK	DSVGRDSKTFTPS	0.969	0.0125028	Up
P30993_S344	C5ar1	P30993	TFTPSTTDTsTR;TFTPSTTDTsTRK	PSTTDTSTRKSQA	0.962	0.000194403	Up
P30993_T343	C5ar1	P30993	TFTPSTTDtSTR;TFTPSTTDtSTRK	TPSTTDTSTRKSQ	0.952	0.000335539	Up
P30999_S288	Ctnnd1	P30999	sMGYDDLDYGMMSDYGTAR	LEDDQRSMGYDDL	0.952	0.0290207	Down
P37913_S51	Lig1	P37913	NQVVPESDsPVK;NQVVPESDsPVKR	VVPESDSPVKRTG	0.969	0.00165603	Up
P39447_S179	Tjp1	P39447	SVASsQPAKPTK;SVAssQPAKPTK;sVASsQPAKPTK	RRSVASSQPAKPT	0.963	0.00664346	Down
P43274_T18	H1-4	P43274	SETAPAAPAAPAPAEKtPVK;SETAPAAPAAPAPAEKtPVKK;sETAPAAPAAPAPAEKtPVK	PAPAEKTPVKKKA	0.971	0.00494773	Up
P43277_T18	H1-3	P43277	SETAPAAPAAPAPVEKtPVK;SETAPAAPAAPAPVEKtPVKK;sETAPAAPAAPAPVEKtPVK	PAPVEKTPVKKKA	0.971	0.0483502	Up
P47930_S200	Fosl2	P47930	RsPPTSGLQSLR;sPPTSGLQSLR	SPEERRSPPTSGL	0.97	0.000535909	Up
P48437_S511	Prox1	P48437	AsPESLDLTR;DRAsPESLDLTR	SGKDRASPESLDL	0.969	0.00366709	Down
P51125_S219	Cast	P51125	EQKPFTPAsPVQSTPSK;EQKPFTPAsPVQSTPSKPSDK;PFTPAsPVQSTPSK;PFTPAsPVQSTPSKPSDK	KPFTPASPVQSTP	0.97	0.0140669	Up
P55014_S116	Slc12a1	P55014	NTGsVSGPK;NtGsVSGPK	YYRNTGSVSGPKV	0.967	0.00969746	Down
P55014_T114	Slc12a1	P55014	NtGSVSGPK;NtGsVSGPK	IEYYRNTGSVSGP	0.967	0.00275126	Down
P55088_S276	Aqp4	P55088	GsYMEVEDNR	AQQTKGSYMEVED	0.958	0.00299277	Down
P55096_S659	Abcd3	P55096	ITEDTVEFGs;KITEDTVEFGs	DTVEFGS******	0.968	0.00519664	Down
P55194_T534	Sh3bp1	P55194	TEADLPKPtSPK	ADLPKPTSPKVSR	0.942	0.0304119	Down
P56695_S32	Wfs1	P56695	LNATAsLEQDK	RLNATASLEQDKI	0.968	0.00198054	Up
P57016_S240	Lad1	P57016	TSVTEKsPVPEK	TSVTEKSPVPEKT	0.967	0.026502	Up
P58468_S38	Slx9	P58468	AVEPALPQsPAGGAGAK	EPALPQSPAGGAG	1	0.0146047	Up
P58735_T13	Slc26a1	P58735	GGtLVLVR	PQQKGGTLVLVRR	1	0.0019879	Up
P59438_S662	Hps5	P59438	DFPGISNTSsPTVK	GISNTSSPTVKSN	0.96	0.0023037	Up
P61110_S121	Kap	P61110	IPLAGNPVSPTs	NPVSPTS******	0.867	0.0310771	Up
P63166_S2	Sumo1	P63166	sDQEAKPSTEDLGDK;sDQEAKPSTEDLGDKK	*****MSDQEAKP	0.969	0.026184	Down
P70698_S575	Ctps1	P70698	SGSSsPDSEITELK	DRSGSSSPDSEIT	0.97	0.000247396	Up
P81068_S280	Irx1	P81068	SQDsPLGLVK	TLKSQDSPLGLVK	0.968	0.0182819	Down
P81068_S432	Irx1	P81068	sSPALPER	EKASARSSPALPE	0.957	0.000290777	Down
P97310_S12	Mcm2	P97310	AESSESLSASsPAR	ESLSASSPARQRR	0.965	0.00819045	Up
P97310_S140	Mcm2	P97310	GLLYDSsEEDEERPAR	GLLYDSSEEDEER	0.923	0.0156857	Up
P97310_S27	Mcm2	P97310	ISDPLTSsPGR;IsDPLTSsPGR;RIsDPLTSsPGR	SDPLTSSPGRSSR	0.969	0.00582522	Up
P97825_S87	Jpt1	P97825	SNsSEASSGDFLDLK	GTQRSNSSEASSG	0.965	0.0444682	Up
P98078_S401	Dab2	P98078	SSPNPFVGsPPK	PNPFVGSPPKGLS	0.971	0.00372296	Up
Q00PI9_S183	Hnrnpul2	Q00PI9	AVEEQGDDQDsEK;AVEEQGDDQDsEKSK;AVEEQGDDQDsEKsKPAGSDGER	QGDDQDSEKSKPA	1	0.0160163	Down
Q04899_S14	Cdk18	Q04899	LSLsVPR	KRRLSLSVPRPET	0.963	0.0447688	Down
Q05CA9_S157	Prcc	Q05CA9	GDsDSEEDEPAK;GDsDSEEDEPAKK	ELQKGDSDSEEDE	0.969	0.005547	Down
Q06649_S414	Sh3bp2	Q06649	sPPDGQSFR	LPHLQRSPPDGQS	0.972	0.00534456	Up
Q08639_S23	Tfdp1	Q08639	VFIDQNLsPGK	FIDQNLSPGKGVV	1	0.00260046	Up
Q0VBL3_S256	Rbm15	Q0VBL3	sRSPLDK;sRsPLDK	YVSRRRSRSPLDK	1	0.0438383	Down
Q3TGW2_S16	Eepd1	Q3TGW2	DPsDLSHNR	SIPRDPSDLSHNR	0.971	0.0209348	Down
Q3TSG4_S65	Alkbh5	Q3TSG4	KYQEDsDPER;YQEDsDPER;YQEDsDPERSDYEEHQLQK	RKYQEDSDPERSD	0.969	0.030102	Down
Q3U6K5_S265	Spata6	Q3U6K5	HVDPPsPR	RHVDPPSPRTDNF	1	0.0455132	Down
Q3UFF7_S238	Lyplal1	Q3UFF7	LPGETDGQsE	GETDGQSE*****	0.97	0.00420357	Down
Q3UM45_S45	Ppp1r7	Q3UM45	HGGGGIVANLsEQSLK	GIVANLSEQSLKD	0.964	0.0303967	Down
Q3UMU9_S628	Hdgfl2	Q3UMU9	GGsSEELHDSPR;GGsSEELHDsPR	DGPRGGSSEELHD	0.966	0.00760823	Down
Q3UZ39_S302	Lrrfip1	Q3UZ39	AENQRPAEDSALsPGPLAGAK;PAEDSALsPGPLAGAK	AEDSALSPGPLAG	0.97	0.00025453	Up
Q5DTW7_S1215	Resf1	Q5DTW7	TVPsPESSDPK	QEKTVPSPESSDP	0.926	0.0223468	Up
Q5DU00_S270	Dcdc2	Q5DU00	STIGSSDNSsPQPLK	GSSDNSSPQPLKR	0.968	0.0218649	Up
Q5HZI1_S1208	Mtus1	Q5HZI1	NSGSFSSPSIsPR	FSSPSISPR****	0.966	0.0235169	Down
Q5SS90_S209	Gm11992	Q5SS90	NSsPTNFSK	PGQKNSSPTNFSK	0.967	0.00143134	Down
Q5SV85_S576	Synrg	Q5SV85	TADSVsPLEPPTK	KTADSVSPLEPPT	0.969	0.00252892	Up
Q5SXY1_S355	Specc1	Q5SXY1	GsPTGSSPNNASELSLASLTEK	FKSSKGSPTGSSP	0.963	0.0271255	Down
Q5U5V2_S195	Hykk	Q5U5V2	YMGALsQSR	KYMGALSQSRNRE	0.966	0.00356101	Up
Q61136_S240	Prpf4b	Q61136	KsKsPPLR;sKsPPLR	QDQARKSKSPPLR	1	0.0234815	Down
Q61136_S242	Prpf4b	Q61136	KsKsPPLR;SKsPPLR;sKsPPLR	QARKSKSPPLRRR	1	0.0234815	Down
Q61165_S707	Slc9a1	Q61165	IGsDPLAYEPK	SRARIGSDPLAYE	0.971	0.0278106	Up
Q61233_S5	Lcp1	Q61233	GsVSDEEMMELR	**MARGSVSDEEM	0.971	0.00383867	Up
Q61391_S6	Mme	Q61391	SEsQMDITDINAPK;SEsQMDITDINAPKPK	*MGRSESQMDITD	0.969	0.0411421	Down
Q61609_S268	Slc20a1	Q61609	sSPSESPLMEK	IEREVKSSPSESP	0.954	0.00179532	Up
Q62130_T577	Ptpn14	Q62130	PAtSTPDLASHR;PRPAtSTPDLASHR	PRPRPATSTPDLA	0.947	0.00541122	Down
Q62261_S2127	Sptbn1	Q62261	GDQVsQNGLPAEQGSPR;GDQVsQNGLPAEQGsPR	SKGDQVSQNGLPA	1	0.0045643	Up
Q62261_S2160	Sptbn1	Q62261	TSsKESSPVPSPTLDR;TSsKESSPVPsPTLDR;TSsKESsPVPSPTLDR;TSsKESsPVPsPTLDR;TSsKEsSPVPSPTLDR;TSsKEsSPVPsPTLDR	AEQRTSSKESSPV	0.96	0.0487124	Down
Q62468_T618	Vil1	Q62468	LQEENQVItPR	EENQVITPRLFEC	1	0.00601414	Up
Q64337_S266	Sqstm1	Q64337	sRLTPTTPESSSTGTEDK;sRLTPTtPESSSTGTEDK	EHGGKRSRLTPTT	0.954	0.0267925	Up
Q64337_T269	Sqstm1	Q64337	LtPTTPESSSTGTEDK;LtPTtPESSSTGTEDK;SRLtPTTPESSSTGTEDK;SRLtPTtPESSSTGTEDK	GKRSRLTPTTPES	0.966	0.0336221	Up
Q64337_T272	Sqstm1	Q64337	LTPTtPESSSTGTEDK;LtPTtPESSSTGTEDK;SRLTPTtPESSSTGTEDK;SRLtPTtPESSSTGTEDK;sRLTPTtPESSSTGTEDK	SRLTPTTPESSST	0.97	0.000878306	Up
Q68FE9_S976	Tshz2	Q68FE9	sPETIAGEEDTDSK	VSSAQRSPETIAG	0.97	0.0136492	Down
Q68FH0_S514	Pkp4	Q68FH0	SPSIDsIQK	RSPSIDSIQKDPR	0.967	0.000482858	Down
Q69ZB3_S105	Tspyl5	Q69ZB3	ARsLAER	DLERARSLAERLT	1	0.0360572	Down
Q6AW69_S298	Cgnl1	Q6AW69	SsSSSTTPTSATSLYK	ARSRRSSSSSTTP	0.962	0.0222279	Down
Q6AW69_S678	Cgnl1	Q6AW69	sLEELFQVK	EGELRKSLEELFQ	1	0.0349849	Down
Q6NS46_S1468	Pdcd11	Q6NS46	ERQEsESEQELVNK;QEsESEQELVNK	KRERQESESEQEL	0.966	0.000428806	Up
Q6P5H2_S977	Nes	Q6P5H2	sLEGENHDPLSSVVK	EQVMVRSLEGENH	0.968	0.0194284	Down
Q6PAM1_S522	Txlna	Q6PAM1	EQGVESPGAQPAsSPR	PGAQPASSPRATD	0.941	0.0182544	Up
Q6S385_S1302	Plec	Q6S385	AQLEPVAsPAK	QLEPVASPAKKPK	1	0.0222057	Up
Q6S385_S4252	Plec	Q6S385	SSsVGSSSSYPISSAGPR;SSsVGSsSSYPISSAGPR;SSsVGsSSSYPISSAGPR	FRSRSSSVGSSSS	0.966	0.016401	Up
Q6VN19_S369	Ranbp10	Q6VN19	SQDSYPGSPSLsPR;SQDSYPGSPsLsPR;SQDSYPGsPSLsPR	PGSPSLSPRHGPS	0.963	0.0497087	Up
Q6ZQ38_S1219	Cand1	Q6ZQ38	DsSSTNLESMDTS	ESIQKDSSSTNLE	0.91	0.011668	Down
Q6ZQ58_T1048	Larp1	Q6ZQ58	PATGISQPPTtPTGQATR	ISQPPTTPTGQAT	0.955	0.0210474	Up
Q7TPV4_S1164	Mybbp1a	Q7TPV4	DIPSDTQsPVSTK	IPSDTQSPVSTKR	0.965	0.01553	Up
Q7TPV4_S1280	Mybbp1a	Q7TPV4	LSQVNGATPVsPIEPESK	NGATPVSPIEPES	0.969	0.00151116	Up
Q7TQF7_S500	Amph	Q7TQF7	AALPAGEGGsPEGAK	PAGEGGSPEGAKI	1	0.0168658	Down
Q7TQH0_T505	Atxn2l	Q7TQH0	LSLtPTDVK	SPKLSLTPTDVKE	0.971	0.00769994	Up
Q7TSC1_S378	Prrc2a	Q7TSC1	GTsPGSELPPPK;KGTsPGSELPPPK	DGKKGTSPGSELP	0.967	0.000592204	Up
Q80U44_S310	Zfyve16	Q80U44	LPENEGIsPSDPASK	PENEGISPSDPAS	0.968	0.000100348	Up
Q80V24_S58	Vgll4	Q80V24	TGPPPIsPSK	TGPPPISPSKRKF	0.961	0.0294953	Up
Q80WJ7_S565	Mtdh	Q80WJ7	SETNWEsPK	SETNWESPKQIKK	0.969	0.0381553	Down
Q80XL6_Y323	Acad11	Q80XL6	LAGISQGVyR	GISQGVYRRYLMG	0.969	0.00226753	Down
Q80XQ2_S563	Tbc1d5	Q80XQ2	TISSsPSIESLPGGR	SKTISSSPSIESL	0.964	0.00957819	Up
Q80XU3_S181	Nucks1	Q80XU3	ATVTPsPVK	KATVTPSPVKGKA	0.968	0.0227487	Up
Q80XU3_S220	Nucks1	Q80XU3	sGDEGSEDEASSGED	SPPEKKSGDEGSE	0.965	0.0412899	Down
Q80XU3_S225	Nucks1	Q80XU3	SGDEGsEDEASSGED	KSGDEGSEDEASS	0.845	0.0440259	Down
Q80YP0_Y15	Cdk3	Q80YP0	IGEGTyGVVYK;IGEGtyGVVYK	KIGEGTYGVVYKA	0.969	0.00166272	Up
Q8BIH0_S416	Sap130	Q8BIH0	VVPQQITHTsPR	QQITHTSPRIQPD	0.958	0.00180741	Down
Q8BKI2_S840	Tnrc6b	Q8BKI2	sPAWNETGR	WEDCKRSPAWNET	0.967	0.0013978	Down
Q8BL74_S163	Gtf3c2	Q8BL74	GLDQPEsPHPK	GLDQPESPHPKRP	1	0.0254568	Down
Q8BR92_S348	Palm2	Q8BR92	PLSDTTEPSsPEGK	DTTEPSSPEGKEE	0.963	0.00908956	Up
Q8BSD5_S374	She	Q8BSD5	TLKPTLsDHGDGEK	TLKPTLSDHGDGE	0.965	0.00133509	Down
Q8BTI8_S1414	Srrm2	Q8BTI8	HsLSGSsPGMK;HsLSGsSPGMK	GTPSRHSLSGSSP	0.959	0.00706649	Down
Q8BTI8_S1419	Srrm2	Q8BTI8	HSLSGSsPGMK;HsLSGSsPGMK	HSLSGSSPGMKDT	0.959	0.00962937	Down
Q8BX90_S202	Fndc3a	Q8BX90	MsSPPPSPQK	TQKDKMSSPPPSP	0.912	0.0468369	Down
Q8C0E3_S591	Trim47	Q8C0E3	SGALAsPTDPFQSR	RSGALASPTDPFQ	0.968	0.00292356	Up
Q8C142_S201	Ldlrap1	Q8C142	RDsTPsLK	RRDSTPSLKTLVA	0.966	0.0319061	Down
Q8C5W0_S329	Clmn	Q8C5W0	VLLLsENGER	SRVLLLSENGERA	1	0.0405584	Down
Q8C8U0_S957	Ppfibp1	Q8C8U0	sPSASITDEDSNV	KDFAARSPSASIT	0.964	0.00327412	Up
Q8C8Z9_T522	Dtnb	Q8C8Z9	AQAtGSPHTSPTHGGGR;AQAtGSPHTsPTHGGGR	LLKAQATGSPHTS	0.96	0.0183715	Down
Q8CDA1_S123	Inpp5f	Q8CDA1	IIPsPDDSK	PEKIIPSPDDSKF	0.969	0.00441986	Up
Q8CFZ5_T539	Slc22a12	Q8CFZ5	VtHDTPDGSILMSTR	QSVKKVTHDTPDG	0.955	0.0136691	Down
Q8CFZ5_T542	Slc22a12	Q8CFZ5	VTHDtPDGSILMSTR	KKVTHDTPDGSIL	0.966	0.0225274	Down
Q8CGA3_S278	Slc43a2	Q8CGA3	LSVGSsMR	RLSVGSSMRTAKE	0.963	0.0126152	Down
Q8CI15_S225	Sphk1	Q8CI15	RPAsTLVQK	ASKRPASTLVQKG	0.964	0.00838968	Up
Q8K310_S598	Matr3	Q8K310	SYsPDGK;SYsPDGKESPsDK;SYsPDGKESPsDKK;SYsPDGKEsPSDK;SYsPDGKEsPSDKK	SRKRSYSPDGKES	0.968	0.0291679	Down
Q8K310_S604	Matr3	Q8K310	SYSPDGKEsPSDK;SYSPDGKEsPSDKK;SYsPDGKEsPSDK;SYsPDGKEsPSDKK;SySPDGKEsPSDK;SySPDGKEsPSDKK;sYSPDGKEsPSDK	SPDGKESPSDKKS	0.968	0.0301082	Down
Q8K4G5_S494	Ablim1	Q8K4G5	sTSQGSINSPVYSR;sTSQGsINSPVYSR	DRMIHRSTSQGSI	0.958	5.48324e-05	Up
Q8K4J6_S492	Mrtfa	Q8K4J6	FGSTGStPPVsPTPSER;FGSTGsTPPVsPTPSER	GSTPPVSPTPSER	0.961	0.0249367	Up
Q8R1A4_S900	Dock7	Q8R1A4	SLSNsNPDISGTPTSPDDEVR	SRSLSNSNPDISG	0.79	0.00217485	Down
Q8R1U2_S217	Cgref1	Q8R1U2	VDTLsPEEEAR	GKVDTLSPEEEAR	0.968	0.00878129	Down
Q8VBT6_S484	Apobr	Q8VBT6	GQEETSGAPDLsPER	SGAPDLSPERVLS	0.97	0.0145945	Up
Q8VCF0_S384	Mavs	Q8VCF0	VTTGGNQTGPNSsIR	QTGPNSSIRSLHS	0.965	0.00720183	Down
Q8VDM4_T20	Psmd2	Q8VDM4	DKTPVQSQQPSATtPSGADEK;TPVQSQQPSATtPSGADEK	QQPSATTPSGADE	0.961	0.0199043	Up
Q8VE97_S179	Srsf4	Q8VE97	LVEDKPGsR	VEDKPGSRRRRSY	1	0.00157862	Down
Q8VEJ9_S97	Vps4a	Q8VEJ9	GSDsDSEGDNPEK	EGKGSDSDSEGDN	0.964	0.00754509	Down
Q8VHX6_S2234	Flnc	Q8VHX6	LGsFGSITR	GRERLGSFGSITR	0.97	0.012797	Up
Q91WM3_S470	Rrp9	Q91WM3	LPVsPVAGS;RLPVsPVAGS	LRRLPVSPVAGS*	0.97	0.00159565	Up
Q91Z49_S23	Fyttd1	Q91Z49	ARsNENLDK	PPPKARSNENLDK	1	0.0362258	Down
Q91Z58_S431		Q91Z58	sNSPALKPK	FMKTSKSNSPALK	0.951	0.0415845	Down
Q91ZM2_S219	Sh2b1	Q91ZM2	ALANDGTsPGER	LANDGTSPGERWT	0.962	0.0451817	Down
Q91ZT5_S702	Fgd4	Q91ZT5	sADLPHSFK	VDDMPKSADLPHS	0.971	0.000742073	Up
Q922Y1_S200	Ubxn1	Q922Y1	SSPPATDPGPVPSsPSQEPPTK	PGPVPSSPSQEPP	0.958	0.0126399	Up
Q99K30_S217	Eps8l2	Q99K30	QPGDsPQAK	QRQPGDSPQAKNR	1	0.0411347	Down
Q99K30_S573	Eps8l2	Q99K30	YWGPAsPTHK	KYWGPASPTHKLP	0.967	0.0418302	Up
Q99KR3_T278	Lactb2	Q99KR3	IFYTtTPVK;IFYTtTPVKK	GKIFYTTTPVKKW	0.94	0.0123568	Down
Q99P72_S109	Rtn4	Q99P72	sPAASAPSLPPAAAVLPSK	QPSWERSPAASAP	0.969	0.00427147	Up
Q9CQ73_S154	Pkp2	Q9CQ73	LEISPDsSPER;LEIsPDsSPER;RLEISPDsSPER;RLEIsPDsSPER	LEISPDSSPERAH	0.946	4.3957e-05	Down
Q9CSB4_S744	Pard3b	Q9CSB4	sSSLESLQTAVAEVR	TLGLKKSSSLESL	0.964	0.0364091	Down
Q9CWH1_S186	Zbtb8a	Q9CWH1	sPQRPLAK	PPASQRSPQRPLA	1	0.00932948	Down
Q9CYX7_S265	Rrp15	Q9CYX7	DWDKEsEGEEPAGGR	KDWDKESEGEEPA	1	0.0449031	Up
Q9D032_T360	Ssbp3	Q9D032	NSPNNISGISNPPGtPR;NsPNNISGISNPPGtPR	ISNPPGTPRDDGE	0.967	0.0480497	Down
Q9D0J8_S5	Ptms	Q9D0J8	SEKsVEAAAELSAK	**MSEKSVEAAAE	0.953	0.00654998	Down
Q9D110_S8	Mthfs	Q9D110	AAVTVNsAK;AAVTVNsAKR	AAVTVNSAKRGLR	0.971	0.00337216	Down
Q9D154_S72	Serpinb1a	Q9D154	FQsLNAEVSK	IHSRFQSLNAEVS	0.778	0.00288985	Down
Q9D1F4_T247	Akt1s1	Q9D1F4	LNtSDFQK	PRPRLNTSDFQKL	0.97	0.0439544	Up
Q9D486_S349	Cmip	Q9D486	DNsPSLK	INSRDNSPSLKEI	0.971	0.00652739	Down
Q9D6X5_S266	Slc52a3	Q9D6X5	DTEDTSsLGAPVSSPGK	DTEDTSSLGAPVS	0.97	0.000423961	Down
Q9D7P6_S30	Iscu	Q9D7P6	ELsAPAR	LPARELSAPARLY	1	0.0456526	Down
Q9D8C8_S85	Ppp1r35	Q9D8C8	FQLAPPsPVR	FQLAPPSPVRSEP	1	0.0312128	Down
Q9D8Y8_S148	Ing5	Q9D8Y8	RTsEEDTPK	GRGRRTSEEDTPK	0.942	0.0168132	Down
Q9DBM2_T339	Ehhadh	Q9DBM2	IItSTLEK	TAKKIITSTLEKE	0.966	0.0237195	Down
Q9DBM2_T341	Ehhadh	Q9DBM2	IITStLEK	KKIITSTLEKEAS	0.947	0.00593952	Down
Q9DBN4_T175	P33monox	Q9DBN4	HPASAQStPSSTPHAsPK	PASAQSTPSSTPH	0.964	0.0148823	Down
Q9DBR7_S299	Ppp1r12a	Q9DBR7	sPLIESTANMENNQPQK	EKRDKKSPLIEST	0.971	0.00567762	Up
Q9DBR7_S994	Ppp1r12a	Q9DBR7	RIsEMEEELK	ALERRISEMEEEL	1	0.0139624	Up
Q9DC11_S86	Plxdc2	Q9DC11	ASMGQAsPESK	ASMGQASPESKGF	0.968	0.00196747	Down
Q9EPL9_S288	Acox3	Q9EPL9	TGNITSEGTYNsPFK	SEGTYNSPFKDVR	0.942	0.00657354	Down
Q9ERU9_S1831	Ranbp2	Q9ERU9	ANTSsDLEK;ANTSsDLEKDDDAYK	EKANTSSDLEKDD	0.963	0.00304694	Down
Q9ES00_S31	Ube4b	Q9ES00	LAGGQTSQPTTPLTsPQR	PTTPLTSPQRENP	0.966	0.0248917	Up
Q9JII6_T2	Akr1a1	Q9JII6	tASSVLLHTGQK	*****MTASSVLL	0.964	0.0150974	Up
Q9JIK5_S118	Ddx21	Q9JIK5	EIITEEPsEEEADMPK;EIITEEPsEEEADMPKPK	IITEEPSEEEADM	0.971	0.0342165	Up
Q9JIK5_S218	Ddx21	Q9JIK5	EASGDAGEKsPR	GDAGEKSPRLKDG	0.969	0.0440681	Up
Q9JJG0_S714	Tacc2	Q9JJG0	FNsPSEELDYR	NETKFNSPSEELD	0.97	0.00666322	Up
Q9JKB3_S328	Ybx3	Q9JKB3	sRPLNAVSQDGK	YNYRRRSRPLNAV	0.969	0.000238139	Up
Q9JLM7_S337	Dclk1	Q9JLM7	SGKsPSPSPTsPGSLR;SPSPSPTsPGSLR;SPsPSPTsPGSLR;sPSPSPTsPGSLR	PSPSPTSPGSLRK	0.948	0.00864037	Up
Q9JM63_S370	Kcnj10	Q9JM63	EGsALSVR;EGsALsVR	QAEKEGSALSVRI	1	0.0409169	Down
Q9QXA6_S15	Slc7a9	Q9QXA6	EDEKsTHSTELK;EDEKsTHsTELK;EDEKstHSTELK;REDEKsTHStELK;REDEKsTHsTELK;sTHsTELK	RREDEKSTHSTEL	0.964	0.0189984	Down
Q9QXE0_S4	Hacl1	Q9QXE0	PEsNSAEGSDR	***MPESNSAEGS	0.967	0.00116149	Down
Q9QYC0_S465	Add1	Q9QYC0	GDDASEEGQNGSsPK	EGQNGSSPKSKTK	0.969	0.038716	Down
Q9QYC0_T614	Add1	Q9QYC0	SPPDQSAVPNTPPstPVK;SPPDQSAVPNtPPStPVK	PNTPPSTPVKLEE	0.963	0.0374278	Up
Q9QZQ1_S1795	Afdn	Q9QZQ1	LFsQGQDVSDK	ERQRLFSQGQDVS	0.971	0.0075436	Up
Q9R0H2_T223	Emcn	Q9R0H2	DPGtPENGNDQPQSDK;RDPGtPENGNDQPQSDK	WKRDPGTPENGND	0.971	0.0409032	Down
Q9R155_S741	Slc26a4	Q9R155	EGQDsLLETVAR	SREGQDSLLETVA	0.97	0.0333479	Down
Q9WTI7_S736	Myo1c	Q9WTI7	RQsLATK	LEVRRQSLATKIQ	0.964	0.0118832	Down
Q9WTQ5_S505	Akap12	Q9WTQ5	LFsSSGLK	PLKKLFSSSGLKK	0.968	0.0228454	Up
Q9Z0R4_T1137	Itsn1	Q9Z0R4	ItPTELPK	PGTSKITPTELPK	0.958	0.014936	Down
Q9Z0Z4_S1149	Heph	Q9Z0Z4	SILDDsFK	RSILDDSFKLLSL	0.97	0.0301872	Down
Q9Z1E4_S645	Gys1	Q9Z1E4	PASVPPsPSLSR;PAsVPPsPSLSR	PASVPPSPSLSRH	0.966	0.0113047	Down
Q9Z1R2_S1139	Bag6	Q9Z1R2	LQEDPNYsPQR	QEDPNYSPQRFPN	0.967	0.0152862	Down
Q9Z260_S215	Cldn8	Q9Z260	RsPSIYSK;sPSIYSK	FHAEKRSPSIYSK	0.97	0.0432496	Down
Q9Z266_S133	Snapin	Q9Z266	AMLDSGVYPPGsPSK	GVYPPGSPSK***	0.965	0.00741103	Up

## Sheet: IRI_3d.vs.Sham
Protein.Position	Gene	Protein	Peptide	window	Best.Localized.Probability	ttestPvalue	threshold
A0A087WP24_S27	Abhd14b	A0A087WP24	ETRPGsGQPVR	RETRPGSGQPVRF	0.963	0.0100042	Down
A0A0A6YXL6_S1005	Lrba	A0A0A6YXL6	ASSIDSAsNTELQTHDMSSDEK	SSIDSASNTELQT	0.962	0.0107872	Down
A0A0N4SV63_S166	Dysf	A0A0N4SV63	AETWSLLsDSTMDTR	ETWSLLSDSTMDT	0.957	0.00877316	Down
A0A0N4SW73_S626	Rab11fip5	A0A0N4SW73	ASLAPLAsPGK	SLAPLASPGKALP	0.97	0.00249873	Up
A0A0N5E9G7_S365	Rfc1	A0A0N5E9G7	ESVsPEDSEK	TKRESVSPEDSEK	0.97	4.81065e-05	Up
A0A0R4J0Z8_S417	Ush1c	A0A0R4J0Z8	YDQGVEPADHLDGsTEEQR	ADHLDGSTEEQRQ	0.963	0.00340768	Down
A0A0R4J112_S488	Eif4g3	A0A0R4J112	AEsESDGQAEETADPQSLHSGR	MQDKAESESDGQA	0.957	0.0467728	Down
A0A0R4J112_T531	Eif4g3	A0A0R4J112	tPDEVLEAEAEPK	TKEQTRTPDEVLE	1	0.0344659	Up
A0A0R4J1V0_S492	Pdzk1	A0A0R4J1V0	GETSAEsEHDAHPAK;GETsAEsEHDAHPAK;GEtSAEsEHDAHPAK	GETSAESEHDAHP	0.971	0.000884182	Down
A0A0R4J205_S24	Trmt10a	A0A0R4J205	LGTsDGEEER	EEKLGTSDGEEER	0.967	0.000350222	Up
A0A0R4J293_S23	Tgm1	A0A0R4J293	SPWQPPTTPsPEPEPVPEPDR;SPWQPPTTPsPEPEPVPEPDRR	QPPTTPSPEPEPV	0.965	0.0257186	Down
A0A0U1RP81_S171	Immt	A0A0U1RP81	STsETTALAK	NEGKSTSETTALA	0.963	0.00593487	Down
A0A0U1RPA0_S401	Plekha7	A0A0U1RPA0	HLSGSSsPPPR;HLsGSSsPPPR	HLSGSSSPPPRNL	0.964	0.0463466	Down
A0A0U1RPA0_S452	Plekha7	A0A0U1RPA0	HGsPTAPIGAGSPEFTEQGR;HGsPTAPIGAGSPEFtEQGR;HGsPTAPIGAGsPEFTEQGR	QQFRHGSPTAPIG	0.967	0.0463579	Down
A0A140LJ55_S71	Slc9a6	A0A140LJ55	VGVDsDQEHLGVPDNER	DRVGVDSDQEHLG	1	0.0283118	Down
A0A1B0GRJ0_S346	Rab11fip1	A0A1B0GRJ0	ESSPSNSPsPQGFR	SPSNSPSPQGFRR	0.967	0.040731	Down
A0A1D5RLD1_S1044	Myo9b	A0A1D5RLD1	sFSQMVSEK	GHLQRRSFSQMVS	0.965	0.0427649	Up
A0A1D5RLD1_S1219	Myo9b	A0A1D5RLD1	QAQVVGDPPGsPSPVQR	VGDPPGSPSPVQR	0.969	0.00343344	Up
A0A1L1SQP8_S9	Fxyd2	A0A1L1SQP8	WYLGGsAK	RWYLGGSAKGTEN	0.969	0.00731617	Down
A0A1L1SVG6_T12	Slc44a2	A0A1L1SVG6	DAVYGtPQK	KDAVYGTPQKYDP	0.97	0.00875166	Up
A0A286YCG3_S127	Ppp6r3	A0A286YCG3	SSSGSTDSEESTDsEEEDGAK	SEESTDSEEEDGA	0.966	0.00620292	Down
A0A2R8VK72_S167	Mettl7a1	A0A2R8VK72	TIEQASFsK	IEQASFSKLKLQH	0.967	0.0341436	Down
A0A346I7J8_S760	gag-pol	A0A346I7J8	VVAAALSsPVEAAR	VAAALSSPVEAAR	0.963	0.041276	Down
A0A4P3APB9_S12	Mapkapk2	A0A4P3APB9	GGAAGSsPEQTSPPGGAWR;GGAAGSsPEQTsPPGGAWR	GGAAGSSPEQTSP	0.96	0.0136886	Up
A0A571BDG0_S513	Srcin1	A0A571BDG0	DsGSSSVFAESPGGK;KDsGSSSVFAESPGGK;KDsGSSSVFAEsPGGK	QSFRKDSGSSSVF	0.962	0.0143629	Down
A0A571BDG0_S522	Srcin1	A0A571BDG0	DSGSSSVFAEsPGGK;KDSGSsSVFAEsPGGK;KDSGsSSVFAEsPGGK;KDsGSSSVFAEsPGGK	SSVFAESPGGKAR	0.971	0.00514116	Down
A0A571BEF4_S644	Sh3d19	A0A571BEF4	SSsDMDLQK	PFNRSSSDMDLQK	0.965	0.027445	Up
A0A5F8MPH5_S1714	Sytl2	A0A5F8MPH5	sLEDIPSDSSNQAK	RKLPSKSLEDIPS	0.97	0.0104907	Up
A0A5F8MPH5_S878	Sytl2	A0A5F8MPH5	PLMSGLsK	PLMSGLSKNYAVG	0.952	0.00741893	Down
A0A668KM61_S271	Slc4a4	A0A668KM61	TPsVGWLSSPAMTHR	RVRRTPSVGWLSS	0.965	0.0458423	Down
A0A7N9VR94_S286	Ahnak2	A0A7N9VR94	DMsPTSTDTEVHR	RETRDMSPTSTDT	0.967	0.0143022	Up
A0AUN0_S579	Sec23ip	A0AUN0	EMAsPSSESNESK	KTKEMASPSSESN	0.968	0.0300351	Up
A2A863_S1787	Itgb4	A2A863	LEAGGsLTR	RLEAGGSLTRHVT	0.97	0.0010654	Up
A2AEV7_S357	Ccdc120	A2AEV7	SNsSEALLVDR	RTRRSNSSEALLV	0.964	0.00146685	Up
A2ALS5_S515	Rap1gap	A2ALS5	REsPPAGQK	VQEKRESPPAGQK	1	0.00245352	Down
A2ALS5_S542	Rap1gap	A2ALS5	SENSSTQSsPEMPTTK	NSSTQSSPEMPTT	0.964	0.00217843	Down
A2ALS5_S566	Rap1gap	A2ALS5	TEVLQGFsR	EVLQGFSRSSSSA	0.963	0.0347878	Down
A2ALS5_T522	Rap1gap	A2ALS5	tPDSGHVSQEPK	PPAGQKTPDSGHV	0.969	0.000178043	Down
A2AN08_S178	Ubr4	A2AN08	ELAsPVSPELR	DQKELASPVSPEL	0.97	0.00593955	Up
A2ARV4_S4635	Lrp2	A2ARV4	RsSTPGYTATEDTFK;sSTPGYTATEDTFK	AKASKRSSTPGYT	0.957	0.0296687	Down
A2ATK9_S544	Fam171a1	A2ATK9	sVDHLER	ECMMSRSVDHLER	1	0.0211233	Up
A2ATK9_S849	Fam171a1	A2ATK9	RTsDVPLEPLAsPNQR;TSDVPLEPLAsPNQR	PLEPLASPNQRRS	0.969	0.0149308	Down
A2AUK5_S510	Epb41l1	A2AUK5	HQAsINELK;HQAsINELKR	LLKHQASINELKR	1	0.0426607	Down
A2AUK5_S868	Epb41l1	A2AUK5	ETDPsPEER	YRETDPSPEERDK	0.971	0.00786628	Up
A2BH40_S1866	Arid1a	A2BH40	IELLPsR	KIELLPSRPYVPC	1	0.00192593	Up
B0V2P5_S1403	Dmxl2	B0V2P5	TISVSGsTAK	TISVSGSTAKDTV	0.95	0.0237609	Down
B1ATI9_S99	Gas7	B1ATI9	STGDSQNLGSSsPGR	QNLGSSSPGRKQS	0.966	0.0322167	Up
B1AXH1_S301	Nhsl2	B1AXH1	DQGHSSsPTGSLAR	DQGHSSSPTGSLA	0.968	0.0345657	Down
B1AZ14_S1182	Cobll1	B1AZ14	QsSLTFQSSDPEHVR	FTLKRQSSLTFQS	0.965	0.0159026	Down
B1AZI6_S1219	Thoc2	B1AZI6	sDESGAEETDK	IGNASKSDESGAE	0.966	0.00916629	Down
B2RQC6_S1406	Cad	B2RQC6	RLsSFVTK	AGGRRLSSFVTKG	0.958	0.000582252	Up
B2RQC6_S1859	Cad	B2RQC6	AsDPGLPAEEPK	PRIHRASDPGLPA	1	0.016859	Up
B2RUR8_S471	Otud7b	B2RUR8	STPESGESDKEsVGSSSLGNEGSR	GESDKESVGSSSL	0.955	0.0226059	Down
B2RY79_S31	Dock9	B2RY79	QsVSEVVR	AAELRQSVSEVVR	0.968	0.00172303	Down
B9EJI9_S4	Tmem229a	B9EJI9	AGsDVASEGPSPR	***MAGSDVASEG	0.971	0.00155339	Down
D3YUS5_S963	Rasal2	D3YUS5	SSHsEDFSR;sSHsEDFSR	TKRSSHSEDFSRR	0.964	0.00343486	Up
D3Z1N4_S651	Pbrm1	D3Z1N4	ELGPLPDDDDMAsPK	DDDDMASPKLKLS	1	0.0474223	Down
D3Z5K8_S1699	Shank2	D3Z5K8	APsPVVSPTELSK;RAPsPVVSPTELSK;RAPsPVVsPTELSK	GPRRAPSPVVSPT	0.968	0.0151874	Down
E1AWU4_S1026	Slc4a4	E1AWU4	ERssTFLER;SsTFLER	LDRERSSTFLERH	0.963	0.00244507	Down
E1U8D0_S1015	Soga1	E1U8D0	VYYsPPVAR	GIRVYYSPPVARR	0.968	0.00216507	Up
E3VWA1_S191	Slc4a4	E3VWA1	TVSSAsSPAMTHR;TVsSAsSPAMTHR	KTVSSASSPAMTH	0.955	0.0190526	Down
E3VWA1_S192	Slc4a4	E3VWA1	TVSSASsPAMTHR;TVsSASsPAMTHR	TVSSASSPAMTHR	0.935	0.0305468	Down
E9PUF7_T429	Arhgef1	E9PUF7	AtPEPGDDGEPGR;RAtPEPGDDGEPGR	GPTRRATPEPGDD	1	0.00116548	Up
E9PUU4_S1410	Gemin5	E9PUU4	APsQPPsPTR	EAERAPSQPPSPT	0.969	0.03294	Up
E9PUU4_S1414	Gemin5	E9PUU4	APSQPPsPTR;APsQPPsPTR	APSQPPSPTREER	0.969	0.0173856	Up
E9PVX6_S2333	Mki67	E9PVX6	EGHsPLSK	DVREGHSPLSKSS	0.97	0.000299646	Up
E9PVX6_S2980	Mki67	E9PVX6	HVsPEPVK	SSKRHVSPEPVKM	1	2.00963e-05	Up
E9PVX6_S767	Mki67	E9PVX6	YSAsPTLR	SDRYSASPTLRRR	0.954	0.00714358	Up
E9PWE8_S635	Dpysl3	E9PWE8	GsPTRPNPPVR	AGSTRGSPTRPNP	0.972	0.000206351	Up
E9PXX9_S43	Slc28a1	E9PXX9	HSsLPEGGGSR	LPHRHSSLPEGGG	0.96	0.0136484	Down
E9PXX9_S50	Slc28a1	E9PXX9	HSSLPEGGGsR	LPEGGGSRSKAVW	0.969	0.0152418	Down
E9PYD1_S129	Fam98c	E9PYD1	DSsPVPSFGEGTK	RLQRDSSPVPSFG	0.968	2.80155e-05	Down
E9PYH0_S2281	Vcan	E9PYH0	MEDVsNEVR	ERMEDVSNEVRML	1	0.00607282	Up
E9PYY6_S471	Mfsd4b5	E9PYY6	TLLSsFR	QKTLLSSFRLIKE	0.948	0.0242162	Down
E9Q066_S578	Larp4	E9Q066	DTLNPVAVPVSsPTATK	VAVPVSSPTATKP	0.962	0.00456964	Up
E9Q0A7_S481	Oxr1	E9Q0A7	RDsETEVEELR;RDsETEVEELRK	QELKRDSETEVEE	0.965	0.000649129	Up
E9Q0S6_S604	Tns1	E9Q0S6	TDEPVSGATTAPAALsPQEK;TDKTDEPVSGATTAPAALsPQEK	TAPAALSPQEKKE	0.969	0.000677042	Up
E9Q3E2_S118	Synpo	E9Q3E2	VMTASGSSsPVPR	TASGSSSPVPRVA	0.965	0.0475046	Up
E9Q3E2_S230	Synpo	E9Q3E2	HPSPQsPSR	KHPSPQSPSRGVA	0.966	0.0298435	Up
E9Q3E2_S765	Synpo	E9Q3E2	VASLsPAR	FRVASLSPARTPP	0.96	0.0464166	Up
E9Q3V2_S115	Slc35a3	E9Q3V2	QPGsPGVAEPGAPVR	RARQPGSPGVAEP	1	0.0477212	Down
E9Q555_S274	Rnf213	E9Q555	KPKPsPVsPVASK;PSPVsPVASK	PKPSPVSPVASKH	0.969	0.000634625	Up
E9Q616_S116	Ahnak	E9Q616	SSEVVLsGDDEDYQR	SSEVVLSGDDEDY	0.969	0.0490949	Up
E9Q616_S2985	Ahnak	E9Q616	GPSLDIKsPK	PSLDIKSPKLDVN	0.968	0.00586256	Down
E9Q616_S4890	Ahnak	E9Q616	AEAPLPsPK	AEAPLPSPKLEGE	1	0.010721	Up
E9Q616_S5101	Ahnak	E9Q616	GDLGASSPsMK	LGASSPSMKLHAP	0.965	0.0190286	Up
E9Q616_S5287	Ahnak	E9Q616	LsSGQISGPEIK	GCDVKLSSGQISG	0.95	0.00460361	Up
E9Q616_S5504	Ahnak	E9Q616	GGVTGsPEASISGSK	KGGVTGSPEASIS	0.969	1.09868e-05	Up
E9Q616_S5553	Ahnak	E9Q616	HRsNsFSDER;sNSFSDER	KKPRHRSNSFSDE	0.969	0.014593	Up
E9Q616_S5596	Ahnak	E9Q616	FGTFGGLGsK	TFGGLGSKSKGHY	0.971	0.0493335	Up
E9Q616_S893	Ahnak	E9Q616	AEsPEMEVNLPK	PGFKAESPEMEVN	1	0.00236626	Up
E9Q6J5_S2554	Bod1l	E9Q6J5	SDHSGTWTSEGsPEK	TWTSEGSPEKMGH	0.964	0.00518144	Down
E9Q6Q8_S276	Tbc1d4	E9Q6Q8	ADGTVNsPR	ADGTVNSPRALPS	0.967	0.040192	Down
E9Q6R7_S1405	Utrn	E9Q6R7	SQPPTsPEGR	RSQPPTSPEGRAT	0.965	0.0243935	Up
E9Q6R7_S2213	Utrn	E9Q6R7	VVLVSSAsDAPLR	VLVSSASDAPLRG	0.964	0.0078983	Down
E9Q7F2_S390	Rnf169	E9Q7F2	VLsPLIIK	PDGRVLSPLIIKS	1	0.0108873	Down
E9Q8T1_S1904	Tacc2	E9Q8T1	SSEsVEGSPFR	GPRSSESVEGSPF	0.957	0.00101023	Down
E9Q8T1_S86	Tacc2	E9Q8T1	GPEGsPLPR	ARGPEGSPLPRSS	1	0.0147087	Up
E9QNA7_S262	Sorbs1	E9QNA7	sPLSVPR	FSDDTKSPLSVPR	0.969	0.0354666	Down
F6RND9_S603	Mprip	F6RND9	sPGLLGTPDLK	RMDIDRSPGLLGT	0.971	0.031033	Up
F6SH61_S168	Spag9	F6SH61	NVSTEsGENEEK	RNVSTESGENEEK	0.967	0.0157406	Up
F6TFN2_S144	Lmo7	F6TFN2	SKSMsDVSAEDVQNLR;SMsDVSAEDVQNLR	SRSKSMSDVSAED	0.947	0.0332646	Down
F6VSK8_S658	Itga6	F6VSK8	AEIHTQPsDK;AEIHTQPsDKER	EIHTQPSDKERLT	0.97	0.0155066	Up
F8WI30_S8	Snx7	F8WI30	LAsGSSELAVGESPR;LAsGSSELAVGEsPR;LAsGSsELAVGESPR	DGERLASGSSELA	0.967	0.0393462	Up
G3X8U3_S6	2210016F16Rik	G3X8U3	GPPLsPR	*MGPPLSPRESAR	1	8.48914e-05	Up
G3X9D6_T106	Apon	G3X9D6	ISEMGGKDSAEtLVLQSQK	GKDSAETLVLQSQ	0.787	0.0232265	Down
G3X9G9_S218	Mettl7a3	G3X9G9	AIEQANFsK	IEQANFSKLNLQH	1	0.000227549	Down
G4V4Z2_S530	gag	G4V4Z2	PQTsLLTLGD	GPRPQTSLLTLGD	0.952	0.0221908	Down
G5E829_S1178	Atp2b1	G5E829	NSsPPPSPNK;NSsPPPsPNK;RNssPPPSPNK	PTKRNSSPPPSPN	0.966	0.00749997	Down
H3BJX8_S1129	Arhgef2	H3BJX8	EAQELGsPEDR	EAQELGSPEDRLQ	1	0.000798325	Up
H3BL37_S1252	Tcof1	H3BL37	ASAVsPEK;ASAVsPEKAPMTSK	PRASAVSPEKAPM	0.969	0.00374773	Up
H3BL37_S794	Tcof1	H3BL37	AASAPAKEsPK	SAPAKESPKKGAH	0.97	0.000506783	Up
I7HPW4_T325	Gprc5c	I7HPW4	GVGYEtILK	RGVGYETILKEQT	0.966	0.0230675	Up
O08919_S411	Numbl	O08919	RTPsEAER;TPsEAER	GHKRTPSEAERWL	0.967	0.000313705	Up
O09174_S59	Amacr	O09174	sQGVTVLR	ALDLKRSQGVTVL	0.972	0.000624714	Down
O35381_T15	Anp32a	O35381	NRtPSDVK	LELRNRTPSDVKE	0.972	0.026029	Down
O35437_S67	Tcf21	O35437	sPLSGVSQEGK	KAPTKKSPLSGVS	0.968	0.0234383	Down
O35488_S528	Slc27a2	O35488	IGMAsLK	GRIGMASLKIKEN	1	0.00196655	Down
O35601_S222	Fyb1	O35601	GsPVQLGAK	VPVQKGSPVQLGA	1	8.30041e-05	Up
O35613_S515	Daxx	O35613	NsEPAEGLR;RNsEPAEGLR	FFHRRNSEPAEGL	1	0.0049705	Up
O35671_S41	Itgb1bp1	O35671	SSTVAsLDTDSTK	RSSTVASLDTDST	0.969	0.0312516	Up
O35892_T313	Sp100	O35892	GGDtSDTESSIIIR;GGDtSDTEsSIIIR	RDRGGDTSDTESS	0.946	0.00512492	Up
O54774_S755	Ap3d1	O54774	HSsLPTESDEDIAPAQR;HSsLPTEsDEDIAPAQR	GKRRHSSLPTESD	0.964	0.0450316	Down
O54988_S348	Slk	O54988	ASSDLSIASsEEDK	DLSIASSEEDKLS	0.964	0.0357909	Down
O55003_S48	Bnip3	O55003	ILLDAQHEsGR	LDAQHESGRSSSK	1	0.00265834	Down
O55003_T66	Bnip3	O55003	SQtPQDTNR	SPPRSQTPQDTNR	0.968	0.010007	Down
O55028_S31	Bckdk	O55028	sTSATDTHHVELAR	LSLRARSTSATDT	0.97	0.0211371	Down
O55131_S333	Septin7	O55131	sPLAQMEEER	KGQLTKSPLAQME	1	0.000327707	Up
O55176_S32	Pja1	O55176	SRsPFASTR;sPFASTR	QSKRSRSPFASTR	0.97	0.00232669	Down
O70145_S332	Ncf2	O70145	LQLsPGHK	PGRLQLSPGHKQK	1	0.00171367	Up
O70324_S298	Slc16a2	O70324	PLLPSSQDTPsK	SSQDTPSKRGAHT	0.95	0.00905711	Up
O70374_S24	Cbfa2t2	O70374	VPAMPGsPVEVK	VPAMPGSPVEVKI	1	0.0464482	Down
O70451_S459	Slc16a7	O70451	sKQDEVTVK	MEALNRSKQDEVT	0.97	0.00368512	Down
O70469_S124	Dok2	O70469	KGsPGLEEK	PGQRKGSPGLEEK	1	0.0102594	Up
O88322_S386	Nid2	O88322	ETEsASLDPQTK	SYRETESASLDPQ	0.962	0.0145375	Down
O88338_S823	Cdh16	O88338	DLDQPADsVPLK;KDLDQPADsVPLK	LDQPADSVPLKAA	1	0.000456357	Down
O88508_S102	Dnmt3a	O88508	SEPQPEEGsPAAGQK	PQPEEGSPAAGQK	0.97	0.0222105	Up
O88623_S397	Usp2	O88623	AsPETLDHLPDEEK	AARPKASPETLDH	0.97	0.029539	Down
O88643_S204	Pak1	O88643	sVIEPLPVTPTR	KSVYTRSVIEPLP	0.97	0.0269905	Down
O88667_S39	Rrad	O88667	RsMPVDER;sMPVDER	PPLHRRSMPVDER	1	0.0032107	Up
O88909_S527	Slc22a8	O88909	AsQTIPLK;QEPEAEKAsQTIPLK	PEAEKASQTIPLK	0.969	0.0012708	Down
P01899_S356	H2-D1	P01899	GGDYALAPGSQSSEMsLR;GGDYALAPGSQSsEMsLR	SQSSEMSLRDCKA	0.966	0.00337371	Up
P05627_S73	Jun	P05627	LAsPELER	GLLKLASPELERL	1	0.000319561	Up
P08249_S51	Mdh2	P08249	NSPLVsR	KNSPLVSRLTLYD	0.954	2.10416e-06	Down
P08249_T235	Mdh2	P08249	IQEAGtEVVK	RIQEAGTEVVKAK	1	0.00482361	Down
P10637_Y686	Mapt	P10637	TDHGAEIVyKSPVVSGDTSPR;TDHGAEIVyKSPVVSGDTsPR	HGAEIVYKSPVVS	0.913	0.0105661	Down
P10923_S147	Spp1	P10923	GDsLAYGLR	PNGRGDSLAYGLR	0.972	0.000337834	Up
P10923_S209	Spp1	P10923	GsHESSQLDEPSLETHR;GsHESSQLDEPsLETHR;GsHEsSQLDEPSLETHR	DNNGKGSHESSQL	0.962	0.00297171	Up
P10923_S228	Spp1	P10923	LEHsKESQESADQSDVIDSQASSK;LEHsKESQEsADQSDVIDSQASSK;LEHsKEsQESADQSDVIDSQASSK	THRLEHSKESQES	0.966	6.27962e-05	Up
P10923_S231	Spp1	P10923	EsQESADQSDVIDSQASSK;LEHSKEsQESADQSDVIDSQASSK;LEHSKEsQEsADQSDVIDSQASSK;LEHsKEsQESADQSDVIDSQASSK	LEHSKESQESADQ	1	0.00945113	Up
P10923_S234	Spp1	P10923	ESQEsADQSDVIDSQASSK;LEHSKESQEsADQSDVIDSQASSK;LEHSKEsQEsADQSDVIDSQASSK;LEHsKESQEsADQSDVIDSQASSK	SKESQESADQSDV	0.966	0.000154083	Up
P10923_S250	Spp1	P10923	AsLEHQSHK	QASSKASLEHQSH	0.968	0.000559897	Up
P10923_S290	Spp1	P10923	FRIsHELESSsSEVN;ISHELESSsSEVN;IsHELESSsSEVN	HELESSSSEVN**	0.968	0.000108682	Up
P11679_S43	Krt8	P11679	VGsSSSSFR;VGssSSSFR	SFSRVGSSSSSFR	0.97	0.0185794	Up
P11679_S44	Krt8	P11679	VGSsSSSFR;VGssSSSFR	FSRVGSSSSSFRG	0.968	0.0235426	Up
P11679_S47	Krt8	P11679	VGSSSSsFR	VGSSSSSFRGSMG	0.967	0.00336605	Up
P11679_S489	Krt8	P11679	LVSESSDVVsK	ESSDVVSK*****	0.968	0.00120938	Up
P14094_S11	Atp1b1	P14094	AKEEGsWK;AKEEGsWKK;EEGsWKK	KAKEEGSWKKFIW	1	0.00399971	Down
P14142_S488	Slc2a4	P14142	RTPsLLEQEVK;TPsLLEQEVK	AFRRTPSLLEQEV	0.969	0.0158286	Down
P14404_S1041	Mecom	P14404	NFIGNSNHGSQsPR	SNHGSQSPRNMEE	0.956	0.0386273	Down
P14404_S742	Mecom	P14404	GSSEsPFDLTTK	QKGSSESPFDLTT	0.964	0.0010624	Down
P14602_S13	Hspb1	P14602	sPSWEPFR	PFSLLRSPSWEPF	0.97	0.0407762	Up
P14602_S15	Hspb1	P14602	SPsWEPFR	SLLRSPSWEPFRD	0.971	0.0188288	Up
P14733_S17	Lmnb1	P14733	AsAPATPLSPTR;AsAPAtPLSPTR	RAGSRASAPATPL	0.97	0.00923614	Up
P14733_S24	Lmnb1	P14733	ASAPATPLsPTR	APATPLSPTRLSR	0.963	0.000460117	Up
P14873_S561	Map1b	P14873	KEsKEETPEVTK	KSVRKESKEETPE	0.968	0.00818004	Down
P15379_S733	Cd44	P15379	KPsELNGEASK	VEDRKPSELNGEA	0.969	0.00370847	Up
P15379_S742	Cd44	P15379	sQEMVHLVNK	NGEASKSQEMVHL	1	0.0067186	Up
P15379_T726	Cd44	P15379	LVINGGNGtVEDR	INGGNGTVEDRKP	1	0.00302577	Up
P15508_S2105	Sptb	P15508	TsPVSFMSR	AATERTSPVSFMS	0.961	0.0194485	Down
P15508_S990	Sptb	P15508	KLsGLER	AIQRKLSGLERDV	1	0.00963418	Down
P19001_S35	Krt19	P19001	APsIHGGSGGR	GVFRAPSIHGGSG	0.97	0.00829029	Up
P19783_S72	Cox4i1	P19783	ADWSsLSR	EKADWSSLSRDEK	0.966	2.40208e-05	Down
P20152_S10	Vim	P20152	SVSSSsYR	RSVSSSSYRRMFG	0.965	0.001067	Up
P20152_S18	Vim	P20152	MFGGsGTSSR	RRMFGGSGTSSRP	0.967	0.00639471	Up
P20152_S299	Vim	P20152	FADLsEAANR	SKFADLSEAANRN	1	0.0256837	Down
P20152_S39	Vim	P20152	TYsLGSALR;TYsLGSALRPSTSR	TSTRTYSLGSALR	0.967	0.0236086	Up
P20152_S56	Vim	P20152	SLYSSsPGGAYVTR	RSLYSSSPGGAYV	0.968	0.00731862	Up
P20152_S73	Vim	P20152	LRSsVPGVR	AVRLRSSVPGVRL	0.95	0.000336046	Up
P21619_S383	Lmnb2	P21619	LKLsPSPSSR;LKLsPsPSSR;LsPSPSSR	EERLKLSPSPSSR	0.969	0.0262553	Up
P21619_S385	Lmnb2	P21619	LKLsPsPSSR;LSPsPSSR	RLKLSPSPSSRIT	0.967	9.50025e-05	Up
P23249_S970	Mov10	P23249	LsPSTSGPR	QGLSKLSPSTSGP	0.971	0.0010376	Up
P23949_S127	Zfp36l2	P23949	SFsENGER	FRDRSFSENGERS	0.969	0.00384945	Up
P23950_S92	Zfp36l1	P23950	SFsEGGER	FRDRSFSEGGERL	0.952	0.000891307	Up
P24270_S2	Cat	P24270	sDSRDPASDQMK	*****MSDSRDPA	0.964	0.0115054	Down
P24270_S21	Cat	P24270	AsQRPDVLTTGGGNPIGDK	WKEQRASQRPDVL	0.97	0.000968942	Down
P24270_S4	Cat	P24270	SDsRDPASDQMK	***MSDSRDPASD	0.965	0.00161911	Down
P24270_S434	Cat	P24270	FNsANEDNVTQVR	DVKRFNSANEDNV	0.971	0.00193522	Down
P24270_S46	Cat	P24270	LNIMTAGsR	NIMTAGSRGPLLV	0.967	0.00212289	Down
P24270_S517	Cat	P24270	NAIHTYTQAGsHMAAK	TYTQAGSHMAAKG	0.966	0.00362189	Down
P24529_S40	Th	P24529	RQsLIEDAR	FIGRRQSLIEDAR	1	0.0110542	Down
P25206_S672	Mcm3	P25206	ASEDEsDLEDEEEK;ASEDEsDLEDEEEKSQEDTEQK;KASEDEsDLEDEEEK;KAsEDEsDLEDEEEK	KASEDESDLEDEE	1	0.0105366	Up
P25799_S447	Nfkb1	P25799	sDDEESLTLPEK	PKDCAKSDDEESL	0.97	0.0209743	Up
P25976_S484	Ubtf	P25976	GKLPEsPK;LPEsPKR	RGKLPESPKRAEE	1	0.000971501	Up
P26151_S347	Fcgr1	P26151	ANsFQQVR;KANsFQQVR	QGKKANSFQQVRS	1	0.00750335	Up
P26645_S138	Marcks	P26645	AEDGAAPsPSSETPK;AEDGAAPsPSSETPKK;AEDGAAPsPSSEtPK;AEDGAAPsPSSEtPKK	EDGAAPSPSSETP	0.969	0.000431575	Up
P26645_S27	Marcks	P26645	GEATAERPGEAAVASsPSK;PGEAAVASsPSK	EAAVASSPSKANG	0.961	0.0407238	Up
P26645_S46	Marcks	P26645	VNGDAsPAAAEPGAK	KVNGDASPAAAEP	1	0.038634	Up
P27546_S475	Map4	P27546	DMsPLPESEVTLGK	GMAKDMSPLPESE	0.971	0.0180385	Up
P27546_S517	Map4	P27546	DMsPSAETEAPLAK	TSVKDMSPSAETE	0.972	0.000303119	Up
P27546_S785	Map4	P27546	ATsPSTLVSTGPSSR	TVSKATSPSTLVS	0.967	0.00065086	Up
P28667_T148	Marcksl1	P28667	AAAtPESQEPQAK	EGKAAATPESQEP	0.969	0.0132377	Up
P29533_S166	Vcam1	P29533	QEFSsEEMTK	NRQEFSSEEMTKS	0.964	0.0380981	Up
P30993_S333	C5ar1	P30993	NALSEDSVGRDsK	DSVGRDSKTFTPS	0.969	0.000122093	Up
P30993_S344	C5ar1	P30993	TFTPSTTDTsTR;TFTPSTTDTsTRK	PSTTDTSTRKSQA	0.962	0.016345	Up
P30993_T343	C5ar1	P30993	TFTPSTTDtSTR;TFTPSTTDtSTRK	TPSTTDTSTRKSQ	0.952	0.00204926	Up
P30999_S288	Ctnnd1	P30999	sMGYDDLDYGMMSDYGTAR	LEDDQRSMGYDDL	0.952	0.0285311	Down
P31001_T59	Des	P31001	tSGGAGGLGSLR	VYQVSRTSGGAGG	0.949	0.00785746	Up
P32020_S516	Scp2	P32020	MNPQsAFFQGK	GKMNPQSAFFQGK	1	0.0100928	Down
P33609_S215	Pola1	P33609	PAsPVLR	PSGKPASPVLRNE	1	0.00189361	Up
P33611_S125	Pola2	P33611	VsSTPETPLTK	GPLKRVSSTPETP	0.793	0.000785819	Up
P34152_Y576	Ptk2	P34152	YMEDSTyYK	YMEDSTYYKASKG	0.965	0.0403383	Down
P35505_S92	Fah	P35505	ASLQNLLSAsQAR	QNLLSASQARLRD	0.963	0.0480436	Down
P35564_S56	Canx	P35564	SDASTPPsPK	DASTPPSPKVTYK	0.969	0.0294388	Up
P35569_S325	Irs1	P35569	ASsDGEGTMSR	FRVRASSDGEGTM	0.961	0.0278395	Down
P35979_S38	Rpl12	P35979	IGPLGLsPK	IGPLGLSPKKVGD	1	0.0192396	Up
P37889_S574	Fbln2	P37889	VSEMEMAsR	SEMEMASREALSL	0.966	3.89344e-06	Up
P37913_S51	Lig1	P37913	NQVVPESDsPVK;NQVVPESDsPVKR	VVPESDSPVKRTG	0.969	0.000314579	Up
P43274_T18	H1-4	P43274	SETAPAAPAAPAPAEKtPVK;SETAPAAPAAPAPAEKtPVKK;sETAPAAPAAPAPAEKtPVK	PAPAEKTPVKKKA	0.971	2.77964e-05	Up
P43276_S18	H1-5	P43276	SETAPAETAAPAPVEKsPAK;sETAPAETAAPAPVEKsPAK	PAPVEKSPAKKKT	0.971	0.00112828	Up
P43277_T18	H1-3	P43277	SETAPAAPAAPAPVEKtPVK;SETAPAAPAAPAPVEKtPVKK;sETAPAAPAAPAPVEKtPVK	PAPVEKTPVKKKA	0.971	0.000328163	Up
P45952_T351	Acadm	P45952	NtYYASIAK;RNtYYASIAK	DSGRRNTYYASIA	0.966	0.00631392	Down
P47713_S437	Pla2g4a	P47713	HIVSNDSSDsDDEAQGPK	SNDSSDSDDEAQG	0.97	0.00721903	Up
P47738_S356	Aldh2	P47738	VVGNPFDsR	VGNPFDSRTEQGP	1	0.000820132	Down
P47930_S200	Fosl2	P47930	RsPPTSGLQSLR;sPPTSGLQSLR	SPEERRSPPTSGL	0.97	0.00286516	Up
P48437_S511	Prox1	P48437	AsPESLDLTR;DRAsPESLDLTR	SGKDRASPESLDL	0.969	0.00491909	Down
P48678_S414	Lmna	P48678	ASSHSSQSQGGGsVTK	QSQGGGSVTKKRK	0.953	0.0262473	Down
P48678_S424	Lmna	P48678	KLESsESR	KRKLESSESRSSF	0.965	0.0408014	Down
P48962_S149	Slc25a4	P48962	LAADVGKGsSQR	ADVGKGSSQREFN	0.964	0.016938	Down
P49025_S439	Cit	P49025	SESVVSSLDsPAK	VVSSLDSPAKVSS	0.964	0.0110403	Up
P50136_S334	Bckdha	P50136	IGHHsTSDDSSAYR;IGHHsTsDDSSAYR	YRIGHHSTSDDSS	0.967	0.0186593	Down
P50136_S344	Bckdha	P50136	sVDEVNYWDK	DSSAYRSVDEVNY	0.971	0.0195284	Down
P51174_S193	Acadl	P51174	SGsDWILNGSK	NAKRSGSDWILNG	0.956	0.0397782	Down
P51682_S351	Ccr5	P51682	STGEHEVsTGL	TGEHEVSTGL***	0.961	0.00817468	Up
P51881_S167	Slc25a5	P51881	IYKsDGIK	LVKIYKSDGIKGL	0.969	0.00569258	Down
P51881_S42	Slc25a5	P51881	LLLQVQHAsK	LQVQHASKQITAD	1	0.000935244	Down
P51881_S7	Slc25a5	P51881	TDAAVsFAK	MTDAAVSFAKDFL	0.969	0.00309577	Down
P52760_Y21	Rida	P52760	APAAIGPySQAVQVDR	PAAIGPYSQAVQV	0.961	0.0337633	Down
P54227_S46	Stmn1	P54227	DLsLEEIQK	PKKKDLSLEEIQK	1	0.00828211	Up
P54227_S63	Stmn1	P54227	KsHEAEVLK;RKsHEAEVLK;sHEAEVLK	AEERRKSHEAEVL	1	0.000109302	Up
P54276_S63	Msh6	P54276	SAAVSASsPEAK	AAVSASSPEAKDL	0.967	0.000231711	Up
P55014_S116	Slc12a1	P55014	NTGsVSGPK;NtGsVSGPK	YYRNTGSVSGPKV	0.967	0.000604662	Down
P55086_S385	F2rl1	P55086	sGSYSSSSTSVK	NKFSRKSGSYSSS	0.966	0.000865372	Down
P55088_S276	Aqp4	P55088	GsYMEVEDNR	AQQTKGSYMEVED	0.958	0.00186573	Down
P55088_S285	Aqp4	P55088	sQVETEDLILK	EVEDNRSQVETED	0.969	0.0101694	Down
P56402_S256	Aqp2	P56402	QsVELHSPQSLPR;QsVELHsPQSLPR;RQsVELHSPQSLPR;RQsVELHSPQsLPR;RQsVELHsPQSLPR	EVRRRQSVELHSP	0.97	0.00655341	Down
P56402_S261	Aqp2	P56402	QSVELHsPQSLPR;QsVELHsPQSLPR;RQsVELHsPQSLPR	QSVELHSPQSLPR	0.97	0.00551912	Down
P57016_S240	Lad1	P57016	TSVTEKsPVPEK	TSVTEKSPVPEKT	0.967	0.0171992	Up
P57016_S479	Lad1	P57016	LsGVVTSR	KENLRLSGVVTSR	0.968	0.00757608	Down
P58281_S508	Opa1	P58281	GNsSESIEAIR	VTGKGNSSESIEA	0.964	0.0259296	Down
P58735_T13	Slc26a1	P58735	GGtLVLVR	PQQKGGTLVLVRR	1	0.0152136	Up
P58802_T438	Tbc1d10a	P58802	TKtSAQLDK	EQKRTKTSAQLDK	0.917	0.00582899	Down
P58871_S1133	Tnks1bp1	P58871	VSGAGLSPsR	GAGLSPSRKSGGG	0.924	3.41887e-05	Up
P58871_S763	Tnks1bp1	P58871	sPVGDTGLGK	YSLGGRSPVGDTG	0.971	0.000190173	Up
P59017_S302	Bcl2l13	P59017	SENNSSNsDIVHVEK	ENNSSNSDIVHVE	0.967	0.00134446	Down
P59158_T122	Slc12a3	P59158	ELTDGLVEDETGtNSEK	VEDETGTNSEKSP	0.968	0.0433762	Down
P59438_S662	Hps5	P59438	DFPGISNTSsPTVK	GISNTSSPTVKSN	0.96	0.01602	Up
P59672_S903	Anks1a	P59672	HDsLPDPGTASR;RHDsLPDPGTASR	SRRRHDSLPDPGT	0.97	0.00924201	Down
P61620_S408	Sec61a1	P61620	ETsMVHELNR	RGHRETSMVHELN	0.956	0.00260106	Up
P62908_T220	Rps3	P62908	DEILPtTPISEQK	KDEILPTTPISEQ	0.951	0.0307484	Up
P63002_S196	Tle5	P63002	NGHDGDTHQEDDGEKsD	EDDGEKSD*****	0.97	0.0269269	Down
P70172_S335	Slc10a2	P70172	TDNEMDSRPsFDETNK	EMDSRPSFDETNK	0.966	0.0091643	Down
P70414_S282	Slc8a1	P70414	GMIIEHEGDRPAsK;PAsKTEIEMDGK	EGDRPASKTEIEM	1	0.031159	Down
P81068_S241	Irx1	P81068	DGDQsNEDEEDKAEAPR	ERDGDQSNEDEED	1	0.0436108	Down
P81068_S447	Irx1	P81068	DLVTRPDsPPQQLK	LVTRPDSPPQQLK	0.964	0.0361572	Down
P84099_S189	Rpl19	P84099	TLsKEEETK;TLsKEEETKK	EIIKTLSKEEETK	0.967	0.00133883	Up
P97310_S12	Mcm2	P97310	AESSESLSASsPAR	ESLSASSPARQRR	0.965	0.00105621	Up
P97310_S139	Mcm2	P97310	GLLYDsSEEDEER;GLLYDsSEEDEERPAR	RGLLYDSSEEDEE	0.968	0.0114516	Up
P97310_S140	Mcm2	P97310	GLLYDSsEEDEERPAR	GLLYDSSEEDEER	0.923	0.033487	Up
P97310_S21	Mcm2	P97310	IsDPLTSSPGR;IsDPLTSsPGR;RIsDPLTSSPGR;RIsDPLTSsPGR;RIsDPLtSSPGR	RQRRRISDPLTSS	0.969	0.00800775	Up
P97310_S27	Mcm2	P97310	ISDPLTSsPGR;IsDPLTSsPGR;RIsDPLTSsPGR	SDPLTSSPGRSSR	0.969	0.000175533	Up
P97310_S41	Mcm2	P97310	ADALTSsPGR;RADALTSsPGR	ADALTSSPGRDLP	0.967	0.000212415	Up
P97386_S211	Lig3	P97386	LTTTGQVTsPVK	TTGQVTSPVKGAS	0.967	4.84187e-06	Up
P97393_S1174	Arhgap5	P97393	THsDASDDEAFTTSK;THsDAsDDEAFTTSK	YYRRTHSDASDDE	0.969	0.0169838	Down
P97492_S289	Rgs14	P97492	sLGSGESESESR;sLGSGESESESRPGK	SESHRKSLGSGES	0.969	0.00951127	Up
P97496_S327	Smarcc1	P97496	KPsPsPPPPTATESR;RKPsPsPPPPTATESR	SRKRKPSPSPPPP	0.969	0.0480727	Up
P97496_S329	Smarcc1	P97496	KPsPsPPPPTATESR;RKPsPsPPPPTATESR	KRKPSPSPPPPTA	0.969	0.0480727	Up
P97784_S588	Cry1	P97784	RPsQEEDAQSVGPK	SSGKRPSQEEDAQ	0.966	0.000181393	Down
P97816_S47	S100g	P97816	AsSTLDNLFK	PSLLKASSTLDNL	0.96	0.00768842	Down
P97825_S79	Jpt1	P97825	EDSEsPGTQR	GREDSESPGTQRS	0.968	0.0404536	Up
P97825_S87	Jpt1	P97825	SNsSEASSGDFLDLK	GTQRSNSSEASSG	0.965	0.0476951	Up
P98078_S401	Dab2	P98078	SSPNPFVGsPPK	PNPFVGSPPKGLS	0.971	0.00392101	Up
Q03267_S440	Ikzf1	Q03267	AASENsQDAFR	RAASENSQDAFRV	0.97	0.0292487	Up
Q04646_S15	Fxyd2	Q04646	AGEISDLSANSGGsAK;AGEISDLSANsGGsAK	SANSGGSAKGTEN	0.967	0.00368704	Down
Q04690_T2516	Nf1	Q04690	GSEGYLAATYPAVGQtSPR	YPAVGQTSPRARK	0.799	0.0274807	Down
Q05CE3_S724	Tnrc6a	Q05CE3	QNTAWDTETsPR	AWDTETSPRGERK	0.955	0.0151321	Down
Q08509_S546	Eps8	Q08509	NsSELSVMK	DFVARNSSELSVM	0.968	0.0165979	Up
Q08639_S23	Tfdp1	Q08639	VFIDQNLsPGK	FIDQNLSPGKGVV	1	0.00585584	Up
Q09014_S321	Ncf1	Q09014	RLsQDTYR	RSRKRLSQDTYRR	0.968	0.00109902	Up
Q09XV5_S2040	Chd8	Q09XV5	LTsQDYEVR	ARSRLTSQDYEVR	0.968	0.00159593	Up
Q0P678_S58	Zc3h18	Q0P678	VQsQEETR;VQsQEETRSDEEDR	NATRVQSQEETRS	0.969	0.0141757	Down
Q0VAV2_S913	Exph5	Q0VAV2	sLSDQDPGQEQR	TTVFSRSLSDQDP	0.918	0.00588672	Down
Q0VEE6_S337	Znf800	Q0VEE6	PGQPLFLDSAsPK	LFLDSASPKKSFK	0.944	0.0289583	Up
Q11136_S167	Pepd	Q11136	EASFEGIsK	ASFEGISKFNVNN	0.969	5.37677e-05	Down
Q14AX6_S384	Cdk12	Q14AX6	HSSIsPVR;HSsIsPVR	SRHSSISPVRLPL	0.962	0.00112648	Up
Q2TPA8_S290	Hsdl2	Q2TPA8	ESNDsVPEVK	EKESNDSVPEVKE	0.967	0.0119592	Down
Q3T9X0_T528	Slc2a9	Q3T9X0	ANSQTEPDSSStLDSYGQNK	EPDSSSTLDSYGQ	0.968	0.00719656	Down
Q3TJD7_T96	Pdlim7	Q3TJD7	ALtPPADPPR	KPQKALTPPADPP	1	0.00491026	Up
Q3TLQ9_S283	Eif4b	Q3TLQ9	AFGsGYR	GRRAFGSGYRRDD	0.968	0.0108948	Down
Q3TLQ9_S504	Eif4b	Q3TLQ9	SQSSDTEQPsPTSGGGK;SQSSDtEQPsPTSGGGK;SQSsDTEQPsPTSGGGK;SQsSDTEQPsPTSGGGK	SDTEQPSPTSGGG	0.969	0.0259373	Up
Q3TNN6_S130	Capg	Q3TNN6	TTsGATPAAIR	AFHKTTSGATPAA	0.966	0.00580334	Up
Q3TYA6_S379	Mphosph8	Q3TYA6	LPsPVFAQTLK	ELNKLPSPVFAQT	0.969	0.00856955	Down
Q3U0S6_S316	Rasip1	Q3U0S6	SENLsLR	ERSENLSLRRSVS	0.954	0.0441908	Down
Q3U0S6_S41	Rasip1	Q3U0S6	WPsAASVK	LGRRWPSAASVKS	0.965	0.0278794	Down
Q3U2I3_S510	Fhip1b	Q3U2I3	QQsLGGSESPGPVPR	LFLRQQSLGGSES	0.969	0.0008295	Down
Q3U3D7_S1268	Tmem131l	Q3U3D7	AGTEVSGSsPER	TEVSGSSPERREE	0.958	0.0461414	Down
Q3U5C8_S212	Arhgef16	Q3U5C8	GsFKDDPQLYQEIR	KRAHKGSFKDDPQ	0.962	0.00358675	Down
Q3U6K5_S265	Spata6	Q3U6K5	HVDPPsPR	RHVDPPSPRTDNF	1	0.0235898	Down
Q3U9G9_S67	Lbr	Q3U9G9	SGsISSSPSR;SGsISSsPSR;SGsISsSPSR	KQRKSGSISSSPS	0.97	0.0349548	Up
Q3UFF7_S238	Lyplal1	Q3UFF7	LPGETDGQsE	GETDGQSE*****	0.97	0.0072045	Down
Q3UFS6_S143	Pcx	Q3UFS6	FIGPsPEVVR	VRFIGPSPEVVRK	1	0.0100573	Down
Q3ULP2_S425	Wdr20	Q3ULP2	SNsLPHSAVSNAASK	PLPRSNSLPHSAV	0.967	0.024806	Down
Q3UMU9_S640	Hdgfl2	Q3UMU9	DNsDPAKPGNER	DSPRDNSDPAKPG	1	0.00580512	Up
Q3UN34_S159	Man1c1	Q3UN34	TDEsKESQSLVR	GTRTDESKESQSL	0.967	0.00205346	Up
Q3UPF5_S490	Zc3hav1	Q3UPF5	SsPTGFGIK	PNVSKSSPTGFGI	0.954	0.00322873	Down
Q3UPH7_S397	Arhgef40	Q3UPH7	GGEGTSLsPR	GEGTSLSPRDKEE	0.968	0.00389059	Up
Q3USB7_T94	Plcl1	Q3USB7	KKtVsFSSMPSEK	CGGRKKTVSFSSM	0.947	0.0397456	Down
Q3USJ8_S644	Fchsd2	Q3USJ8	EIQIsPSPK	TREIQISPSPKPH	0.97	0.0264405	Down
Q3UW53_S591	Niban1	Q3UW53	TAMGsNQASPAR;TAMGsNQAsPAR	LKTAMGSNQASPA	0.968	0.048044	Up
Q3UWB8_S67	Clk3	Q3UWB8	EHRDsDTYR	YREHRDSDTYRCE	0.965	0.00512643	Down
Q3UZ39_S302	Lrrfip1	Q3UZ39	AENQRPAEDSALsPGPLAGAK;PAEDSALsPGPLAGAK	AEDSALSPGPLAG	0.97	0.0207602	Up
Q3UZ39_S547	Lrrfip1	Q3UZ39	SEQQAEALDsPQK;SEQQAEALDsPQKK	QAEALDSPQKKTK	0.971	0.000424994	Up
Q3UZ39_S658	Lrrfip1	Q3UZ39	EIsPVGEK	CEDREISPVGEKG	1	0.000219171	Up
Q3UZZ6_S261	Sult1d1	Q3UZZ6	KGIsGDWK	FMRKGISGDWKNQ	1	0.0471461	Down
Q3V1V3_S156	Esf1	Q3V1V3	IDSEIsPK	KIDSEISPKKDNE	0.966	0.00377323	Up
Q4KMM5_S213	Golm1	Q4KMM5	LQEEVPsEEQMPQEK	LQEEVPSEEQMPQ	1	0.00219915	Up
Q4KMM5_S375	Golm1	Q4KMM5	GIINVPVGsER	INVPVGSERQSHI	1	0.0416189	Up
Q4QRL3_S1413	Ccdc88b	Q4QRL3	SSAsFSPGDTPR	GGRSSASFSPGDT	0.968	0.0107224	Up
Q4QRL3_S656	Ccdc88b	Q4QRL3	sAELTLR	PKCRPRSAELTLR	0.969	0.0103705	Down
Q4V9W2_S94	Srek1ip1	Q4V9W2	sYSSATEEDSAK	KKRRKRSYSSATE	0.959	0.0429511	Up
Q5BL07_S1212	Pex1	Q5BL07	SQsGEDESLNQPGPIK;YRSQsGEDESLNQPGPIK	GRYRSQSGEDESL	0.958	0.000853875	Down
Q5DQR4_S822	Stxbp5l	Q5DQR4	SSSISsIDKDSK;SSsISsIDKDSK	RSSSISSIDKDSK	0.956	0.0442204	Down
Q5FW85_S242	Ecm2	Q5FW85	EEEEsKEETER;REEEEsKEETER	RREEEESKEETER	0.969	0.0267419	Down
Q5HZI1_S1208	Mtus1	Q5HZI1	NSGSFSSPSIsPR	FSSPSISPR****	0.966	0.0312271	Down
Q5ND34_S1132	Wdr81	Q5ND34	GGDDGGAPADKNsVK	APADKNSVKSGDS	1	0.00154076	Down
Q5PSV9_S929	Mdc1	Q5PSV9	GDPLsPGR	GKGDPLSPGRQQR	1	0.0219442	Up
Q5SS90_S209	Gm11992	Q5SS90	NSsPTNFSK	PGQKNSSPTNFSK	0.967	0.000844943	Down
Q5SS90_T267	Gm11992	Q5SS90	SNQDTETPENPEtPEGSEK	TPENPETPEGSEK	0.967	0.0246161	Down
Q5SS90_T274	Gm11992	Q5SS90	tPDAEVSSPSESTPAELK	PEGSEKTPDAEVS	0.958	0.0126035	Down
Q5SSZ5_S1436	Tns3	Q5SSZ5	VMIGsPK	SKVMIGSPKKI**	1	0.00152002	Up
Q5SSZ5_S418	Tns3	Q5SSZ5	GLsPQEK;RGLsPQEK	GARRGLSPQEKAE	1	0.00662943	Up
Q5SV85_S576	Synrg	Q5SV85	TADSVsPLEPPTK	KTADSVSPLEPPT	0.969	0.0170364	Up
Q60596_S446	Xrcc1	Q60596	TQAAGPSsPPRPPtPK	QAAGPSSPPRPPT	0.964	0.0193804	Up
Q60710_T310	Samhd1	Q60710	EQIMGPPItPVK	IMGPPITPVKDSL	1	0.000950923	Up
Q60825_S605	Slc34a1	Q60825	sPQLPPR	ARPEPRSPQLPPR	1	0.0010722	Up
Q60829_S192	Ppp1r1b	Q60829	ATLSEPGEEPQHPsPP	EEPQHPSPP****	0.97	0.0408451	Down
Q60829_S45	Ppp1r1b	Q60829	VSEHsSPEEEASPHQR;VSEHssPEEEASPHQR	FRVSEHSSPEEEA	0.955	0.0294613	Down
Q60829_S46	Ppp1r1b	Q60829	VSEHSsPEEEASPHQR;VSEHssPEEEASPHQR	RVSEHSSPEEEAS	0.963	0.0405709	Down
Q60864_S481	Stip1	Q60864	HDsPEDVK;HDsPEDVKR	QYNRHDSPEDVKR	1	0.0131523	Up
Q60972_S112	Rbbp4	Q60972	GEFGGFGSVsGK	GGFGSVSGKIEIE	0.956	0.00158376	Down
Q60977_S391	Pvr	Q60977	ALQSNPsER	ALQSNPSERENVQ	0.969	4.87423e-05	Up
Q61029_S167	Tmpo	Q61029	SSTPLPTVSSsAENTR;SStPLPTVSSsAENTR	LPTVSSSAENTRQ	0.963	0.0069447	Up
Q61084_S337	Map3k3	Q61084	sADSENALTVQER	PRGRLRSADSENA	0.967	0.0158691	Up
Q61102_S743	Abcb7	Q61102	LQEEIVNsVK	QEEIVNSVKGCGN	1	0.00189248	Down
Q61136_S258	Prpf4b	Q61136	ARsPAEEK	KVGKARSPAEEKM	1	0.00763118	Down
Q61146_S311	Ocln	Q61146	NVSAGTQDMPPPPsDYAER	DMPPPPSDYAERV	0.962	0.0381417	Down
Q61146_S369	Ocln	Q61146	YSsNGNLETPSK	RQPRYSSNGNLET	0.964	0.00494792	Down
Q61233_S5	Lcp1	Q61233	GsVSDEEMMELR	**MARGSVSDEEM	0.971	0.0251376	Up
Q61391_S4	Mme	Q61391	GRsESQMDITDINAPK;GRsESQMDITDINAPKPK;sESQMDITDINAPK	***MGRSESQMDI	0.969	0.0135665	Down
Q61464_S1105	Znf638	Q61464	NsPVDESEVQTAADSSSVK	SPDLKNSPVDESE	0.952	0.0413048	Down
Q61586_S694	Gpam	Q61586	SDEEDEDsDFGEEQR	DEEDEDSDFGEEQ	0.97	0.0192799	Down
Q61687_S590	Atrx	Q61687	LTPVSLSNsPIK	PVSLSNSPIKGVD	0.969	0.00469272	Up
Q61846_S521	Melk	Q61846	GTNVFGsLER	GTNVFGSLERGLD	0.97	0.00221196	Up
Q61937_S252	Npm1	Q61937	MQAsIEK	KAKMQASIEKGGS	1	3.55685e-05	Up
Q62130_T577	Ptpn14	Q62130	PAtSTPDLASHR;PRPAtSTPDLASHR	PRPRPATSTPDLA	0.947	0.00117129	Down
Q62255_S1287	Sall3	Q62255	TGsSPPIVSLDK	DKARTGSSPPIVS	0.955	0.000483601	Down
Q62255_S1288	Sall3	Q62255	TGSsPPIVSLDK	KARTGSSPPIVSL	0.963	0.00385549	Down
Q62261_S2127	Sptbn1	Q62261	GDQVsQNGLPAEQGSPR;GDQVsQNGLPAEQGsPR	SKGDQVSQNGLPA	1	0.0397009	Up
Q62261_S2315	Sptbn1	Q62261	HDTSAsTQSTPASSR;HDTSAsTQStPASSR;HDTSAsTQsTPASSR;HDTSAstQSTPASSR	KHDTSASTQSTPA	0.96	0.0211061	Down
Q62318_S697	Trim28	Q62318	LsPANQR	GVVAKLSPANQRK	1	0.000106221	Up
Q640N3_S875	Arhgap30	Q640N3	VDsTEEINEQTSEMK	ELLRVDSTEEINE	0.97	0.0025752	Up
Q64337_T272	Sqstm1	Q64337	LTPTtPESSSTGTEDK;LtPTtPESSSTGTEDK;SRLTPTtPESSSTGTEDK;SRLtPTtPESSSTGTEDK;sRLTPTtPESSSTGTEDK	SRLTPTTPESSST	0.97	0.0060731	Up
Q64730_S1011		Q64730	HELEMsK	KHELEMSKESEPE	1	0.036204	Down
Q68FH0_S514	Pkp4	Q68FH0	SPSIDsIQK	RSPSIDSIQKDPR	0.967	0.00199877	Down
Q69Z38_S360	Peak1	Q69Z38	SETASsLSQK	RSETASSLSQKVC	0.961	0.0385216	Up
Q69ZZ6_S409	Tmcc1	Q69ZZ6	ALGVISNFQsSPK	VISNFQSSPKYGS	0.944	0.0202342	Down
Q6AW69_S298	Cgnl1	Q6AW69	SsSSSTTPTSATSLYK	ARSRRSSSSSTTP	0.962	0.00522228	Down
Q6AW69_S678	Cgnl1	Q6AW69	sLEELFQVK	EGELRKSLEELFQ	1	0.0380339	Down
Q6BCL1_S368	Pram1	Q6BCL1	TSsDPEFNSLPR	HLPRTSSDPEFNS	0.962	0.0376865	Up
Q6DFV3_T741	Arhgap21	Q6DFV3	QtPQPLR	PQSGRQTPQPLRH	1	0.0145341	Down
Q6DVA0_S182	Lemd2	Q6DVA0	PHsALLGADAR	ASARPHSALLGAD	1	0.0060722	Down
Q6ITT0_S12	Fxyd2	Q6ITT0	AGEISDLSANsGETGR	SDLSANSGETGRT	0.958	0.00132247	Down
Q6NS46_S1468	Pdcd11	Q6NS46	ERQEsESEQELVNK;QEsESEQELVNK	KRERQESESEQEL	0.966	0.00773575	Up
Q6NZF1_S677	Zc3h11a	Q6NZF1	PLSSSSVLQEsPTK	SSVLQESPTKKAA	0.96	0.00366158	Up
Q6P5H2_S731	Nes	Q6P5H2	QESLKsPEEEDQQAFR;sPEEEDQQAFR	RQESLKSPEEEDQ	1	0.0439547	Up
Q6P7W2_S644	Shkbp1	Q6P7W2	GsPSPPQAEAR	LYGPRGSPSPPQA	0.97	0.00275261	Down
Q6P9N1_S453	Hycc1	Q6P9N1	sFEQVSGAPVPR	ATVFSKSFEQVSG	0.971	0.00153287	Up
Q6PAM1_S523	Txlna	Q6PAM1	EQGVESPGAQPASsPR;EQGVEsPGAQPASsPR	GAQPASSPRATDA	0.966	0.0158454	Up
Q6PAR5_S914	Gapvd1	Q6PAR5	RPMsDPSWNR	SVRRPMSDPSWNR	0.968	0.00434904	Up
Q6PDH0_S472	Phldb1	Q6PDH0	ALsPLPAR	LSRRALSPLPART	1	0.0115924	Down
Q6PDK2_S4410	Kmt2d	Q6PDK2	VsPAAAQLADTFFGK	LPPGRVSPAAAQL	0.966	0.0239694	Up
Q6PDL0_S446	Dync1li2	Q6PDL0	TGSPGsPSAGGVQSTAK	KTGSPGSPSAGGV	0.965	0.003016	Down
Q6PDN3_S1794	Mylk	Q6PDN3	KsSTGSPTSPINAEK;KsSTGSPTsPINAEK;KsSTGsPTSPINAEK	GLSGRKSSTGSPT	0.958	0.0121496	Up
Q6PEM6_S66	Gramd2b	Q6PEM6	SPTAQSPTSsVEAESPDQK	AQSPTSSVEAESP	0.88	0.0254152	Down
Q6PFR5_S237	Tra2a	Q6PFR5	RDsYYDR;RRDsYYDR	GGRRRDSYYDRGY	0.969	0.00030166	Up
Q6S385_S1302	Plec	Q6S385	AQLEPVAsPAK	QLEPVASPAKKPK	1	0.000420313	Up
Q6S385_S1588	Plec	Q6S385	RAsFAEK	LQSKRASFAEKTA	1	0.02123	Up
Q6S385_S4252	Plec	Q6S385	SSsVGSSSSYPISSAGPR;SSsVGSsSSYPISSAGPR;SSsVGsSSSYPISSAGPR	FRSRSSSVGSSSS	0.966	0.00226343	Up
Q6S385_S587	Plec	Q6S385	NDESQLsPATR	NDESQLSPATRGA	0.969	0.000397828	Up
Q6VN19_S369	Ranbp10	Q6VN19	SQDSYPGSPSLsPR;SQDSYPGSPsLsPR;SQDSYPGsPSLsPR	PGSPSLSPRHGPS	0.963	0.0109066	Up
Q6ZPJ0_S351	Tex2	Q6ZPJ0	EEEGDsEGEGYGSDSNTSR	KEEEGDSEGEGYG	0.969	0.0403677	Down
Q6ZQ06_S899	Cep162	Q6ZQ06	TESGsPATQQR	LKTESGSPATQQR	0.949	0.00210889	Down
Q6ZQ58_S494	Larp1	Q6ZQ58	ETEsAPGSPR;ETEsAPGsPR	YQKETESAPGSPR	0.969	0.0231349	Up
Q7TMQ7_S257	Wdr91	Q7TMQ7	PASLSQsPR	PASLSQSPRVGFL	0.967	0.0432018	Down
Q7TMS5_S2	Abcg2	Q7TMS5	sSSNDHVLVPMSQR	*****MSSSNDHV	0.95	0.0057707	Down
Q7TNG8_S41	Ldhd	Q7TNG8	AVVGsPHVSTASAVR	LKAVVGSPHVSTA	0.968	0.0366114	Down
Q7TPV2_S715	Dzip3	Q7TPV2	TDTSDAQEDsAAEDK	SDAQEDSAAEDKF	0.968	0.00334377	Down
Q7TPV4_S1164	Mybbp1a	Q7TPV4	DIPSDTQsPVSTK	IPSDTQSPVSTKR	0.965	0.0104815	Up
Q7TPV4_S1253	Mybbp1a	Q7TPV4	SPAPSNPTLsPSTPAK;sPAPSNPTLsPSTPAK	PSNPTLSPSTPAK	0.963	0.0443751	Up
Q7TPV4_S1280	Mybbp1a	Q7TPV4	LSQVNGATPVsPIEPESK	NGATPVSPIEPES	0.969	0.0175265	Up
Q7TPV4_S6	Mybbp1a	Q7TPV4	AEMKsPTK	*MAEMKSPTKAEP	0.964	0.0200792	Up
Q7TQF7_S500	Amph	Q7TQF7	AALPAGEGGsPEGAK	PAGEGGSPEGAKI	1	0.0345044	Down
Q7TQH0_T505	Atxn2l	Q7TQH0	LSLtPTDVK	SPKLSLTPTDVKE	0.971	0.00241219	Up
Q7TQK5_S305	Ccdc93	Q7TQK5	QSELSAEEsPEK	ELSAEESPEKLGT	0.969	7.79509e-06	Up
Q7TSC1_S378	Prrc2a	Q7TSC1	GTsPGSELPPPK;KGTsPGSELPPPK	DGKKGTSPGSELP	0.967	0.00104605	Up
Q7TSV4_T67	Pgm2	Q7TSV4	MEFGtAGLR	ARMEFGTAGLRAP	1	0.00371417	Down
Q80SU7_S851	Gvin1	Q80SU7	QKsNENITK	QTYKQKSNENITK	0.943	0.0345668	Down
Q80TI0_S274	Gramd1b	Q80TI0	PDAsPQLPK;SSIETKPDAsPQLPK	ETKPDASPQLPKK	1	0.00859194	Down
Q80TI0_S28	Gramd1b	Q80TI0	sRSPTPQNQDGDTMVEK	PILRKRSRSPTPQ	0.779	0.0062159	Down
Q80TI0_S30	Gramd1b	Q80TI0	SRsPTPQNQDGDTMVEK;sPTPQNQDGDTMVEK	LRKRSRSPTPQNQ	0.969	0.00258748	Down
Q80TL1_S471	Adcy2	Q80TL1	sPQHLFR	PKGERRSPQHLFR	1	0.0129032	Down
Q80TZ9_S594	Rere	Q80TZ9	KQPTsPDGR;QPTsPDGR	RKKQPTSPDGRAS	0.961	0.0318511	Down
Q80U44_S310	Zfyve16	Q80U44	LPENEGIsPSDPASK	PENEGISPSDPAS	0.968	0.0126316	Up
Q80U49_S1341	Cep170b	Q80U49	EIHDVAGDGDSLGsPGPTR	DGDSLGSPGPTRS	0.969	0.0215136	Up
Q80U49_S819	Cep170b	Q80U49	VVQTsPSAR	GRVVQTSPSARDG	0.967	0.0186622	Up
Q80WQ6_S357	Rhbdf2	Q80WQ6	sISSTVQR	NRSYRRSISSTVQ	0.971	0.000865386	Up
Q80X32_S187		Q80X32	VVHGLQETSGEVKPPsE	GEVKPPSE*****	0.968	0.0267499	Down
Q80X50_S629	Ubap2l	Q80X50	RYPSSISSsPQK;YPSSISSsPQK	PSSISSSPQKDLT	0.961	0.0144183	Up
Q80XL6_S319	Acad11	Q80XL6	LAGIsQGVYR	FKLAGISQGVYRR	0.97	0.00395496	Down
Q80XL6_Y323	Acad11	Q80XL6	LAGISQGVyR	GISQGVYRRYLMG	0.969	0.000409222	Down
Q80XM9_S110	Slc66a2	Q80XM9	sFAATDSK;sFAATDSKDEELR	LNIKRRSFAATDS	0.969	0.00535626	Up
Q80XU3_S181	Nucks1	Q80XU3	ATVTPsPVK	KATVTPSPVKGKA	0.968	6.63692e-05	Up
Q811F1_S750	Zbtb41	Q811F1	sPDDSLSTSEEK	HVHGIKSPDDSLS	0.968	0.00898787	Down
Q811L6_S2517	Mast4	Q811L6	SDsLPSFR	QMIKSDSLPSFRL	0.967	0.00781154	Up
Q8BH01_S85	Tmco3	Q8BH01	DTSLsGEEK	EKDTSLSGEEKLF	0.967	0.0212867	Down
Q8BH07_S80	Arl6ip6	Q8BH07	VGDGsPVLPDK;VGDGsPVLPDKR	PRVGDGSPVLPDK	1	0.00487316	Up
Q8BHN5_S464	Rbm45	Q8BHN5	VMLADsPR	KVMLADSPREESK	1	0.000490695	Down
Q8BHZ4_S39	Znf592	Q8BHZ4	EAIQAPSEENEsPLK	PSEENESPLKSSG	0.966	0.0073163	Up
Q8BJ64_S492	Chdh	Q8BJ64	ELQPGsHVQSDK	KELQPGSHVQSDK	0.965	0.000674866	Down
Q8BL99_S1261	Dop1a	Q8BL99	SHsSIQFSFK	SRQRSHSSIQFSF	0.845	0.00790079	Up
Q8BLH7_S575	Hirip3	Q8BLH7	TLDsEEEQPR	YRRTLDSEEEQPR	0.971	0.00163111	Up
Q8BML1_S503	Mical2	Q8BML1	FPLERWGsVR	PLERWGSVRRSVS	1	0.0189249	Down
Q8BMS1_S419	Hadha	Q8BMS1	ALTsFER	KKKALTSFERDSI	0.964	0.00351699	Down
Q8BMS1_T395	Hadha	Q8BMS1	DTTVtGLGR	LKDTTVTGLGRGQ	0.965	0.0188364	Down
Q8BQ30_S212	Ppp1r18	Q8BQ30	LAGSGDDsPK;LAGSGDDsPKR	AGSGDDSPKRKEV	0.97	0.00728754	Up
Q8BR92_S348	Palm2	Q8BR92	PLSDTTEPSsPEGK	DTTEPSSPEGKEE	0.963	0.00600476	Up
Q8BSD5_S374	She	Q8BSD5	TLKPTLsDHGDGEK	TLKPTLSDHGDGE	0.965	0.00283622	Down
Q8BTI8_S1400	Srrm2	Q8BTI8	SGSsPGLR	RSRSGSSPGLRDG	0.907	0.00666664	Up
Q8BTM8_S1084	Flna	Q8BTM8	AFGPGLQGGNAGsPAR	QGGNAGSPARFTI	1	0.000361337	Up
Q8BU14_S353	Sec62	Q8BU14	sQHSSGNGNDFEMITK	RREDDRSQHSSGN	0.964	0.0135389	Down
Q8BU14_S356	Sec62	Q8BU14	SQHsSGNGNDFEMITK	DDRSQHSSGNGND	0.957	0.00240068	Down
Q8BXA1_S540	Golim4	Q8BXA1	EENLPEEsEEQK;EENLPEEsEEQKQSEAK;EENLPEEsEEQKQsEAK	ENLPEESEEQKQS	1	0.000757714	Up
Q8BZN6_S1295	Dock10	Q8BZN6	ASLASLDsNPSTTEK	SLASLDSNPSTTE	0.966	0.000519763	Up
Q8BZN6_S877	Dock10	Q8BZN6	DMSQsPTSSFVR	EKDMSQSPTSSFV	0.97	0.00150873	Up
Q8C0E3_S591	Trim47	Q8C0E3	SGALAsPTDPFQSR	RSGALASPTDPFQ	0.968	0.0304446	Up
Q8C0I1_S52	Agps	Q8C0I1	AAsAAGASPAATPAAPESGTIPK;AAsAAGASPAAtPAAPESGTIPK;AAsAAGAsPAATPAAPESGTIPK	KARRAASAAGASP	0.969	0.010274	Down
Q8C0I1_S57	Agps	Q8C0I1	AASAAGAsPAATPAAPESGTIPK;AASAAGAsPAAtPAAPESGTIPK;AAsAAGAsPAATPAAPESGTIPK	ASAAGASPAATPA	0.967	0.0191238	Down
Q8C0Z1_S21	Fam234a	Q8C0Z1	sQENPGNLPR	KNEDKKSQENPGN	1	0.00116656	Down
Q8C145_S488	Slc39a6	Q8C145	YDSQLsSNEEK	KYDSQLSSNEEKV	0.968	0.00648914	Up
Q8C170_S1300	Myo9a	Q8C170	SLGGMsPSEER	RSLGGMSPSEERR	0.968	0.000537373	Up
Q8C1B1_S1291	Camsap2	Q8C1B1	SESVEGFLsPSR	SVEGFLSPSRCGS	0.951	0.00123641	Down
Q8C1D8_S666	Iws1	Q8C1D8	LsSTGGQTPR;RLsSTGGQTPR;RLssTGGQTPR	PQRRRLSSTGGQT	0.954	0.000807739	Up
Q8C1D8_S667	Iws1	Q8C1D8	LSsTGGQTPR;RLssTGGQTPR	QRRRLSSTGGQTP	0.968	0.0130851	Up
Q8C2K5_S256	Rasal3	Q8C2K5	DGPPSALGsR	PPSALGSRESLAT	0.969	0.00339537	Up
Q8C3J5_S1704	Dock2	Q8C3J5	RSsVVFADEK;SsVVFADEK	KRTKRSSVVFADE	0.962	0.00910374	Up
Q8C7V3_S517	Utp15	Q8C7V3	TEsPTQPSDTDK	PEEKTESPTQPSD	0.948	0.0187881	Up
Q8C8R3_S3764	Ank2	Q8C8R3	GsPIVQEPEEASEPK	VTSERGSPIVQEP	0.969	0.00552501	Down
Q8C8U0_S355	Ppfibp1	Q8C8U0	STSSTPGMGsPSR	STPGMGSPSRDLL	0.967	0.000363922	Up
Q8C8U0_S967	Ppfibp1	Q8C8U0	SPSASITDEDsNV	SITDEDSNV****	0.964	0.012093	Up
Q8C9E8_S284	Calhm6	Q8C9E8	EEMsGSVR	VSREEMSGSVRSV	0.96	0.00301172	Down
Q8CAQ8_S106	Immt	Q8CAQ8	KPVQsGPLK	PKKPVQSGPLKIS	1	0.0128345	Down
Q8CAQ8_S128	Immt	Q8CAQ8	LPVAQsQK	KLPVAQSQKTKGD	1	0.00104351	Down
Q8CDA1_S123	Inpp5f	Q8CDA1	IIPsPDDSK	PEKIIPSPDDSKF	0.969	0.00016963	Up
Q8CFI0_S508	Nedd4l	Q8CFI0	DTLSNPQsPQPSPYNSPK	TLSNPQSPQPSPY	0.966	0.0331403	Down
Q8CFZ5_S546	Slc22a12	Q8CFZ5	VTHDTPDGsILMSTR	HDTPDGSILMSTR	0.966	0.0317123	Down
Q8CFZ5_T539	Slc22a12	Q8CFZ5	VtHDTPDGSILMSTR	QSVKKVTHDTPDG	0.955	0.00474065	Down
Q8CFZ5_T542	Slc22a12	Q8CFZ5	VTHDtPDGSILMSTR	KKVTHDTPDGSIL	0.966	0.00665548	Down
Q8CG76_S126	Akr7a2	Q8CG76	SLKPDsIR	KSLKPDSIRSQLE	0.963	0.0132751	Down
Q8CG76_S62	Akr7a2	Q8CG76	MDAsASAASVR	GRRMDASASAASV	0.965	0.00456888	Down
Q8CGB6_S1087	Tns2	Q8CGB6	HLPGSGQQPsPPAR	GSGQQPSPPARST	0.97	0.0153735	Down
Q8CGB6_T103	Tns2	Q8CGB6	IEHLGStK;RIEHLGStK	IEHLGSTKSLNHS	0.96	0.0039671	Up
Q8CH25_S311	Sltm	Q8CH25	KEDsVKGEPVEK	DGKKEDSVKGEPV	1	0.0402697	Down
Q8CHP0_S380	Zc3h3	Q8CHP0	ASsPSASSSSSFR	YKWKASSPSASSS	0.965	0.0206003	Down
Q8CHP6_S840	Phc3	Q8CHP6	RPsGPEGAAR	HRGRRPSGPEGAA	1	0.000843114	Down
Q8CHT0_S43	Aldh4a1	Q8CHT0	VTNEPILAFSQGsPER	LAFSQGSPERDAL	0.966	0.0392905	Down
Q8CI11_S505	Gnl3	Q8CI11	ELsPEQSTAGK;ELsPEQSTAGKPSDGSSALDR	EETRELSPEQSTA	0.969	0.0212072	Up
Q8CI11_S95	Gnl3	Q8CI11	KLEVsPGDEQSNVETR;LEVsPGDEQSNVETR	KRKLEVSPGDEQS	0.968	0.0343881	Up
Q8CI15_S225	Sphk1	Q8CI15	RPAsTLVQK	ASKRPASTLVQKG	0.964	0.000308829	Up
Q8CJF7_S1214	Ahctf1	Q8CJF7	TTPLAsPSLSPGR	RTTPLASPSLSPG	0.967	0.0202507	Down
Q8JZQ9_S79	Eif3b	Q8JZQ9	AKPAAQSEEETATSPAAsPTPQSAER;AKPAAQSEEETATsPAAsPTPQSAER;AKPAAQSEEEtATSPAAsPTPQSAER	ATSPAASPTPQSA	0.97	0.0334268	Up
Q8JZQ9_S88	Eif3b	Q8JZQ9	sPSQEPSAPGK	PQSAERSPSQEPS	0.97	0.0131296	Up
Q8K072_S152	Reep4	Q8K072	SFsMQDLR	GRLRSFSMQDLRS	0.968	0.00134117	Up
Q8K0L3_S142	Acsm2	Q8K0L3	sSDILYR	GTIQMRSSDILYR	0.966	0.0200922	Down
Q8K0L3_S187	Acsm2	Q8K0L3	LLVSENsR	LLVSENSREGWLN	0.965	0.00456605	Down
Q8K0V4_S299	Cnot3	Q8K0V4	STDSEVSQsPAK	DSEVSQSPAKNGS	0.968	0.00881301	Up
Q8K136_S182	Scnm1	Q8K136	ESAALLASAPMsPTK	LASAPMSPTKRRV	0.965	0.00144544	Up
Q8K199_S71	Cmc2	Q8K199	RLsDPPEEAGR	AMRRRLSDPPEEA	1	0.00152914	Down
Q8K1N2_S346	Phldb2	Q8K1N2	MLLASTsSDDFDR	MLLASTSSDDFDR	0.96	0.042509	Up
Q8K1T1_S238	Lrrc25	Q8K1T1	APDsPPSR	GPKAPDSPPSRFT	0.969	0.00219957	Up
Q8K296_S633	Mtmr3	Q8K296	RSsDPSLNEK;SsDPSLNEK	LASRRSSDPSLNE	0.965	0.0324069	Down
Q8K2W3_S15	Txndc11	Q8K2W3	GGGGGNNsEDAEDEGGGPK	GGGGNNSEDAEDE	1	0.0241067	Down
Q8K3G5_S59	Vrk3	Q8K3G5	DLNSSFETsPK	NSSFETSPKKVKC	0.968	0.00438688	Up
Q8K3I9_S388	Glcci1	Q8K3I9	DKDSGSSsPLPK;DSGSSsPLPK	KDSGSSSPLPKYA	0.964	0.0138175	Up
Q8K4J6_S487	Mrtfa	Q8K4J6	FGSTGsTPPVSPTPSER;FGSTGsTPPVsPTPSER	KFGSTGSTPPVSP	0.953	0.0276432	Up
Q8K4J6_S492	Mrtfa	Q8K4J6	FGSTGStPPVsPTPSER;FGSTGsTPPVsPTPSER	GSTPPVSPTPSER	0.961	0.00614511	Up
Q8K4R9_S328	Dlgap5	Q8K4R9	SYQVAPLsPR	YQVAPLSPRSANA	0.969	0.00152324	Up
Q8K4R9_S70	Dlgap5	Q8K4R9	ELGNIHETSQDLsPEK	ETSQDLSPEKASS	0.968	0.0154596	Up
Q8QZY2_S60	Glyctk	Q8QZY2	TLsLDPSGR	MLQRTLSLDPSGR	0.968	0.000970588	Down
Q8R081_S540	Hnrnpl	Q8R081	SsSGLLEWDSK	GKSERSSSGLLEW	0.922	0.0208477	Down
Q8R086_S124	Suox	Q8R086	FVDLHPGGPsK	LHPGGPSKLMLAA	1	0.00246198	Down
Q8R0Y6_S354	Aldh1l1	Q8R0Y6	SGAAsVDVVR	FKSGAASVDVVRL	0.968	0.00332359	Down
Q8R0Y6_S671	Aldh1l1	Q8R0Y6	KVsLELGGK	SNVKKVSLELGGK	1	0.0139888	Down
Q8R1F6_S593	Hid1	Q8R1F6	TGsQEGTSMEGSR	PLSRTGSQEGTSM	0.964	0.042635	Down
Q8R1U2_S217	Cgref1	Q8R1U2	VDTLsPEEEAR	GKVDTLSPEEEAR	0.968	0.00618343	Down
Q8R2U7_S399	Lrrc42	Q8R2U7	ESEQEQSsPQSAK	SEQEQSSPQSAKQ	0.958	0.00592246	Down
Q8R3N1_S96	Nop14	Q8R3N1	FGEYNSNIsPEEK	EYNSNISPEEKMM	0.969	0.023371	Up
Q8R464_S361	Cadm4	Q8R464	GSYLTHEAsGLDEQGEAR	YLTHEASGLDEQG	0.965	0.0452823	Down
Q8R4T9_S568	Slc14a2	Q8R4T9	ALsYITGEMK	RVSKALSYITGEM	0.966	0.00963391	Down
Q8R4T9_T549	Slc14a2	Q8R4T9	tSWIQSSMVAGGK	EANTARTSWIQSS	0.955	0.0451988	Down
Q8R5A3_S507	Apbb1ip	Q8R5A3	QGLGNHsPGATR	QGLGNHSPGATRE	0.969	0.00433038	Up
Q8VBT6_S484	Apobr	Q8VBT6	GQEETSGAPDLsPER	SGAPDLSPERVLS	0.97	0.00810471	Up
Q8VC69_S538	Slc22a6	Q8VC69	QMIPLQVsTQEK	MIPLQVSTQEKNG	0.954	0.0356086	Down
Q8VCF0_S383	Mavs	Q8VCF0	VTTGGNQTGPNsSIR	NQTGPNSSIRSLH	0.96	0.0392883	Down
Q8VCF0_S384	Mavs	Q8VCF0	VTTGGNQTGPNSsIR	QTGPNSSIRSLHS	0.965	0.000307124	Down
Q8VD12_S153	Znf385a	Q8VD12	PVSMENGLGPAPGsPEK	LGPAPGSPEKQPG	0.97	0.0122823	Up
Q8VDN2_S16	Atp1a1	Q8VDN2	DKYEPAAVsEHGDK;DKYEPAAVsEHGDKK;YEPAAVsEHGDK;YEPAAVsEHGDKK	YEPAAVSEHGDKK	0.971	0.0194019	Down
Q8VDN2_S222	Atp1a1	Q8VDN2	VDNSSLTGEsEPQTR	SSLTGESEPQTRS	0.961	8.26219e-05	Down
Q8VDN2_S40	Atp1a1	Q8VDN2	EVsMDDHK	ELKKEVSMDDHKL	1	0.0011739	Down
Q8VDN2_S454	Atp1a1	Q8VDN2	AVAGDASEsALLK	AGDASESALLKCI	0.963	0.00101839	Down
Q8VDN2_S47	Atp1a1	Q8VDN2	EVSMDDHKLsLDELHR;LsLDELHR	MDDHKLSLDELHR	1	0.00884414	Down
Q8VDN2_S484	Atp1a1	Q8VDN2	IVEIPFNsTNK	VEIPFNSTNKYQL	0.968	0.00189532	Down
Q8VDN2_S60	Atp1a1	Q8VDN2	KYGTDLsR	KYGTDLSRGLTPA	0.963	0.00307084	Down
Q8VDP3_S777	Mical1	Q8VDP3	VsPVPSPSQPAR;VsPVPsPSQPAR	PPVTRVSPVPSPS	0.972	0.00138207	Up
Q8VDP4_Y684	Ccar2	Q8VDP4	SVASNQSEMEySSLQDMPK	NQSEMEYSSLQDM	0.795	0.0114511	Down
Q8VHK1_S855	Caskin2	Q8VHK1	SQsFALR	GTPRSQSFALRAR	0.967	0.00791822	Down
Q8VHX6_S2234	Flnc	Q8VHX6	LGsFGSITR	GRERLGSFGSITR	0.97	0.00470433	Up
Q91VN4_S13	Chchd6	Q91VN4	RVsFEMDEEER	AEARRVSFEMDEE	1	0.0019275	Down
Q91WI7_S219	Itfg2	Q91WI7	DTGsPPASEEATGDSR	WNKDTGSPPASEE	0.959	0.011045	Down
Q91WM3_S470	Rrp9	Q91WM3	LPVsPVAGS;RLPVsPVAGS	LRRLPVSPVAGS*	0.97	2.55304e-05	Up
Q91WV7_S14	Slc3a1	Q91WV7	DPIQMsLK;RDPIQMsLK	RDPIQMSLKGCRT	1	0.00405398	Down
Q91X51_T439	Gorasp1	Q91X51	ASQAQAtPDPEPGL	ASQAQATPDPEPG	0.966	0.0140358	Up
Q91X85_S538	Flvcr2	Q91X85	VQEEEEEEEGsNTSK	EEEEEGSNTSKVP	0.961	0.00177473	Down
Q91XC0_S129	Ajuba	Q91XC0	LETTAPALsPR	TTAPALSPRSSFA	0.969	0.00133249	Up
Q91Z58_S984		Q91Z58	SFSSPPsPSYK	SFSSPPSPSYKRE	0.966	0.0103999	Down
Q91ZW3_S115	Smarca5	Q91ZW3	TPTsPLK	AQKTPTSPLKMKP	0.968	0.016702	Up
Q91ZX7_S4524	Lrp1	Q91ZX7	HSLAsTDEK;HsLAsTDEK;HsLAsTDEKR	SRHSLASTDEKRE	0.963	0.0198889	Up
Q921F2_S92	Tardbp	Q921F2	MDETDASsAVK	DETDASSAVKVKR	0.962	0.00344816	Down
Q921G6_S506	Lrch4	Q921G6	PNsFLFR	SIQRPNSFLFRSS	1	0.0416915	Down
Q921Y4_S440	Mfsd5	Q921Y4	VPsPTGEPYAPEL	AELRVPSPTGEPY	0.959	0.0259833	Down
Q922K9_S396	Frk	Q922K9	VDNEDIYEsK	NEDIYESKHEIKL	0.917	0.0124642	Down
Q922Q1_S185	Mtarc2	Q922Q1	LVQFDTsMK	LVQFDTSMKGRTT	0.961	0.0146959	Down
Q923B1_S520	Dbr1	Q923B1	RLsDEHEPEQR	FPLKRLSDEHEPE	1	0.000294043	Up
Q924K8_S516	Mta3	Q924K8	HAELSGsPLK	HAELSGSPLKSRS	0.967	0.00229793	Up
Q924Z5_S332	Tram2	Q924Z5	RVsAVPRPPAK;VsAVPRPPAK	SAKRRVSAVPRPP	1	0.00227056	Up
Q925H1_S1041	Trps1	Q925H1	sPQESTGDPGNSSSVSDGK	LHIQIKSPQESTG	0.958	0.0343595	Down
Q925H1_S90	Trps1	Q925H1	AGFNYEsPSK	AGFNYESPSKGGS	0.966	0.00811903	Up
Q99K30_S217	Eps8l2	Q99K30	QPGDsPQAK	QRQPGDSPQAKNR	1	0.00766256	Down
Q99KR3_S235	Lactb2	Q99KR3	sFTVTELR	RDNFEKSFTVTEL	0.97	0.0444052	Down
Q99L00_S111	Haus8	Q99L00	KAsWPDR	ILSRKASWPDREM	1	0.0286294	Up
Q99LB2_S221	Dhrs4	Q99LB2	FsSVLWEEK	LIKTRFSSVLWEE	0.963	0.0248895	Down
Q99LB2_S64	Dhrs4	Q99LB2	LAEDGAHVVVSsR	AHVVVSSRKQQNV	0.953	0.0469207	Down
Q99LG1_S114	Tmem51	Q99LG1	IQQQAGTVPHSQEEDsQEEEEDVSSR	HSQEEDSQEEEED	0.966	0.031611	Down
Q99MD9_S712	Nasp	Q99MD9	KPEEEsPR;KPEEEsPRK;RKPEEEsPR	RKPEEESPRKDDA	1	0.00526564	Up
Q99MQ1_S639	Bicc1	Q99MQ1	SPSHsGNAGDLK;sPSHsGNAGDLK	PRSPSHSGNAGDL	0.97	0.0131395	Up
Q99MZ6_S904	Myo7b	Q99MZ6	sIYDTVTDTAMVEK	HERKRKSIYDTVT	0.963	0.0423871	Down
Q99N50_S493	Sytl2	Q99N50	QGSEEEHsPVLK;QGsEEEHsPVLK	GSEEEHSPVLKTL	1	0.000983539	Up
Q99N69_S54	Lpxn	Q99N69	TLSSQGNTsPLK	SSQGNTSPLKVQL	0.968	0.00181822	Up
Q99PP2_S557	Znf318	Q99PP2	sFPDIEDEEK	QEKRRRSFPDIED	1	0.0176223	Up
Q9CQ36_T11	Pole4	Q9CQ36	AAAAAAGSGtPR	AAAGSGTPREEEA	0.965	0.0320583	Up
Q9CQ73_S154	Pkp2	Q9CQ73	LEISPDsSPER;LEIsPDsSPER;RLEISPDsSPER;RLEIsPDsSPER	LEISPDSSPERAH	0.946	0.00103195	Down
Q9CR86_S53	Carhsp1	Q9CR86	TFsATVR	RRTRTFSATVRAS	0.963	0.00134085	Up
Q9CSB4_S575	Pard3b	Q9CSB4	SMsMEGNIR	TLRRSMSMEGNIR	0.963	0.0207466	Down
Q9CSB4_S744	Pard3b	Q9CSB4	sSSLESLQTAVAEVR	TLGLKKSSSLESL	0.964	0.0395028	Down
Q9CXE2_S207	Bcl7a	Q9CXE2	LEASQQNsEEM	EASQQNSEEM***	0.965	0.00057914	Down
Q9CY58_S234	Serbp1	Q9CY58	DELTEsPK	KDELTESPKYIQK	0.971	0.00134195	Up
Q9CYA6_S503	Zcchc8	Q9CYA6	GTPPLTPSDsPQAR;GtPPLTPSDsPQAR	PLTPSDSPQARPA	0.959	0.00259781	Down
Q9CZH7_S118	Mxra7	Q9CZH7	YsPGQLR	AFSFKYSPGQLRG	0.953	0.0001019	Up
Q9CZH7_S79	Mxra7	Q9CZH7	VAEPEEsEAEEPAAEGR	VAEPEESEAEEPA	1	0.00138245	Up
Q9CZX9_S36	Emc4	Q9CZX9	GsGQGDSLYPVGYLDK	GRSDRGSGQGDSL	0.962	0.0326385	Down
Q9D032_T360	Ssbp3	Q9D032	NSPNNISGISNPPGtPR;NsPNNISGISNPPGtPR	ISNPPGTPRDDGE	0.967	0.0171506	Down
Q9D067_S262	Mdm1	Q9D067	GNSsLEMLTPVK	YLKGNSSLEMLTP	0.955	0.0315364	Up
Q9D077_T19	Mcm4	Q9D077	VtPTQSLR	SRRGRVTPTQSLR	0.971	0.000971286	Up
Q9D0J8_S5	Ptms	Q9D0J8	SEKsVEAAAELSAK	**MSEKSVEAAAE	0.953	0.00372769	Down
Q9D0S9_S52	Hint2	Q9D0S9	AAPGGAsPTIFSR	AAPGGASPTIFSR	0.947	0.000127849	Down
Q9D110_S8	Mthfs	Q9D110	AAVTVNsAK;AAVTVNsAKR	AAVTVNSAKRGLR	0.971	0.0017844	Down
Q9D1L0_S45	Chchd2	Q9D1L0	APAAQPPAAAAPSAVGsPAAAPR;RAPAAQPPAAAAPSAVGsPAAAPR	APSAVGSPAAAPR	0.969	0.020179	Down
Q9D279_S509	Misp	Q9D279	SQsSDLLER	RLQKSQSSDLLER	0.965	0.0241063	Up
Q9D279_S77	Misp	Q9D279	VFLGQQsPR	VFLGQQSPRSLYL	1	0.0390103	Up
Q9D2L9_S59	Fam111a	Q9D2L9	DQRPLsPR	RDQRPLSPRKTRQ	1	0.000114254	Up
Q9D4B1_S364	Sgms2	Q9D4B1	IGEDNEKsT	GEDNEKST*****	0.944	0.000782574	Down
Q9D4B1_T365	Sgms2	Q9D4B1	IGEDNEKSt	EDNEKST******	0.95	0.00913344	Down
Q9D6X5_S266	Slc52a3	Q9D6X5	DTEDTSsLGAPVSSPGK	DTEDTSSLGAPVS	0.97	0.000632732	Down
Q9D8E6_S295	Rpl4	Q9D8E6	ILKsPEIQR	LSRILKSPEIQRA	1	9.55381e-05	Up
Q9D8Y0_S74	Efhd2	Q9D8Y0	ADLNQGIGEPQsPSR	GIGEPQSPSRRVF	0.971	0.000233568	Up
Q9D8Y8_T147	Ing5	Q9D8Y8	RtSEEDTPK	RGRGRRTSEEDTP	0.919	0.0400988	Down
Q9DB77_S367	Uqcrc2	Q9DB77	AVAQGNLsSADVQAAK	VAQGNLSSADVQA	0.964	0.011064	Down
Q9DB77_S368	Uqcrc2	Q9DB77	AVAQGNLSsADVQAAK	AQGNLSSADVQAA	0.961	0.00187385	Down
Q9DBM2_S173	Ehhadh	Q9DBM2	sDPVEEAIK	LDVVVKSDPVEEA	1	0.0304909	Down
Q9DBM2_S340	Ehhadh	Q9DBM2	IITsTLEK	AKKIITSTLEKEA	0.968	0.0101482	Down
Q9DBM2_S608	Ehhadh	Q9DBM2	sISKEEILER	HHIKQRSISKEEI	0.969	0.0091942	Down
Q9DBM2_T339	Ehhadh	Q9DBM2	IItSTLEK	TAKKIITSTLEKE	0.966	0.0213922	Down
Q9DBM2_T341	Ehhadh	Q9DBM2	IITStLEK	KKIITSTLEKEAS	0.947	0.00385218	Down
Q9DBN4_S178	P33monox	Q9DBN4	HPASAQSTPSsTPHAsPK	AQSTPSSTPHASP	0.946	0.00372138	Down
Q9DBN4_S183	P33monox	Q9DBN4	HPASAQSTPSSTPHAsPK;HPASAQSTPSStPHAsPK;HPASAQSTPSsTPHAsPK;HPASAQSTPsSTPHAsPK;HPASAQStPSSTPHAsPK;HPAsAQSTPSSTPHAsPK	SSTPHASPKQKSR	1	0.00518479	Down
Q9DBN4_T175	P33monox	Q9DBN4	HPASAQStPSSTPHAsPK	PASAQSTPSSTPH	0.964	0.00983702	Down
Q9DCG6_S58	Pbld1	Q9DCG6	LQPTDsFTQSSR	KLQPTDSFTQSSR	0.962	0.000113256	Down
Q9EPC1_T3	Parva	Q9EPC1	AtSPQKsPLVPK	****MATSPQKSP	0.938	0.00519824	Up
Q9EPL9_T16	Acox3	Q9EPL9	DSALWSDtPK	SALWSDTPKGPLS	0.967	0.00975975	Down
Q9EPQ8_S612	Tcf20	Q9EPQ8	DEAAsPGAK	TRDEAASPGAKDT	1	0.0286514	Down
Q9EQ28_S306	Pold3	Q9EQ28	RVDLsDEEAK;VDLsDEEAK;VDLsDEEAKETEHLK	GKRVDLSDEEAKE	1	0.0225334	Up
Q9EQU5_S30	Set	Q9EQU5	SAsPGLPK	LEDKSASPGLPKG	0.971	0.00159875	Up
Q9ER64_S67	Osbpl5	Q9ER64	DEEPQTPGsATK	EPQTPGSATKVPL	0.959	0.00682496	Up
Q9ERT9_S67	Ppp1r1a	Q9ERT9	STLSMsPR	KSTLSMSPRQRKK	0.969	0.045752	Down
Q9ERU9_S1831	Ranbp2	Q9ERU9	ANTSsDLEK;ANTSsDLEKDDDAYK	EKANTSSDLEKDD	0.963	0.00483832	Down
Q9ERU9_S2113	Ranbp2	Q9ERU9	SALsPSKsPAK	SFKSALSPSKSPA	0.966	0.00225281	Up
Q9ERU9_S2117	Ranbp2	Q9ERU9	SALSPSKsPAK;SALsPSKsPAK	ALSPSKSPAKLNQ	0.967	0.00417171	Up
Q9ES52_S972	Inpp5d	Q9ES52	GEGPPTPPSQPPLsPK;GEGPPTPPsQPPLsPK;GEGPPtPPSQPPLsPK	PSQPPLSPKKFSS	0.97	0.0432939	Up
Q9ESX5_T485	Dkc1	Q9ESX5	TVLESGGEtGDGDNDTTK	LESGGETGDGDND	0.955	0.00749021	Down
Q9JID9_S106	Sh2b2	Q9JID9	sSEDVSAHAATK	TYGHSRSSEDVSA	0.964	0.00232033	Up
Q9JIK5_S218	Ddx21	Q9JIK5	EASGDAGEKsPR	GDAGEKSPRLKDG	0.969	0.00237479	Up
Q9JIS8_T983	Slc12a4	Q9JIS8	IQMtWTR	ADKIQMTWTRDKY	0.969	0.0180531	Up
Q9JIZ0_S143	Cml1	Q9JIZ0	LsVSSQHR	LQLFRLSVSSQHR	0.971	0.0236877	Up
Q9JJY4_S569	Ddx20	Q9JJY4	DSsPGSLPK	HQAKDSSPGSLPK	0.97	0.00777852	Up
Q9JLB4_T2533	Cubn	Q9JLB4	VNVtNEFKSSGNTMK	CSRVNVTNEFKSS	0.918	0.0186512	Down
Q9JLM7_S330	Dclk1	Q9JLM7	SGKsPSPSPTSPGSLR;SGKsPSPSPTsPGSLR;sPSPSPTSPGSLR;sPSPSPTsPGSLR	TPRSGKSPSPSPT	0.95	0.000237872	Up
Q9JLM7_S332	Dclk1	Q9JLM7	SPsPSPTSPGSLR;SPsPSPTsPGSLR	RSGKSPSPSPTSP	0.942	0.0253893	Up
Q9JLM7_S337	Dclk1	Q9JLM7	SGKsPSPSPTsPGSLR;SPSPSPTsPGSLR;SPsPSPTsPGSLR;sPSPSPTsPGSLR	PSPSPTSPGSLRK	0.948	8.02107e-06	Up
Q9JLQ0_S404	Cd2ap	Q9JLQ0	sPGAVYPK	ASNLLRSPGAVYP	0.971	0.00534339	Up
Q9JLQ0_S510	Cd2ap	Q9JLQ0	FNGGHsPTQSPEK;FNGGHsPTQsPEK;FNGGHsPtQSPEK	RFNGGHSPTQSPE	0.967	0.000431828	Up
Q9JM63_S338	Kcnj10	Q9JM63	VAsPSGLR	QVVKVASPSGLRD	0.971	0.00861398	Down
Q9JM63_S370	Kcnj10	Q9JM63	EGsALSVR;EGsALsVR	QAEKEGSALSVRI	1	0.000670263	Down
Q9JM96_S140	Cdc42ep4	Q9JM96	SLSSsPVK;SLSSsPVKK;sLSSsPVK;sLSSsPVKK	PKSLSSSPVKKAD	0.963	0.0125052	Up
Q9JMH9_S29	Myo18a	Q9JMH9	MsAAELR	EKKERMSAAELRS	1	0.0431446	Down
Q9QXD6_Y216	Fbp1	Q9QXD6	GNIYSLNEGyAK	YSLNEGYAKDFDP	0.971	0.0192463	Down
Q9QXE0_S4	Hacl1	Q9QXE0	PEsNSAEGSDR	***MPESNSAEGS	0.967	0.000569409	Down
Q9QXL1_S1217	Kif21b	Q9QXL1	GATDTsPLTR	RGATDTSPLTRRK	0.964	0.00325389	Up
Q9QXL2_S1241	Kif21a	Q9QXL2	KVPEPsPVTR;VPEPsPVTR	KKVPEPSPVTRRK	0.967	0.0403762	Down
Q9QXL2_S857	Kif21a	Q9QXL2	KLSSsESPAPDTGSSAASGEADTSR	TRKLSSSESPAPD	0.884	0.00263552	Down
Q9QXN5_S33	Miox	Q9QXN5	NYTsGPLLDR	SFRNYTSGPLLDR	0.967	0.0304734	Down
Q9QXT0_S115	Cnpy2	Q9QXT0	NGEsSELDLQGIR	VSRNGESSELDLQ	0.962	0.0101192	Down
Q9QXW9_S27	Slc7a8	Q9QXW9	NHPGSDTSPEAEAsSGGGGVALK	SPEAEASSGGGGV	0.9	0.0338203	Down
Q9QYB2_S512	Dach1	Q9QYB2	SSSVSSsPAR	SSSVSSSPARTES	0.96	0.00110292	Down
Q9QYB8_S696	Add2	Q9QYB8	TESVTSGPLSPEGsPSK	PLSPEGSPSKSPS	0.962	0.000790879	Down
Q9QYC7_S7	Ggcx	Q9QYC7	GsALVAPASDK	MAVHRGSALVAPA	0.971	0.00608185	Up
Q9QYF9_S331	Ndrg3	Q9QYF9	THsTSSSIGSGESPFSR;THsTSSsIGSGESPFSR	ARSRTHSTSSSIG	0.965	0.0391751	Down
Q9QYG0_S332	Ndrg2	Q9QYG0	SRTAsLTSAASIDGSR;SRTAsLtSAASIDGSR;TAsLTSAASIDGSR;TAsLTSAAsIDGSR	SRSRTASLTSAAS	0.968	0.0024452	Down
Q9QYR6_S1789	Map1a	Q9QYR6	VPSAPGQEsPVPDTK	SAPGQESPVPDTK	0.968	1.77785e-05	Up
Q9R0H0_S444	Acox1	Q9R0H0	IYDQVQsGK	IYDQVQSGKLVGG	0.97	0.0056698	Down
Q9R0L6_S952	Pcm1	Q9R0L6	sNRPVSADGNYRPLAK	TKTRWKSNRPVSA	0.94	0.00727091	Down
Q9R257_S111	Hebp1	Q9R257	IPNQFQGsPPAPSDESVK	PNQFQGSPPAPSD	0.965	0.0211585	Down
Q9R269_S1656	Ppl	Q9R269	sIVVIDPDTGR	ENHLRRSIVVIDP	0.972	0.0324363	Up
Q9WTQ5_S350	Akap12	Q9WTQ5	LsADYEK	TDQARLSADYEKV	0.972	0.00373453	Up
Q9WTQ5_S584	Akap12	Q9WTQ5	GPSEAPQEAEAEEGATsDGEK	AEEGATSDGEKKR	0.965	0.0255917	Up
Q9WU78_S108	Pdcd6ip	Q9WU78	GSLFGGsVK	GSLFGGSVKLALA	0.968	0.00950255	Down
Q9WU81_S267	Slc37a2	Q9WU81	EsNVDIAASSSK	PYSSRESNVDIAA	0.971	0.0306106	Up
Q9WVT6_S325	Ca14	Q9WVT6	KsVVFTSAR;sVVFTSAR	RLGNRKSVVFTSA	0.969	0.0240118	Down
Q9Z0H8_S295	Clip2	Q9Z0H8	IGFPSTsPAK	IGFPSTSPAKAKK	0.964	0.0194573	Up
Q9Z0M6_S806	Adgre5	Q9Z0M6	YTEFNSSTTGTGTsQTR	TTGTGTSQTRALR	0.967	0.000662916	Up
Q9Z0X1_S267	Aifm1	Q9Z0X1	SLsAIDR	GTPRSLSAIDRAG	0.847	0.000223721	Down
Q9Z1X4_S382	Ilf3	Q9Z1X4	RPMEEDGEEKsPSK	EDGEEKSPSKKKK	0.967	0.0438886	Up
Q9Z260_S215	Cldn8	Q9Z260	RsPSIYSK;sPSIYSK	FHAEKRSPSIYSK	0.97	0.00858789	Down
Q9Z266_S133	Snapin	Q9Z266	AMLDSGVYPPGsPSK	GVYPPGSPSK***	0.965	0.0351763	Up
Q9Z2A0_S38	Pdpk1	Q9Z2A0	SQTEPGSsPGIPSGVSR	QTEPGSSPGIPSG	0.963	0.0174489	Down
Q9Z2F6_S39	Bcl3	Q9Z2F6	PLRPAsPEPATTR	RPLRPASPEPATT	0.965	0.0312062	Down
Q9Z2I9_S279	Sucla2	Q9Z2I9	INFDsNSAYR	AKINFDSNSAYRQ	0.97	0.000255693	Down
Q9Z2J0_T21	Slc23a1	Q9Z2J0	QHEVVDSAGtSTR	VVDSAGTSTRDRQ	0.944	0.0373868	Down
Q9Z306_S539	Slc22a4	Q9Z306	STVsVDREESPK	GKKSTVSVDREES	0.965	0.000560862	Down
Q9Z306_S545	Slc22a4	Q9Z306	STVSVDREEsPK	SVDREESPKVLIT	0.967	0.00897188	Down

## Sheet: IRI_7d.vs.Sham
Protein.Position	Gene	Protein	Peptide	window	Best.Localized.Probability	ttestPvalue	threshold
A0A087WNW8_S662	Clasp1	A0A087WNW8	QsSGSTTNVASTPSDSR;RQsSGSTTNVASTPSDSR	IRTRRQSSGSTTN	0.95	0.000164379	Up
A0A087WNW8_S688	Clasp1	A0A087WNW8	VVSQsQPGSR	AKVVSQSQPGSRS	0.965	0.00130382	Up
A0A087WP24_S27	Abhd14b	A0A087WP24	ETRPGsGQPVR	RETRPGSGQPVRF	0.963	0.0113383	Down
A0A088DEG1_S74	Shank3	A0A088DEG1	sKSMTAELEELEK	TTLTLRSKSMTAE	0.935	0.0488862	Down
A0A0R4J112_T531	Eif4g3	A0A0R4J112	tPDEVLEAEAEPK	TKEQTRTPDEVLE	1	0.0251626	Up
A0A0R4J1V0_S492	Pdzk1	A0A0R4J1V0	GETSAEsEHDAHPAK;GETsAEsEHDAHPAK;GEtSAEsEHDAHPAK	GETSAESEHDAHP	0.971	0.00366332	Down
A0A0R4J1V0_S511	Pdzk1	A0A0R4J1V0	TLSTASHSsSNSEDTEM;TLSTASHSsSNsEDTEM;TLSTASHSssNSEDTEM;TLSTASHssSNSEDTEM;TLSTAsHSsSNSEDTEM	STASHSSSNSEDT	0.959	0.0169871	Down
A0A0R4J1V0_S514	Pdzk1	A0A0R4J1V0	TLSTASHSSSNsEDTEM;TLSTASHSSsNsEDTEM;TLSTASHSsSNsEDTEM;TLSTASHsSSNsEDTEM;tLSTASHSSSNsEDTEM	SHSSSNSEDTEM*	0.951	0.0302697	Down
A0A0R4J293_S23	Tgm1	A0A0R4J293	SPWQPPTTPsPEPEPVPEPDR;SPWQPPTTPsPEPEPVPEPDRR	QPPTTPSPEPEPV	0.965	0.0449822	Down
A0A0R4J2A7_S290	Ccser2	A0A0R4J2A7	PSSSsPQLTVDVVK	ERPSSSSPQLTVD	0.955	0.0425028	Down
A0A0U1RP81_S171	Immt	A0A0U1RP81	STsETTALAK	NEGKSTSETTALA	0.963	0.0063295	Down
A0A0U1RPA0_S461	Plekha7	A0A0U1RPA0	HGSPTAPIGAGsPEFTEQGR;HGSPtAPIGAGsPEFTEQGR;HGsPTAPIGAGsPEFTEQGR	APIGAGSPEFTEQ	0.97	0.0353746	Down
A0A0U1RPA0_S472	Plekha7	A0A0U1RPA0	SRsLLEVPR;sLLEVPR	EQGRSRSLLEVPR	1	0.0283111	Down
A0A0U1RPA0_S528	Plekha7	A0A0U1RPA0	SVDISLGGsPR	DISLGGSPRKARG	0.97	0.00263537	Down
A0A1B0GRJ0_S346	Rab11fip1	A0A1B0GRJ0	ESSPSNSPsPQGFR	SPSNSPSPQGFRR	0.967	0.0445205	Down
A0A1B0GRJ0_S358	Rab11fip1	A0A1B0GRJ0	HLFSsTENLAAR	RKHLFSSTENLAA	0.965	0.0023307	Down
A0A1B0GRX5_T232	Ssbp4	A0A1B0GRX5	NSPGAVGGLSNAPGtPR	LSNAPGTPRDDGE	0.933	0.00237825	Down
A0A1D5RLD1_S1044	Myo9b	A0A1D5RLD1	sFSQMVSEK	GHLQRRSFSQMVS	0.965	0.0218437	Up
A0A1D5RLD1_S1219	Myo9b	A0A1D5RLD1	QAQVVGDPPGsPSPVQR	VGDPPGSPSPVQR	0.969	0.0137227	Up
A0A1D5RLD1_S1265	Myo9b	A0A1D5RLD1	AQDKPEsPSGSTQIQR	AQDKPESPSGSTQ	0.969	0.00580154	Up
A0A1D5RLV1_S278	Epb41	A0A1D5RLV1	SLDGAAAESTDRsPR	AESTDRSPRPTSA	0.962	0.00732389	Down
A0A1D5RLV1_S336	Epb41	A0A1D5RLV1	DLDKsQEEIK;DLDKsQEEIKK	WKDLDKSQEEIKK	1	0.00198633	Down
A0A1D5RMM8_S261	Pxn	A0A1D5RMM8	ISASsATR;IsASsATR	TRISASSATRELD	0.962	0.00108046	Down
A0A1L1SQP8_S9	Fxyd2	A0A1L1SQP8	WYLGGsAK	RWYLGGSAKGTEN	0.969	0.00259483	Down
A0A1L1STC6_S8204	Syne1	A0A1L1STC6	LPLPDDHDLsDR	PDDHDLSDRELDL	1	0.0427206	Down
A0A1L7NR37_S388	Sorbs2	A0A1L7NR37	PsSSASMAGDFR;SLERPsSSAsMAGDFR	RSLERPSSSASMA	0.948	0.0406511	Up
A0A1Y7VLJ5_T350	Gpr137b	A0A1Y7VLJ5	tSPSLPR	QGLQGRTSPSLPR	0.955	0.00330085	Down
A0A286YD84_S475	Epb41l3	A0A286YD84	VESTsVGSISPGGAK	VRVESTSVGSISP	0.967	0.00315159	Down
A0A286YD84_T222	Epb41l3	A0A286YD84	AEEAtPVTALR;KAEEAtPVTALR	KKAEEATPVTALR	0.971	0.0154309	Down
A0A2L2P590_S629	Dlg2	A0A2L2P590	EQSEQETsDPER	QSEQETSDPERGQ	0.945	0.0213529	Down
A0A2R8VK72_S167	Mettl7a1	A0A2R8VK72	TIEQASFsK	IEQASFSKLKLQH	0.967	0.0184224	Down
A0A2X0U4H9_S673	ARHGAP6	A0A2X0U4H9	ASSGDISPYDNNsPVLSER	SPYDNNSPVLSER	0.968	0.0124384	Down
A0A4P3APB9_S12	Mapkapk2	A0A4P3APB9	GGAAGSsPEQTSPPGGAWR;GGAAGSsPEQTsPPGGAWR	GGAAGSSPEQTSP	0.96	0.000884236	Up
A0A571BEF4_S644	Sh3d19	A0A571BEF4	SSsDMDLQK	PFNRSSSDMDLQK	0.965	0.00905678	Up
A0A571BEH9_S31	Arhgef28	A0A571BEH9	DRsFDGLK	ASKKDRSFDGLKK	1	0.0353428	Down
A0A571BEL3_S500	Zfp469	A0A571BEL3	SSPGQPSSsPR	PGQPSSSPRLLAY	0.96	0.0245115	Down
A0A5F8MPH5_S1714	Sytl2	A0A5F8MPH5	sLEDIPSDSSNQAK	RKLPSKSLEDIPS	0.97	0.0123547	Up
A0A5H1ZRL1_S374	Spire1	A0A5H1ZRL1	LRPVsPEEIR	RKLRPVSPEEIRR	1	0.025578	Down
A0A668KLB7_S39	Clic5	A0A668KLB7	VHEDsENDLYATR	DRVHEDSENDLYA	0.97	0.00365292	Down
A0A668KM61_S271	Slc4a4	A0A668KM61	TPsVGWLSSPAMTHR	RVRRTPSVGWLSS	0.965	0.0481111	Down
A0A7N9VR94_S286	Ahnak2	A0A7N9VR94	DMsPTSTDTEVHR	RETRDMSPTSTDT	0.967	2.72151e-05	Up
A2A6J4_S235	Lsp1	A2A6J4	QPsIELPSMAVASTK	KLSRQPSIELPSM	0.971	0.0141316	Up
A2A7B5_S775	Prdm2	A2A7B5	sDSPAWSLSGR	PKLESRSDSPAWS	0.966	0.00662193	Down
A2AAE1_T3565	Bltp1	A2AAE1	LGASEGtINQEIQR	LGASEGTINQEIQ	0.932	0.0116963	Down
A2AJI0_S401	Map7d1	A2AJI0	KPGAGGsPALAR	KPGAGGSPALARR	1	0.0069375	Up
A2ALS5_S515	Rap1gap	A2ALS5	REsPPAGQK	VQEKRESPPAGQK	1	0.0229897	Down
A2ALS5_S542	Rap1gap	A2ALS5	SENSSTQSsPEMPTTK	NSSTQSSPEMPTT	0.964	0.00109934	Down
A2APB8_S737	Tpx2	A2APB8	SSELPLTVPVsPK	PLTVPVSPKFSTR	0.968	0.0484235	Down
A2ARV4_S4464	Lrp2	A2ARV4	LPsLSSLAK	SLPKLPSLSSLAK	0.97	0.0154968	Down
A2ARV4_S4635	Lrp2	A2ARV4	RsSTPGYTATEDTFK;sSTPGYTATEDTFK	AKASKRSSTPGYT	0.957	0.0237906	Down
A2ARV4_S4658	Lrp2	A2ARV4	DTANLVKEDsDV	NLVKEDSDV****	0.971	0.0141338	Down
A2ARV4_T4637	Lrp2	A2ARV4	RSStPGYTATEDTFK;RSstPGYTATEDTFK;SStPGYTATEDTFK	ASKRSSTPGYTAT	0.968	0.0146809	Down
A2ATK9_S849	Fam171a1	A2ATK9	RTsDVPLEPLAsPNQR;TSDVPLEPLAsPNQR	PLEPLASPNQRRS	0.969	0.00631043	Down
A2AUK5_S510	Epb41l1	A2AUK5	HQAsINELK;HQAsINELKR	LLKHQASINELKR	1	0.0312812	Down
A2AVA0_S52	Svep1	A2AVA0	LAVPPAsSEEEAAGSK	LAVPPASSEEEAA	0.957	0.00102696	Up
A2BHP1_S24	Lmo2	A2BHP1	GGASsPAERPSK	ERGGASSPAERPS	0.954	0.0116703	Down
A2TJV2_S87	Palm3	A2TJV2	DPQsPEGQAQAR	ASKDPQSPEGQAQ	1	0.00468317	Down
A6H8H2_S720	Dennd4c	A6H8H2	LFDsPQK	DLKLFDSPQKLKL	1	0.0203248	Down
A7UAK5_S490	Pfkfb3	A7UAK5	RNsVTPLASPEPTK;RNsVTPLAsPEPTK	PLMRRNSVTPLAS	0.949	0.0150978	Down
A8DUK4_S13	Hbb-bs	A8DUK4	AAVsGLWGK	AEKAAVSGLWGKV	1	0.0445661	Down
B1AR17_S1653	Chd3	B1AR17	MEAEVDSPsPAPSLGER	AEVDSPSPAPSLG	0.963	0.00933439	Down
B1ATI9_S312	Gas7	B1ATI9	sTQAGDDLMR	KKARRKSTQAGDD	0.961	0.0108533	Up
B1ATI9_S88	Gas7	B1ATI9	sTGDSQNLGSSSPGR	HMSLRKSTGDSQN	0.964	0.00738964	Up
B1ATI9_S99	Gas7	B1ATI9	STGDSQNLGSSsPGR	QNLGSSSPGRKQS	0.966	0.0108821	Up
B1AZ14_S1182	Cobll1	B1AZ14	QsSLTFQSSDPEHVR	FTLKRQSSLTFQS	0.965	0.0235692	Down
B1AZ14_S1183	Cobll1	B1AZ14	QSsLTFQSSDPEHVR	TLKRQSSLTFQSS	0.966	0.00399169	Down
B1AZ14_S24	Cobll1	B1AZ14	TPAMQPAGsAGR	AMQPAGSAGRKTK	0.97	0.00375162	Down
B1AZ14_S364	Cobll1	B1AZ14	TGSLQLSSTSIGTSsLK;TGsLQLSSTSIGTSsLKR;tGSLQLSSTSIGTSsLKR	TSIGTSSLKRTKR	0.958	0.0266781	Down
B1AZ14_S634	Cobll1	B1AZ14	ENHLTAsPGPDQK	ENHLTASPGPDQK	0.968	0.0151091	Down
B1AZI6_S1393	Thoc2	B1AZI6	TPVSGSLKsPVPR	VSGSLKSPVPRSD	0.875	0.0163703	Down
B1AZP2_S683	Dlgap4	B1AZP2	EEPsPATK;EEPsPAtK	VPKEEPSPATKFQ	1	0.00616577	Up
B1AZP2_T686	Dlgap4	B1AZP2	EEPsPAtK	EEPSPATKFQSIG	1	0.00675292	Up
B2RRF0_S835	Ptprk	B2RRF0	YENHsATAESSR	PRYENHSATAESS	0.965	0.0237907	Down
B2RWW2_S2655	Golgb1	B2RWW2	KVsEIEDQLK;KVsEIEDQLKK	EATRKVSEIEDQL	1	0.0499965	Down
B2RXC2_S42	Itpkb	B2RXC2	AALsPGSVFSPGR	SGRAALSPGSVFS	0.969	0.0160801	Down
B2RXQ2_S692	Ppfia1	B2RXQ2	VGSGsLDNLGR	SRVGSGSLDNLGR	0.961	0.004179	Up
B2RY03_S596	Synpo2	B2RY03	PFLGSMNQPAAPFsPTR	QPAAPFSPTRSVT	0.958	0.0340486	Down
B2RY79_S20	Dock9	B2RY79	ALsKPGTAAELR	KFTRALSKPGTAA	0.969	0.0409609	Down
B2RY79_S31	Dock9	B2RY79	QsVSEVVR	AAELRQSVSEVVR	0.968	0.0159447	Down
B2RY79_S924	Dock9	B2RY79	AEPYVAsEYK	AEPYVASEYKTVH	0.968	0.0192019	Down
B7ZNY3_S849	Pard3	B7ZNY3	SKsMDLGSSPSR;sMDLGSSPSR	KTRKSKSMDLGSS	0.971	0.0491295	Up
D3YUJ3_S352	Ccnyl1	D3YUJ3	SLsADNFIGIQR	AMRRSLSADNFIG	0.953	0.0486623	Down
D3YUP5_S99	Exoc3l2	D3YUP5	RsSADFGLLNR	APGIRRSSADFGL	0.944	0.00033791	Down
D3YUS5_S145	Rasal2	D3YUS5	sISGTSTSEKPNSMDTANTSPFK	RSPRRRSISGTST	0.966	0.0207662	Down
D3Z5K8_S1699	Shank2	D3Z5K8	APsPVVSPTELSK;RAPsPVVSPTELSK;RAPsPVVsPTELSK	GPRRAPSPVVSPT	0.968	0.00758429	Down
D3Z6Q9_S443	Bin2	D3Z6Q9	AsPDASSNPEPAETR	LCSPRASPDASSN	0.969	0.00772999	Up
D6RIL1_S129	Nr3c2	D6RIL1	DAEYTYDQQNQQGSLsPAK	NQQGSLSPAKIYQ	0.965	0.0304468	Down
E1AWU4_S213	Slc4a4	E1AWU4	NLTSSsLNDISDK;NLTSSsLNDISDKPEK;NLTSSsLNDIsDKPEK;NLTSssLNDISDKPEK;NLtSSsLNDISDKPEK	RNLTSSSLNDISD	0.97	0.00808227	Down
E1AWU4_S292	Slc4a4	E1AWU4	sYHEIGR	PKGKAKSYHEIGR	0.967	0.00986296	Down
E1AWU4_S356	Slc4a4	E1AWU4	SLPSsDKR	PKSLPSSDKRKNM	0.963	0.0499641	Down
E2JF22_S758	Piezo1	E2JF22	EDGQsMDGPHQATQVPEGTASK	FREDGQSMDGPHQ	0.968	0.00955232	Up
E3VWA1_S191	Slc4a4	E3VWA1	TVSSAsSPAMTHR;TVsSAsSPAMTHR	KTVSSASSPAMTH	0.955	0.0206397	Down
E3VWA1_S192	Slc4a4	E3VWA1	TVSSASsPAMTHR;TVsSASsPAMTHR	TVSSASSPAMTHR	0.935	0.0255587	Down
E3VWA1_S2	Slc4a4	E3VWA1	sTENVEGK;sTENVEGKPNNLGER;stENVEGKPNNLGER	*****MSTENVEG	1	0.0149171	Down
E3VWA1_S21	Slc4a4	E3VWA1	ARssTFLR	ERGRARSSTFLRV	0.966	0.00343839	Down
E3VWA1_S22	Slc4a4	E3VWA1	ARssTFLR	RGRARSSTFLRVF	0.966	0.00343839	Down
E9PUF7_T429	Arhgef1	E9PUF7	AtPEPGDDGEPGR;RAtPEPGDDGEPGR	GPTRRATPEPGDD	1	0.0179052	Up
E9PUR0_S1669	Ankhd1	E9PUR0	SLPLSsPTMK	KSLPLSSPTMKLN	0.953	0.00215756	Down
E9PVX6_S2980	Mki67	E9PVX6	HVsPEPVK	SSKRHVSPEPVKM	1	0.0276027	Up
E9PWE8_S635	Dpysl3	E9PWE8	GsPTRPNPPVR	AGSTRGSPTRPNP	0.972	2.34676e-05	Up
E9PXX9_S43	Slc28a1	E9PXX9	HSsLPEGGGSR	LPHRHSSLPEGGG	0.96	0.0151909	Down
E9PXX9_S50	Slc28a1	E9PXX9	HSSLPEGGGsR	LPEGGGSRSKAVW	0.969	0.00420958	Down
E9PYK3_S1683	Parp4	E9PYK3	FSQGPNNISFsPK	PNNISFSPKAPEM	0.967	0.0351787	Down
E9PYY6_S471	Mfsd4b5	E9PYY6	TLLSsFR	QKTLLSSFRLIKE	0.948	0.0119139	Down
E9PZF0_S235	Gm20390	E9PZF0	NIIHGsDSVESAEK	RNIIHGSDSVESA	0.968	0.0266369	Down
E9PZF0_S237	Gm20390	E9PZF0	NIIHGSDsVESAEK	IIHGSDSVESAEK	0.958	0.0471517	Down
E9Q0S6_S1363	Tns1	E9Q0S6	AVNPTMAAPGsPSLSHR	TMAAPGSPSLSHR	0.969	0.0324818	Down
E9Q0S6_S604	Tns1	E9Q0S6	TDEPVSGATTAPAALsPQEK;TDKTDEPVSGATTAPAALsPQEK	TAPAALSPQEKKE	0.969	0.0137832	Up
E9Q394_S2531	Akap13	E9Q394	PSsLIEQEK;SAsRPSsLIEQEK	SASRPSSLIEQEK	0.962	0.0149358	Up
E9Q3E2_S118	Synpo	E9Q3E2	VMTASGSSsPVPR	TASGSSSPVPRVA	0.965	0.00227249	Up
E9Q3E2_S134	Synpo	E9Q3E2	STsFTENDLK	ALGRSTSFTENDL	0.969	0.00245431	Up
E9Q3E2_S230	Synpo	E9Q3E2	HPSPQsPSR	KHPSPQSPSRGVA	0.966	0.00319998	Up
E9Q3E2_S805	Synpo	E9Q3E2	PSLYALsPVK	PSLYALSPVKEPA	0.966	0.0158125	Down
E9Q3R9_S411	Zbtb21	E9Q3R9	SFsASQSTDR	HRLRSFSASQSTD	0.968	0.010074	Up
E9Q557_S22	Dsp	E9Q557	AEsGPDLR	RMTRAESGPDLRY	1	0.0148431	Up
E9Q557_S2221	Dsp	E9Q557	SMsFQGIR	VQKRSMSFQGIRQ	0.969	0.0083892	Up
E9Q5C9_S646	Nolc1	E9Q5C9	VADNsFDAK	SRVADNSFDAKRG	1	0.0425468	Down
E9Q616_S116	Ahnak	E9Q616	SSEVVLsGDDEDYQR	SSEVVLSGDDEDY	0.969	0.00667898	Up
E9Q616_S211	Ahnak	E9Q616	LPsGSGPASPTTGSAVDIR;LPsGSGPAsPTTGSAVDIR;LPsGsGPASPTTGSAVDIR	TVIRLPSGSGPAS	0.965	0.0255385	Up
E9Q616_S217	Ahnak	E9Q616	LPSGSGPAsPTTGSAVDIR;LPSGsGPAsPTTGSAVDIR;LPsGSGPAsPTTGSAVDIR	SGSGPASPTTGSA	0.965	0.0165521	Up
E9Q616_S2985	Ahnak	E9Q616	GPSLDIKsPK	PSLDIKSPKLDVN	0.968	0.0388782	Down
E9Q616_S5504	Ahnak	E9Q616	GGVTGsPEASISGSK	KGGVTGSPEASIS	0.969	0.000229986	Up
E9Q616_S5553	Ahnak	E9Q616	HRsNsFSDER;sNSFSDER	KKPRHRSNSFSDE	0.969	0.00393514	Up
E9Q616_S5607	Ahnak	E9Q616	GHYEVTGsDDEAGK	HYEVTGSDDEAGK	0.971	0.000227706	Up
E9Q6P5_S160	Ttc7b	E9Q6P5	LPVSSsTSNLHVDR	KLPVSSSTSNLHV	0.967	0.0397199	Down
E9Q6P5_S678	Ttc7b	E9Q6P5	VEQALSEVASsLQSSAPK	LSEVASSLQSSAP	0.958	0.0459242	Up
E9Q6Q8_S276	Tbc1d4	E9Q6Q8	ADGTVNsPR	ADGTVNSPRALPS	0.967	0.0211846	Down
E9Q6R7_S2213	Utrn	E9Q6R7	VVLVSSAsDAPLR	VLVSSASDAPLRG	0.964	0.00242351	Down
E9Q7S1_S1358	Zfp106	E9Q7S1	ATHVPENsDTEQDVFTAK	THVPENSDTEQDV	0.96	0.0125915	Down
E9Q8T1_S1904	Tacc2	E9Q8T1	SSEsVEGSPFR	GPRSSESVEGSPF	0.957	0.000198279	Down
E9Q9V3_T1210	Ncor2	E9Q9V3	EGtPPPPPPPR;REGtPPPPPPPR	LLKREGTPPPPPP	1	0.0263227	Up
E9Q9X1_S236	Dst	E9Q9X1	LLDPEDVDVsSPDEK	PEDVDVSSPDEKS	0.922	0.000572241	Down
E9QNA7_S262	Sorbs1	E9QNA7	sPLSVPR	FSDDTKSPLSVPR	0.969	0.0173329	Down
F6SH61_S329	Spag9	F6SH61	AKDDDDsDIPTAQR	AKDDDDSDIPTAQ	0.967	0.00236281	Down
F6SH61_S87	Spag9	F6SH61	VSHsPEPLK	SLKVSHSPEPLKA	0.966	0.0040961	Down
F6SH61_T62	Spag9	F6SH61	GGEtPGSEQWK	TQKGGETPGSEQW	0.967	0.0011	Down
F6TFN2_S303	Lmo7	F6TFN2	EDSVVAETQLASHsPEEQR	TQLASHSPEEQRL	0.963	0.0408321	Down
F6VSK8_S658	Itga6	F6VSK8	AEIHTQPsDK;AEIHTQPsDKER	EIHTQPSDKERLT	0.97	0.0393506	Up
F7AMS7_S641	Mink1	F7AMS7	LDSSPVLsPGNK	DSSPVLSPGNKAK	0.952	0.00549893	Up
F8VPU2_S373	Farp1	F8VPU2	sLVSQPTAPNSEVPK	KIHSTRSLVSQPT	0.969	0.0142274	Up
G3X939_S550	Slc9a3	G3X939	GsLAFIR;RGsLAFIR	EGERRGSLAFIRS	1	0.0395859	Down
G3X9G9_S218	Mettl7a3	G3X9G9	AIEQANFsK	IEQANFSKLNLQH	1	0.000745553	Down
G4V4Z2_S530	gag	G4V4Z2	PQTsLLTLGD	GPRPQTSLLTLGD	0.952	0.0261281	Down
G5E829_S1137	Atp2b1	G5E829	SSLYEGLEKPEsR	GLEKPESRSSIHN	0.969	0.0287389	Down
G5E829_S1178	Atp2b1	G5E829	NSsPPPSPNK;NSsPPPsPNK;RNssPPPSPNK	PTKRNSSPPPSPN	0.966	0.00582934	Down
G5E8K5_S1451	Ank3	G5E8K5	QsFASLALR;RQsFASLALR	KADRRQSFASLAL	0.971	0.020939	Down
H3BJX8_S1129	Arhgef2	H3BJX8	EAQELGsPEDR	EAQELGSPEDRLQ	1	0.00287833	Up
H3BL37_S1164	Tcof1	H3BL37	STSSsPAPTQTLPNSITQR	KKSTSSSPAPTQT	0.948	0.00594712	Down
I7HPW8_S2172	Myo15b	I7HPW8	LEPSLsIQEK	RLEPSLSIQEKQG	0.962	0.00221415	Down
K4DI61_S11	Phf10	K4DI61	AAAGPGAALsPGR;MAAAGPGAALsPGR	GPGAALSPGRCDS	1	0.0472484	Up
O08539_S298	Bin1	O08539	SPsPPPDGSPAATPEIR;SPsPPPDGsPAATPEIR	KGNKSPSPPPDGS	0.967	0.0012962	Up
O08580_S22	Esrra	O08580	AEPASPDsPK	EPASPDSPKGSSE	0.962	0.0120053	Down
O09174_S59	Amacr	O09174	sQGVTVLR	ALDLKRSQGVTVL	0.972	0.000475617	Down
O35161_S2904	Celsr1	O35161	VsVELHR	KVETKVSVELHRQ	1	0.0480168	Down
O35316_S600	Slc6a6	O35316	EGATPFHsR	GATPFHSRVTLMN	0.968	0.0270782	Down
O35382_S32	Exoc4	O35382	TLsTSDDVEDR	SVIRTLSTSDDVE	0.966	0.00936449	Up
O35409_S10	Folh1	O35409	DsAEVLGHR	ALQDRDSAEVLGH	1	0.0436364	Down
O35488_S528	Slc27a2	O35488	IGMAsLK	GRIGMASLKIKEN	1	0.0218895	Down
O35601_S222	Fyb1	O35601	GsPVQLGAK	VPVQKGSPVQLGA	1	0.00474172	Up
O35607_S863	Bmpr2	O35607	LNINSsPDEHEPLLR	RLNINSSPDEHEP	0.956	0.00771826	Down
O35613_S515	Daxx	O35613	NsEPAEGLR;RNsEPAEGLR	FFHRRNSEPAEGL	1	2.92675e-05	Up
O35671_S41	Itgb1bp1	O35671	SSTVAsLDTDSTK	RSSTVASLDTDST	0.969	0.0321367	Up
O35691_S450	Pnn	O35691	ENINsQEVEK	GKENINSQEVEKE	1	0.0186144	Down
O35711_T516	Ppfibp2	O35711	tQSGNFNTDAPGMAEFR	WGKIRRTQSGNFN	0.953	0.00782408	Up
O35930_S711	Gp1ba	O35930	RPsALsQGR	VAGRRPSALSQGR	1	0.0411514	Down
O35930_S714	Gp1ba	O35930	RPsALsQGR	RRPSALSQGRGQD	1	0.0411514	Down
O54774_T758	Ap3d1	O54774	HSSLPtEsDEDIAPAQR	RHSSLPTESDEDI	0.962	0.0196388	Down
O54824_S917	Il16	O54824	DPGLPEsPPPGQR;DPGLPEsPPPGQRPSTK	DPGLPESPPPGQR	1	0.0481293	Up
O54916_S475	Reps1	O54916	TSsDHTNPTSPLLVK;TSsDHTNPTsPLLVK	ELKRTSSDHTNPT	0.961	0.00128798	Up
O54967_S772	Tnk2	O54967	VELsPAPSGEEETSR	RPRVELSPAPSGE	0.969	0.0381295	Up
O55003_S48	Bnip3	O55003	ILLDAQHEsGR	LDAQHESGRSSSK	1	0.00635088	Down
O55003_S79	Bnip3	O55003	AEIDSHsFGEK	AEIDSHSFGEKNS	0.97	0.00890233	Down
O55003_T66	Bnip3	O55003	SQtPQDTNR	SPPRSQTPQDTNR	0.968	0.0359421	Down
O55022_T74	Pgrmc1	O55022	DFtPAELR;RDFtPAELR	LKRRDFTPAELRR	1	0.0108643	Down
O55028_S31	Bckdk	O55028	sTSATDTHHVELAR	LSLRARSTSATDT	0.97	0.00617237	Down
O55106_S259	Strn	O55106	sVIDTSTIVR	TDGRAKSVIDTST	0.967	0.0149045	Down
O55111_S718	Dsg2	O55111	GQHELsEVDGR	KGQHELSEVDGRW	1	0.000298099	Up
O55137_S56	Acot1	O55137	ADsHGELDLAR	ARYRADSHGELDL	1	0.000332044	Down
O55176_S32	Pja1	O55176	SRsPFASTR;sPFASTR	QSKRSRSPFASTR	0.97	0.00137589	Down
O70303_S17	Cideb	O70303	SVsTVSSELSR	GLLRSVSTVSSEL	0.964	0.0356797	Down
O70318_T745	Epb41l2	O70318	VtEGTIR	QPHHRVTEGTIRE	0.97	0.00149773	Up
O70469_S124	Dok2	O70469	KGsPGLEEK	PGQRKGSPGLEEK	1	0.0174941	Up
O88338_S823	Cdh16	O88338	DLDQPADsVPLK;KDLDQPADsVPLK	LDQPADSVPLKAA	1	0.00840548	Down
O88343_S245	Slc4a4	O88343	MFSNPDNGsPAMTHR	SNPDNGSPAMTHR	0.97	0.0343561	Down
O88502_S452	Pde8a	O88502	FsGNEYILATK;RFsGNEYILATK	DGLRRFSGNEYIL	0.968	0.00244135	Down
O88508_S102	Dnmt3a	O88508	SEPQPEEGsPAAGQK	PQPEEGSPAAGQK	0.97	0.000844841	Up
O88623_S397	Usp2	O88623	AsPETLDHLPDEEK	AARPKASPETLDH	0.97	0.0292961	Down
O88667_S39	Rrad	O88667	RsMPVDER;sMPVDER	PPLHRRSMPVDER	1	0.0202041	Up
O88844_T311	Idh1	O88844	TVEAEAAHGtVTR	AEAAHGTVTRHYR	0.942	0.00548816	Down
O88909_S527	Slc22a8	O88909	AsQTIPLK;QEPEAEKAsQTIPLK	PEAEKASQTIPLK	0.969	0.00892084	Down
O89032_S1029	Sh3pxd2a	O89032	AAsQGSESPLLPTQR	LAERAASQGSESP	0.967	0.00600247	Up
O89053_T418	Coro1a	O89053	AtPEPSGTPSSDTVSR;RAtPEPSGTPSSDTVSR	SARRRATPEPSGT	0.97	0.0134975	Up
O89090_S7	Sp1	O89090	SDQDHsMDEVTAVVK	MSDQDHSMDEVTA	0.964	0.00331275	Up
P00520_S909	Abl1	P00520	PAQsPSQEAGEAGGPTK	AGKPAQSPSQEAG	0.961	0.00735566	Down
P01899_S352	H2-D1	P01899	GGDYALAPGSQsSEMSLR	LAPGSQSSEMSLR	0.916	0.0310604	Up
P01942_S9	Hba	P01942	VLSGEDKsNIK;VLsGEDKsNIK	LSGEDKSNIKAAW	1	0.0258749	Down
P05064_S36	Aldoa	P05064	GILAADEsTGSIAK	ILAADESTGSIAK	0.967	0.0203872	Down
P05202_S143	Got2	P05202	VGAsFLQR	ALRVGASFLQRFF	1	0.000669941	Down
P05627_S73	Jun	P05627	LAsPELER	GLLKLASPELERL	1	0.030822	Up
P05784_S7	Krt18	P05784	sTTFSTNYR	MSFTTRSTTFSTN	0.961	0.0144864	Up
P06745_T215	Gpi	P06745	TFTtQETITNAETAK	ASKTFTTQETITN	0.967	0.0195514	Down
P06801_S336	Me1	P06801	IWLVDsK	KIWLVDSKGLIVK	1	0.0428942	Down
P06801_S346	Me1	P06801	AsLTEEK;GRAsLTEEK	IVKGRASLTEEKE	0.966	0.0297529	Down
P08030_S66	Aprt	P08030	IDYIAGLDsR	YIAGLDSRGFLFG	0.969	0.0222057	Down
P08032_S2265	Spta1	P08032	DTIGVsEETLK	KDTIGVSEETLKE	0.965	0.00809683	Down
P08249_S51	Mdh2	P08249	NSPLVsR	KNSPLVSRLTLYD	0.954	1.14135e-05	Down
P08249_T235	Mdh2	P08249	IQEAGtEVVK	RIQEAGTEVVKAK	1	0.00278021	Down
P08775_S1882	Polr2a	P08775	YSPTSPTYsPTTPK;YsPTSPTYsPTTPK	PTSPTYSPTTPKY	0.958	0.000779777	Up
P08775_S1910	Polr2a	P08775	YsPTSPTYSPTSPK;YsPTSPTYsPTSPK	PTSPKYSPTSPTY	0.947	0.0222051	Down
P08775_S1913	Polr2a	P08775	YSPTsPTYSPTSPK;YSPTsPTYSPTsPK	PKYSPTSPTYSPT	0.955	0.0140841	Up
P09581_S732	Csf1r	P09581	PVSTSSsDSFFK	PVSTSSSDSFFKQ	0.959	0.0346198	Up
P10637_Y686	Mapt	P10637	TDHGAEIVyKSPVVSGDTSPR;TDHGAEIVyKSPVVSGDTsPR	HGAEIVYKSPVVS	0.913	0.0103007	Down
P10648_S190	Gsta2	P10648	ISsLPNVK	FKSRISSLPNVKK	0.965	0.00522645	Down
P10852_T5	Slc3a2	P10852	SQDtEVDMK	**MSQDTEVDMKD	0.965	0.0447856	Down
P10923_S288	Spp1	P10923	ISHELEsSSSEVN;IsHELEsSSSEVN	ISHELESSSSEVN	0.935	0.0113244	Up
P10923_S290	Spp1	P10923	FRIsHELESSsSEVN;ISHELESSsSEVN;IsHELESSsSEVN	HELESSSSEVN**	0.968	0.0465093	Up
P11679_S24	Krt8	P11679	sFTSGPGAR	RAFSSRSFTSGPG	0.971	0.000250905	Up
P11679_S43	Krt8	P11679	VGsSSSSFR;VGssSSSFR	SFSRVGSSSSSFR	0.97	0.00589001	Up
P11679_S44	Krt8	P11679	VGSsSSSFR;VGssSSSFR	FSRVGSSSSSFRG	0.968	0.0134892	Up
P11679_S47	Krt8	P11679	VGSSSSsFR	VGSSSSSFRGSMG	0.967	0.0142711	Up
P11679_S489	Krt8	P11679	LVSESSDVVsK	ESSDVVSK*****	0.968	0.00181058	Up
P11881_S2685	Itpr1	P11881	AMSLVSsDSEGEQNELR	AMSLVSSDSEGEQ	0.927	0.0475801	Down
P13864_S717	Dnmt1	P13864	EADDDEEADDDVSEMPsPK	DVSEMPSPKKLHQ	0.971	0.00617824	Up
P14094_S11	Atp1b1	P14094	AKEEGsWK;AKEEGsWKK;EEGsWKK	KAKEEGSWKKFIW	1	0.00568166	Down
P14142_S488	Slc2a4	P14142	RTPsLLEQEVK;TPsLLEQEVK	AFRRTPSLLEQEV	0.969	0.0197701	Down
P14152_S241	Mdh1	P14152	KLsSAMSAAK;LsSAMSAAK	IKARKLSSAMSAA	0.971	0.00530993	Down
P14602_S86	Hspb1	P14602	QLsSGVSEIR	ALNRQLSSGVSEI	0.971	0.0203118	Up
P14733_S17	Lmnb1	P14733	AsAPATPLSPTR;AsAPAtPLSPTR	RAGSRASAPATPL	0.97	0.018252	Up
P14873_S1260	Map1b	P14873	SPSLSPSPPsPIEK;SPSLsPSPPsPIEK;SPsLSPSPPsPIEK;sPSLSPSPPsPIEK	LSPSPPSPIEKTP	0.967	0.0105283	Up
P14873_S1422	Map1b	P14873	RSEsPFEGK;SEsPFEGK	LGRRSESPFEGKN	0.969	0.0063311	Up
P14873_S1775	Map1b	P14873	VQSLEGEKLsPK	LEGEKLSPKSDIS	0.967	0.0207642	Up
P14873_S1789	Map1b	P14873	ESsPLYSPGFSDSTSAAK	LTPRESSPLYSPG	0.959	0.0427337	Up
P15379_S733	Cd44	P15379	KPsELNGEASK	VEDRKPSELNGEA	0.969	0.00021877	Up
P15379_S742	Cd44	P15379	sQEMVHLVNK	NGEASKSQEMVHL	1	0.0235706	Up
P15508_S2034	Sptb	P15508	DFGHTVDsVEK	FGHTVDSVEKLIK	0.97	0.00209709	Down
P15508_S2051	Sptb	P15508	STAsWAER	FEKSTASWAERFA	0.969	0.00823122	Down
P15508_S2105	Sptb	P15508	TsPVSFMSR	AATERTSPVSFMS	0.961	0.0162832	Down
P15508_S36	Sptb	P15508	WDAPDDELDNDNSsAR	LDNDNSSARLFER	0.958	0.0196872	Down
P15508_S990	Sptb	P15508	KLsGLER	AIQRKLSGLERDV	1	0.00636266	Down
P17182_S419	Eno1	P17182	IEEELGsK	IEEELGSKAKFAG	1	0.0143526	Down
P17182_S79	Eno1	P17182	TIAPALVsK	IAPALVSKKVNVV	0.971	0.00255388	Down
P17563_S125	Selenbp1	P17563	VIEAsEIQAK	HKVIEASEIQAKC	1	0.0331063	Down
P17665_S17	Cox7c	P17665	sHYEEGPGK	TSVVRRSHYEEGP	0.968	0.000218228	Down
P18894_T256	Dao	P18894	DHNtIWK	SVRDHNTIWKSCC	1	0.00992274	Down
P19001_S35	Krt19	P19001	APsIHGGSGGR	GVFRAPSIHGGSG	0.97	3.65772e-05	Up
P19426_S115	Nelfe	P19426	SMsADEDLQEPSR	PFQRSMSADEDLQ	0.969	0.000367294	Up
P19783_S72	Cox4i1	P19783	ADWSsLSR	EKADWSSLSRDEK	0.966	0.00630953	Down
P20152_S18	Vim	P20152	MFGGsGTSSR	RRMFGGSGTSSRP	0.967	0.00472419	Up
P20152_S299	Vim	P20152	FADLsEAANR	SKFADLSEAANRN	1	0.0202371	Down
P20152_S39	Vim	P20152	TYsLGSALR;TYsLGSALRPSTSR	TSTRTYSLGSALR	0.967	0.0114135	Up
P20152_S42	Vim	P20152	TYSLGsALR	RTYSLGSALRPST	0.967	0.0422813	Down
P20152_S51	Vim	P20152	sLYSSSPGGAYVTR	RPSTSRSLYSSSP	0.967	0.00206953	Up
P20152_S56	Vim	P20152	SLYSSsPGGAYVTR	RSLYSSSPGGAYV	0.968	0.00175353	Up
P20357_T1609	Map2	P20357	SGTSTPTTPGSTAITPGtPPSYSSR	TAITPGTPPSYSS	0.967	0.0172682	Down
P23950_S92	Zfp36l1	P23950	SFsEGGER	FRDRSFSEGGERL	0.952	0.0043142	Up
P24270_S2	Cat	P24270	sDSRDPASDQMK	*****MSDSRDPA	0.964	0.0116696	Down
P24270_S21	Cat	P24270	AsQRPDVLTTGGGNPIGDK	WKEQRASQRPDVL	0.97	0.000534322	Down
P24270_S4	Cat	P24270	SDsRDPASDQMK	***MSDSRDPASD	0.965	0.00597345	Down
P24270_S434	Cat	P24270	FNsANEDNVTQVR	DVKRFNSANEDNV	0.971	0.00125569	Down
P24270_S46	Cat	P24270	LNIMTAGsR	NIMTAGSRGPLLV	0.967	0.0037545	Down
P24270_S517	Cat	P24270	NAIHTYTQAGsHMAAK	TYTQAGSHMAAKG	0.966	0.000601983	Down
P24529_S40	Th	P24529	RQsLIEDAR	FIGRRQSLIEDAR	1	0.00324423	Down
P26151_S347	Fcgr1	P26151	ANsFQQVR;KANsFQQVR	QGKKANSFQQVRS	1	0.00352617	Up
P26350_S2	Ptma	P26350	sDAAVDTSSEITTK	*****MSDAAVDT	0.97	0.0143317	Up
P26443_S450	Glud1	P26443	NLNHVsYGR	KNLNHVSYGRLTF	0.969	0.00787263	Down
P26645_S46	Marcks	P26645	VNGDAsPAAAEPGAK	KVNGDASPAAAEP	1	0.0284031	Up
P27546_S475	Map4	P27546	DMsPLPESEVTLGK	GMAKDMSPLPESE	0.971	0.0188969	Up
P27546_S517	Map4	P27546	DMsPSAETEAPLAK	TSVKDMSPSAETE	0.972	0.00326078	Up
P27546_S785	Map4	P27546	ATsPSTLVSTGPSSR	TVSKATSPSTLVS	0.967	0.0093341	Up
P27661_S140	H2ax	P27661	ASQAsQEY;KASQAsQEY	KKASQASQEY***	0.95	0.0300285	Down
P28230_S266	Gjb1	P28230	RsPGTGAGLAEK;sPGTGAGLAEK	KDILRRSPGTGAG	0.971	0.00567996	Down
P28271_S711	Aco1	P28271	EFNSYGsR	EFNSYGSRRGNDA	0.964	0.000206823	Down
P28667_S22	Marcksl1	P28667	GDVTAEEAAGAsPAK	EEAAGASPAKANG	0.971	0.00225173	Up
P28667_T148	Marcksl1	P28667	AAAtPESQEPQAK	EGKAAATPESQEP	0.969	0.0435842	Up
P29533_S166	Vcam1	P29533	QEFSsEEMTK	NRQEFSSEEMTKS	0.964	0.026364	Up
P30993_S333	C5ar1	P30993	NALSEDSVGRDsK	DSVGRDSKTFTPS	0.969	0.00172313	Up
P30993_T343	C5ar1	P30993	TFTPSTTDtSTR;TFTPSTTDtSTRK	TPSTTDTSTRKSQ	0.952	0.0160768	Up
P30999_S288	Ctnnd1	P30999	sMGYDDLDYGMMSDYGTAR	LEDDQRSMGYDDL	0.952	0.0317308	Down
P31649_T29	Slc6a13	P31649	VEEDGtLER	KVEEDGTLEREHW	1	0.0234403	Down
P32020_S516	Scp2	P32020	MNPQsAFFQGK	GKMNPQSAFFQGK	1	0.00618504	Down
P33611_S125	Pola2	P33611	VsSTPETPLTK	GPLKRVSSTPETP	0.793	0.00464862	Up
P35292_S29	Rab17	P35292	LVLLGSSsVGK	VLLGSSSVGKTSL	0.964	0.014643	Down
P35564_S582	Canx	P35564	AEEDEILNRsPR	DEILNRSPRNRKP	1	0.0156705	Down
P35700_S32	Prdx1	P35700	DISLsEYK	FKDISLSEYKGKY	0.96	0.0212125	Down
P35802_S267	Gpm6a	P35802	EEQELHDIHsTR;SKEEQELHDIHsTR	ELHDIHSTRSKER	0.961	0.0243005	Down
P35831_S673	Ptpn12	P35831	DADVSEEsPPPLPER	ADVSEESPPPLPE	0.971	0.012999	Up
P37889_S574	Fbln2	P37889	VSEMEMAsR	SEMEMASREALSL	0.966	0.00240922	Up
P37913_S51	Lig1	P37913	NQVVPESDsPVK;NQVVPESDsPVKR	VVPESDSPVKRTG	0.969	0.00592479	Up
P39053_S774	Dnm1	P39053	RsPTSSPTPQR;RsPTSsPTPQR;sPTSSPTPQR	VPAGRRSPTSSPT	0.967	0.00450771	Up
P39053_S778	Dnm1	P39053	RsPTSsPTPQR;SPTSsPTPQR	RRSPTSSPTPQRR	0.963	0.00154427	Up
P39087_T520	Grik2	P39087	ADLAVAPLAItyVR	VAPLAITYVREKV	1	0.0332354	Down
P39087_Y521	Grik2	P39087	ADLAVAPLAItyVR	APLAITYVREKVI	1	0.0332354	Down
P42128_S281	Foxk1	P42128	AASEQQADAsGGDSPK	EQQADASGGDSPK	0.966	0.0300557	Down
P43274_T18	H1-4	P43274	SETAPAAPAAPAPAEKtPVK;SETAPAAPAAPAPAEKtPVKK;sETAPAAPAAPAPAEKtPVK	PAPAEKTPVKKKA	0.971	0.0436615	Up
P43275_S2	H1-1	P43275	sETAPVAQAASTATEK;sETAPVAQAASTATEKPAAAK	*****MSETAPVA	0.967	0.00309403	Up
P43275_T13	H1-1	P43275	SETAPVAQAAStATEK;SETAPVAQAAStATEKPAAAK	VAQAASTATEKPA	0.957	0.0165307	Down
P43276_S18	H1-5	P43276	SETAPAETAAPAPVEKsPAK;sETAPAETAAPAPVEKsPAK	PAPVEKSPAKKKT	0.971	0.000283118	Up
P43277_T18	H1-3	P43277	SETAPAAPAAPAPVEKtPVK;SETAPAAPAAPAPVEKtPVKK;sETAPAAPAAPAPVEKtPVK	PAPVEKTPVKKKA	0.971	0.00408985	Up
P45952_T351	Acadm	P45952	NtYYASIAK;RNtYYASIAK	DSGRRNTYYASIA	0.966	0.0039435	Down
P46638_S42	Rab11b	P46638	sTIGVEFATR	FNLESKSTIGVEF	0.955	0.00258156	Down
P47713_S437	Pla2g4a	P47713	HIVSNDSSDsDDEAQGPK	SNDSSDSDDEAQG	0.97	0.0055164	Up
P47738_S356	Aldh2	P47738	VVGNPFDsR	VGNPFDSRTEQGP	1	0.00101415	Down
P47811_Y182	Mapk14	P47811	HTDDEMTGyVATR;HTDDEMtGyVATR;HtDDEMTGyVATR	DDEMTGYVATRWY	0.957	0.0230434	Down
P47930_S200	Fosl2	P47930	RsPPTSGLQSLR;sPPTSGLQSLR	SPEERRSPPTSGL	0.97	0.000989801	Up
P48193_S556	Epb41	P48193	SLDGAAAAESTDRsPR;sLDGAAAAESTDRsPR	AESTDRSPRPTSA	0.967	0.0105973	Down
P48725_S1437	Pcnt	P48725	NsEIDELK;RNsEIDELK	VVHRRNSEIDELK	1	0.00716152	Down
P48962_S149	Slc25a4	P48962	LAADVGKGsSQR	ADVGKGSSQREFN	0.964	0.00488916	Down
P50136_S334	Bckdha	P50136	IGHHsTSDDSSAYR;IGHHsTsDDSSAYR	YRIGHHSTSDDSS	0.967	0.0290503	Down
P50171_S58	Hsd17b8	P50171	LLGSPGsEDGAPR	LLGSPGSEDGAPR	0.968	0.00348955	Down
P50247_S183	Ahcy	P50247	VPAINVNDsVTK	AINVNDSVTKSKF	0.957	0.0325803	Down
P51174_S193	Acadl	P51174	SGsDWILNGSK	NAKRSGSDWILNG	0.956	0.046327	Down
P51174_S55	Acadl	P51174	IFSsEHDIFR	IRRIFSSEHDIFR	0.964	0.00930044	Down
P51660_S308	Hsd17b4	P51660	VDSEGIsPNR	VDSEGISPNRTSH	0.969	8.04092e-05	Down
P51682_S351	Ccr5	P51682	STGEHEVsTGL	TGEHEVSTGL***	0.961	0.00817957	Up
P51855_S181	Gss	P51855	ILsNNPSK	EASKILSNNPSKG	0.97	0.00124949	Down
P51881_S167	Slc25a5	P51881	IYKsDGIK	LVKIYKSDGIKGL	0.969	0.00604506	Down
P51881_S42	Slc25a5	P51881	LLLQVQHAsK	LQVQHASKQITAD	1	0.000975821	Down
P51881_Y191	Slc25a5	P51881	AAyFGIYDTAK	IIYRAAYFGIYDT	0.97	0.0264325	Down
P52760_S103	Rida	P52760	TYFQGsLPAR	KTYFQGSLPARAA	0.97	0.00399998	Down
P52760_Y21	Rida	P52760	APAAIGPySQAVQVDR	PAAIGPYSQAVQV	0.961	0.0188356	Down
P52963_S402	Epb41l4a	P52963	NENsPDPQR	KAKNENSPDPQRS	1	0.0118633	Down
P53986_S482	Slc16a1	P53986	AAQSPQQHsSGDPTEEESPV	QSPQQHSSGDPTE	0.816	0.00177335	Up
P54227_S63	Stmn1	P54227	KsHEAEVLK;RKsHEAEVLK;sHEAEVLK	AEERRKSHEAEVL	1	0.0253152	Up
P55014_S116	Slc12a1	P55014	NTGsVSGPK;NtGsVSGPK	YYRNTGSVSGPKV	0.967	0.00439803	Down
P55014_T114	Slc12a1	P55014	NtGSVSGPK;NtGsVSGPK	IEYYRNTGSVSGP	0.967	0.00253244	Down
P55086_S385	F2rl1	P55086	sGSYSSSSTSVK	NKFSRKSGSYSSS	0.966	0.0117517	Down
P55088_S276	Aqp4	P55088	GsYMEVEDNR	AQQTKGSYMEVED	0.958	0.00268296	Down
P55088_S285	Aqp4	P55088	sQVETEDLILK	EVEDNRSQVETED	0.969	0.00328881	Down
P55288_S788	Cdh11	P55288	LADLYGsK;LADLYGsKDTFDDDS	LADLYGSKDTFDD	0.966	0.00798366	Up
P55302_S53	Lrpap1	P55302	EsGEEFR;REsGEEFR	MAAKRESGEEFRM	1	0.0138043	Down
P56393_S32	Cox7b	P56393	APsFHDK;RAPsFHDK	HQKRAPSFHDKYG	1	0.0102176	Down
P56395_S5	Cyb5a	P56395	AGQsDKDVK	**MAGQSDKDVKY	1	0.013942	Down
P56402_S256	Aqp2	P56402	QsVELHSPQSLPR;QsVELHsPQSLPR;RQsVELHSPQSLPR;RQsVELHSPQsLPR;RQsVELHsPQSLPR	EVRRRQSVELHSP	0.97	0.044598	Down
P58802_T438	Tbc1d10a	P58802	TKtSAQLDK	EQKRTKTSAQLDK	0.917	0.00543297	Down
P58871_S911	Tnks1bp1	P58871	GYsSQDAEEQDR;GYsSQDAEEQDREFEK	NLSRGYSSQDAEE	0.956	0.0382673	Up
P59017_S302	Bcl2l13	P59017	SENNSSNsDIVHVEK	ENNSSNSDIVHVE	0.967	0.00111387	Down
P62806_S48	H4c16	P62806	IsGLIYEETR;RIsGLIYEETR	GGVKRISGLIYEE	0.97	0.0350488	Down
P62897_S48	Cycs	P62897	KTGQAAGFsYTDANK;TGQAAGFsYTDANK	GQAAGFSYTDANK	0.967	0.00146461	Down
P62908_T220	Rps3	P62908	DEILPtTPISEQK	KDEILPTTPISEQ	0.951	0.0395741	Up
P68433_T81	H3c11	P68433	EIAQDFKtDLR	IAQDFKTDLRFQS	1	0.0468558	Down
P70271_S118	Pdlim4	P70271	RsSVSGISLEDNR	PATSRRSSVSGIS	0.952	0.0309456	Up
P70271_S119	Pdlim4	P70271	RSsVSGISLEDNR;SsVSGISLEDNR	ATSRRSSVSGISL	0.958	0.000127772	Up
P70414_S282	Slc8a1	P70414	GMIIEHEGDRPAsK;PAsKTEIEMDGK	EGDRPASKTEIEM	1	0.0313262	Down
P70429_S327	Evl	P70429	sNSVEKPVSSLLSR	RKPWERSNSVEKP	0.958	0.0344476	Down
P70441_S273	Slc9a3r1	P70441	EALVEPAsESPR	ALVEPASESPRPA	0.939	0.000610752	Down
P70441_S275	Slc9a3r1	P70441	EALVEPASEsPR;EALVEPASEsPRPALAR	VEPASESPRPALA	0.97	0.005429	Down
P81122_S385	Irs2	P81122	PMSVAGsPLSPGPVR	PMSVAGSPLSPGP	0.96	0.00360658	Down
P82343_S409	Renbp	P82343	LEPAPLDSsPAVSTHEGSK	PAPLDSSPAVSTH	0.968	0.0258155	Down
P84091_S347	Ap2m1	P84091	AsENAIVWK	KAKYKASENAIVW	1	0.0246068	Down
P84099_S189	Rpl19	P84099	TLsKEEETK;TLsKEEETKK	EIIKTLSKEEETK	0.967	0.0204144	Up
P97310_S12	Mcm2	P97310	AESSESLSASsPAR	ESLSASSPARQRR	0.965	0.00668892	Up
P97310_S27	Mcm2	P97310	ISDPLTSsPGR;IsDPLTSsPGR;RIsDPLTSsPGR	SDPLTSSPGRSSR	0.969	0.029005	Up
P97310_S41	Mcm2	P97310	ADALTSsPGR;RADALTSsPGR	ADALTSSPGRDLP	0.967	0.0131672	Up
P97450_S108	Atp5pf	P97450	FEVIDKPQs	VIDKPQS******	1	0.00928715	Down
P97468_S356	Cmklr1	P97468	MSsLNEK	SFTKMSSLNEKAS	0.968	0.0163627	Up
P97492_S289	Rgs14	P97492	sLGSGESESESR;sLGSGESESESRPGK	SESHRKSLGSGES	0.969	0.00534214	Up
P97496_S327	Smarcc1	P97496	KPsPsPPPPTATESR;RKPsPsPPPPTATESR	SRKRKPSPSPPPP	0.969	0.00220085	Up
P97496_S329	Smarcc1	P97496	KPsPsPPPPTATESR;RKPsPsPPPPTATESR	KRKPSPSPPPPTA	0.969	0.00220085	Up
P97801_S5	Smn1	P97801	AMGsGGAGSEQEDTVLFR	**MAMGSGGAGSE	0.932	0.00911923	Down
P97816_S47	S100g	P97816	AsSTLDNLFK	PSLLKASSTLDNL	0.96	0.0048928	Down
P98083_S139	Shc1	P98083	HGsFVNK;HGsFVNKPTR	EWTRHGSFVNKPT	1	0.0125179	Up
P98203_T920	Arvcf	P98203	TLGSDSTGDtSEK	SDSTGDTSEKELL	0.821	0.00307361	Down
Q02053_S4	Uba1	Q02053	SSsPLSK	***MSSSPLSKKR	0.952	0.041787	Down
Q02357_S1589	Ank1	Q02357	AEDsDAIPEWK	CSKAEDSDAIPEW	1	0.027774	Down
Q02357_S1759	Ank1	Q02357	GPPETGsPK	GPPETGSPKAGKE	0.965	0.0144325	Down
Q02357_T1374	Ank1	Q02357	tLTPLTLR	AEDRRRTLTPLTL	0.968	0.0173487	Down
Q03267_S440	Ikzf1	Q03267	AASENsQDAFR	RAASENSQDAFRV	0.97	0.00631101	Up
Q03517_S556	Scg2	Q03517	EHLGPGSsQEMER	HLGPGSSQEMERL	0.949	0.00444134	Down
Q04447_S4	Ckb	Q04447	PFsNSHNTQK	***MPFSNSHNTQ	0.963	0.00752266	Down
Q04646_S6	Fxyd2	Q04646	AGEIsDLSANSGGSAK	*MAGEISDLSANS	0.967	0.0121243	Down
Q04646_S9	Fxyd2	Q04646	AGEISDLsANSGGSAK	GEISDLSANSGGS	0.966	4.71706e-05	Down
Q05512_S365	Mark2	Q05512	sSELEGDTITLKPR	LLLGYKSSELEGD	0.964	0.0163561	Down
Q05CE3_S724	Tnrc6a	Q05CE3	QNTAWDTETsPR	AWDTETSPRGERK	0.955	0.0161935	Down
Q07174_S141	Map3k8	Q07174	NIGsGFVPR	TYRNIGSGFVPRG	1	0.00559084	Up
Q09014_S321	Ncf1	Q09014	RLsQDTYR	RSRKRLSQDTYRR	0.968	0.00399812	Up
Q0P678_S45	Zc3h18	Q0P678	AsDLEEEENATR	GAGERASDLEEEE	0.969	0.00211199	Up
Q0VG47_S337	Hnrnpa3	Q0VG47	SSGsPYGGGYGSGGGSGGYGSR	GGRSSGSPYGGGY	0.967	0.0445803	Up
Q11136_S167	Pepd	Q11136	EASFEGIsK	ASFEGISKFNVNN	0.969	0.00106554	Down
Q2PFD7_S1000	Psd3	Q2PFD7	SHsSPSLNPDASPVTAK;SHsSPSLNPDAsPVTAK	GLKKSHSSPSLNP	0.959	0.00059848	Up
Q2PFD7_S1009	Psd3	Q2PFD7	SHSSPSLNPDAsPVTAK;SHsSPSLNPDAsPVTAK	SLNPDASPVTAKV	0.947	0.0386363	Up
Q2TPA8_S290	Hsdl2	Q2TPA8	ESNDsVPEVK	EKESNDSVPEVKE	0.967	0.00874534	Down
Q3TBD2_S23	Arhgap45	Q3TBD2	AGsPNPQSSSGELPR	KKNRAGSPNPQSS	0.97	0.00219758	Up
Q3THL7_S57	Vdac1	Q3THL7	VNGsLETK	TTKVNGSLETKYR	0.965	0.00936061	Down
Q3TKT4_S1419	Smarca4	Q3TKT4	LsPNPPNLTK	PPAEKLSPNPPNL	0.971	0.00659794	Up
Q3TN34_S110	Micall2	Q3TN34	sPIGGMAGIK	NYFHGRSPIGGMA	1	0.0292464	Down
Q3TNN6_S130	Capg	Q3TNN6	TTsGATPAAIR	AFHKTTSGATPAA	0.966	0.0207941	Up
Q3TYA6_S28	Mphosph8	Q3TYA6	SPEsEGVGAGDEEK	IGRSPESEGVGAG	0.962	0.0334546	Down
Q3TZZ7_S2	Esyt2	Q3TZZ7	sSAGGEGPEAGPGR	*****MSSAGGEG	0.93	0.00253796	Up
Q3U0J8_S959	Tbc1d2b	Q3U0J8	DTSPDKGELVsDEEEDT;ERDTSPDKGELVsDEEEDT;GELVsDEEEDT	DKGELVSDEEEDT	0.969	0.00978396	Up
Q3U0J8_T154	Tbc1d2b	Q3U0J8	tSPTPGDFPK	MKWDSRTSPTPGD	0.958	0.0186948	Up
Q3U0S6_S322	Rasip1	Q3U0S6	SVsELSLQGR;SVsELsLQGR	SLRRSVSELSLQG	0.97	0.041601	Down
Q3U422_S465	Ndufv3	Q3U422	LPQPSSGREsPR	PSSGRESPRH***	0.967	0.0126139	Down
Q3U6K5_S265	Spata6	Q3U6K5	HVDPPsPR	RHVDPPSPRTDNF	1	0.0421329	Down
Q3UEI1_S121	Pde4c	Q3UEI1	REsFLYR	HVQRRESFLYRSD	0.965	0.0420339	Down
Q3UFS6_S143	Pcx	Q3UFS6	FIGPsPEVVR	VRFIGPSPEVVRK	1	0.00319866	Down
Q3UHC7_S1031	Dab2ip	Q3UHC7	LRsKEELSQAEK;sKEELSQAEK	HRDRLRSKEELSQ	0.967	0.0355223	Down
Q3UHJ0_S21	Aak1	Q3UHJ0	EQGSSGLGSGSsGGGGSSSGLGSGYIGR	GLGSGSSGGGGSS	0.952	0.00507094	Down
Q3UHX0_S872	Nol8	Q3UHX0	FLESDsEDEKK	RFLESDSEDEKKE	0.956	0.0251911	Down
Q3UHZ3_S149	Dnmt1	Q3UHZ3	SDSDTLFETsPSSVATR	DTLFETSPSSVAT	0.964	0.0467968	Down
Q3UIR3_S9	Dtx3l	Q3UIR3	ASSPDPPsPLLVR	SSPDPPSPLLVRL	0.97	0.036367	Up
Q3UKU4_S477	Fam83f	Q3UKU4	HNEGsNANISGK	KRHNEGSNANISG	0.965	0.0156409	Down
Q3ULB5_S249	Pak6	Q3ULB5	PGGEGSPsPK	GGEGSPSPKNQES	0.967	0.0170812	Down
Q3ULP2_S456	Wdr20	Q3ULP2	FATLsLHDR	SKFATLSLHDRKE	0.968	0.010372	Down
Q3UMT1_S421	Ppp1r12c	Q3UMT1	SPVLPEEAPFsR	PEEAPFSRRFGLQ	0.971	0.00885592	Down
Q3UN34_S159	Man1c1	Q3UN34	TDEsKESQSLVR	GTRTDESKESQSL	0.967	0.000391624	Up
Q3USB7_T94	Plcl1	Q3USB7	KKtVsFSSMPSEK	CGGRKKTVSFSSM	0.947	0.0335582	Down
Q3UVR3_S786	Ttbk2	Q3UVR3	SLLLGsENEDER	RSLLLGSENEDER	0.968	0.0209852	Down
Q3UW53_S591	Niban1	Q3UW53	TAMGsNQASPAR;TAMGsNQAsPAR	LKTAMGSNQASPA	0.968	0.00104063	Up
Q49B93_S611	Slc5a12	Q49B93	SYSNsVPEK	EKSYSNSVPEKTT	0.968	0.0138251	Down
Q4ACU6_S1159	Shank3	Q4ACU6	GPLAsPAFSPR	ERGPLASPAFSPR	0.959	0.00706734	Down
Q4ACU6_S394	Shank3	Q4ACU6	sLPHQLLLQR	PGPTLRSLPHQLL	1	0.0081959	Down
Q4ACU6_S781	Shank3	Q4ACU6	TKsVGEDEK	GIPRTKSVGEDEK	0.966	0.030015	Down
Q4FJU9_S129	Tmem40	Q4FJU9	GsGSAEGEVEASQLR;RGsGSAEGEVEASQLR	GLRRRGSGSAEGE	0.963	0.00118964	Down
Q4KMM5_S213	Golm1	Q4KMM5	LQEEVPsEEQMPQEK	LQEEVPSEEQMPQ	1	0.0405476	Up
Q4QRL3_S1375	Ccdc88b	Q4QRL3	EADGTGSSsPAPMR	DGTGSSSPAPMRR	0.949	0.0436199	Down
Q4QRL3_S1413	Ccdc88b	Q4QRL3	SSAsFSPGDTPR	GGRSSASFSPGDT	0.968	0.0173614	Up
Q4QRL3_S656	Ccdc88b	Q4QRL3	sAELTLR	PKCRPRSAELTLR	0.969	0.0198004	Down
Q4VAC9_S76	Plekhg3	Q4VAC9	GPLsPFNGR	NMKGPLSPFNGRA	1	0.000288474	Down
Q4VBD9_S629	Gzf1	Q4VBD9	TEQPDDEYAsPK	PDDEYASPKLSDR	0.964	0.00977858	Down
Q52KI8_S602	Srrm1	Q52KI8	RRtPsPPPR;RtPsPPPR	PRRRTPSPPPRRR	1	0.0283956	Up
Q52KI8_S723	Srrm1	Q52KI8	RGAsAsPQGR	PVRRGASASPQGR	1	0.0333846	Down
Q52KI8_S725	Srrm1	Q52KI8	RGAsAsPQGR	RRGASASPQGRQS	1	0.0333846	Down
Q52KI8_T600	Srrm1	Q52KI8	RRtPsPPPR;RtPsPPPR	PPPRRRTPSPPPR	1	0.0283956	Up
Q569Z6_S860	Thrap3	Q569Z6	sREEEWDPEYTPK	NDFQKRSREEEWD	0.967	0.0352007	Down
Q5BL07_S1212	Pex1	Q5BL07	SQsGEDESLNQPGPIK;YRSQsGEDESLNQPGPIK	GRYRSQSGEDESL	0.958	0.000344955	Down
Q5DTW7_S1514	Resf1	Q5DTW7	sLGSSPVK	LEKRSRSLGSSPV	0.968	0.0230266	Down
Q5DU00_S270	Dcdc2	Q5DU00	STIGSSDNSsPQPLK	GSSDNSSPQPLKR	0.968	0.00295773	Up
Q5DU09_S203	Znf652	Q5DU09	AASAAAATTsPAPR	AAAATTSPAPRTT	0.962	0.0437953	Up
Q5FW85_S242	Ecm2	Q5FW85	EEEEsKEETER;REEEEsKEETER	RREEEESKEETER	0.969	0.0161481	Down
Q5HZI1_S533	Mtus1	Q5HZI1	DTPSPQVTGGSsPSPGPSK	QVTGGSSPSPGPS	0.946	0.0227907	Down
Q5PSV9_S168	Mdc1	Q5PSV9	VLLAADsEEEGDFPSGR	VLLAADSEEEGDF	0.969	0.0499226	Down
Q5RKT9_S522	Mgat3	Q5RKT9	NQGsDGRPSAVR	GRRNQGSDGRPSA	0.968	0.0133428	Down
Q5S006_S973	Lrrk2	Q5S006	QSDsSSSLASER	HMRQSDSSSSLAS	0.961	0.00472469	Down
Q5SRX1_S457	Tom1l2	Q5SRX1	GDDLEEGVTsEEFDK	LEEGVTSEEFDKF	0.955	0.00818127	Down
Q5SS90_S209	Gm11992	Q5SS90	NSsPTNFSK	PGQKNSSPTNFSK	0.967	0.00128432	Down
Q5SSH7_S1488	Zzef1	Q5SSH7	sPALEIQPK	PAAGDRSPALEIQ	1	0.0275284	Up
Q5SSZ5_S418	Tns3	Q5SSZ5	GLsPQEK;RGLsPQEK	GARRGLSPQEKAE	1	0.0425285	Up
Q5SVQ0_S166	Kat7	Q5SVQ0	DSGsDLSHRPK	SLKDSGSDLSHRP	0.951	0.00664387	Down
Q5SXA9_S535	Wwc1	Q5SXA9	SMTSLsPR	RSMTSLSPRSSLS	0.966	0.0167128	Down
Q5U5V2_S197	Hykk	Q5U5V2	YMGALSQsR	MGALSQSRNREIV	0.949	0.00416013	Down
Q60520_S431	Sin3a	Q60520	HsGTGATPPVK	CQIRRHSGTGATP	0.965	0.0149013	Down
Q60591_S219	Nfatc2	Q60591	TsPIMSPR	HYSPRTSPIMSPR	0.957	0.040171	Up
Q60591_T218	Nfatc2	Q60591	tSPIMSPR	AHYSPRTSPIMSP	0.954	0.0477417	Up
Q60710_T310	Samhd1	Q60710	EQIMGPPItPVK	IMGPPITPVKDSL	1	0.00819241	Up
Q60714_S468	Slc27a1	Q60714	FDGYVsDSATNK;FDGYVsDSATNKK;RFDGYVsDSATNK	RFDGYVSDSATNK	0.969	0.0454431	Down
Q60825_S14	Slc34a1	Q60825	LGGPAVsPLPVR	LGGPAVSPLPVRG	1	0.000164096	Down
Q60829_S192	Ppp1r1b	Q60829	ATLSEPGEEPQHPsPP	EEPQHPSPP****	0.97	0.0300278	Down
Q60829_S45	Ppp1r1b	Q60829	VSEHsSPEEEASPHQR;VSEHssPEEEASPHQR	FRVSEHSSPEEEA	0.955	0.0416724	Down
Q60829_S46	Ppp1r1b	Q60829	VSEHSsPEEEASPHQR;VSEHssPEEEASPHQR	RVSEHSSPEEEAS	0.963	0.0397721	Down
Q60838_S616	Dvl2	Q60838	sGSGSESELSSR	RAPESKSGSGSES	0.963	0.00330638	Up
Q60930_S116	Vdac2	Q60930	LTFDTTFsPNTGK	TFDTTFSPNTGKK	0.967	0.0371901	Down
Q60974_S509	Ncor1	Q60974	NQQIARPsQEEK	QQIARPSQEEKVE	1	0.00492043	Down
Q61029_S167	Tmpo	Q61029	SSTPLPTVSSsAENTR;SStPLPTVSSsAENTR	LPTVSSSAENTRQ	0.963	0.0179059	Up
Q61037_S1412	Tsc2	Q61037	IDIGRLsPEAK	IDIGRLSPEAKVR	1	0.015418	Down
Q61037_T1465	Tsc2	Q61037	GYtISDSAPSR	LRPRGYTISDSAP	0.96	0.0233349	Down
Q61070_S319	Ei24	Q61070	TVYLQSALSSSsSAEK	SALSSSSSAEKFP	0.952	0.0185327	Down
Q61070_S46	Ei24	Q61070	AsSLLAQR;RAsSLLAQR	QRRRRASSLLAQR	0.964	0.0228053	Up
Q61084_S355	Map3k3	Q61084	sPSAPINWR	RNVPTKSPSAPIN	0.968	0.00372959	Up
Q61102_S743	Abcb7	Q61102	LQEEIVNsVK	QEEIVNSVKGCGN	1	0.000171873	Down
Q61127_S171	Nab2	Q61127	LsPLPGGPGAGDPR	ELGEKLSPLPGGP	1	0.0454422	Up
Q61136_S258	Prpf4b	Q61136	ARsPAEEK	KVGKARSPAEEKM	1	0.00655158	Down
Q61136_S94	Prpf4b	Q61136	EGLsPAKR;EVIEASDKEGLsPAK;EVIEAsDKEGLsPAK	SDKEGLSPAKRTK	1	0.0318493	Down
Q61190_S302	Il10rb	Q61190	LSIISEEsEGSK	SIISEESEGSKQS	0.955	0.0155144	Down
Q61194_S60	Pik3c2a	Q61194	GFELSSsTR	GFELSSSTRQRTQ	0.948	0.017166	Down
Q61233_S5	Lcp1	Q61233	GsVSDEEMMELR	**MARGSVSDEEM	0.971	0.0199996	Up
Q61586_S694	Gpam	Q61586	SDEEDEDsDFGEEQR	DEEDEDSDFGEEQ	0.97	0.0174624	Down
Q62048_S116	Pea15	Q62048	QPsEEEIIK	DIIRQPSEEEIIK	1	0.00887924	Up
Q62230_S1677	Siglec1	Q62230	LNEDENsAEMATK	LNEDENSAEMATK	0.968	0.0340028	Up
Q62261_S2315	Sptbn1	Q62261	HDTSAsTQSTPASSR;HDTSAsTQStPASSR;HDTSAsTQsTPASSR;HDTSAstQSTPASSR	KHDTSASTQSTPA	0.96	0.0211167	Down
Q62261_S2318	Sptbn1	Q62261	HDTSASTQsTPASSR;HDTSASTQsTPAsSR;HDTSASTQstPASSR;HDTSAsTQsTPASSR;HDTsASTQsTPASSR	TSASTQSTPASSR	0.963	0.032157	Down
Q62261_S903	Sptbn1	Q62261	FESLEPEMNNQAsR	EMNNQASRVAVVN	0.971	0.0225976	Down
Q62407_S858	Speg	Q62407	LsPSQDHDSSDSSSK	TPTMKLSPSQDHD	0.965	0.0380268	Down
Q62425_S67	Ndufa4	Q62425	FYsVNVDYSK	EQYKFYSVNVDYS	0.966	0.0175682	Down
Q62433_S330	Ndrg1	Q62433	SRTAsGSSVTSLEGTR;SRTAsGsSVTSLEGTR;SRTAsGssVTSLEGTR;SRtAsGSSVTSLEGTR;TAsGSSVTSLEGTR;TAsGSSVTsLEGTR;TAsGSSVtSLEGTR;TAsGSsVTSLEGTR;TAsGsSVTSLEGTR;sRTAsGSSVTSLEGTR;tAsGSSVTSLEGTR	MRSRTASGSSVTS	0.969	0.0128882	Down
Q62433_S333	Ndrg1	Q62433	SRTASGSsVtsLEGTR;SRTAsGssVTSLEGTR;SRtASGSsVTSLEGTR;TASGSsVTSLEGTR;TASGSsVTsLEGTR;TASGSsVtSLEGTR;TASGssVTSLEGTR;TASGssVTsLEGTR;TAsGSsVTSLEGTR;sRTASGSsVTSLEGTR;tASGSsVTSLEGTR	RTASGSSVTSLEG	0.968	0.019218	Down
Q62433_S344	Ndrg1	Q62433	sHTSEGPR	EGTRSRSHTSEGP	0.97	0.0386252	Down
Q62433_T328	Ndrg1	Q62433	SRtASGSSVTSLEGTR;SRtASGSSVtSLEGTR;SRtASGSsVTSLEGTR;SRtAsGSSVTSLEGTR;sRtASGSSVTSLEGTR;tASGSSVTSLEGTR;tASGSsVTSLEGTR;tASGsSVTSLEGTR;tAsGSSVTSLEGTR	RLMRSRTASGSSV	0.97	0.00784037	Down
Q62468_S241	Vil1	Q62468	AAIsDSVVEPAAK	ELKAAISDSVVEP	0.969	0.00285783	Down
Q63943_S192	Mef2d	Q63943	NSVsPGLPQR	LQRNSVSPGLPQR	0.966	0.00415454	Down
Q640N3_S875	Arhgap30	Q640N3	VDsTEEINEQTSEMK	ELLRVDSTEEINE	0.97	0.000258418	Up
Q640Q5_T296	Pan3	Q640Q5	ItPHTsPAPR;ItPHtSPAPR	LHSPKITPHTSPA	0.966	0.0437574	Up
Q64449_S1455	Mrc2	Q64449	SsHSGPAEATEK;YSRSsHSGPAEATEK;YSRssHSGPAEATEK	ARYSRSSHSGPAE	0.967	0.0213706	Up
Q64512_S1077	Ptpn13	Q64512	WSIVSsPER	RWSIVSSPEREIT	0.956	0.012262	Down
Q64516_S121	Gk	Q64516	TQsTVENLSK	LDLRTQSTVENLS	0.964	0.00903884	Down
Q64669_S82	Nqo1	Q64669	EGRLsPDIVAEHK;LsPDIVAEHK	YKEGRLSPDIVAE	1	0.00285333	Down
Q64730_S1011		Q64730	HELEMsK	KHELEMSKESEPE	1	0.0329931	Down
Q64730_S992		Q64730	NRNsNVVPYDFNR;NsNVVPYDFNR	KKKNRNSNVVPYD	0.972	0.0410153	Up
Q66JQ7_S32	Knl1	Q66JQ7	sPLQDLK	ILKPPRSPLQDLK	1	0.0464946	Down
Q66L44_S290	Cbarp	Q66L44	HAsLDGASPYFK	RLRRHASLDGASP	0.965	0.00600643	Down
Q689Z5_S212	Sbno1	Q689Z5	SFsPTMK	MKMRSFSPTMKVP	0.966	0.0285759	Down
Q68EF0_S214	Rab3ip	Q68EF0	TLVLSsSPTSPTQEPLAAAK	KTLVLSSSPTSPT	0.931	0.00846662	Down
Q68FD7_S945	Fnip1	Q68FD7	NESSDSALGDsESEDTGPDIR	DSALGDSESEDTG	0.961	0.0458003	Down
Q68FH0_S514	Pkp4	Q68FH0	SPSIDsIQK	RSPSIDSIQKDPR	0.967	0.000550374	Down
Q69Z38_S1050	Peak1	Q69Z38	VTHEVAGELsPR	EVAGELSPRDPRT	0.97	0.0364798	Down
Q69ZB3_S105	Tspyl5	Q69ZB3	ARsLAER	DLERARSLAERLT	1	0.0141422	Down
Q69ZL1_S583	Fgd6	Q69ZL1	AKsLSAVDADR;sLSAVDADR	TKPRAKSLSAVDA	0.969	0.0133417	Up
Q69ZR9_S653	Tasor	Q69ZR9	NNsRDETTEPEQQK	FGKRNNSRDETTE	0.965	0.0271536	Down
Q69ZX8_S372	Ablim3	Q69ZX8	AsSPGYIDSPTYSR	LRQRRASSPGYID	0.843	0.0149039	Down
Q69ZZ6_S409	Tmcc1	Q69ZZ6	ALGVISNFQsSPK	VISNFQSSPKYGS	0.944	0.033974	Down
Q6A099_S1732	Gbf1	Q6A099	APSSSSPGSPMAsSPSK	PGSPMASSPSKLS	0.911	0.0067328	Down
Q6A0D4_S199	Rftn1	Q6A0D4	SsLENDTPK	TLGDRSSLENDTP	0.964	0.00797786	Up
Q6AW69_S262	Cgnl1	Q6AW69	RKsPTAPsPQAYSETK;SPTAPsPQAYSETK;sPTAPsPQAYSETK	KSPTAPSPQAYSE	0.969	0.00139291	Down
Q6DFV3_T741	Arhgap21	Q6DFV3	QtPQPLR	PQSGRQTPQPLRH	1	0.013751	Down
Q6DFV7_S472	Ncoa7	Q6DFV7	GHVQSAQEVMGPEsDTELK;KGHVQSAQEVMGPEsDTELK	EVMGPESDTELKG	0.963	0.0186119	Down
Q6EDY6_S1335	Carmil1	Q6EDY6	RsWGPAQEYQEQK;sWGPAQEYQEQK	QEASRRSWGPAQE	0.971	0.0187342	Up
Q6I6G8_S1181	Hecw2	Q6I6G8	GSPVSSPQNsPGTQR	VSSPQNSPGTQRA	0.958	0.00708062	Down
Q6ITT0_S12	Fxyd2	Q6ITT0	AGEISDLSANsGETGR	SDLSANSGETGRT	0.958	0.00209035	Down
Q6NS46_S1468	Pdcd11	Q6NS46	ERQEsESEQELVNK;QEsESEQELVNK	KRERQESESEQEL	0.966	0.00409983	Up
Q6NVE8_S567	Wdr44	Q6NVE8	VsPSPsQESLSSSK	RVSPSPSQESLSS	0.943	0.0386253	Down
Q6NXI6_S504	Rprd2	Q6NXI6	PSPGIPTsPSNLSSGLK	SPGIPTSPSNLSS	0.961	0.0112426	Down
Q6NXK2_S333	Znf532	Q6NXK2	ASLKPSDsPR	SLKPSDSPRSVSS	0.965	0.0159139	Up
Q6P069_S172	Sri	Q6P069	ALTDsFR;ALTDsFRR	LRALTDSFRRRDS	0.964	0.0274158	Down
Q6P252_T384	Haus6	Q6P252	tPENLITDIR	RKQIPRTPENLIT	0.968	0.0492057	Down
Q6P4S6_S674	Sik3	Q6P4S6	FsDGAASIQAFK;RFsDGAASIQAFK	SPVRRFSDGAASI	0.969	0.00380626	Down
Q6P5F7_S519	Ttyh3	Q6P5F7	YLATSQPRPDsSGSGH	SQPRPDSSGSGH*	0.957	0.00738892	Down
Q6P5H2_S169	Nes	Q6P5H2	RPPAPAHAsPIR	PAPAHASPIRAPE	1	0.0146131	Down
Q6P6L0_S264	Filip1l	Q6P6L0	IQALTTsAKEtQGK	IQALTTSAKETQG	0.939	0.000192206	Up
Q6P6L0_T268	Filip1l	Q6P6L0	IQALTTsAKEtQGK	TTSAKETQGKLAL	0.94	0.000192206	Up
Q6P9J5_S509	Kank4	Q6P9J5	IEEEGsEQEGGQEEGAGGLSR	RIEEEGSEQEGGQ	0.968	0.00480808	Down
Q6P9L6_S568	Kif15	Q6P9L6	GLQGFsPK	KGLQGFSPKALKE	1	0.00989997	Down
Q6PAR5_S914	Gapvd1	Q6PAR5	RPMsDPSWNR	SVRRPMSDPSWNR	0.968	0.0260142	Up
Q6PDL0_S446	Dync1li2	Q6PDL0	TGSPGsPSAGGVQSTAK	KTGSPGSPSAGGV	0.965	0.0180046	Down
Q6PDN3_S1795	Mylk	Q6PDN3	KSsTGSPTSPINAEK;KSsTGSPTsPINAEK;KSsTGsPTSPINAEK;SsTGSPTSPINAEK;SsTGSPTsPINAEK	LSGRKSSTGSPTS	0.963	0.0459315	Up
Q6PDN3_S306	Mylk	Q6PDN3	sPQEPKPK	TNSHLKSPQEPKP	1	0.0297216	Up
Q6PFR5_S237	Tra2a	Q6PFR5	RDsYYDR;RRDsYYDR	GGRRRDSYYDRGY	0.969	0.00393588	Up
Q6PGG2_S436	Gmip	Q6PGG2	SLDsPTSSPGAGAR;SLDsPTSsPGAGAR	ESRSLDSPTSSPG	0.968	0.0105606	Up
Q6PGG2_S440	Gmip	Q6PGG2	SLDSPTSsPGAGAR;SLDsPTSsPGAGAR	LDSPTSSPGAGAR	0.965	0.0119135	Up
Q6PGG2_S453	Gmip	Q6PGG2	ASsTGTESSDDFEER	RLVKASSTGTESS	0.94	0.0359982	Down
Q6PHZ5_S559	Rbm15b	Q6PHZ5	NsLEGYSR;RNsLEGYSR	SSDRRNSLEGYSR	0.97	0.00669596	Up
Q6S385_S1302	Plec	Q6S385	AQLEPVAsPAK	QLEPVASPAKKPK	1	0.0162208	Up
Q6S385_S1588	Plec	Q6S385	RAsFAEK	LQSKRASFAEKTA	1	0.0174705	Up
Q6S385_S4255	Plec	Q6S385	SSSVGsSSSYPISSAGPR;SSsVGsSSSYPISSAGPR	RSSSVGSSSSYPI	0.935	0.0402466	Up
Q6S385_S4479	Plec	Q6S385	GYYsPYSVSGSGSTAGSR;GYYsPYSVSGSGsTAGSR	SSKGYYSPYSVSG	0.964	0.015836	Up
Q6S385_S587	Plec	Q6S385	NDESQLsPATR	NDESQLSPATRGA	0.969	0.00637304	Up
Q6VN19_S369	Ranbp10	Q6VN19	SQDSYPGSPSLsPR;SQDSYPGSPsLsPR;SQDSYPGsPSLsPR	PGSPSLSPRHGPS	0.963	0.0141443	Up
Q6Y7W8_S202	Gigyf2	Q6Y7W8	SEsENWR	EFIRSESENWRIF	0.967	0.0189978	Up
Q6YIY0_S135		Q6YIY0	SALYPALTPsIK	YPALTPSIKSKPP	0.965	0.0379701	Down
Q6ZPE2_S1141	Sbf1	Q6ZPE2	LGLGTLSSsLSR	LGTLSSSLSRAKS	0.952	0.020567	Down
Q6ZPJ0_S795	Tex2	Q6ZPJ0	sPHRsPVQSAESSPTASK;sPVQSAESSPTASK;sPVQSAESsPTASK	NRSPHRSPVQSAE	0.968	0.0216484	Down
Q6ZQ58_T503	Larp1	Q6ZQ58	AVtPVPTK	GSPRAVTPVPTKT	0.971	0.0120653	Down
Q6ZQA0_S2196	Nbeal2	Q6ZQA0	LEsPADVK	WQARLESPADVKE	1	0.00951203	Down
Q6ZWQ0_S4114	Syne2	Q6ZWQ0	EEAEESSVKsEDGR	EESSVKSEDGRRR	0.963	0.00406732	Up
Q76LL6_S921	Fhod3	Q76LL6	GAIsPDVESQDK	VGRGAISPDVESQ	0.97	0.0169299	Up
Q76LS9_S382	Mindy1	Q76LS9	SHGAEGGGGsPEK	AEGGGGSPEKQLQ	0.969	0.00765561	Down
Q78IK4_S226	Apool	Q78IK4	ELAsATVIK	LPKELASATVIKS	0.969	0.0328077	Down
Q78JT3_S9	Haao	Q78JT3	VKsWVEENR;sWVEENR	RRVRVKSWVEENR	1	0.0306462	Down
Q78PG9_S204	Ccdc25	Q78PG9	VENMSSNQDGNDsDEFM	NQDGNDSDEFM**	0.968	0.0496944	Down
Q791V5_S283	Mtch2	Q791V5	GNsLFFR	NMSRGNSLFFRKV	1	0.00334835	Down
Q7M091_S4		Q7M091	AEKsPAEMK	***AEKSPAEMKS	1	0.027763	Down
Q7TMQ7_S257	Wdr91	Q7TMQ7	PASLSQsPR	PASLSQSPRVGFL	0.967	0.000420553	Down
Q7TMS5_S13	Abcg2	Q7TMS5	SSSNDHVLVPMsQR	HVLVPMSQRNNNG	0.969	0.0164488	Down
Q7TMS5_S2	Abcg2	Q7TMS5	sSSNDHVLVPMSQR	*****MSSSNDHV	0.95	0.0109146	Down
Q7TN98_S99	Cpeb4	Q7TN98	QQLSPsPGQEAGILPETEK	KQQLSPSPGQEAG	0.966	0.0162535	Down
Q7TNG8_S41	Ldhd	Q7TNG8	AVVGsPHVSTASAVR	LKAVVGSPHVSTA	0.968	0.028019	Down
Q7TQG1_S459	Plekha6	Q7TQG1	sPSQGSYSR	SHSVPRSPSQGSY	0.968	0.00562998	Down
Q7TQG1_S901	Plekha6	Q7TQG1	TKsPAEEELTPSAVVR;TKsPAEEELtPSAVVR;sPAEEELTPSAVVR	VPPRTKSPAEEEL	0.969	0.00406317	Down
Q7TSC1_S378	Prrc2a	Q7TSC1	GTsPGSELPPPK;KGTsPGSELPPPK	DGKKGTSPGSELP	0.967	0.00157389	Up
Q80SU7_S851	Gvin1	Q80SU7	QKsNENITK	QTYKQKSNENITK	0.943	0.0211564	Down
Q80SZ7_S6	Gng5	Q80SZ7	SGSSsVAAMK	*MSGSSSVAAMKK	0.952	0.0159546	Down
Q80TI0_S274	Gramd1b	Q80TI0	PDAsPQLPK;SSIETKPDAsPQLPK	ETKPDASPQLPKK	1	0.0071358	Down
Q80TI0_S28	Gramd1b	Q80TI0	sRSPTPQNQDGDTMVEK	PILRKRSRSPTPQ	0.779	0.0154588	Down
Q80TL1_S471	Adcy2	Q80TL1	sPQHLFR	PKGERRSPQHLFR	1	0.00647988	Down
Q80TP3_S1543	Ubr5	Q80TP3	IsQSQPVR;RIsQSQPVR	PQQRRISQSQPVR	0.971	0.0131214	Up
Q80TZ3_S595	Dnajc6	Q80TZ3	TATSASAsPTLR	ATSASASPTLRVG	0.968	0.000238644	Down
Q80U44_S310	Zfyve16	Q80U44	LPENEGIsPSDPASK	PENEGISPSDPAS	0.968	0.0359262	Up
Q80U93_S1560	Nup214	Q80U93	EPVLVQTTDSsPSR	VQTTDSSPSRPAS	0.918	0.0322247	Down
Q80UG5_S325	Septin9	Q80UG5	KsVQPTSEER;sVQPTSEER	SKISRKSVQPTSE	0.97	0.00719729	Up
Q80X50_S436	Ubap2l	Q80X50	SANDSTVHsPFTK	NDSTVHSPFTKRQ	0.962	0.00199554	Down
Q80XL6_S319	Acad11	Q80XL6	LAGIsQGVYR	FKLAGISQGVYRR	0.97	0.00169841	Down
Q80XL6_Y323	Acad11	Q80XL6	LAGISQGVyR	GISQGVYRRYLMG	0.969	0.00032609	Down
Q80YP0_T14	Cdk3	Q80YP0	IGEGtYGVVYK;IGEGtyGVVYK	EKIGEGTYGVVYK	0.968	0.0405234	Up
Q80YP0_Y15	Cdk3	Q80YP0	IGEGTyGVVYK;IGEGtyGVVYK	KIGEGTYGVVYKA	0.969	0.0138707	Up
Q80ZK9_S511	Wdtc1	Q80ZK9	KDsISEDEMVLR	STSRKDSISEDEM	0.966	0.0327508	Down
Q80ZV0_S34	Rnaseh2b	Q80ZV0	KSsLLFVK;SsLLFVK	KKKKKSSLLFVKL	0.95	0.0208833	Down
Q811D0_S517	Dlg1	Q811D0	IISVNsVDLR	RIISVNSVDLRAA	0.968	0.00491596	Down
Q811M1_S249	Arhgap15	Q811M1	LHHSAsDTSDK	RLHHSASDTSDKN	0.95	0.00782163	Down
Q8BGI4_S526	Fam13a	Q8BGI4	ASTVPIIGsPSSK	TVPIIGSPSSKRR	0.964	0.0172631	Down
Q8BHL3_S129	Tbc1d10b	Q8BHL3	AsPVPGPGTPTR	TEEVRASPVPGPG	0.97	0.00345845	Up
Q8BHN5_S464	Rbm45	Q8BHN5	VMLADsPR	KVMLADSPREESK	1	0.000918304	Down
Q8BIH0_S416	Sap130	Q8BIH0	VVPQQITHTsPR	QQITHTSPRIQPD	0.958	0.000468173	Down
Q8BJ64_S492	Chdh	Q8BJ64	ELQPGsHVQSDK	KELQPGSHVQSDK	0.965	0.000947622	Down
Q8BJF9_S187	Chmp2b	Q8BJF9	sLPSASTSK	APSAARSLPSAST	0.966	0.0474445	Down
Q8BL99_S1261	Dop1a	Q8BL99	SHsSIQFSFK	SRQRSHSSIQFSF	0.845	0.00413303	Up
Q8BLR5_S442	Psd4	Q8BLR5	VLLHsPK	PRVLLHSPKWPQD	1	0.0228962	Down
Q8BLX7_S260	Col16a1	Q8BLX7	DTQsNELIEINPQTEGK	SRRDTQSNELIEI	0.961	0.0496106	Down
Q8BMG7_S448	Rab3gap2	Q8BMG7	GGFsPFGNTQGPSR	PEKGGFSPFGNTQ	0.968	0.0486532	Down
Q8BML1_S503	Mical2	Q8BML1	FPLERWGsVR	PLERWGSVRRSVS	1	0.0185268	Down
Q8BMS1_S419	Hadha	Q8BMS1	ALTsFER	KKKALTSFERDSI	0.964	0.0033269	Down
Q8BMS1_T395	Hadha	Q8BMS1	DTTVtGLGR	LKDTTVTGLGRGQ	0.965	0.00386769	Down
Q8BP27_S67	Sfr1	Q8BP27	ENPPsPPTSPAAPQPR;ENPPsPPTsPAAPQPR;ENPPsPPtSPAAPQPR	TRENPPSPPTSPA	0.965	0.0476942	Up
Q8BPU7_S344	Elmo1	Q8BPU7	IAFDAESEPNNSSGsMEK	PNNSSGSMEKRKS	0.959	0.00152289	Up
Q8BQ30_S194	Ppp1r18	Q8BQ30	LsPGETPEESLR	AQKWRLSPGETPE	0.971	0.00733113	Up
Q8BQ30_S212	Ppp1r18	Q8BQ30	LAGSGDDsPK;LAGSGDDsPKR	AGSGDDSPKRKEV	0.97	0.0025872	Up
Q8BRK8_S377	Prkaa2	Q8BRK8	MPPLIADsPK	PPLIADSPKARCP	1	0.0170076	Down
Q8BSD5_S374	She	Q8BSD5	TLKPTLsDHGDGEK	TLKPTLSDHGDGE	0.965	0.0251691	Down
Q8BTI8_T1926	Srrm2	Q8BTI8	sRtSPVTR	RRSRSRTSPVTRR	0.873	0.00344308	Down
Q8BTM8_S1084	Flna	Q8BTM8	AFGPGLQGGNAGsPAR	QGGNAGSPARFTI	1	0.00506825	Up
Q8BTM8_S394	Flna	Q8BTM8	VTAQGPGLEPsGNIANK	GPGLEPSGNIANK	0.968	0.0350245	Down
Q8BXA1_S540	Golim4	Q8BXA1	EENLPEEsEEQK;EENLPEEsEEQKQSEAK;EENLPEEsEEQKQsEAK	ENLPEESEEQKQS	1	0.000259114	Up
Q8BY35_S654	Fgd2	Q8BY35	TPEGPDEEDVsD	PDEEDVSD*****	0.97	0.0241643	Up
Q8BY87_S876	Usp47	Q8BY87	SVDAILEEsTEK	DAILEESTEKLKS	0.946	0.0398868	Down
Q8BZN6_S1295	Dock10	Q8BZN6	ASLASLDsNPSTTEK	SLASLDSNPSTTE	0.966	0.00706607	Up
Q8BZN6_S877	Dock10	Q8BZN6	DMSQsPTSSFVR	EKDMSQSPTSSFV	0.97	0.00644947	Up
Q8C033_S1210	Arhgef10	Q8C033	sGSELQDEDPK	ARDSPRSGSELQD	0.934	0.0407862	Up
Q8C0C7_S301	Farsa	Q8C0C7	THsQGGYGSQGYK	RVKRTHSQGGYGS	0.962	0.0019043	Down
Q8C0E3_S591	Trim47	Q8C0E3	SGALAsPTDPFQSR	RSGALASPTDPFQ	0.968	0.0135983	Up
Q8C0I1_S52	Agps	Q8C0I1	AAsAAGASPAATPAAPESGTIPK;AAsAAGASPAAtPAAPESGTIPK;AAsAAGAsPAATPAAPESGTIPK	KARRAASAAGASP	0.969	0.018386	Down
Q8C0I1_S57	Agps	Q8C0I1	AASAAGAsPAATPAAPESGTIPK;AASAAGAsPAAtPAAPESGTIPK;AAsAAGAsPAATPAAPESGTIPK	ASAAGASPAATPA	0.967	0.0243257	Down
Q8C0T5_S1487	Sipa1l1	Q8C0T5	HQsDGNEIAHTR	TRKRHQSDGNEIA	0.969	0.0284116	Down
Q8C145_S488	Slc39a6	Q8C145	YDSQLsSNEEK	KYDSQLSSNEEKV	0.968	0.0115144	Up
Q8C170_S1300	Myo9a	Q8C170	SLGGMsPSEER	RSLGGMSPSEERR	0.968	0.000156411	Up
Q8C1D8_S666	Iws1	Q8C1D8	LsSTGGQTPR;RLsSTGGQTPR;RLssTGGQTPR	PQRRRLSSTGGQT	0.954	0.00233662	Up
Q8C1Y8_S264	Ccz1	Q8C1Y8	HIEPELAGRDsPVR	ELAGRDSPVRAEM	1	0.0300036	Down
Q8C2B3_S204	Hdac7	Q8C2B3	KEsAPPSLR	PLLRKESAPPSLR	0.969	0.0245154	Up
Q8C3J5_S1704	Dock2	Q8C3J5	RSsVVFADEK;SsVVFADEK	KRTKRSSVVFADE	0.962	0.0020696	Up
Q8C5R2_S238	Proser2	Q8C5R2	TPTsPASR	EWRTPTSPASRNG	0.947	0.00792759	Down
Q8C5W0_S317	Clmn	Q8C5W0	IKEsPSEQGSR	FVRIKESPSEQGS	0.969	0.0277294	Up
Q8C5W0_S329	Clmn	Q8C5W0	VLLLsENGER	SRVLLLSENGERA	1	0.0420226	Down
Q8C729_S321	Hycc2	Q8C729	TAITTAsIR	TAITTASIRRHRW	0.966	0.0418663	Down
Q8C8R3_S1426	Ank2	Q8C8R3	EsESDQEPEEEIGMTSEK	PIYAKESESDQEP	0.956	0.0232339	Down
Q8C8R3_S1428	Ank2	Q8C8R3	ESEsDQEPEEEIGMTSEK	YAKESESDQEPEE	0.968	0.0435852	Down
Q8C8R3_S3764	Ank2	Q8C8R3	GsPIVQEPEEASEPK	VTSERGSPIVQEP	0.969	0.00217887	Down
Q8C8R3_S890	Ank2	Q8C8R3	YsLEGGR	MNYLRYSLEGGRS	0.903	0.00508563	Down
Q8C8U0_S355	Ppfibp1	Q8C8U0	STSSTPGMGsPSR	STPGMGSPSRDLL	0.967	0.00376647	Up
Q8C8Z9_S394	Dtnb	Q8C8Z9	VLDsPSR	CTRVLDSPSRLDE	0.966	0.00363432	Down
Q8CAQ8_S106	Immt	Q8CAQ8	KPVQsGPLK	PKKPVQSGPLKIS	1	0.00478924	Down
Q8CAQ8_S128	Immt	Q8CAQ8	LPVAQsQK	KLPVAQSQKTKGD	1	0.00518866	Down
Q8CAQ8_Y33	Immt	Q8CAQ8	ySTSSSSGLTAGK	LRPCRRYSTSSSS	0.963	0.0386884	Down
Q8CCN5_S823	Bcas3	Q8CCN5	GVSTVTDAAsGTFDR	TVTDAASGTFDRS	0.925	0.000371895	Up
Q8CDA1_S123	Inpp5f	Q8CDA1	IIPsPDDSK	PEKIIPSPDDSKF	0.969	0.00152996	Up
Q8CFI0_S508	Nedd4l	Q8CFI0	DTLSNPQsPQPSPYNSPK	TLSNPQSPQPSPY	0.966	0.0414639	Down
Q8CFJ9_S496	Wdr24	Q8CFJ9	DMGPGLGsETR	MGPGLGSETRLDR	0.94	0.0215267	Down
Q8CFZ5_S546	Slc22a12	Q8CFZ5	VTHDTPDGsILMSTR	HDTPDGSILMSTR	0.966	0.00705904	Down
Q8CFZ5_T539	Slc22a12	Q8CFZ5	VtHDTPDGSILMSTR	QSVKKVTHDTPDG	0.955	0.00527716	Down
Q8CFZ5_T542	Slc22a12	Q8CFZ5	VTHDtPDGSILMSTR	KKVTHDTPDGSIL	0.966	0.00252311	Down
Q8CG76_S126	Akr7a2	Q8CG76	SLKPDsIR	KSLKPDSIRSQLE	0.963	0.0141349	Down
Q8CG76_S62	Akr7a2	Q8CG76	MDAsASAASVR	GRRMDASASAASV	0.965	0.00606534	Down
Q8CG79_S697	Tp53bp2	Q8CG79	IPRPLsPTK	RIPRPLSPTKLLP	0.961	0.0274708	Down
Q8CGA3_S274	Slc43a2	Q8CGA3	LsVGSSMR;RLsVGSSMR;RLsVGsSMR	TVGRRLSVGSSMR	0.971	0.0425338	Down
Q8CGA3_S278	Slc43a2	Q8CGA3	LSVGSsMR	RLSVGSSMRTAKE	0.963	0.000742498	Down
Q8CGA3_S552	Slc43a2	Q8CGA3	EDsKLFLK;REDsKLFLK	QQKREDSKLFLKI	1	0.00486941	Down
Q8CHH9_S10	Septin8	Q8CHH9	AATDLERVsNAEPEPR;VsNAEPEPR	TDLERVSNAEPEP	1	0.00863267	Up
Q8CHP0_S380	Zc3h3	Q8CHP0	ASsPSASSSSSFR	YKWKASSPSASSS	0.965	0.0481224	Down
Q8CHT0_S43	Aldh4a1	Q8CHT0	VTNEPILAFSQGsPER	LAFSQGSPERDAL	0.966	0.0371645	Down
Q8CHU3_S192	Epn2	Q8CHU3	AGGsPASYHGSTSPR;AGGsPAsYHGSTSPR	YGKAGGSPASYHG	0.967	0.00305782	Up
Q8CI11_S505	Gnl3	Q8CI11	ELsPEQSTAGK;ELsPEQSTAGKPSDGSSALDR	EETRELSPEQSTA	0.969	0.000806967	Up
Q8CI12_S250	Smtnl2	Q8CI12	SLsGSGYGAVTAGK	SFTRSLSGSGYGA	0.968	0.0403215	Up
Q8CI15_S225	Sphk1	Q8CI15	RPAsTLVQK	ASKRPASTLVQKG	0.964	0.00359635	Up
Q8CI51_S332	Pdlim5	Q8CI51	ANSTQEPSQQPASSGASPLSASEGPEsPGSSR	ASEGPESPGSSRP	0.965	5.70017e-05	Up
Q8CIN4_S213	Pak2	Q8CIN4	SVIDPIPAPVGDSNVDsGAK	GDSNVDSGAKSSD	0.959	0.0045951	Down
Q8CIW6_S751	Slc26a6	Q8CIW6	SVPKsPVLATK	RKSVPKSPVLATK	0.966	0.0203037	Down
Q8CJF7_S1214	Ahctf1	Q8CJF7	TTPLAsPSLSPGR	RTTPLASPSLSPG	0.967	2.54213e-06	Down
Q8JZQ9_S75	Eif3b	Q8JZQ9	AKPAAQSEEETATsPAASPTPQSAER;AKPAAQSEEETATsPAAsPTPQSAER;AKPAAQSEEEtATsPAASPTPQSAER;AKPAAQsEEETATsPAASPTPQSAER	EEETATSPAASPT	0.97	0.0303422	Up
Q8JZQ9_S88	Eif3b	Q8JZQ9	sPSQEPSAPGK	PQSAERSPSQEPS	0.97	0.00332922	Up
Q8JZQ9_S90	Eif3b	Q8JZQ9	SPsQEPSAPGK	SAERSPSQEPSAP	0.96	0.0074847	Up
Q8K070_S173	Samd14	Q8K070	DAsPPEPASPTIGLDK	DDSRDASPPEPAS	0.969	0.0051628	Up
Q8K0H1_S18	Slc47a1	Q8K0H1	TEESAPGPGGADAAsER;TEESAPGPGGADAAsERR	GGADAASERRGLR	0.971	0.00449444	Down
Q8K0L3_S142	Acsm2	Q8K0L3	sSDILYR	GTIQMRSSDILYR	0.966	0.0034032	Down
Q8K0L3_S143	Acsm2	Q8K0L3	SsDILYR	TIQMRSSDILYRL	0.958	0.0112209	Down
Q8K0L3_S187	Acsm2	Q8K0L3	LLVSENsR	LLVSENSREGWLN	0.965	0.00322953	Down
Q8K0L3_S294	Acsm2	Q8K0L3	FDsQTVLK	LLPKFDSQTVLKV	0.964	0.00271647	Down
Q8K124_T233	Plekho2	Q8K124	ALtPDSASSGANPESQEDAETPAK	AGERALTPDSASS	0.966	0.0141401	Up
Q8K136_S182	Scnm1	Q8K136	ESAALLASAPMsPTK	LASAPMSPTKRRV	0.965	0.0120535	Up
Q8K199_S71	Cmc2	Q8K199	RLsDPPEEAGR	AMRRRLSDPPEEA	1	0.00202945	Down
Q8K1G2_S331	Evc2	Q8K1G2	NLVSGGHLsPQTER	VSGGHLSPQTERK	0.968	0.0126203	Down
Q8K1N2_T468	Phldb2	Q8K1N2	LSAGtTVADVQK	RRLSAGTTVADVQ	0.767	0.0116637	Down
Q8K1R7_S949	Nek9	Q8K1R7	LEGGQQVGMHsR	QQVGMHSRGTQTA	1	0.0403756	Down
Q8K1T1_S238	Lrrc25	Q8K1T1	APDsPPSR	GPKAPDSPPSRFT	0.969	0.00105172	Up
Q8K2H1_S92	Pphln1	Q8K2H1	SGPSHsGDESGYR	RSGPSHSGDESGY	0.945	0.00167865	Down
Q8K2H4_T739	Acap1	Q8K2H4	SHDLHtL	RSHDLHTL*****	0.963	0.00541346	Down
Q8K2Q9_S473	Shtn1	Q8K2Q9	SLGPENsETELER	SLGPENSETELER	0.962	0.00050754	Up
Q8K3Z9_S355	Pom121	Q8K3Z9	SLASQSsDDHLNK;SLASQSsDDHLNKR	SLASQSSDDHLNK	0.954	0.0282808	Up
Q8K4L3_S666	Svil	Q8K4L3	EMEKsFDEHTVPK;sFDEHTVPK	FREMEKSFDEHTV	0.971	0.00164734	Up
Q8K4L4_S72	Pof1b	Q8K4L4	VVQALDPLGsR	ALDPLGSREVLSP	1	0.0156408	Down
Q8QZY2_S60	Glyctk	Q8QZY2	TLsLDPSGR	MLQRTLSLDPSGR	0.968	9.8671e-05	Down
Q8R086_S124	Suox	Q8R086	FVDLHPGGPsK	LHPGGPSKLMLAA	1	0.00234771	Down
Q8R0T2_S17	Znf768	Q8R0T2	DVHsPNAVGSPEGSLK	ESRDVHSPNAVGS	0.968	0.00531166	Up
Q8R0Y6_S354	Aldh1l1	Q8R0Y6	SGAAsVDVVR	FKSGAASVDVVRL	0.968	0.0024185	Down
Q8R0Y6_S671	Aldh1l1	Q8R0Y6	KVsLELGGK	SNVKKVSLELGGK	1	0.0095376	Down
Q8R149_S376	Bud13	Q8R149	ASDSDLsPPR	ASDSDLSPPRKKK	0.967	0.0263202	Up
Q8R149_T196	Bud13	Q8R149	HDtPDLSPPR;HDtPDLsPPR;VRHDtPDLsPPR	RRVRHDTPDLSPP	1	0.0478154	Up
Q8R1U2_S217	Cgref1	Q8R1U2	VDTLsPEEEAR	GKVDTLSPEEEAR	0.968	0.0129317	Down
Q8R2U7_S399	Lrrc42	Q8R2U7	ESEQEQSsPQSAK	SEQEQSSPQSAKQ	0.958	0.0058599	Down
Q8R4R6_T272	Nup35	Q8R4R6	TLGtPTQSGSTPR	PIRTLGTPTQSGS	0.966	0.0356036	Up
Q8R550_S631	Sh3kbp1	Q8R550	ASsPSLFSTEGK;ASsPSLFSTEGKPK	AGQRASSPSLFST	0.967	0.00781	Up
Q8R5A3_S507	Apbb1ip	Q8R5A3	QGLGNHsPGATR	QGLGNHSPGATRE	0.969	0.0179604	Up
Q8VBT6_S484	Apobr	Q8VBT6	GQEETSGAPDLsPER	SGAPDLSPERVLS	0.97	0.0316825	Up
Q8VC69_S538	Slc22a6	Q8VC69	QMIPLQVsTQEK	MIPLQVSTQEKNG	0.954	0.0351137	Down
Q8VCF0_S384	Mavs	Q8VCF0	VTTGGNQTGPNSsIR	QTGPNSSIRSLHS	0.965	0.000464581	Down
Q8VD12_S153	Znf385a	Q8VD12	PVSMENGLGPAPGsPEK	LGPAPGSPEKQPG	0.97	0.0119904	Up
Q8VDI7_S98	Ubac1	Q8VDI7	RVPsPLPK;VPsPLPK	IKKRVPSPLPKMA	1	0.00760975	Down
Q8VDM4_T20	Psmd2	Q8VDM4	DKTPVQSQQPSATtPSGADEK;TPVQSQQPSATtPSGADEK	QQPSATTPSGADE	0.961	0.00876238	Up
Q8VDN2_S222	Atp1a1	Q8VDN2	VDNSSLTGEsEPQTR	SSLTGESEPQTRS	0.961	0.000773453	Down
Q8VDN2_S40	Atp1a1	Q8VDN2	EVsMDDHK	ELKKEVSMDDHKL	1	0.00163722	Down
Q8VDN2_S454	Atp1a1	Q8VDN2	AVAGDASEsALLK	AGDASESALLKCI	0.963	0.00067029	Down
Q8VDN2_S47	Atp1a1	Q8VDN2	EVSMDDHKLsLDELHR;LsLDELHR	MDDHKLSLDELHR	1	0.0083714	Down
Q8VDN2_S484	Atp1a1	Q8VDN2	IVEIPFNsTNK	VEIPFNSTNKYQL	0.968	0.00224695	Down
Q8VDP3_S777	Mical1	Q8VDP3	VsPVPSPSQPAR;VsPVPsPSQPAR	PPVTRVSPVPSPS	0.972	0.00513111	Up
Q8VDR9_S1263	Dock6	Q8VDR9	TsISQGPSTAAR	APGSRTSISQGPS	0.955	0.0185766	Down
Q8VDR9_S413	Dock6	Q8VDR9	PQDRDsDSEGER	RPQDRDSDSEGER	0.961	0.0166887	Down
Q8VDU5_S569	Snrk	Q8VDU5	RDsSEGPPGSEGDGGGQSK	SWHRRDSSEGPPG	0.957	0.0067656	Up
Q8VEE4_S393	Rpa1	Q8VEE4	VsDFGGR	IKGARVSDFGGRS	1	0.0146811	Down
Q8VEK3_S58	Hnrnpu	Q8VEK3	PAMEPGNGsLDLGGDAAGR	MEPGNGSLDLGGD	1	0.00131312	Up
Q8VHK1_S855	Caskin2	Q8VHK1	SQsFALR	GTPRSQSFALRAR	0.967	0.0123705	Down
Q8VHQ9_S25	Acot11	Q8VHQ9	sISHPESGDPPTMAEGEGYR	NRTSRKSISHPES	0.961	0.0211174	Down
Q8VHX6_S2234	Flnc	Q8VHX6	LGsFGSITR	GRERLGSFGSITR	0.97	0.00290729	Up
Q8VI47_S279	Abcc2	Q8VI47	KQsQSQDVLVLEDSK	GLTKKQSQSQDVL	0.964	0.00385986	Down
Q8VIM4_S260	Bsnd	Q8VIM4	KQQWsLR	PRKQQWSLRMKGE	1	0.0447929	Down
Q91VM5_S349	Rbmxl1	Q91VM5	GLPPsMER	ERGLPPSMERGYP	1	0.00776643	Up
Q91VN4_S13	Chchd6	Q91VN4	RVsFEMDEEER	AEARRVSFEMDEE	1	0.00146034	Down
Q91VN4_S164	Chchd6	Q91VN4	AsLTHEQQQSAR;KAsLTHEQQQSAR	LPKKKASLTHEQQ	0.966	0.00294167	Down
Q91WI7_S219	Itfg2	Q91WI7	DTGsPPASEEATGDSR	WNKDTGSPPASEE	0.959	0.0109592	Down
Q91WV7_S14	Slc3a1	Q91WV7	DPIQMsLK;RDPIQMsLK	RDPIQMSLKGCRT	1	0.0335142	Down
Q91X52_S38	Dcxr	Q91X52	AAGAQVVAVsR	AQVVAVSRTREDL	1	0.00225483	Down
Q91X85_S538	Flvcr2	Q91X85	VQEEEEEEEGsNTSK	EEEEEGSNTSKVP	0.961	0.00398983	Down
Q91XF0_S164	Pnpo	Q91XF0	sSQIGAVVSR	FHSRPKSSQIGAV	0.96	0.0380973	Down
Q91Y97_S36	Aldob	Q91Y97	GILAADEsVGTMGNR	ILAADESVGTMGN	0.97	0.0335521	Down
Q91Y97_T39	Aldob	Q91Y97	GILAADESVGtMGNR	ADESVGTMGNRLQ	0.968	0.0219609	Down
Q91Z58_S431		Q91Z58	sNSPALKPK	FMKTSKSNSPALK	0.951	0.0221868	Down
Q91Z67_S206	Srgap2	Q91Z67	sPDSTANVR	DRQTPRSPDSTAN	0.97	0.0287128	Down
Q91Z67_S427	Srgap2	Q91Z67	STVsETFMSK	SVKSTVSETFMSK	0.968	0.0160427	Up
Q91ZP3_S285	Lpin1	Q91ZP3	PSTPKsDSELVSK;sDSELVSK	RPSTPKSDSELVS	0.969	0.0211942	Down
Q91ZV8_S1292	Adgra2	Q91ZV8	sYPLNTTSLNGAPK	RESKRRSYPLNTT	0.953	0.0382247	Down
Q91ZX7_S4521	Lrp1	Q91ZX7	HsLASTDEK;HsLAStDEK;HsLAStDEKR;HsLAsTDEK;HsLAsTDEKR	GHGSRHSLASTDE	0.967	0.0012237	Up
Q91ZX7_S4524	Lrp1	Q91ZX7	HSLAsTDEK;HsLAsTDEK;HsLAsTDEKR	SRHSLASTDEKRE	0.963	0.00155313	Up
Q921F2_S92	Tardbp	Q921F2	MDETDASsAVK	DETDASSAVKVKR	0.962	0.00843817	Down
Q921G6_S506	Lrch4	Q921G6	PNsFLFR	SIQRPNSFLFRSS	1	0.0307054	Down
Q921R7_S432	Slc35a5	Q921R7	LKSDDsDDDTL	KLKSDDSDDDTL*	0.963	0.0492333	Down
Q921Y4_S440	Mfsd5	Q921Y4	VPsPTGEPYAPEL	AELRVPSPTGEPY	0.959	0.0345789	Down
Q922B9_S643	Itprid2	Q922B9	EESVEsDVEK;EEsVEsDVEK	REESVESDVEKGS	1	0.0101603	Down
Q922D8_S549	Mthfd1	Q922D8	ITIGQsPTEK;KITIGQsPTEK	KITIGQSPTEKGH	0.964	0.00771903	Down
Q922P9_S130	Glyr1	Q922P9	KLsLSEGK	DEKRKLSLSEGKV	0.972	0.0117284	Up
Q922Q1_S185	Mtarc2	Q922Q1	LVQFDTsMK	LVQFDTSMKGRTT	0.961	0.0180092	Down
Q922R1_T208	Phaf1	Q922R1	DGtGPSGLR	DVLRDGTGPSGLR	0.971	0.00360191	Down
Q923B1_S520	Dbr1	Q923B1	RLsDEHEPEQR	FPLKRLSDEHEPE	1	0.0129715	Up
Q923I7_S621	Slc5a2	Q923I7	SGsGSPPPTTEEVAATTR	GMSKSGSGSPPPT	0.954	0.0428703	Down
Q923I7_S623	Slc5a2	Q923I7	SGSGsPPPTTEEVAATTR	SKSGSGSPPPTTE	0.965	0.00366296	Down
Q924A2_S1080	Cic	Q924A2	RTQsLSALPK;TQsLSALPK	GKRRTQSLSALPK	0.967	0.0121846	Up
Q924A2_S2147	Cic	Q924A2	sSPPPPLPAEER;sSPPPPLPAEERPGTK	WPPTARSSPPPPL	0.952	0.0365812	Up
Q924L1_S192	Letmd1	Q924L1	SHsEVITHLR	LRRRSHSEVITHL	0.966	0.0348585	Down
Q924T2_S282	Mrps2	Q924T2	GSEGSGTsPVPDK	SEGSGTSPVPDKS	0.964	0.00287322	Down
Q924Z5_S332	Tram2	Q924Z5	RVsAVPRPPAK;VsAVPRPPAK	SAKRRVSAVPRPP	1	0.00827285	Up
Q925H1_S1081	Trps1	Q925H1	HPNYsPPGSPIEK;HPNYsPPGsPIEK	AKHPNYSPPGSPI	0.954	0.0375207	Up
Q93092_S237	Taldo1	Q93092	TIVMGAsFR	TIVMGASFRNTGE	0.969	0.048813	Down
Q99J45_S12	Nrbp1	Q99J45	SEGESQTVVSsGSDPK	SQTVVSSGSDPKV	0.96	0.0328619	Down
Q99J45_S2	Nrbp1	Q99J45	sEGESQTVVSSGSDPK	*****MSEGESQT	0.967	7.84259e-05	Up
Q99K30_S217	Eps8l2	Q99K30	QPGDsPQAK	QRQPGDSPQAKNR	1	0.0217815	Down
Q99K99_T38		Q99K99	LEEDDtVR	KLEEDDTVRLKGT	1	0.0247099	Down
Q99KH8_S8	Stk24	Q99KH8	AHSPVQsGLPGMQNLK	AHSPVQSGLPGMQ	0.945	0.0368148	Down
Q99KI0_S559	Aco2	Q99KI0	VDVsPTSQR	GQRVDVSPTSQRL	0.97	0.0012329	Down
Q99KL7_S2	Rab28	Q99KL7	sDSEEESQDR	*****MSDSEEES	0.957	0.0499587	Down
Q99KR3_S235	Lactb2	Q99KR3	sFTVTELR	RDNFEKSFTVTEL	0.97	0.0448423	Down
Q99KR3_T278	Lactb2	Q99KR3	IFYTtTPVK;IFYTtTPVKK	GKIFYTTTPVKKW	0.94	0.00325456	Down
Q99KR3_T279	Lactb2	Q99KR3	IFYTTtPVK;IFYTTtPVKK	KIFYTTTPVKKWK	0.963	0.0289458	Down
Q99KY4_T847	Gak	Q99KY4	KPGAGEDtPR	PGAGEDTPRLAAG	1	0.0124969	Down
Q99L00_S111	Haus8	Q99L00	KAsWPDR	ILSRKASWPDREM	1	0.046181	Up
Q99L88_S86	Sntb1	Q99L88	GSGTGHPVPGVAQAPDsPAGVR	VAQAPDSPAGVRT	0.972	0.0306727	Down
Q99LB2_S64	Dhrs4	Q99LB2	LAEDGAHVVVSsR	AHVVVSSRKQQNV	0.953	0.0172473	Down
Q99LG1_S114	Tmem51	Q99LG1	IQQQAGTVPHSQEEDsQEEEEDVSSR	HSQEEDSQEEEED	0.966	0.0388742	Down
Q99LG1_S178	Tmem51	Q99LG1	AETETsPGHAPDR	RAETETSPGHAPD	0.961	0.0446039	Down
Q99MD6_S16	Txnrd3	Q99MD6	AQTsPGLGK	PPRAQTSPGLGKV	0.97	0.000886421	Down
Q99MD6_S40	Txnrd3	Q99MD6	GGLMSsPPGR	RGGLMSSPPGRRA	0.965	0.00406224	Down
Q99MQ1_S635	Bicc1	Q99MQ1	sPSHSGNAGDLK;sPSHsGNAGDLK	EVGMPRSPSHSGN	0.97	0.0249418	Up
Q99MQ1_S639	Bicc1	Q99MQ1	SPSHsGNAGDLK;sPSHsGNAGDLK	PRSPSHSGNAGDL	0.97	0.000386565	Up
Q99MQ1_S768	Bicc1	Q99MQ1	sMPAETIK	GLGFSKSMPAETI	0.972	0.00533278	Up
Q99MZ3_S614	Mlxipl	Q99MZ3	AERLsPPASSGSER;LsPPASSGSER	PKAERLSPPASSG	0.97	0.00919636	Down
Q99MZ6_S710	Myo7b	Q99MZ6	VLLPsPER	FRVLLPSPERMQF	1	0.00127624	Down
Q99MZ6_S904	Myo7b	Q99MZ6	sIYDTVTDTAMVEK	HERKRKSIYDTVT	0.963	0.0342343	Down
Q99MZ7_S296	Pecr	Q99MZ7	IKEsFKK	VKRIKESFKKKAK	1	0.00641018	Down
Q99N69_S54	Lpxn	Q99N69	TLSSQGNTsPLK	SSQGNTSPLKVQL	0.968	0.0148715	Up
Q99NB9_T273	Sf3b1	Q99NB9	GDtPGHAtPGHGGATSSAR	TPGRGDTPGHATP	0.969	0.00981738	Up
Q99NB9_T278	Sf3b1	Q99NB9	GDtPGHAtPGHGGATSSAR	DTPGHATPGHGGA	0.969	0.00981738	Up
Q99PI5_S243	Lpin2	Q99PI5	sDSELEVKPSESLLR	QAVCPKSDSELEV	0.965	0.013562	Down
Q9CPY7_S180	Lap3	Q9CPY7	LHGsGDLEAWEK	SAKLHGSGDLEAW	1	0.0104329	Down
Q9CQ00_S36	Dmac1	Q9CQ00	SAVPAsPAR;SAVPAsPARDPELK	KSAVPASPARDPE	0.971	0.0101244	Down
Q9CQD1_S193	Rab5a	Q9CQD1	NEPQNPGANsAR	QNPGANSARGRGV	1	0.0469972	Down
Q9CQF4_S106	Mtres1	Q9CQF4	EADEEDsDEETSYPER	EADEEDSDEETSY	0.971	0.0290982	Down
Q9CQH0_S85	Pdzk1ip1	Q9CQH0	YSsMASGFR	MDGRYSSMASGFR	0.969	0.0109359	Down
Q9CQH3_S182	Ndufb5	Q9CQH3	EFIDHsPK	KEFIDHSPKATPD	1	0.0106477	Down
Q9CQV1_S69	Pam16	Q9CQV1	LsPEEVQK	LNVSKLSPEEVQK	1	0.000667935	Down
Q9CR41_S30	Hypk	Q9CR41	HDsGAADLER;KHDsGAADLER	KPRKHDSGAADLE	1	0.0317918	Down
Q9CSB4_S1088	Pard3b	Q9CSB4	GGsADPVDYLTASPR	SLPRGGSADPVDY	0.969	0.00683965	Down
Q9CSN1_S224	Snw1	Q9CSN1	GPPsPPAPVMHSPSR;GPPsPPAPVMHSPsR;GPPsPPAPVMHsPSR	IPRGPPSPPAPVM	0.97	0.00147022	Up
Q9CSN1_S232	Snw1	Q9CSN1	GPPsPPAPVMHsPSR	PAPVMHSPSRKMT	0.97	0.00147022	Up
Q9CW03_S1067	Smc3	Q9CW03	GDVEGSQsQDEGEGSGESER;KGDVEGSQsQDEGEGSGESER	DVEGSQSQDEGEG	0.97	0.00391199	Up
Q9CWE0_S235	Mtfr1l	Q9CWE0	ASsFADMMGILK	SLSKASSFADMMG	0.959	0.025857	Down
Q9CZH7_S118	Mxra7	Q9CZH7	YsPGQLR	AFSFKYSPGQLRG	0.953	0.0288988	Up
Q9CZH7_S79	Mxra7	Q9CZH7	VAEPEEsEAEEPAAEGR	VAEPEESEAEEPA	1	0.000993252	Up
Q9CZU6_S232	Cs	Q9CZU6	EGSSIGAIDsR	SIGAIDSRLDWSH	0.966	0.00361643	Down
Q9CZX5_S233	Pinx1	Q9CZX5	EAADTDVENsPQHK	DTDVENSPQHKAK	0.97	0.00404385	Up
Q9D011_S132	Mplkip	Q9D011	MsNELESYFK	GREKRMSNELESY	0.968	0.0114989	Down
Q9D074_S106	Mgrn1	Q9D074	YKEDADsPTEDGEKPR	YKEDADSPTEDGE	0.96	0.0338254	Up
Q9D077_T19	Mcm4	Q9D077	VtPTQSLR	SRRGRVTPTQSLR	0.971	0.026529	Up
Q9D0F9_T507	Pgm1	Q9D0F9	LSGtGSAGATIR	IFRLSGTGSAGAT	0.965	0.0210117	Down
Q9D0J8_S5	Ptms	Q9D0J8	SEKsVEAAAELSAK	**MSEKSVEAAAE	0.953	0.00679818	Down
Q9D0L8_S15	Rnmt	Q9D0L8	ASVASDPEsPPGGNEPAAASGQR	VASDPESPPGGNE	0.97	0.00124249	Up
Q9D0S9_S52	Hint2	Q9D0S9	AAPGGAsPTIFSR	AAPGGASPTIFSR	0.947	0.00231308	Down
Q9D110_S8	Mthfs	Q9D110	AAVTVNsAK;AAVTVNsAKR	AAVTVNSAKRGLR	0.971	0.0289826	Down
Q9D1F4_T116	Akt1s1	Q9D1F4	EDEEEDEDEPTETEtSGER	EPTETETSGERLG	0.94	0.0102353	Down
Q9D1L0_S45	Chchd2	Q9D1L0	APAAQPPAAAAPSAVGsPAAAPR;RAPAAQPPAAAAPSAVGsPAAAPR	APSAVGSPAAAPR	0.969	0.0178522	Down
Q9D486_S349	Cmip	Q9D486	DNsPSLK	INSRDNSPSLKEI	0.971	0.00623482	Down
Q9D4B1_S364	Sgms2	Q9D4B1	IGEDNEKsT	GEDNEKST*****	0.944	4.55549e-05	Down
Q9D824_S541	Fip1l1	Q9D824	HEsEEGDSHR;RHEsEEGDSHR	SRRRHESEEGDSH	0.967	0.0108877	Down
Q9D8L0_S32		Q9D8L0	PTLsILK	HPRPTLSILKQQQ	0.964	0.0351552	Down
Q9D8U8_S152	Snx5	Q9D8U8	LSsHPVLSK	FLQRLSSHPVLSK	0.96	0.00396314	Down
Q9D8Y0_S74	Efhd2	Q9D8Y0	ADLNQGIGEPQsPSR	GIGEPQSPSRRVF	0.971	0.00219278	Up
Q9D8Y0_S76	Efhd2	Q9D8Y0	ADLNQGIGEPQSPsR	GEPQSPSRRVFNP	0.93	0.0100876	Up
Q9DB77_S169	Uqcrc2	Q9DB77	AVAFQNsQTR	AVAFQNSQTRIIE	0.962	0.0195639	Down
Q9DB77_S367	Uqcrc2	Q9DB77	AVAQGNLsSADVQAAK	VAQGNLSSADVQA	0.964	0.0364889	Down
Q9DB77_S368	Uqcrc2	Q9DB77	AVAQGNLSsADVQAAK	AQGNLSSADVQAA	0.961	0.00232993	Down
Q9DB90_S32	Smg9	Q9DB90	EPGSSGPQNLsGPGGR	SGPQNLSGPGGRE	0.969	0.0223826	Up
Q9DBM2_S173	Ehhadh	Q9DBM2	sDPVEEAIK	LDVVVKSDPVEEA	1	0.0197809	Down
Q9DBM2_S340	Ehhadh	Q9DBM2	IITsTLEK	AKKIITSTLEKEA	0.968	0.00859968	Down
Q9DBM2_S608	Ehhadh	Q9DBM2	sISKEEILER	HHIKQRSISKEEI	0.969	0.00712177	Down
Q9DBM2_T339	Ehhadh	Q9DBM2	IItSTLEK	TAKKIITSTLEKE	0.966	0.00859582	Down
Q9DBM2_T341	Ehhadh	Q9DBM2	IITStLEK	KKIITSTLEKEAS	0.947	0.00361126	Down
Q9DBM2_T543	Ehhadh	Q9DBM2	GQGLTGPSLPPGtPTR;KGQGLTGPSLPPGtPTR	PSLPPGTPTRKRG	0.969	0.0103952	Down
Q9DBN4_S178	P33monox	Q9DBN4	HPASAQSTPSsTPHAsPK	AQSTPSSTPHASP	0.946	0.016461	Down
Q9DBN4_S183	P33monox	Q9DBN4	HPASAQSTPSSTPHAsPK;HPASAQSTPSStPHAsPK;HPASAQSTPSsTPHAsPK;HPASAQSTPsSTPHAsPK;HPASAQStPSSTPHAsPK;HPAsAQSTPSSTPHAsPK	SSTPHASPKQKSR	1	0.00577373	Down
Q9DBX1_S97	Rgcc	Q9DBX1	LNsPTNSSPALLPSAVTPR	SDEKLNSPTNSSP	0.966	0.0465011	Down
Q9DC51_S98	Gnai3	Q9DC51	IDFGEsAR	KIDFGESARADDA	1	0.00866162	Down
Q9DCG6_S166	Pbld1	Q9DCG6	LsDSYDR	KLLVRLSDSYDRS	0.966	0.00253158	Down
Q9DCG6_S58	Pbld1	Q9DCG6	LQPTDsFTQSSR	KLQPTDSFTQSSR	0.962	0.000143132	Down
Q9DCL9_S107	Paics	Q9DCL9	IATGsFLK	RRIATGSFLKRNP	0.966	0.00120179	Down
Q9DCT6_S96	Bap18	Q9DCT6	KVYEDSGIPLPAEsPK;VYEDSGIPLPAEsPK	IPLPAESPKKGPK	0.969	0.0350548	Up
Q9DCV7_S32	Krt7	Q9DCV7	sLYGLGSSR	ASFGSRSLYGLGS	0.971	0.0117265	Up
Q9EP53_S502	Tsc1	Q9EP53	GGFDsPFYR	PRGGFDSPFYRDS	0.971	0.0470152	Down
Q9EPL9_S542	Acox3	Q9EPL9	SRGsDFEAR	EKKSRGSDFEARN	0.956	0.0241383	Down
Q9EPL9_T16	Acox3	Q9EPL9	DSALWSDtPK	SALWSDTPKGPLS	0.967	0.00598641	Down
Q9EQJ0_S767	Tpcn1	Q9EQJ0	TKsDLSLK	RRSRTKSDLSLKM	0.955	0.0066194	Down
Q9ER64_S67	Osbpl5	Q9ER64	DEEPQTPGsATK	EPQTPGSATKVPL	0.959	0.00425964	Up
Q9ER74_S940	Sall1	Q9ER74	sPGMEEKPQR	TQEFHKSPGMEEK	1	0.0426756	Down
Q9ERT9_S6	Ppp1r1a	Q9ERT9	MEPDNsPR;MEPDNsPRK	*MEPDNSPRKIQF	1	0.0167512	Down
Q9ES00_S31	Ube4b	Q9ES00	LAGGQTSQPTTPLTsPQR	PTTPLTSPQRENP	0.966	0.0206466	Up
Q9ES52_S972	Inpp5d	Q9ES52	GEGPPTPPSQPPLsPK;GEGPPTPPsQPPLsPK;GEGPPtPPSQPPLsPK	PSQPPLSPKKFSS	0.97	0.0488133	Up
Q9ESK9_S641	Rb1cc1	Q9ESK9	VsTSQASPQSAASPR	LNEQKVSTSQASP	0.863	0.0154216	Down
Q9ET54_S1129	Palld	Q9ET54	sPSGHPHAR	RGRSPRSPSGHPH	0.965	0.00529858	Down
Q9JID9_S106	Sh2b2	Q9JID9	sSEDVSAHAATK	TYGHSRSSEDVSA	0.964	0.00206628	Up
Q9JII6_S137	Akr1a1	Q9JII6	YDsTHYK	GTVRYDSTHYKET	0.959	0.00408114	Down
Q9JII6_S4	Akr1a1	Q9JII6	TAsSVLLHTGQK	***MTASSVLLHT	0.962	1.60936e-05	Down
Q9JIX8_S391	Acin1	Q9JIX8	SQSPsPPPLPEDLEK	EKSQSPSPPPLPE	0.957	0.0251944	Up
Q9JK23_T18	Psmg1	Q9JK23	AGtEEEEEEEEQSR	APCRAGTEEEEEE	0.942	0.0392218	Down
Q9JKF6_S433	Nectin1	Q9JKF6	AGPLGGsSYEEEEEEEGGGGGER	AGPLGGSSYEEEE	0.941	0.0129557	Down
Q9JKS4_S123	Ldb3	Q9JKS4	DPALDTNGSLATPSPsPEAR	LATPSPSPEARAS	0.968	0.0232476	Down
Q9JLB2_S84	Pals1	Q9JLB2	KQELDLNSsMR;QELDLNSsMR	ELDLNSSMRLKKL	0.963	0.0263334	Down
Q9JLB4_T2533	Cubn	Q9JLB4	VNVtNEFKSSGNTMK	CSRVNVTNEFKSS	0.918	0.0341117	Down
Q9JLM7_S330	Dclk1	Q9JLM7	SGKsPSPSPTSPGSLR;SGKsPSPSPTsPGSLR;sPSPSPTSPGSLR;sPSPSPTsPGSLR	TPRSGKSPSPSPT	0.95	0.00438347	Up
Q9JLM7_S352	Dclk1	Q9JLM7	ISQHGGsSTSLSSTK;ISQHGGsSTsLSSTK	ISQHGGSSTSLSS	0.958	0.00120548	Up
Q9JLV1_S270	Bag3	Q9JLV1	AAsPFRsPVR	RPLRAASPFRSPV	1	0.00323583	Up
Q9JLV1_S274	Bag3	Q9JLV1	AASPFRsPVR;AAsPFRsPVR	AASPFRSPVRGAS	1	0.0204116	Up
Q9JM63_S338	Kcnj10	Q9JM63	VAsPSGLR	QVVKVASPSGLRD	0.971	0.00435618	Down
Q9JM63_S345	Kcnj10	Q9JM63	VASPSGLRDsTVR	PSGLRDSTVRYGD	0.959	0.0485681	Down
Q9JM63_S370	Kcnj10	Q9JM63	EGsALSVR;EGsALsVR	QAEKEGSALSVRI	1	0.0179018	Down
Q9QWF0_S51	Chaf1a	Q9QWF0	EKVEEDTsPK	KVEEDTSPKAAVE	0.956	0.0201263	Down
Q9QXA6_S15	Slc7a9	Q9QXA6	EDEKsTHSTELK;EDEKsTHsTELK;EDEKstHSTELK;REDEKsTHStELK;REDEKsTHsTELK;sTHsTELK	RREDEKSTHSTEL	0.964	0.00729993	Down
Q9QXD6_Y216	Fbp1	Q9QXD6	GNIYSLNEGyAK	YSLNEGYAKDFDP	0.971	0.00593306	Down
Q9QXE0_S4	Hacl1	Q9QXE0	PEsNSAEGSDR	***MPESNSAEGS	0.967	0.000800557	Down
Q9QXJ1_S205	Apbb1	Q9QXJ1	sASLLFGMR	PREHSKSASLLFG	0.936	0.0211347	Down
Q9QXL1_S1217	Kif21b	Q9QXL1	GATDTsPLTR	RGATDTSPLTRRK	0.964	0.00719376	Up
Q9QXN5_S33	Miox	Q9QXN5	NYTsGPLLDR	SFRNYTSGPLLDR	0.967	0.0324595	Down
Q9QXN5_S65	Miox	Q9QXN5	IQYGsFSYK	KRIQYGSFSYKKM	0.966	0.0222206	Down
Q9QXT0_S115	Cnpy2	Q9QXT0	NGEsSELDLQGIR	VSRNGESSELDLQ	0.962	0.0142659	Down
Q9QXW9_S27	Slc7a8	Q9QXW9	NHPGSDTSPEAEAsSGGGGVALK	SPEAEASSGGGGV	0.9	0.025186	Down
Q9QY24_S384	Zbp1	Q9QY24	AMALGDSsPQTTEPVLR	MALGDSSPQTTEP	0.965	0.0335325	Up
Q9QY96_S875	Casr	Q9QY96	SsTAAHAFK	IEEVRSSTAAHAF	0.947	0.0303073	Down
Q9QYB5_S42	Add3	Q9QYB5	NMsPDLR	LRERNMSPDLRQD	1	0.00123668	Down
Q9QYB5_S681	Add3	Q9QYB5	TEEVLSPDGSPSKsPSK;TEEVLSPDGSPSKsPsK;TEEVLSPDGsPSKsPSK	DGSPSKSPSKKKK	0.963	0.00961923	Down
Q9QYB8_S696	Add2	Q9QYB8	TESVTSGPLSPEGsPSK	PLSPEGSPSKSPS	0.962	0.00041026	Down
Q9QYC0_S12	Add1	Q9QYC0	AAVVTsPPPTTAPHK	RAAVVTSPPPTTA	0.966	0.0204239	Down
Q9QYC0_T614	Add1	Q9QYC0	SPPDQSAVPNTPPstPVK;SPPDQSAVPNtPPStPVK	PNTPPSTPVKLEE	0.963	0.0427018	Up
Q9QYC7_S7	Ggcx	Q9QYC7	GsALVAPASDK	MAVHRGSALVAPA	0.971	0.0116772	Up
Q9QYF9_S331	Ndrg3	Q9QYF9	THsTSSSIGSGESPFSR;THsTSSsIGSGESPFSR	ARSRTHSTSSSIG	0.965	0.00755962	Down
Q9QYR6_S1789	Map1a	Q9QYR6	VPSAPGQEsPVPDTK	SAPGQESPVPDTK	0.968	0.0156996	Up
Q9QYY0_S266	Gab1	Q9QYY0	SYsHDVLPK	NLPRSYSHDVLPK	0.907	0.0369078	Down
Q9QZE7_S163	Tsnax	Q9QZE7	EsKTPPAEGQEK	EDSGKESKTPPAE	0.901	0.000479134	Down
Q9R020_S290	Zranb2	Q9R020	sRPSsPAVR;sRPsSPAVR	DRKRSRSRPSSPA	0.957	0.0374349	Up
Q9R020_S293	Zranb2	Q9R020	sRPsSPAVR	RSRSRPSSPAVRK	0.947	0.0226755	Up
Q9R049_S509	Amfr	Q9R049	SDsLRPALNSPVER	PTQRSDSLRPALN	0.969	0.0447771	Down
Q9R0G7_S1203	Zeb2	Q9R0G7	sDHEEDNMEDGME	GKMETKSDHEEDN	1	0.00158497	Up
Q9R0H0_S444	Acox1	Q9R0H0	IYDQVQsGK	IYDQVQSGKLVGG	0.97	0.000241381	Down
Q9R0H0_S507	Acox1	Q9R0H0	NLQAQVsHR	NLQAQVSHRKSKE	1	0.000653365	Down
Q9R0H0_S649	Acox1	Q9R0H0	TEVHEsYYK	KTEVHESYYKHLK	0.96	0.00040724	Down
Q9R0H2_S250	Emcn	Q9R0H2	TISHEsGEHSAQGK;TIsHEsGEHSAQGK	KTISHESGEHSAQ	0.966	0.0282799	Down
Q9R0L6_S644	Pcm1	Q9R0L6	RsSLVDEAPEDEEFEQK	SLSSRRSSLVDEA	0.938	0.0187969	Down
Q9R0L6_S952	Pcm1	Q9R0L6	sNRPVSADGNYRPLAK	TKTRWKSNRPVSA	0.94	0.00452225	Down
Q9R0P3_S22	Esd	Q9R0P3	VFEHsSVELK	QKVFEHSSVELKC	0.964	0.0178845	Down
Q9R155_S741	Slc26a4	Q9R155	EGQDsLLETVAR	SREGQDSLLETVA	0.97	0.0275461	Down
Q9R1Q6_S231	Tmem176b	Q9R1Q6	sSQALNEEESER	RSMYGRSSQALNE	0.944	0.00385764	Down
Q9R1Y5_S366	Hic1	Q9R1Y5	GGDPAAsPGGPPLGLVPPPR	GGDPAASPGGPPL	1	0.0192273	Down
Q9R1Z7_S18	Pts	Q9R1Z7	LVsFSASHR	RLSRLVSFSASHR	0.97	0.0105978	Down
Q9R1Z7_S27	Pts	Q9R1Z7	LHsPSLSDEENLR	ASHRLHSPSLSDE	0.969	0.0161459	Down
Q9R269_S1603	Ppl	Q9R269	NITTIDsGTHLNSR	NITTIDSGTHLNS	0.944	0.0049765	Down
Q9R269_S1656	Ppl	Q9R269	sIVVIDPDTGR	ENHLRRSIVVIDP	0.972	0.0048598	Up
Q9WTP6_S151	Ak2	Q9WTP6	sYHEEFNPPK	HPKSGRSYHEEFN	0.963	0.000931454	Down
Q9WTQ5_S350	Akap12	Q9WTQ5	LsADYEK	TDQARLSADYEKV	0.972	0.000323034	Up
Q9WTQ5_S584	Akap12	Q9WTQ5	GPSEAPQEAEAEEGATsDGEK	AEEGATSDGEKKR	0.965	0.0149164	Up
Q9WTQ5_S631	Akap12	Q9WTQ5	SATLSsTESTASGMQDEVR	KSATLSSTESTAS	0.955	0.0243152	Up
Q9WTS2_S278	Fut8	Q9WTS2	SGLSTGHWsGEVNDK	LSTGHWSGEVNDK	0.968	0.00570808	Down
Q9WU81_S267	Slc37a2	Q9WU81	EsNVDIAASSSK	PYSSRESNVDIAA	0.971	0.00235113	Up
Q9WV32_S310	Arpc1b	Q9WV32	AsSEGGAATGAGLDSLHK;KAsSEGGAATGAGLDSLHK	NLDKKASSEGGAA	0.963	0.021582	Up
Q9WV69_S156	Dmtn	Q9WV69	ESVGGsPQSK	RESVGGSPQSKHL	0.967	0.00406719	Down
Q9WV69_S22	Dmtn	Q9WV69	DSsVPGSPSSIVAK;DSsVPGsPSSIVAK	SSSRDSSVPGSPS	0.959	0.00728338	Down
Q9WV69_S372	Dmtn	Q9WV69	HLsAEDFSR	RLERHLSAEDFSR	0.971	0.0073018	Down
Q9WVT6_S325	Ca14	Q9WVT6	KsVVFTSAR;sVVFTSAR	RLGNRKSVVFTSA	0.969	0.00815268	Down
Q9Z0E8_S548	Slc22a5	Q9Z0E8	DGEEsPTVLK	QKDGEESPTVLKS	0.971	0.00267864	Down
Q9Z0P4_S122	Palm	Q9Z0P4	ENSAAPSPGRPQsASPAK	SPGRPQSASPAKE	0.959	0.023944	Down
Q9Z0R4_T1137	Itsn1	Q9Z0R4	ItPTELPK	PGTSKITPTELPK	0.958	0.00938817	Down
Q9Z0S1_T195	Bpnt1	Q9Z0S1	HIITTtR	KHIITTTRSHSNQ	0.949	0.0076281	Down
Q9Z0X1_S104	Aifm1	Q9Z0X1	VMGLGLsPEEK	VMGLGLSPEEKQR	1	0.0342901	Down
Q9Z0X1_S121	Aifm1	Q9Z0X1	AIASATEGGsVPQIR	SATEGGSVPQIRA	0.968	0.0421745	Down
Q9Z0X1_S267	Aifm1	Q9Z0X1	SLsAIDR	GTPRSLSAIDRAG	0.847	0.00263005	Down
Q9Z103_S98	Adnp	Q9Z103	NVHsEDFENR	HFRNVHSEDFENR	1	0.0282085	Down
Q9Z1K5_S515	Arih1	Q9Z1K5	DISQDsLQDIK	RDISQDSLQDIKQ	0.968	0.0234354	Down
Q9Z1S8_S142	Gab2	Q9Z1S8	sSPAEFSSSQHLLR	ASHGPRSSPAEFS	0.958	0.00790353	Down
Q9Z1X4_S382	Ilf3	Q9Z1X4	RPMEEDGEEKsPSK	EDGEEKSPSKKKK	0.967	0.00888755	Up
Q9Z211_S107	Pex11a	Q9Z211	sVGLTSGVNR	TVLWAKSVGLTSG	0.966	0.0147343	Down
Q9Z211_S53	Pex11a	Q9Z211	LETSVsTGR	RLETSVSTGRKWF	0.956	0.0017884	Down
Q9Z266_S135	Snapin	Q9Z266	AMLDSGVYPPGSPsK	YPPGSPSK*****	0.953	0.00159909	Down
Q9Z2A0_S38	Pdpk1	Q9Z2A0	SQTEPGSsPGIPSGVSR	QTEPGSSPGIPSG	0.963	0.0216625	Down
Q9Z2A5_S174	Ate1	Q9Z2A5	EFIHPQsIEEK	EFIHPQSIEEKLG	1	0.0459186	Down
Q9Z2I9_S279	Sucla2	Q9Z2I9	INFDsNSAYR	AKINFDSNSAYRQ	0.97	0.00181759	Down
Q9Z2M7_S43	Pmm2	Q9Z2M7	IGVVGGsDFEK	IGVVGGSDFEKLQ	1	0.0172999	Down
Q9Z2U4_S187	Elf4	Q9Z2U4	STsPVTDPSMPIR	KNNRSTSPVTDPS	0.964	0.00252124	Up
Q9Z2X1_S104	Hnrnpf	Q9Z2X1	HSGPNsADSANDGFVR	KHSGPNSADSAND	0.966	0.00896714	Up
Q9Z2Z6_S9	Slc25a20	Q9Z2Z6	ADEPKPIsPFK	DEPKPISPFKNLL	1	0.0217548	Down
Q9Z306_S539	Slc22a4	Q9Z306	STVsVDREESPK	GKKSTVSVDREES	0.965	0.00173114	Down
Q9Z306_S545	Slc22a4	Q9Z306	STVSVDREEsPK	SVDREESPKVLIT	0.967	0.0062256	Down
Q9Z329_S1709	Itpr2	Q9Z329	GDHsISVNGPLSGAYAK	YFKGDHSISVNGP	0.963	0.0441966	Down

## Sheet: IRI_28d.vs.Sham
Protein.Position	Gene	Protein	Peptide	window	Best.Localized.Probability	ttestPvalue	threshold
A0A087WNW8_S662	Clasp1	A0A087WNW8	QsSGSTTNVASTPSDSR;RQsSGSTTNVASTPSDSR	IRTRRQSSGSTTN	0.95	0.000232091	Up
A0A087WNW8_S688	Clasp1	A0A087WNW8	VVSQsQPGSR	AKVVSQSQPGSRS	0.965	0.0232381	Up
A0A087WS16_S1044	Col6a3	A0A087WS16	RDsFQEVLR	INFRRDSFQEVLR	1	0.0378795	Up
A0A0B6VRS7_S178	Kcnk5	A0A0B6VRS7	ESFESsPHSR;KEsFESsPHSR	KESFESSPHSRKA	0.964	0.0002648	Down
A0A0R4J0B3_S622	Ulk1	A0A0R4J0B3	SPLPPILGsPTK	LPPILGSPTKAGP	0.962	0.0362923	Down
A0A0R4J0X8_S525	Arhgef7	A0A0R4J0X8	KsTAALEEDAQILK;sTAALEEDAQILK	EFAVRKSTAALEE	0.952	0.0445528	Down
A0A0R4J1V0_S275	Pdzk1	A0A0R4J1V0	DIEPGsPAEAAGLK	KDIEPGSPAEAAG	1	0.000433262	Down
A0A0R4J1V0_T488	Pdzk1	A0A0R4J1V0	GEtSAEsEHDAHPAK	PDEKGETSAESEH	0.942	0.0446206	Down
A0A0R4J293_S23	Tgm1	A0A0R4J293	SPWQPPTTPsPEPEPVPEPDR;SPWQPPTTPsPEPEPVPEPDRR	QPPTTPSPEPEPV	0.965	0.0355452	Down
A0A0R4J293_T103	Tgm1	A0A0R4J293	GSGVNAAGDGtIR	NAAGDGTIREGML	0.962	0.0138446	Down
A0A0U1RPA0_S783	Plekha7	A0A0U1RPA0	PALQPsPPTSPVR;PALQPsPPTsPVR;PALQPsPPtSPVR	KPALQPSPPTSPV	0.969	0.00898701	Down
A0A0U1RPA0_S787	Plekha7	A0A0U1RPA0	PALQPSPPTsPVR;PALQPsPPTsPVR	QPSPPTSPVRTPL	0.958	0.0035992	Down
A0A1B0GR85_S1442	2900026A02Rik	A0A1B0GR85	RDsQQDSQQPQR	NLERRDSQQDSQQ	0.964	0.0274965	Down
A0A1B0GRX5_S219	Ssbp4	A0A1B0GRX5	NsPGAVGGLSNAPGTPR	DGLPKNSPGAVGG	0.969	0.00317263	Up
A0A1B0GRX5_T232	Ssbp4	A0A1B0GRX5	NSPGAVGGLSNAPGtPR	LSNAPGTPRDDGE	0.933	0.00159161	Down
A0A1D5RLD1_S1107	Myo9b	A0A1D5RLD1	SPDGMsPK	KSPDGMSPKKETP	0.971	0.00368455	Down
A0A1L7NR37_S445	Sorbs2	A0A1L7NR37	SFISsSPsSPSR	FISSSPSSPSRAQ	0.927	0.000561645	Up
A0A286YD84_T222	Epb41l3	A0A286YD84	AEEAtPVTALR;KAEEAtPVTALR	KKAEEATPVTALR	0.971	0.0129258	Down
A0A2I3BRX9_S838	Ralgapa1	A0A2I3BRX9	sTESHLTDTHSR	ASSITRSTESHLT	0.958	0.0364875	Down
A0A2R8VK72_S167	Mettl7a1	A0A2R8VK72	TIEQASFsK	IEQASFSKLKLQH	0.967	0.0245759	Down
A0A348BSL7_S276	Ano1	A0A348BSL7	KDsALLSK;RKDsALLSK	EGRRKDSALLSKR	0.969	0.0448481	Up
A0A4P3APB9_S12	Mapkapk2	A0A4P3APB9	GGAAGSsPEQTSPPGGAWR;GGAAGSsPEQTsPPGGAWR	GGAAGSSPEQTSP	0.96	3.06874e-05	Up
A0A571BDG0_S522	Srcin1	A0A571BDG0	DSGSSSVFAEsPGGK;KDSGSsSVFAEsPGGK;KDSGsSSVFAEsPGGK;KDsGSSSVFAEsPGGK	SSVFAESPGGKAR	0.971	0.00638588	Down
A0A571BEF4_S51	Sh3d19	A0A571BEF4	SSsQGPLSSIR	PEHRSSSQGPLSS	0.935	0.00315548	Down
A0A571BEL3_S500	Zfp469	A0A571BEL3	SSPGQPSSsPR	PGQPSSSPRLLAY	0.96	0.0348873	Down
A0A5F8MPE1_S671	Epb41l3	A0A5F8MPE1	RQsPEEDDTQK	AESRRQSPEEDDT	0.965	0.0202491	Down
A0A5F8MPH5_S345	Sytl2	A0A5F8MPH5	NELPQsPR	KNELPQSPRPVLG	1	0.00271847	Down
A0A7N9VR94_S286	Ahnak2	A0A7N9VR94	DMsPTSTDTEVHR	RETRDMSPTSTDT	0.967	0.0112894	Up
A2A482_S461	Zmynd8	A2A482	TGQAGsLSGSPK	KTGQAGSLSGSPK	0.962	0.0101475	Down
A2A5K6_S976	Znf335	A2A5K6	DGSEVLsPTK	DGSEVLSPTKTHH	0.963	0.0247991	Up
A2A6J4_S235	Lsp1	A2A6J4	QPsIELPSMAVASTK	KLSRQPSIELPSM	0.971	0.00043055	Up
A2A884_S2199	Hivep3	A2A884	WsPTESPSASVSPVAK	QERSRWSPTESPS	0.964	0.00980877	Down
A2AAE1_S3562	Bltp1	A2AAE1	LGAsEGTINQEIQR	LKKLGASEGTINQ	0.963	0.0336721	Down
A2AAE1_T3565	Bltp1	A2AAE1	LGASEGtINQEIQR	LGASEGTINQEIQ	0.932	0.011639	Down
A2AGP8_S92	1700012B07Rik	A2AGP8	ELsPPTTK	GQGRELSPPTTKS	0.964	0.0197135	Down
A2ALS5_S542	Rap1gap	A2ALS5	SENSSTQSsPEMPTTK	NSSTQSSPEMPTT	0.964	0.000934047	Down
A2AQ25_S1647	Skt	A2AQ25	QEQLsPEGTLPASR	RRQEQLSPEGTLP	0.969	0.0298994	Down
A2ARV4_S4464	Lrp2	A2ARV4	LPsLSSLAK	SLPKLPSLSSLAK	0.97	0.0103897	Down
A2ARV4_S4635	Lrp2	A2ARV4	RsSTPGYTATEDTFK;sSTPGYTATEDTFK	AKASKRSSTPGYT	0.957	0.0075824	Down
A2ARV4_S4658	Lrp2	A2ARV4	DTANLVKEDsDV	NLVKEDSDV****	0.971	0.00768704	Down
A2ATK9_S849	Fam171a1	A2ATK9	RTsDVPLEPLAsPNQR;TSDVPLEPLAsPNQR	PLEPLASPNQRRS	0.969	0.00466984	Down
A2AUK5_S378	Epb41l1	A2AUK5	LVsPEPPPK	TFFRLVSPEPPPK	1	0.0323535	Down
A2AUK5_S510	Epb41l1	A2AUK5	HQAsINELK;HQAsINELKR	LLKHQASINELKR	1	0.0349572	Down
A2AUK5_S60	Epb41l1	A2AUK5	PAEQsLDMDDK	TRPAEQSLDMDDK	1	0.0196939	Up
A2AUK5_S650	Epb41l1	A2AUK5	DKSDsETEGLVFAR;SDsETEGLVFAR	DRDKSDSETEGLV	0.955	0.012458	Down
A2AUK5_S725	Epb41l1	A2AUK5	VSAADsTQVDGGTPMVK	RVSAADSTQVDGG	0.78	0.00645885	Down
A2AWL7_S448	Mga	A2AWL7	WLPNsPGVAK	YKWLPNSPGVAKA	1	0.0141022	Down
A2AWL7_S531	Mga	A2AWL7	KHsPDLR	NSLRKHSPDLRIV	1	0.0393857	Down
A2AWL7_S921	Mga	A2AWL7	SILPYPVsPK	ILPYPVSPKQKNS	0.968	0.0214448	Down
A2BHP1_S24	Lmo2	A2BHP1	GGASsPAERPSK	ERGGASSPAERPS	0.954	0.0166788	Down
A2TJV2_T461	Palm3	A2TJV2	DSEGPFPAEIAtDEEK	FPAEIATDEEKWE	0.967	0.01941	Down
A3KGB4_S358	Tbc1d8b	A3KGB4	sVIISIK	TDDSNRSVIISIK	0.972	0.00444196	Down
A7UAK5_S490	Pfkfb3	A7UAK5	RNsVTPLASPEPTK;RNsVTPLAsPEPTK	PLMRRNSVTPLAS	0.949	0.0156739	Down
A8DUK4_T124	Hbb-bs	A8DUK4	DFtPAAQAAFQK	HLGKDFTPAAQAA	1	0.00220033	Down
B1ATI9_S53	Gas7	B1ATI9	PSSSPGISAsPGPHR	SPGISASPGPHRS	0.961	0.0193115	Up
B1ATI9_S88	Gas7	B1ATI9	sTGDSQNLGSSSPGR	HMSLRKSTGDSQN	0.964	0.0418082	Up
B1AV60_S412	Nhs	B1AV60	VQQEIDsDESPVAR	VQQEIDSDESPVA	0.97	0.00894426	Down
B1AZ14_S341	Cobll1	B1AZ14	STSVDDTDKsSSEAIMVR	VDDTDKSSSEAIM	0.952	0.0233866	Down
B1AZ14_S364	Cobll1	B1AZ14	TGSLQLSSTSIGTSsLK;TGsLQLSSTSIGTSsLKR;tGSLQLSSTSIGTSsLKR	TSIGTSSLKRTKR	0.958	0.0365604	Down
B1AZ14_T518	Cobll1	B1AZ14	DPDSALGISDGEtSPSSK	GISDGETSPSSKG	0.961	0.0229538	Down
B1AZP2_S683	Dlgap4	B1AZP2	EEPsPATK;EEPsPAtK	VPKEEPSPATKFQ	1	0.00919177	Up
B1AZP2_T686	Dlgap4	B1AZP2	EEPsPAtK	EEPSPATKFQSIG	1	0.0102578	Up
B2RQG2_S1909	Phf3	B2RQG2	FYsDSHHLK	DRQRFYSDSHHLK	0.96	0.00120811	Down
B2RUJ5_S289	Apba1	B2RUJ5	QSMSSQsLDK	QSMSSQSLDKAAE	0.962	0.0465623	Down
B2RXQ2_S692	Ppfia1	B2RXQ2	VGSGsLDNLGR	SRVGSGSLDNLGR	0.961	0.00589599	Up
B2RY79_S924	Dock9	B2RY79	AEPYVAsEYK	AEPYVASEYKTVH	0.968	0.0303289	Down
B9EJA2_S1510	Cttnbp2	B9EJA2	LSLGsDDEADLVK	HRLSLGSDDEADL	0.969	0.0306026	Down
D3YUS5_S145	Rasal2	D3YUS5	sISGTSTSEKPNSMDTANTSPFK	RSPRRRSISGTST	0.966	0.0164822	Down
D3YXZ3_S584	Klc2	D3YXZ3	sVEEPVQPGGTGLSDSR	LNFLNKSVEEPVQ	0.971	0.016784	Up
D3Z5K8_S1699	Shank2	D3Z5K8	APsPVVSPTELSK;RAPsPVVSPTELSK;RAPsPVVsPTELSK	GPRRAPSPVVSPT	0.968	0.0127134	Down
D3Z6Q9_S443	Bin2	D3Z6Q9	AsPDASSNPEPAETR	LCSPRASPDASSN	0.969	0.0324603	Up
D6RIL1_S129	Nr3c2	D6RIL1	DAEYTYDQQNQQGSLsPAK	NQQGSLSPAKIYQ	0.965	0.042157	Down
E1AWU4_S1026	Slc4a4	E1AWU4	ERssTFLER;SsTFLER	LDRERSSTFLERH	0.963	0.00592698	Down
E2JF22_S758	Piezo1	E2JF22	EDGQsMDGPHQATQVPEGTASK	FREDGQSMDGPHQ	0.968	0.00549531	Up
E3VWA1_S191	Slc4a4	E3VWA1	TVSSAsSPAMTHR;TVsSAsSPAMTHR	KTVSSASSPAMTH	0.955	0.0381879	Down
E3VWA1_S192	Slc4a4	E3VWA1	TVSSASsPAMTHR;TVsSASsPAMTHR	TVSSASSPAMTHR	0.935	0.0182782	Down
E3VWA1_S21	Slc4a4	E3VWA1	ARssTFLR	ERGRARSSTFLRV	0.966	0.00319378	Down
E3VWA1_S22	Slc4a4	E3VWA1	ARssTFLR	RGRARSSTFLRVF	0.966	0.00319378	Down
E9PUF7_T429	Arhgef1	E9PUF7	AtPEPGDDGEPGR;RAtPEPGDDGEPGR	GPTRRATPEPGDD	1	0.0486516	Up
E9PUR0_S1669	Ankhd1	E9PUR0	SLPLSsPTMK	KSLPLSSPTMKLN	0.953	0.00126684	Down
E9PVU0_S267	Myo6	E9PVU0	LHLSsPDNFR	EKLHLSSPDNFRY	0.933	0.0270578	Down
E9PVX6_S287	Mki67	E9PVX6	SSGSTPVTAASsPK	PVTAASSPKVGKI	0.966	0.043895	Down
E9PVX6_S2980	Mki67	E9PVX6	HVsPEPVK	SSKRHVSPEPVKM	1	0.0394165	Up
E9PWE8_S101	Dpysl3	E9PWE8	EESREPAPEsPKPAGVEIR;EPAPEsPKPAGVEIR	REPAPESPKPAGV	1	0.0416008	Up
E9PWE8_T622	Dpysl3	E9PWE8	GMYDGPVFDLTTtPK	VFDLTTTPKGGTP	0.947	0.00300796	Down
E9PXX9_S50	Slc28a1	E9PXX9	HSSLPEGGGsR	LPEGGGSRSKAVW	0.969	0.00766013	Down
E9PYH0_S2281	Vcan	E9PYH0	MEDVsNEVR	ERMEDVSNEVRML	1	0.00448295	Up
E9PYL2_S567	Prr12	E9PYL2	PLQsPPATGRPPGVGsPGAPGK	IIRPLQSPPATGR	0.921	0.00515337	Down
E9PYP2_S1401	Nbeal1	E9PYP2	sFSLQSDK	PVESTKSFSLQSD	0.968	0.00959383	Down
E9PYY6_S471	Mfsd4b5	E9PYY6	TLLSsFR	QKTLLSSFRLIKE	0.948	0.0255466	Down
E9Q0S6_S604	Tns1	E9Q0S6	TDEPVSGATTAPAALsPQEK;TDKTDEPVSGATTAPAALsPQEK	TAPAALSPQEKKE	0.969	0.00326898	Up
E9Q3E2_S230	Synpo	E9Q3E2	HPSPQsPSR	KHPSPQSPSRGVA	0.966	0.00730026	Up
E9Q3E2_S512	Synpo	E9Q3E2	AWAPPASSMADRsPQPQR	SSMADRSPQPQRH	0.952	0.0141281	Up
E9Q3E2_S765	Synpo	E9Q3E2	VASLsPAR	FRVASLSPARTPP	0.96	0.00952735	Up
E9Q3G8_S258	Nup153	E9Q3G8	TSQLGDsPFYPGK	TSQLGDSPFYPGK	0.95	0.0424245	Down
E9Q3V2_S115	Slc35a3	E9Q3V2	QPGsPGVAEPGAPVR	RARQPGSPGVAEP	1	0.0322959	Down
E9Q411_S472	Nbas	E9Q411	AGEEDEGEVDsDSDPETSAK	DEGEVDSDSDPET	0.966	0.0269464	Down
E9Q557_S2221	Dsp	E9Q557	SMsFQGIR	VQKRSMSFQGIRQ	0.969	0.037296	Up
E9Q616_S116	Ahnak	E9Q616	SSEVVLsGDDEDYQR	SSEVVLSGDDEDY	0.969	0.00410441	Up
E9Q616_S213	Ahnak	E9Q616	LPSGsGPASPTTGSAVDIR;LPSGsGPAsPTTGSAVDIR;LPsGsGPASPTTGSAVDIR	IRLPSGSGPASPT	0.958	0.0205184	Up
E9Q616_S217	Ahnak	E9Q616	LPSGSGPAsPTTGSAVDIR;LPSGsGPAsPTTGSAVDIR;LPsGSGPAsPTTGSAVDIR	SGSGPASPTTGSA	0.965	0.0115381	Up
E9Q616_S2985	Ahnak	E9Q616	GPSLDIKsPK	PSLDIKSPKLDVN	0.968	0.00333277	Down
E9Q6J5_S2554	Bod1l	E9Q6J5	SDHSGTWTSEGsPEK	TWTSEGSPEKMGH	0.964	0.00358571	Down
E9Q6P5_S678	Ttc7b	E9Q6P5	VEQALSEVASsLQSSAPK	LSEVASSLQSSAP	0.958	0.0232067	Up
E9Q6Q8_S276	Tbc1d4	E9Q6Q8	ADGTVNsPR	ADGTVNSPRALPS	0.967	0.0155747	Down
E9Q6Q8_S348	Tbc1d4	E9Q6Q8	HAsAPSHVQPSDSEK	PRRRHASAPSHVQ	0.934	0.00785489	Down
E9Q6R7_S2213	Utrn	E9Q6R7	VVLVSSAsDAPLR	VLVSSASDAPLRG	0.964	0.00484216	Down
E9Q7S1_S1358	Zfp106	E9Q7S1	ATHVPENsDTEQDVFTAK	THVPENSDTEQDV	0.96	0.028608	Down
E9Q8T1_S1904	Tacc2	E9Q8T1	SSEsVEGSPFR	GPRSSESVEGSPF	0.957	0.0328082	Down
E9Q9V3_S1169	Ncor2	E9Q9V3	AIPEQHsPHLK	AIPEQHSPHLKEQ	1	0.00655393	Down
E9QAT4_S1362	Sec16a	E9QAT4	sIHsEHSAR	EEADRRSIHSEHS	0.966	0.0112105	Down
E9QKY4_S682	Fgd5	E9QKY4	sSPSLLIDGDTLEK	KKPITKSSPSLLI	0.958	0.0205941	Down
E9QN92_S58	Steap3	E9QN92	LVDSDGsLAEVPK	LVDSDGSLAEVPK	0.97	0.0242264	Down
E9QNA7_S262	Sorbs1	E9QNA7	sPLSVPR	FSDDTKSPLSVPR	0.969	0.0162815	Down
E9QNA7_S650	Sorbs1	E9QNA7	TPVDYIDLPYSsSPSR	IDLPYSSSPSRSA	0.917	0.00769239	Down
F6SH61_S87	Spag9	F6SH61	VSHsPEPLK	SLKVSHSPEPLKA	0.966	0.0038727	Down
F6VSK8_S658	Itga6	F6VSK8	AEIHTQPsDK;AEIHTQPsDKER	EIHTQPSDKERLT	0.97	0.0276921	Up
G3X9G9_S218	Mettl7a3	G3X9G9	AIEQANFsK	IEQANFSKLNLQH	1	0.000840799	Down
H3BL37_S1252	Tcof1	H3BL37	ASAVsPEK;ASAVsPEKAPMTSK	PRASAVSPEKAPM	0.969	0.003085	Up
H3BLJ7_S67	Cux1	H3BLJ7	APDVLQVDGSPSSsPR;APDVLQVDGsPSSsPR	DGSPSSSPRASAV	0.958	0.0216344	Down
I7HFI3_S306	Arhgap32	I7HFI3	KsPVGSWR;sPVGSWR	QNKMKKSPVGSWR	0.969	0.000789274	Down
I7HPW8_S2172	Myo15b	I7HPW8	LEPSLsIQEK	RLEPSLSIQEKQG	0.962	0.00275775	Down
O08539_S298	Bin1	O08539	SPsPPPDGSPAATPEIR;SPsPPPDGsPAATPEIR	KGNKSPSPPPDGS	0.967	0.00523912	Up
O08609_T206	Mlx	O08609	KDVtALK	TLRKDVTALKIMK	1	0.0306548	Down
O08648_S454	Map3k4	O08648	ELESGTEEsDEEPTPSPR	ESGTEESDEEPTP	0.965	0.0117679	Down
O08750_S301	Nfil3	O08750	GPIHsPVELQR	PKGPIHSPVELQR	1	0.0385141	Down
O08919_S411	Numbl	O08919	RTPsEAER;TPsEAER	GHKRTPSEAERWL	0.967	0.000216476	Up
O08983_S282	Hps1	O08983	SQsTSVPTR	QQARSQSTSVPTR	0.964	0.00837293	Down
O09126_S856	Sema4d	O09126	FADsDADGD	ELKFADSDADGD*	1	0.0134591	Down
O09174_S59	Amacr	O09174	sQGVTVLR	ALDLKRSQGVTVL	0.972	0.00128767	Down
O35601_S222	Fyb1	O35601	GsPVQLGAK	VPVQKGSPVQLGA	1	0.00303784	Up
O35601_S28	Fyb1	O35601	VAGQSsPSGIQSR	KVAGQSSPSGIQS	0.963	0.000365856	Up
O35613_S515	Daxx	O35613	NsEPAEGLR;RNsEPAEGLR	FFHRRNSEPAEGL	1	0.0124013	Up
O35671_S41	Itgb1bp1	O35671	SSTVAsLDTDSTK	RSSTVASLDTDST	0.969	0.0383393	Up
O35685_S139	Nudc	O35685	NGSLDsPGK;NGSLDsPGKQDAEDEEDEEDEKDK	KNGSLDSPGKQDA	0.97	0.0320845	Down
O54864_S391	Suv39h1	O54864	MDSNFGLAGLPGsPK	LAGLPGSPKKRVR	0.969	0.00158818	Down
O54916_S475	Reps1	O54916	TSsDHTNPTSPLLVK;TSsDHTNPTsPLLVK	ELKRTSSDHTNPT	0.961	0.000815639	Up
O54967_S772	Tnk2	O54967	VELsPAPSGEEETSR	RPRVELSPAPSGE	0.969	0.0263011	Up
O54988_S348	Slk	O54988	ASSDLSIASsEEDK	DLSIASSEEDKLS	0.964	0.0312892	Down
O55022_T74	Pgrmc1	O55022	DFtPAELR;RDFtPAELR	LKRRDFTPAELRR	1	0.00173916	Down
O55028_S31	Bckdk	O55028	sTSATDTHHVELAR	LSLRARSTSATDT	0.97	0.00369699	Down
O55111_S718	Dsg2	O55111	GQHELsEVDGR	KGQHELSEVDGRW	1	0.0111762	Up
O70303_S17	Cideb	O70303	SVsTVSSELSR	GLLRSVSTVSSEL	0.964	0.0230702	Down
O70469_S124	Dok2	O70469	KGsPGLEEK	PGQRKGSPGLEEK	1	0.036261	Up
O88502_S452	Pde8a	O88502	FsGNEYILATK;RFsGNEYILATK	DGLRRFSGNEYIL	0.968	0.02736	Down
O88508_S102	Dnmt3a	O88508	SEPQPEEGsPAAGQK	PQPEEGSPAAGQK	0.97	0.00376908	Up
O88667_S39	Rrad	O88667	RsMPVDER;sMPVDER	PPLHRRSMPVDER	1	0.0104478	Up
O88844_T311	Idh1	O88844	TVEAEAAHGtVTR	AEAAHGTVTRHYR	0.942	0.00407661	Down
O88909_S527	Slc22a8	O88909	AsQTIPLK;QEPEAEKAsQTIPLK	PEAEKASQTIPLK	0.969	0.0178142	Down
O89032_S1029	Sh3pxd2a	O89032	AAsQGSESPLLPTQR	LAERAASQGSESP	0.967	0.00224386	Up
O89032_S794	Sh3pxd2a	O89032	sEDSELPPQMASEGSR	GLKGSRSEDSELP	0.958	0.00124315	Down
O89086_S135	Rbm3	O89086	DYSGsQGGYDR	SRDYSGSQGGYDR	0.961	0.0193023	Down
P01899_S356	H2-D1	P01899	GGDYALAPGSQSSEMsLR;GGDYALAPGSQSsEMsLR	SQSSEMSLRDCKA	0.966	0.0337799	Up
P05784_S7	Krt18	P05784	sTTFSTNYR	MSFTTRSTTFSTN	0.961	0.0276296	Up
P08032_S2265	Spta1	P08032	DTIGVsEETLK	KDTIGVSEETLKE	0.965	0.0106958	Down
P08032_S257	Spta1	P08032	REsLSNAADLQR	ALKRRESLSNAAD	0.937	0.000429008	Down
P08249_T235	Mdh2	P08249	IQEAGtEVVK	RIQEAGTEVVKAK	1	0.00731034	Down
P08775_S1878	Polr2a	P08775	YSPTsPTYSPTTPK	PKYSPTSPTYSPT	0.967	0.00386391	Up
P09450_S256	Junb	P09450	DATPPVsPINMEDQER;DAtPPVsPINMEDQER	DATPPVSPINMED	1	0.0304703	Down
P10637_S470	Mapt	P10637	TTPsPKTPPGsGEPPK;TTPsPKtPPGSGEPPK	PAKTTPSPKTPPG	0.964	0.00841355	Down
P10649_Y33	Gstm1	P10649	RyTMGDAPDFDR;yTMGDAPDFDR	SYDEKRYTMGDAP	0.949	0.0174477	Down
P10923_S231	Spp1	P10923	EsQESADQSDVIDSQASSK;LEHSKEsQESADQSDVIDSQASSK;LEHSKEsQEsADQSDVIDSQASSK;LEHsKEsQESADQSDVIDSQASSK	LEHSKESQESADQ	1	0.041474	Up
P10923_S250	Spp1	P10923	AsLEHQSHK	QASSKASLEHQSH	0.968	0.0123079	Up
P10923_S283	Spp1	P10923	FRIsHELESSSSEVN;FRIsHELESSSsEVN;FRIsHELESSsSEVN;IsHELESSSSEVN;IsHELESSsSEVN;IsHELEsSSSEVN	YLKFRISHELESS	0.962	0.0181313	Up
P10923_S290	Spp1	P10923	FRIsHELESSsSEVN;ISHELESSsSEVN;IsHELESSsSEVN	HELESSSSEVN**	0.968	0.0103653	Up
P11679_S37	Krt8	P11679	ISSSsFSR	ARISSSSFSRVGS	0.96	0.0275394	Up
P11679_S43	Krt8	P11679	VGsSSSSFR;VGssSSSFR	SFSRVGSSSSSFR	0.97	0.0211091	Up
P11679_S47	Krt8	P11679	VGSSSSsFR	VGSSSSSFRGSMG	0.967	0.041232	Up
P11679_S489	Krt8	P11679	LVSESSDVVsK	ESSDVVSK*****	0.968	0.046301	Up
P11881_S2685	Itpr1	P11881	AMSLVSsDSEGEQNELR	AMSLVSSDSEGEQ	0.927	0.0358788	Down
P14602_S13	Hspb1	P14602	sPSWEPFR	PFSLLRSPSWEPF	0.97	0.0219208	Up
P14733_S17	Lmnb1	P14733	AsAPATPLSPTR;AsAPAtPLSPTR	RAGSRASAPATPL	0.97	0.028632	Up
P14873_S1247	Map1b	P14873	DVSDERLsPAK	VSDERLSPAKSPS	0.968	0.0132692	Up
P14873_S1371	Map1b	P14873	AsLSPMDEPVPDSESPVEK	DENERASLSPMDE	0.763	0.000706185	Up
P15379_S742	Cd44	P15379	sQEMVHLVNK	NGEASKSQEMVHL	1	0.000395988	Up
P15508_S2034	Sptb	P15508	DFGHTVDsVEK	FGHTVDSVEKLIK	0.97	0.00330849	Down
P15508_S2051	Sptb	P15508	STAsWAER	FEKSTASWAERFA	0.969	0.00196365	Down
P15508_S36	Sptb	P15508	WDAPDDELDNDNSsAR	LDNDNSSARLFER	0.958	0.0128108	Down
P17225_S457	Ptbp1	P17225	DYGSsPLHR	TKDYGSSPLHRFK	0.944	0.0447789	Down
P17563_S125	Selenbp1	P17563	VIEAsEIQAK	HKVIEASEIQAKC	1	0.0354111	Down
P19001_S35	Krt19	P19001	APsIHGGSGGR	GVFRAPSIHGGSG	0.97	0.00236458	Up
P20152_S18	Vim	P20152	MFGGsGTSSR	RRMFGGSGTSSRP	0.967	0.0207181	Up
P20152_S339	Vim	P20152	GTNEsLER	LKGTNESLERQMR	0.969	0.0271757	Up
P20152_S459	Vim	P20152	DGQVINETsQHHDDLE	QVINETSQHHDDL	0.957	0.0176173	Up
P20152_S51	Vim	P20152	sLYSSSPGGAYVTR	RPSTSRSLYSSSP	0.967	0.00607763	Up
P20152_S56	Vim	P20152	SLYSSsPGGAYVTR	RSLYSSSPGGAYV	0.968	0.0141964	Up
P20152_S73	Vim	P20152	LRSsVPGVR	AVRLRSSVPGVRL	0.95	0.0134067	Up
P20357_S1539	Map2	P20357	VTDGISKsPEK	TDGISKSPEKRSS	0.957	0.0173468	Down
P24270_S2	Cat	P24270	sDSRDPASDQMK	*****MSDSRDPA	0.964	0.0219323	Down
P24270_S21	Cat	P24270	AsQRPDVLTTGGGNPIGDK	WKEQRASQRPDVL	0.97	0.0167037	Down
P24270_S434	Cat	P24270	FNsANEDNVTQVR	DVKRFNSANEDNV	0.971	0.00288922	Down
P24270_S46	Cat	P24270	LNIMTAGsR	NIMTAGSRGPLLV	0.967	0.00898312	Down
P24270_S517	Cat	P24270	NAIHTYTQAGsHMAAK	TYTQAGSHMAAKG	0.966	0.0175222	Down
P24529_S40	Th	P24529	RQsLIEDAR	FIGRRQSLIEDAR	1	0.0099047	Down
P25446_S220	Fas	P25446	ETIPMNASNLsLSK	MNASNLSLSKYIP	0.961	0.0278008	Up
P25916_S253	Bmi1	P25916	DGLTNAGELESDSGsDK	LESDSGSDKANSP	0.837	0.0371849	Down
P26011_S796	Itgb7	P26011	sPSLSLTR	QGTNGRSPSLSLT	0.967	0.00224338	Down
P26151_S347	Fcgr1	P26151	ANsFQQVR;KANsFQQVR	QGKKANSFQQVRS	1	0.0120861	Up
P26350_S2	Ptma	P26350	sDAAVDTSSEITTK	*****MSDAAVDT	0.97	0.0279205	Up
P26645_S112	Marcks	P26645	EAAEAEPAEPsSPAAEAEGASASSTSSPK	AEPAEPSSPAAEA	0.898	0.0460012	Up
P26645_S46	Marcks	P26645	VNGDAsPAAAEPGAK	KVNGDASPAAAEP	1	0.000129118	Up
P28667_S22	Marcksl1	P28667	GDVTAEEAAGAsPAK	EEAAGASPAKANG	0.971	0.000221494	Up
P29533_S166	Vcam1	P29533	QEFSsEEMTK	NRQEFSSEEMTKS	0.964	0.0193166	Up
P30416_T46	Fkbp4	P30416	EGTGTEtPMIGDR	EGTGTETPMIGDR	0.961	0.000825387	Down
P30993_S344	C5ar1	P30993	TFTPSTTDTsTR;TFTPSTTDTsTRK	PSTTDTSTRKSQA	0.962	0.0146753	Up
P30999_S288	Ctnnd1	P30999	sMGYDDLDYGMMSDYGTAR	LEDDQRSMGYDDL	0.952	0.031709	Down
P30999_S352	Ctnnd1	P30999	GSLASLDsLR;GSLASLDsLRK;GSLAsLDsLRK;GsLASLDsLRK	SLASLDSLRKGMP	0.969	0.0390613	Down
P37889_S574	Fbln2	P37889	VSEMEMAsR	SEMEMASREALSL	0.966	0.0013121	Up
P37913_S51	Lig1	P37913	NQVVPESDsPVK;NQVVPESDsPVKR	VVPESDSPVKRTG	0.969	0.00322581	Up
P39053_S774	Dnm1	P39053	RsPTSSPTPQR;RsPTSsPTPQR;sPTSSPTPQR	VPAGRRSPTSSPT	0.967	0.00370953	Up
P39053_S778	Dnm1	P39053	RsPTSsPTPQR;SPTSsPTPQR	RRSPTSSPTPQRR	0.963	0.00124485	Up
P39447_S1277	Tjp1	P39447	SAsLENKK	ENKRSASLENKKD	0.96	0.0298535	Down
P39447_S166	Tjp1	P39447	ERsLSPR;ERsLsPR	SASRERSLSPRSD	1	0.0148961	Down
P42128_S281	Foxk1	P42128	AASEQQADAsGGDSPK	EQQADASGGDSPK	0.966	0.0130994	Down
P43274_T18	H1-4	P43274	SETAPAAPAAPAPAEKtPVK;SETAPAAPAAPAPAEKtPVKK;sETAPAAPAAPAPAEKtPVK	PAPAEKTPVKKKA	0.971	1.40476e-05	Up
P43275_S2	H1-1	P43275	sETAPVAQAASTATEK;sETAPVAQAASTATEKPAAAK	*****MSETAPVA	0.967	0.0109543	Up
P43275_T4	H1-1	P43275	SEtAPVAQAASTATEK;SEtAPVAQAASTATEKPAAAK	***MSETAPVAQA	0.91	0.021705	Down
P43276_S18	H1-5	P43276	SETAPAETAAPAPVEKsPAK;sETAPAETAAPAPVEKsPAK	PAPVEKSPAKKKT	0.971	0.0136253	Up
P43277_T18	H1-3	P43277	SETAPAAPAAPAPVEKtPVK;SETAPAAPAAPAPVEKtPVKK;sETAPAAPAAPAPVEKtPVK	PAPVEKTPVKKKA	0.971	0.000274666	Up
P43407_S188	Sdc2	P43407	KPsSAAYQK	LGERKPSSAAYQK	0.962	0.0286638	Up
P45952_T351	Acadm	P45952	NtYYASIAK;RNtYYASIAK	DSGRRNTYYASIA	0.966	0.00524364	Down
P46638_S42	Rab11b	P46638	sTIGVEFATR	FNLESKSTIGVEF	0.955	4.75495e-05	Down
P47713_S437	Pla2g4a	P47713	HIVSNDSSDsDDEAQGPK	SNDSSDSDDEAQG	0.97	0.00718886	Up
P47738_S356	Aldh2	P47738	VVGNPFDsR	VGNPFDSRTEQGP	1	0.00024576	Down
P48678_S414	Lmna	P48678	ASSHSSQSQGGGsVTK	QSQGGGSVTKKRK	0.953	0.0328799	Down
P48962_Y191	Slc25a4	P48962	AAyFGVYDTAK	IIYRAAYFGVYDT	0.97	0.0248236	Down
P49025_S1999	Cit	P49025	DKsPGRPLER	ELRRDKSPGRPLE	1	0.0371838	Down
P51174_S191	Acadl	P51174	sGSDWILNGSK	RTNAKRSGSDWIL	0.92	0.0481327	Down
P51174_S193	Acadl	P51174	SGsDWILNGSK	NAKRSGSDWILNG	0.956	0.0451038	Down
P51174_S55	Acadl	P51174	IFSsEHDIFR	IRRIFSSEHDIFR	0.964	0.0467755	Down
P51642_S7	Cntf	P51642	AFAEQsPLTLHR	MAFAEQSPLTLHR	0.967	0.0106498	Down
P51881_S42	Slc25a5	P51881	LLLQVQHAsK	LQVQHASKQITAD	1	0.0178627	Down
P51881_Y191	Slc25a5	P51881	AAyFGIYDTAK	IIYRAAYFGIYDT	0.97	0.020607	Down
P53986_S482	Slc16a1	P53986	AAQSPQQHsSGDPTEEESPV	QSPQQHSSGDPTE	0.816	0.0308346	Up
P54227_S63	Stmn1	P54227	KsHEAEVLK;RKsHEAEVLK;sHEAEVLK	AEERRKSHEAEVL	1	0.0119018	Up
P55014_T114	Slc12a1	P55014	NtGSVSGPK;NtGsVSGPK	IEYYRNTGSVSGP	0.967	0.00397509	Down
P55086_S385	F2rl1	P55086	sGSYSSSSTSVK	NKFSRKSGSYSSS	0.966	0.000103261	Down
P55088_S276	Aqp4	P55088	GsYMEVEDNR	AQQTKGSYMEVED	0.958	0.00198983	Down
P55088_S285	Aqp4	P55088	sQVETEDLILK	EVEDNRSQVETED	0.969	0.00314295	Down
P55096_S659	Abcd3	P55096	ITEDTVEFGs;KITEDTVEFGs	DTVEFGS******	0.968	0.00938937	Down
P55194_S535	Sh3bp1	P55194	ERTEADLPKPTsPK;TEADLPKPTsPK	DLPKPTSPKVSRN	0.965	0.0336506	Up
P57780_S160	Actn4	P57780	FAIQDIsVEETSAK	FAIQDISVEETSA	0.967	0.0403326	Down
P58735_S4	Slc26a1	P58735	MDAsPEPQQK	***MDASPEPQQK	1	0.0120431	Down
P59325_S227	Eif5	P59325	GLTLsDDLER	AKGLTLSDDLERT	0.969	0.0397103	Down
P61458_S9	Pcbd1	P61458	AHRLsAEER	GKAHRLSAEERDQ	1	0.025221	Down
P62482_S112	Kcnab2	P62482	RSsLVITTK;SsLVITTK	KGWRRSSLVITTK	0.952	0.00138247	Down
P63002_S196	Tle5	P63002	NGHDGDTHQEDDGEKsD	EDDGEKSD*****	0.97	0.0365377	Down
P70255_S194	Nfic	P70255	DAEQSSsPR;ERDAEQSSsPR	DAEQSSSPRTGVG	0.961	0.0016619	Up
P70271_S119	Pdlim4	P70271	RSsVSGISLEDNR;SsVSGISLEDNR	ATSRRSSVSGISL	0.958	0.00982661	Up
P70271_S134	Pdlim4	P70271	SGLGsPYGQPPR	NRSGLGSPYGQPP	0.967	0.00249434	Up
P70290_S335	Mpp1	P70290	EYHFIsTEEMTK	KEYHFISTEEMTK	0.96	0.00614848	Down
P70302_S575	Stim1	P70302	LPDsPALAK	VEKLPDSPALAKK	1	0.0409639	Down
P70441_S294	Slc9a3r1	P70441	SASSDTSEELNsQDSPK;SASSDTSEELNsQDSPKR;SASSDTsEELNsQDSPKR;SAsSDTSEELNsQDSPKR	TSEELNSQDSPKR	0.962	0.0172181	Down
P83093_S661	Stim2	P83093	sMIFSPASR	GLTETKSMIFSPA	0.969	0.0100444	Down
P97310_S12	Mcm2	P97310	AESSESLSASsPAR	ESLSASSPARQRR	0.965	0.0187331	Up
P97310_S27	Mcm2	P97310	ISDPLTSsPGR;IsDPLTSsPGR;RIsDPLTSsPGR	SDPLTSSPGRSSR	0.969	0.0114207	Up
P97310_S41	Mcm2	P97310	ADALTSsPGR;RADALTSsPGR	ADALTSSPGRDLP	0.967	0.00352663	Up
P97450_S108	Atp5pf	P97450	FEVIDKPQs	VIDKPQS******	1	0.0237584	Down
P97468_S356	Cmklr1	P97468	MSsLNEK	SFTKMSSLNEKAS	0.968	0.00103761	Up
P97492_S289	Rgs14	P97492	sLGSGESESESR;sLGSGESESESRPGK	SESHRKSLGSGES	0.969	0.0169917	Up
P97496_S356	Smarcc1	P97496	sQKEEDEQEDLTK	LYGKRRSQKEEDE	0.969	0.000501085	Down
P97814_S318	Pstpip1	P97814	FSGLLHGsPK	SGLLHGSPKTTPS	0.969	0.0221716	Down
P97816_S47	S100g	P97816	AsSTLDNLFK	PSLLKASSTLDNL	0.96	0.0089049	Down
P98078_S401	Dab2	P98078	SSPNPFVGsPPK	PNPFVGSPPKGLS	0.971	0.0194993	Up
P98078_T329	Dab2	P98078	ASLSSSStPQSK	SLSSSSTPQSKGP	0.962	0.00427901	Down
P98083_S139	Shc1	P98083	HGsFVNK;HGsFVNKPTR	EWTRHGSFVNKPT	1	0.0331581	Up
Q02357_T1374	Ank1	Q02357	tLTPLTLR	AEDRRRTLTPLTL	0.968	0.0256557	Down
Q02496_S598	Muc1	Q02496	YVPPGsTK	RYVPPGSTKRSPY	0.95	0.00395157	Up
Q03267_S440	Ikzf1	Q03267	AASENsQDAFR	RAASENSQDAFRV	0.97	0.0203307	Up
Q03517_S556	Scg2	Q03517	EHLGPGSsQEMER	HLGPGSSQEMERL	0.949	0.00532167	Down
Q03517_T274	Scg2	Q03517	IETQTQEEVRDSKENtEK	RDSKENTEKNEQI	0.902	0.0236634	Down
Q04447_S4	Ckb	Q04447	PFsNSHNTQK	***MPFSNSHNTQ	0.963	0.00957647	Down
Q04646_S15	Fxyd2	Q04646	AGEISDLSANSGGsAK;AGEISDLSANsGGsAK	SANSGGSAKGTEN	0.967	0.0144949	Down
Q04646_S6	Fxyd2	Q04646	AGEIsDLSANSGGSAK	*MAGEISDLSANS	0.967	0.0105646	Down
Q04690_S2517	Nf1	Q04690	GSEGYLAATYPAVGQTsPR	PAVGQTSPRARKS	0.958	0.0294379	Down
Q04690_S2523	Nf1	Q04690	sMSLDMGQPSQANTK	SPRARKSMSLDMG	0.956	0.0231814	Up
Q04899_S14	Cdk18	Q04899	LSLsVPR	KRRLSLSVPRPET	0.963	0.0159204	Down
Q05CE3_S724	Tnrc6a	Q05CE3	QNTAWDTETsPR	AWDTETSPRGERK	0.955	0.0106107	Down
Q0KL02_T1644	Trio	Q0KL02	tSQNTLDSDK	ISIASRTSQNTLD	0.799	0.0497365	Down
Q0PHV7_S6	Dact3	Q0PHV7	AFsFPVSPER	*MIRAFSFPVSPE	0.97	0.00845371	Down
Q0VAV2_S1724	Exph5	Q0VAV2	LsPPFPLEPTQK	GHQQRLSPPFPLE	0.969	0.0479997	Down
Q11136_S167	Pepd	Q11136	EASFEGIsK	ASFEGISKFNVNN	0.969	2.41482e-05	Down
Q3T9P8_S7	Lmf1	Q3T9P8	AAPEGsLR;AAPEGsLRK	MAAPEGSLRKRKV	1	0.0496926	Down
Q3TAJ4_S222	Slc4a1	Q3TAJ4	AEGGsEGPSTSGTLK	GRAEGGSEGPSTS	0.969	0.0256313	Down
Q3TBD2_S23	Arhgap45	Q3TBD2	AGsPNPQSSSGELPR	KKNRAGSPNPQSS	0.97	0.00895423	Up
Q3TLH4_S102	Prrc2c	Q3TLH4	APEVsPAQPK	EKAPEVSPAQPKP	1	0.0434908	Down
Q3TLQ9_S424	Eif4b	Q3TLQ9	TGSEsSQTGASATSGR;TGsEsSQTGASATSGR	SRTGSESSQTGAS	0.956	0.0429803	Down
Q3TNN6_S130	Capg	Q3TNN6	TTsGATPAAIR	AFHKTTSGATPAA	0.966	0.0293497	Up
Q3TWX1_S502	Eef2	Q3TWX1	FSVsPVVR	VMKFSVSPVVRVA	0.966	0.0163307	Down
Q3U2I3_S510	Fhip1b	Q3U2I3	QQsLGGSESPGPVPR	LFLRQQSLGGSES	0.969	0.00108324	Down
Q3U6K5_S265	Spata6	Q3U6K5	HVDPPsPR	RHVDPPSPRTDNF	1	0.0268251	Down
Q3UFS6_S143	Pcx	Q3UFS6	FIGPsPEVVR	VRFIGPSPEVVRK	1	0.00232666	Down
Q3UGC7_S130	Eif3j1	Q3UGC7	LQEEsDLELAK	KKLQEESDLELAK	1	0.0155429	Down
Q3UGC7_T112	Eif3j1	Q3UGC7	VLtPEEQLADK	EESKVLTPEEQLA	1	0.00126425	Down
Q3UH06_T1119	Rreb1	Q3UH06	AAAtPTDTTSSK	IPKAAATPTDTTS	0.969	0.00897163	Down
Q3UHC7_S1108	Dab2ip	Q3UHC7	LMsVEEELKK	IISRLMSVEEELK	1	0.00140606	Down
Q3UHX2_S63	Pdap1	Q3UHX2	SLDSDEsEDEDDDYQQK	SLDSDESEDEDDD	0.967	0.0423358	Down
Q3UI43_S33	Babam1	Q3UI43	sNPEGAEDR	PRPHTRSNPEGAE	1	0.0115025	Down
Q3UKC1_S632	Tax1bp1	Q3UKC1	KLEGQsPQQVSR;LEGQsPQQVSR	RKLEGQSPQQVSR	0.966	0.0424006	Down
Q3UKU4_S477	Fam83f	Q3UKU4	HNEGsNANISGK	KRHNEGSNANISG	0.965	0.0177985	Down
Q3UL36_S92	Arglu1	Q3UL36	RSsLDEK	TVSKRSSLDEKQK	0.958	0.00330827	Down
Q3ULP2_S456	Wdr20	Q3ULP2	FATLsLHDR	SKFATLSLHDRKE	0.968	0.0306223	Down
Q3UMU9_S367	Hdgfl2	Q3UMU9	GGSsGEELEDEEPVK;GGssGEELEDEEPVK;GGssGEELEDEEPVKK	AERGGSSGEELED	1	0.028277	Down
Q3UN34_S159	Man1c1	Q3UN34	TDEsKESQSLVR	GTRTDESKESQSL	0.967	0.0261214	Up
Q3USJ8_S644	Fchsd2	Q3USJ8	EIQIsPSPK	TREIQISPSPKPH	0.97	0.0277828	Down
Q3UTJ2_S310	Sorbs2	Q3UTJ2	PVsIYQSSIDR	QHERPVSIYQSSI	0.968	0.00223747	Up
Q3UVR3_S786	Ttbk2	Q3UVR3	SLLLGsENEDER	RSLLLGSENEDER	0.968	0.0274808	Down
Q3UW53_S591	Niban1	Q3UW53	TAMGsNQASPAR;TAMGsNQAsPAR	LKTAMGSNQASPA	0.968	0.0080002	Up
Q4ACU6_S1159	Shank3	Q4ACU6	GPLAsPAFSPR	ERGPLASPAFSPR	0.959	0.00572257	Down
Q4ACU6_S1163	Shank3	Q4ACU6	GPLASPAFsPR	LASPAFSPRSPAW	0.824	0.0242441	Down
Q4FJU9_S129	Tmem40	Q4FJU9	GsGSAEGEVEASQLR;RGsGSAEGEVEASQLR	GLRRRGSGSAEGE	0.963	0.0420314	Down
Q4KMM5_S213	Golm1	Q4KMM5	LQEEVPsEEQMPQEK	LQEEVPSEEQMPQ	1	0.00306531	Up
Q4KMM5_S299	Golm1	Q4KMM5	PEEDsQYPER	ARPEEDSQYPERE	0.96	0.000227853	Down
Q4QRL3_S1413	Ccdc88b	Q4QRL3	SSAsFSPGDTPR	GGRSSASFSPGDT	0.968	0.0372094	Up
Q4QRL3_S656	Ccdc88b	Q4QRL3	sAELTLR	PKCRPRSAELTLR	0.969	0.0241111	Down
Q4VAC9_S1136	Plekhg3	Q4VAC9	FSFsPSAVSPR;FSFsPSAVsPR;RFSFsPSAVsPR	PRRFSFSPSAVSP	0.965	0.0410514	Down
Q4VAC9_S76	Plekhg3	Q4VAC9	GPLsPFNGR	NMKGPLSPFNGRA	1	0.000292993	Down
Q52KI8_S574	Srrm1	Q52KI8	SPsPAPPPPPPPPPPR	RRRRSPSPAPPPP	0.929	0.0237625	Up
Q52KI8_T633	Srrm1	Q52KI8	RRtAsPPPPPK;tAsPPPPPK	PPPKRRTASPPPP	1	0.0471101	Down
Q569Z6_S253	Thrap3	Q569Z6	ERsPALKsPLQSVVVR;sPALKsPLQSVVVR;sPLQSVVVR	RSPALKSPLQSVV	0.972	0.0168756	Down
Q571M2_T628	Hspa4	Q571M2	MQVDQEEPHTEEQQQQPQtPAENK	QQQQPQTPAENKA	0.97	0.00770674	Up
Q5D1E7_S454	Zc3h12a	Q5D1E7	GGsPGESGPTR	WGVRGGSPGESGP	0.968	0.0209227	Down
Q5DQR4_S822	Stxbp5l	Q5DQR4	SSSISsIDKDSK;SSsISsIDKDSK	RSSSISSIDKDSK	0.956	0.00541037	Down
Q5DQR4_T593	Stxbp5l	Q5DQR4	SLSGStNTVSSEGVTK	RSLSGSTNTVSSE	0.908	0.0463368	Down
Q5DTM8_S136	Rnf20	Q5DTM8	ALVVPEPEPDsDSNQER	PEPEPDSDSNQER	0.958	0.0333484	Down
Q5DTW7_S1514	Resf1	Q5DTW7	sLGSSPVK	LEKRSRSLGSSPV	0.968	0.0102906	Down
Q5DU00_S270	Dcdc2	Q5DU00	STIGSSDNSsPQPLK	GSSDNSSPQPLKR	0.968	0.0121924	Up
Q5NBX1_S235	Cobl	Q5NBX1	KSsLGNDETDK;KSsLGNDETDKEK;SsLGNDETDK;SsLGNDETDKEK	EMFRKSSLGNDET	0.961	0.0359001	Up
Q5SSI6_S27	Utp18	Q5SSI6	ARPGsGSTPAK	RKARPGSGSTPAK	0.956	0.0344004	Down
Q5SVQ0_S166	Kat7	Q5SVQ0	DSGsDLSHRPK	SLKDSGSDLSHRP	0.951	0.00943464	Down
Q5SWW4_S1028	Med13	Q5SWW4	GAGGPAsAQGSVK	GAGGPASAQGSVK	0.964	0.0061016	Down
Q60520_S431	Sin3a	Q60520	HsGTGATPPVK	CQIRRHSGTGATP	0.965	0.0169651	Down
Q60591_T218	Nfatc2	Q60591	tSPIMSPR	AHYSPRTSPIMSP	0.954	0.0032788	Up
Q60790_S809	Rasa3	Q60790	YGsQEHPIGDK	KKTRYGSQEHPIG	0.97	0.0256465	Up
Q60825_S14	Slc34a1	Q60825	LGGPAVsPLPVR	LGGPAVSPLPVRG	1	0.000160989	Down
Q60829_S46	Ppp1r1b	Q60829	VSEHSsPEEEASPHQR;VSEHssPEEEASPHQR	RVSEHSSPEEEAS	0.963	0.0410491	Down
Q60838_S616	Dvl2	Q60838	sGSGSESELSSR	RAPESKSGSGSES	0.963	0.000121023	Up
Q60953_S503	Pml	Q60953	MEsTEENEDR	KIIKMESTEENED	0.97	0.00365644	Up
Q60954_S196	Meis1	Q60954	EGGSKsDSEDVTR;sDSEDVTR	REGGSKSDSEDVT	0.966	0.0368044	Up
Q60977_S391	Pvr	Q60977	ALQSNPsER	ALQSNPSERENVQ	0.969	0.0120566	Up
Q61136_S258	Prpf4b	Q61136	ARsPAEEK	KVGKARSPAEEKM	1	0.00131894	Down
Q61136_S94	Prpf4b	Q61136	EGLsPAKR;EVIEASDKEGLsPAK;EVIEAsDKEGLsPAK	SDKEGLSPAKRTK	1	0.036656	Down
Q61140_S643	Bcar1	Q61140	PLPsPPK	QSRPLPSPPKFTS	1	0.0292396	Down
Q61183_S545	Papola	Q61183	TsPLNSSGSSQGR	TSAMKTSPLNSSG	0.968	0.0069657	Up
Q61233_S5	Lcp1	Q61233	GsVSDEEMMELR	**MARGSVSDEEM	0.971	0.0310764	Up
Q61233_S7	Lcp1	Q61233	GSVsDEEMMELR	MARGSVSDEEMME	0.961	0.0372998	Up
Q61234_S187	Snta1	Q61234	NSAGGTSVGWDSPPAsPLQR;NSAGGTSVGWDsPPAsPLQR	WDSPPASPLQRQP	0.967	0.0467793	Down
Q61574_S138	Foxs1	Q61574	ATsPDPGAPK	RPHRATSPDPGAP	0.965	0.0283548	Up
Q61586_S687	Gpam	Q61586	sDEEDEDSDFGEEQR	PELNWRSDEEDED	0.97	0.0214819	Down
Q61586_S694	Gpam	Q61586	SDEEDEDsDFGEEQR	DEEDEDSDFGEEQ	0.97	0.0120491	Down
Q61768_S933	Kif5b	Q61768	PGQHPAAsPTHPGTVR	GQHPAASPTHPGT	0.962	0.00757799	Down
Q62136_S679	Ptpn21	Q62136	TFSAGSQSSVFsDK	SQSSVFSDKMKQE	0.963	0.000212545	Down
Q62245_S1319	Sos1	Q62245	DGPPLLENAHSs	LENAHSS******	0.935	0.00027583	Down
Q62261_S2127	Sptbn1	Q62261	GDQVsQNGLPAEQGSPR;GDQVsQNGLPAEQGsPR	SKGDQVSQNGLPA	1	0.0154465	Up
Q62261_S2315	Sptbn1	Q62261	HDTSAsTQSTPASSR;HDTSAsTQStPASSR;HDTSAsTQsTPASSR;HDTSAstQSTPASSR	KHDTSASTQSTPA	0.96	0.019983	Down
Q62313_T239	Tgoln1	Q62313	SSEPTEDVEtK	PTEDVETKEIEEG	0.967	0.0479821	Down
Q62407_S493	Speg	Q62407	SATsDLELR	RQRSATSDLELRF	0.956	0.0337453	Down
Q62407_S858	Speg	Q62407	LsPSQDHDSSDSSSK	TPTMKLSPSQDHD	0.965	0.0409724	Down
Q62422_S214	Ostf1	Q62422	TLSNAEDYLDDEDsD	YLDDEDSD*****	0.967	0.00836951	Down
Q62425_S67	Ndufa4	Q62425	FYsVNVDYSK	EQYKFYSVNVDYS	0.966	0.014185	Down
Q63ZW7_S455	Patj	Q63ZW7	KTsLSASPFEHSSSR;TsLSASPFEHSSSR	LVRRKTSLSASPF	0.965	0.0118887	Up
Q63ZW7_S466	Patj	Q63ZW7	TSLSASPFEHSSsR	PFEHSSSRETVAE	0.948	0.0426037	Down
Q63ZW7_S720	Patj	Q63ZW7	sLVADGVAER	SVIVIRSLVADGV	1	0.0306424	Down
Q640N3_S875	Arhgap30	Q640N3	VDsTEEINEQTSEMK	ELLRVDSTEEINE	0.97	0.00303013	Up
Q64511_S1509	Top2b	Q64511	IVETINsDSDSEFGIPK	IVETINSDSDSEF	0.959	0.0368607	Down
Q64512_S1073	Ptpn13	Q64512	RWsIVSSPER;WsIVSSPER	TLHKRWSIVSSPE	0.97	0.000558451	Down
Q64669_S82	Nqo1	Q64669	EGRLsPDIVAEHK;LsPDIVAEHK	YKEGRLSPDIVAE	1	0.00308457	Down
Q64730_S992		Q64730	NRNsNVVPYDFNR;NsNVVPYDFNR	KKKNRNSNVVPYD	0.972	0.00275056	Up
Q689Z5_S212	Sbno1	Q689Z5	SFsPTMK	MKMRSFSPTMKVP	0.966	0.0130773	Down
Q68EF0_S214	Rab3ip	Q68EF0	TLVLSsSPTSPTQEPLAAAK	KTLVLSSSPTSPT	0.931	0.0111268	Down
Q68FD7_S945	Fnip1	Q68FD7	NESSDSALGDsESEDTGPDIR	DSALGDSESEDTG	0.961	0.0346114	Down
Q69Z38_S1050	Peak1	Q69Z38	VTHEVAGELsPR	EVAGELSPRDPRT	0.97	0.014549	Down
Q6A026_T1207	Pds5a	Q6A026	IISVtPVK	VRIISVTPVKNID	0.961	0.0343114	Down
Q6A065_S378	Cep170	Q6A065	HDDGTQsDSENAGAHR	HDDGTQSDSENAG	0.965	0.033091	Up
Q6AW69_S443	Cgnl1	Q6AW69	GKHsPSsPPAK;HSPSsPPAK	GKHSPSSPPAKLQ	0.952	0.00274282	Down
Q6DFV3_T741	Arhgap21	Q6DFV3	QtPQPLR	PQSGRQTPQPLRH	1	0.0138741	Down
Q6NS46_S1468	Pdcd11	Q6NS46	ERQEsESEQELVNK;QEsESEQELVNK	KRERQESESEQEL	0.966	0.00576578	Up
Q6NXK2_S333	Znf532	Q6NXK2	ASLKPSDsPR	SLKPSDSPRSVSS	0.965	0.036584	Up
Q6NZJ6_S1597	Eif4g1	Q6NZJ6	EAEDEEsDHN	EAEDEESDHN***	1	0.0439578	Down
Q6P1G0_S646	Heatr6	Q6P1G0	TFPAGSSLEEASLSsPK	EEASLSSPKGSSE	0.964	0.0334493	Down
Q6P5F7_S519	Ttyh3	Q6P5F7	YLATSQPRPDsSGSGH	SQPRPDSSGSGH*	0.957	0.00294653	Down
Q6P6L0_S1045	Filip1l	Q6P6L0	sNSNSSSVITTEDNK	SWQFQRSNSNSSS	0.966	0.00868701	Up
Q6P6L0_S1047	Filip1l	Q6P6L0	SNsNSSSVITTEDNK	QFQRSNSNSSSVI	0.965	0.0473803	Up
Q6P7W2_S619	Shkbp1	Q6P7W2	GSFPsPSPR	SRGSFPSPSPRTS	0.94	0.00473081	Down
Q6P9L6_S568	Kif15	Q6P9L6	GLQGFsPK	KGLQGFSPKALKE	1	0.0127292	Down
Q6PAM1_S523	Txlna	Q6PAM1	EQGVESPGAQPASsPR;EQGVEsPGAQPASsPR	GAQPASSPRATDA	0.966	0.00231738	Up
Q6PDN3_S1795	Mylk	Q6PDN3	KSsTGSPTSPINAEK;KSsTGSPTsPINAEK;KSsTGsPTSPINAEK;SsTGSPTSPINAEK;SsTGSPTsPINAEK	LSGRKSSTGSPTS	0.963	0.0046967	Up
Q6PDN3_T1800	Mylk	Q6PDN3	SSTGsPtSPINAEK	SSTGSPTSPINAE	0.944	0.0212013	Down
Q6PEM6_S66	Gramd2b	Q6PEM6	SPTAQSPTSsVEAESPDQK	AQSPTSSVEAESP	0.88	0.0364738	Down
Q6PFR5_S237	Tra2a	Q6PFR5	RDsYYDR;RRDsYYDR	GGRRRDSYYDRGY	0.969	0.00491643	Up
Q6PHU5_S819	Sort1	Q6PHU5	SGYHDDsDEDLLE	SGYHDDSDEDLLE	0.969	0.00948148	Down
Q6S385_S1588	Plec	Q6S385	RAsFAEK	LQSKRASFAEKTA	1	0.0292756	Up
Q6S385_S4252	Plec	Q6S385	SSsVGSSSSYPISSAGPR;SSsVGSsSSYPISSAGPR;SSsVGsSSSYPISSAGPR	FRSRSSSVGSSSS	0.966	0.0129668	Up
Q6S385_S587	Plec	Q6S385	NDESQLsPATR	NDESQLSPATRGA	0.969	0.00505065	Up
Q6VN19_S369	Ranbp10	Q6VN19	SQDSYPGSPSLsPR;SQDSYPGSPsLsPR;SQDSYPGsPSLsPR	PGSPSLSPRHGPS	0.963	0.0268516	Up
Q6YIY0_S135		Q6YIY0	SALYPALTPsIK	YPALTPSIKSKPP	0.965	0.0325277	Down
Q6ZPJ0_S803	Tex2	Q6ZPJ0	SPVQSAESsPTASK;sPVQSAESsPTASK	VQSAESSPTASKK	0.965	0.00252701	Down
Q6ZWQ0_S4114	Syne2	Q6ZWQ0	EEAEESSVKsEDGR	EESSVKSEDGRRR	0.963	0.0401437	Up
Q70IV5_S1087	Synm	Q70IV5	DDAGQVsPSSDQR	DDAGQVSPSSDQR	0.968	0.00414943	Up
Q78PG9_S204	Ccdc25	Q78PG9	VENMSSNQDGNDsDEFM	NQDGNDSDEFM**	0.968	0.022865	Down
Q78ZA7_S7	Nap1l4	Q78ZA7	AENSLsDGGPADSVEAAK	MAENSLSDGGPAD	0.957	0.0152026	Down
Q7TMY8_S2262	Huwe1	Q7TMY8	IVNQPSsLFGSK	IVNQPSSLFGSKS	0.931	0.0243321	Down
Q7TNV0_S33	Dek	Q7TNV0	EEsEEEEEDDEDDDEEDEEEEK;EEsEEEEEDDEDDDEEDEEEEKEK	PGPREESEEEEED	1	0.0143214	Down
Q7TQH0_S303	Atxn2l	Q7TQH0	EIEsSPQYR	LAREIESSPQYRL	0.94	0.0183187	Down
Q7TSC1_T1110	Prrc2a	Q7TSC1	GSETGSEtHESDLAPSDK	SETGSETHESDLA	0.948	0.0436661	Down
Q80TZ3_S595	Dnajc6	Q80TZ3	TATSASAsPTLR	ATSASASPTLRVG	0.968	0.00926856	Down
Q80U16_S46	Ripor2	Q80U16	SQsFAGFSGLQER	GIIRSQSFAGFSG	0.962	0.0106356	Down
Q80U93_S1560	Nup214	Q80U93	EPVLVQTTDSsPSR	VQTTDSSPSRPAS	0.918	0.0273523	Down
Q80UG5_S325	Septin9	Q80UG5	KsVQPTSEER;sVQPTSEER	SKISRKSVQPTSE	0.97	0.00720322	Up
Q80X50_S436	Ubap2l	Q80X50	SANDSTVHsPFTK	NDSTVHSPFTKRQ	0.962	0.00537749	Down
Q80XL6_S319	Acad11	Q80XL6	LAGIsQGVYR	FKLAGISQGVYRR	0.97	0.0119361	Down
Q80XL6_Y323	Acad11	Q80XL6	LAGISQGVyR	GISQGVYRRYLMG	0.969	0.000121732	Down
Q80XU3_S225	Nucks1	Q80XU3	SGDEGsEDEASSGED	KSGDEGSEDEASS	0.845	0.0471259	Down
Q80ZV0_S34	Rnaseh2b	Q80ZV0	KSsLLFVK;SsLLFVK	KKKKKSSLLFVKL	0.95	0.0186222	Down
Q811D0_S517	Dlg1	Q811D0	IISVNsVDLR	RIISVNSVDLRAA	0.968	0.00210675	Down
Q811F1_S750	Zbtb41	Q811F1	sPDDSLSTSEEK	HVHGIKSPDDSLS	0.968	0.00354909	Down
Q8BHE1_S181	Gemin8	Q8BHE1	sLEPPSEKPWER	YFNHRRSLEPPSE	0.968	0.0126077	Down
Q8BHN5_S464	Rbm45	Q8BHN5	VMLADsPR	KVMLADSPREESK	1	0.000770868	Down
Q8BJ64_S492	Chdh	Q8BJ64	ELQPGsHVQSDK	KELQPGSHVQSDK	0.965	0.00432873	Down
Q8BML1_S503	Mical2	Q8BML1	FPLERWGsVR	PLERWGSVRRSVS	1	0.0127954	Down
Q8BTI8_S1343	Srrm2	Q8BTI8	RSsSELsPEVVEK;RsSSELsPEVVEK;SSSELsPEVVEK	RSSSELSPEVVEK	0.969	0.048278	Down
Q8BTI8_S1400	Srrm2	Q8BTI8	SGSsPGLR	RSRSGSSPGLRDG	0.907	0.00229018	Up
Q8BTI8_S1834	Srrm2	Q8BTI8	sRtPLISR	THRRSRSRTPLIS	0.97	0.00298966	Down
Q8BTI8_S2054	Srrm2	Q8BTI8	NHSGsRtPPVALSSSR;NHsGsRTPPVALSSSR	TRNHSGSRTPPVA	0.964	0.00728201	Down
Q8BTI8_T1836	Srrm2	Q8BTI8	sRtPLISR	RRSRSRTPLISRR	0.97	0.00298966	Down
Q8BTM8_S1084	Flna	Q8BTM8	AFGPGLQGGNAGsPAR	QGGNAGSPARFTI	1	0.016033	Up
Q8BTM8_S394	Flna	Q8BTM8	VTAQGPGLEPsGNIANK	GPGLEPSGNIANK	0.968	0.0431889	Down
Q8BTM8_T2336	Flna	Q8BTM8	LtVSSLQESGLK;RLtVSSLQESGLK	GDARRLTVSSLQE	0.967	0.0140412	Down
Q8BTS4_S292	Nup54	Q8BTS4	TELsPAQIK	MTRTELSPAQIKQ	0.969	0.00131089	Down
Q8BZ98_S767	Dnm3	Q8BZ98	RsPPPsPTTQR;sPPPsPTTQR	RRSPPPSPTTQRR	0.969	0.0284931	Up
Q8BZN6_S1295	Dock10	Q8BZN6	ASLASLDsNPSTTEK	SLASLDSNPSTTE	0.966	0.00740999	Up
Q8BZN6_S877	Dock10	Q8BZN6	DMSQsPTSSFVR	EKDMSQSPTSSFV	0.97	0.00985151	Up
Q8C0T5_S1487	Sipa1l1	Q8C0T5	HQsDGNEIAHTR	TRKRHQSDGNEIA	0.969	0.0351724	Down
Q8C145_S488	Slc39a6	Q8C145	YDSQLsSNEEK	KYDSQLSSNEEKV	0.968	0.0109401	Up
Q8C1D8_S666	Iws1	Q8C1D8	LsSTGGQTPR;RLsSTGGQTPR;RLssTGGQTPR	PQRRRLSSTGGQT	0.954	0.0260402	Up
Q8C1Y8_S264	Ccz1	Q8C1Y8	HIEPELAGRDsPVR	ELAGRDSPVRAEM	1	0.0180738	Down
Q8C5R2_S238	Proser2	Q8C5R2	TPTsPASR	EWRTPTSPASRNG	0.947	0.00345502	Down
Q8C729_T306	Hycc2	Q8C729	VEVtPTVPR	VLKVEVTPTVPRI	0.97	0.0188166	Down
Q8C8R3_S1426	Ank2	Q8C8R3	EsESDQEPEEEIGMTSEK	PIYAKESESDQEP	0.956	0.0468874	Down
Q8C8R3_S3764	Ank2	Q8C8R3	GsPIVQEPEEASEPK	VTSERGSPIVQEP	0.969	0.0107009	Down
Q8C8U0_S355	Ppfibp1	Q8C8U0	STSSTPGMGsPSR	STPGMGSPSRDLL	0.967	0.0166609	Up
Q8CAQ8_S106	Immt	Q8CAQ8	KPVQsGPLK	PKKPVQSGPLKIS	1	0.0205844	Down
Q8CAQ8_S389	Immt	Q8CAQ8	GMSIsDLAGK	WKGMSISDLAGKL	0.967	0.0469502	Down
Q8CFI0_S508	Nedd4l	Q8CFI0	DTLSNPQsPQPSPYNSPK	TLSNPQSPQPSPY	0.966	0.0252706	Down
Q8CFT2_S977	Setd1b	Q8CFT2	LRPSTsVDEEDEESER	RLRPSTSVDEEDE	0.932	2.50719e-05	Up
Q8CFZ5_S546	Slc22a12	Q8CFZ5	VTHDTPDGsILMSTR	HDTPDGSILMSTR	0.966	0.0298823	Down
Q8CFZ5_T539	Slc22a12	Q8CFZ5	VtHDTPDGSILMSTR	QSVKKVTHDTPDG	0.955	0.00497337	Down
Q8CFZ5_T542	Slc22a12	Q8CFZ5	VTHDtPDGSILMSTR	KKVTHDTPDGSIL	0.966	0.00418651	Down
Q8CG76_S40	Akr7a2	Q8CG76	AAsGAPLR;AAsGAPLRPATVLGTMEMGR	PPPRAASGAPLRP	1	0.0155176	Down
Q8CG76_S62	Akr7a2	Q8CG76	MDAsASAASVR	GRRMDASASAASV	0.965	0.0272474	Down
Q8CGA3_S278	Slc43a2	Q8CGA3	LSVGSsMR	RLSVGSSMRTAKE	0.963	0.000829104	Down
Q8CGN4_S571	Bcor	Q8CGN4	PASAsPAPNANANADGTK	GRPASASPAPNAN	0.952	0.023234	Down
Q8CI11_S505	Gnl3	Q8CI11	ELsPEQSTAGK;ELsPEQSTAGKPSDGSSALDR	EETRELSPEQSTA	0.969	0.003262	Up
Q8CI51_S332	Pdlim5	Q8CI51	ANSTQEPSQQPASSGASPLSASEGPEsPGSSR	ASEGPESPGSSRP	0.965	0.00301409	Up
Q8CIB5_S666	Fermt2	Q8CIB5	DQNEsLDEEMFYK	AKDQNESLDEEMF	0.969	0.0078291	Down
Q8CIN4_S213	Pak2	Q8CIN4	SVIDPIPAPVGDSNVDsGAK	GDSNVDSGAKSSD	0.959	0.0169356	Down
Q8CIW6_S751	Slc26a6	Q8CIW6	SVPKsPVLATK	RKSVPKSPVLATK	0.966	0.0123487	Down
Q8JZQ9_S88	Eif3b	Q8JZQ9	sPSQEPSAPGK	PQSAERSPSQEPS	0.97	0.000188655	Up
Q8K070_S173	Samd14	Q8K070	DAsPPEPASPTIGLDK	DDSRDASPPEPAS	0.969	0.00290109	Up
Q8K0L3_S142	Acsm2	Q8K0L3	sSDILYR	GTIQMRSSDILYR	0.966	0.000744368	Down
Q8K0L3_S187	Acsm2	Q8K0L3	LLVSENsR	LLVSENSREGWLN	0.965	0.00559485	Down
Q8K0L3_S294	Acsm2	Q8K0L3	FDsQTVLK	LLPKFDSQTVLKV	0.964	0.000741409	Down
Q8K124_T233	Plekho2	Q8K124	ALtPDSASSGANPESQEDAETPAK	AGERALTPDSASS	0.966	0.00750921	Up
Q8K136_S182	Scnm1	Q8K136	ESAALLASAPMsPTK	LASAPMSPTKRRV	0.965	0.00342603	Up
Q8K1T1_S238	Lrrc25	Q8K1T1	APDsPPSR	GPKAPDSPPSRFT	0.969	0.00995102	Up
Q8K268_S543	Abcf3	Q8K268	LLMGDLsPVR	LLMGDLSPVRGIR	1	0.0132889	Down
Q8K2H4_T739	Acap1	Q8K2H4	SHDLHtL	RSHDLHTL*****	0.963	0.000897773	Down
Q8K310_S596	Matr3	Q8K310	sYSPDGKEsPSDK	DKSRKRSYSPDGK	0.954	0.0274897	Down
Q8K327_S394	Champ1	Q8K327	TALPLsPEHWK	KTALPLSPEHWKA	0.969	0.0318931	Down
Q8K3I9_S388	Glcci1	Q8K3I9	DKDSGSSsPLPK;DSGSSsPLPK	KDSGSSSPLPKYA	0.964	0.0228283	Up
Q8K3J1_S46	Ndufs8	Q8K3J1	EQEsEVDMK	NKKEQESEVDMKS	1	0.0372354	Up
Q8K4H1_S17	Afmid	Q8K4H1	NLsSEELEK	NPWRNLSSEELEK	0.965	0.0190421	Down
Q8K4L3_S666	Svil	Q8K4L3	EMEKsFDEHTVPK;sFDEHTVPK	FREMEKSFDEHTV	0.971	0.000293136	Up
Q8R086_S124	Suox	Q8R086	FVDLHPGGPsK	LHPGGPSKLMLAA	1	0.000950561	Down
Q8R0T2_S17	Znf768	Q8R0T2	DVHsPNAVGSPEGSLK	ESRDVHSPNAVGS	0.968	0.000311055	Up
Q8R0T2_S36	Znf768	Q8R0T2	DPAGNTsENEEGEISQR	DPAGNTSENEEGE	0.928	0.00559689	Down
Q8R0Y6_S354	Aldh1l1	Q8R0Y6	SGAAsVDVVR	FKSGAASVDVVRL	0.968	0.00476482	Down
Q8R0Y6_S671	Aldh1l1	Q8R0Y6	KVsLELGGK	SNVKKVSLELGGK	1	0.00550663	Down
Q8R149_S376	Bud13	Q8R149	ASDSDLsPPR	ASDSDLSPPRKKK	0.967	0.0197965	Up
Q8R1A4_S898	Dock7	Q8R1A4	SLsNSNPDISGTPTSPDDEVR	NRSRSLSNSNPDI	0.96	0.03366	Up
Q8R1U2_S217	Cgref1	Q8R1U2	VDTLsPEEEAR	GKVDTLSPEEEAR	0.968	0.00603011	Down
Q8R2U7_S399	Lrrc42	Q8R2U7	ESEQEQSsPQSAK	SEQEQSSPQSAKQ	0.958	0.0104078	Down
Q8R4T9_S919	Slc14a2	Q8R4T9	RAsTITK	EKNRRASTITKYQ	0.941	0.0324451	Down
Q8R550_S631	Sh3kbp1	Q8R550	ASsPSLFSTEGK;ASsPSLFSTEGKPK	AGQRASSPSLFST	0.967	0.0202311	Up
Q8R5A3_S507	Apbb1ip	Q8R5A3	QGLGNHsPGATR	QGLGNHSPGATRE	0.969	0.0169632	Up
Q8VD12_S153	Znf385a	Q8VD12	PVSMENGLGPAPGsPEK	LGPAPGSPEKQPG	0.97	0.00313467	Up
Q8VDD5_S1660	Myh9	Q8VDD5	ELDDTRAsR	LDDTRASREEILA	0.921	0.0134679	Down
Q8VDF2_S656	Uhrf1	Q8VDF2	STGPTLSsPR	TGPTLSSPRASKK	0.958	0.00529652	Down
Q8VDN2_S40	Atp1a1	Q8VDN2	EVsMDDHK	ELKKEVSMDDHKL	1	0.00479888	Down
Q8VDP3_S777	Mical1	Q8VDP3	VsPVPSPSQPAR;VsPVPsPSQPAR	PPVTRVSPVPSPS	0.972	0.0113174	Up
Q8VE18_S469	Smg8	Q8VE18	EEDLGsPTGELTSK	KEEDLGSPTGELT	0.964	0.0254031	Down
Q8VEK3_S58	Hnrnpu	Q8VEK3	PAMEPGNGsLDLGGDAAGR	MEPGNGSLDLGGD	1	0.00241814	Up
Q8VHK1_S855	Caskin2	Q8VHK1	SQsFALR	GTPRSQSFALRAR	0.967	0.00901641	Down
Q8VHX6_S2234	Flnc	Q8VHX6	LGsFGSITR	GRERLGSFGSITR	0.97	0.000667667	Up
Q8VI56_S1887	Lrp4	Q8VI56	GsLPDTGWK;RGsLPDTGWK	TPERRGSLPDTGW	0.968	0.0496085	Down
Q91V98_S754	Cd248	Q91V98	GsLTGVQTCR	PMPPRGSLTGVQT	0.965	0.00488978	Down
Q91VN4_S13	Chchd6	Q91VN4	RVsFEMDEEER	AEARRVSFEMDEE	1	0.00223361	Down
Q91WF3_T533	Adcy4	Q91WF3	GLDDELDtGDAK	LDDELDTGDAKFF	1	0.00193327	Down
Q91WI7_S219	Itfg2	Q91WI7	DTGsPPASEEATGDSR	WNKDTGSPPASEE	0.959	0.01683	Down
Q91XV3_S131	Basp1	Q91XV3	AGEASAEsTGAADGAAPEEGEAK	GEASAESTGAADG	0.951	0.0136335	Down
Q91Z58_S431		Q91Z58	sNSPALKPK	FMKTSKSNSPALK	0.951	0.00597689	Down
Q91ZA3_S247	Pcca	Q91ZA3	FSSQEAAsSFGDDR	SSQEAASSFGDDR	0.948	0.0215429	Up
Q91ZX7_S4524	Lrp1	Q91ZX7	HSLAsTDEK;HsLAsTDEK;HsLAsTDEKR	SRHSLASTDEKRE	0.963	0.0109386	Up
Q921F2_S92	Tardbp	Q921F2	MDETDASsAVK	DETDASSAVKVKR	0.962	0.00343682	Down
Q921R7_S432	Slc35a5	Q921R7	LKSDDsDDDTL	KLKSDDSDDDTL*	0.963	0.0172556	Down
Q921Y4_S440	Mfsd5	Q921Y4	VPsPTGEPYAPEL	AELRVPSPTGEPY	0.959	0.01726	Down
Q922B9_T1149	Itprid2	Q922B9	ASVALtPTAPSR	RASVALTPTAPSR	0.968	0.00754077	Down
Q922Q1_T184	Mtarc2	Q922Q1	LVQFDtSMK	RLVQFDTSMKGRT	0.948	0.00882516	Down
Q922U2_S16	Krt5	Q922U2	sFSAASAITPSVSR	RSGGSRSFSAASA	0.968	0.0105764	Up
Q922U2_S36	Krt5	Q922U2	TSFSSVsR	TSFSSVSRSGGGG	0.961	0.0475864	Up
Q922U2_S61	Krt5	Q922U2	sLYNVGGSK	GGYGSRSLYNVGG	0.952	0.000340747	Up
Q923I7_S623	Slc5a2	Q923I7	SGSGsPPPTTEEVAATTR	SKSGSGSPPPTTE	0.965	0.00786723	Down
Q923J1_T1503	Trpm7	Q923J1	RAStEDSPEVDSK	CSRRASTEDSPEV	0.789	0.0438981	Down
Q924A2_S553	Cic	Q924A2	EGsTEFDWGDETSR	VAAREGSTEFDWG	0.959	0.00680062	Down
Q924K8_S425	Mta3	Q924K8	MPTQSDEEKsPSPTAEDPR;sPSPTAEDPR	QSDEEKSPSPTAE	0.959	0.0179643	Down
Q924L1_S192	Letmd1	Q924L1	SHsEVITHLR	LRRRSHSEVITHL	0.966	0.0314011	Down
Q924Z5_S332	Tram2	Q924Z5	RVsAVPRPPAK;VsAVPRPPAK	SAKRRVSAVPRPP	1	0.0215836	Up
Q99JB8_S354	Pacsin3	Q99JB8	DGTAPPPQSPSSPGSGQDEDWsDEESPR	GQDEDWSDEESPR	0.964	0.048019	Down
Q99JZ7_S275	Errfi1	Q99JZ7	ASPSsDEDKPEVPPR	HRASPSSDEDKPE	0.919	0.0309004	Down
Q99K30_S696	Eps8l2	Q99K30	QQsGSELEK	FLEKQQSGSELEK	0.964	0.00981352	Down
Q99KH8_S8	Stk24	Q99KH8	AHSPVQsGLPGMQNLK	AHSPVQSGLPGMQ	0.945	0.00224133	Down
Q99KR3_T278	Lactb2	Q99KR3	IFYTtTPVK;IFYTtTPVKK	GKIFYTTTPVKKW	0.94	0.0050079	Down
Q99KR3_T279	Lactb2	Q99KR3	IFYTTtPVK;IFYTTtPVKK	KIFYTTTPVKKWK	0.963	0.00835089	Down
Q99KY4_T847	Gak	Q99KY4	KPGAGEDtPR	PGAGEDTPRLAAG	1	0.0064944	Down
Q99L00_S111	Haus8	Q99L00	KAsWPDR	ILSRKASWPDREM	1	0.00511197	Up
Q99LB2_S64	Dhrs4	Q99LB2	LAEDGAHVVVSsR	AHVVVSSRKQQNV	0.953	0.0300917	Down
Q99LI2_S429	Clcc1	Q99LI2	FHsGNKsPEVLR	LRQRFHSGNKSPE	1	0.010212	Down
Q99LI2_S433	Clcc1	Q99LI2	FHSGNKsPEVLR;FHsGNKsPEVLR	FHSGNKSPEVLRA	1	0.0151887	Down
Q99MQ1_S639	Bicc1	Q99MQ1	SPSHsGNAGDLK;sPSHsGNAGDLK	PRSPSHSGNAGDL	0.97	0.00282013	Up
Q99MZ6_S710	Myo7b	Q99MZ6	VLLPsPER	FRVLLPSPERMQF	1	0.000965296	Down
Q99MZ6_S880	Myo7b	Q99MZ6	sTGPQVILAK	SYWQQKSTGPQVI	0.955	0.0418776	Down
Q99MZ6_S904	Myo7b	Q99MZ6	sIYDTVTDTAMVEK	HERKRKSIYDTVT	0.963	0.0230656	Down
Q99PL8_S244	Slc19a3	Q99PL8	EMsNPDPENSALR	LEDREMSNPDPEN	0.971	0.0378232	Down
Q99PT3_S370	Ino80b	Q99PT3	LGGPEGPGsPLLAT	GPEGPGSPLLAT*	0.967	0.0220571	Down
Q9CPY7_S180	Lap3	Q9CPY7	LHGsGDLEAWEK	SAKLHGSGDLEAW	1	0.0151871	Down
Q9CQ00_S36	Dmac1	Q9CQ00	SAVPAsPAR;SAVPAsPARDPELK	KSAVPASPARDPE	0.971	0.00877701	Down
Q9CQ28_S263	Dph6	Q9CQ28	VSSVPADDETANsIHSS	DDETANSIHSS**	0.956	4.8346e-05	Down
Q9CQ36_T11	Pole4	Q9CQ36	AAAAAAGSGtPR	AAAGSGTPREEEA	0.965	0.000325712	Up
Q9CQ49_S13	Ncbp2	Q9CQ49	SDsYVELSEYR	KALRSDSYVELSE	0.925	0.00716529	Down
Q9CQF4_S106	Mtres1	Q9CQF4	EADEEDsDEETSYPER	EADEEDSDEETSY	0.971	0.0327341	Down
Q9CQH0_S84	Pdzk1ip1	Q9CQH0	YsSMASGFR	GMDGRYSSMASGF	0.962	0.0136057	Down
Q9CRD0_S108	Ociad1	Q9CRD0	KLENsPLGEALR;LENsPLGEALR	FKKLENSPLGEAL	1	0.00243328	Down
Q9CSB4_S1088	Pard3b	Q9CSB4	GGsADPVDYLTASPR	SLPRGGSADPVDY	0.969	0.0154552	Down
Q9CSP9_Y663	Ttc14	Q9CSP9	ySTSPASSDYSWK	EPSSVKYSTSPAS	0.875	0.0360508	Down
Q9CT10_T154	Ranbp3	Q9CT10	sPSESAEEtHTLEEK	SESAEETHTLEEK	0.917	0.0172637	Down
Q9CU65_S305	Zmym2	Q9CU65	QQGVDSLsPVASLPK	QGVDSLSPVASLP	0.966	0.00651527	Down
Q9CW03_S1067	Smc3	Q9CW03	GDVEGSQsQDEGEGSGESER;KGDVEGSQsQDEGEGSGESER	DVEGSQSQDEGEG	0.97	0.00352051	Up
Q9CWS0_S8	Ddah1	Q9CWS0	AGLGHPsAFGR	AGLGHPSAFGRAT	1	0.0377083	Down
Q9CXK9_S243	Rbm33	Q9CXK9	DIKEEsDEEDDDDEESGR;EEsDEEDDDDEESGR	KDIKEESDEEDDD	0.97	0.0456544	Down
Q9CXY1_S13	Tmem175	Q9CXY1	LQTEEQAVDsEGDSSLHR	EEQAVDSEGDSSL	0.958	0.000914168	Down
Q9CY64_S148	Blvra	Q9CY64	ELLKGsLR	KELLKGSLRFTAS	1	0.0308895	Down
Q9CYX7_S242	Rrp15	Q9CYX7	SEEsPGWK	EVKSEESPGWKIL	0.968	0.00886545	Down
Q9CYZ2_S12	Tpd52l2	Q9CYZ2	MDSASQDINLNsPNK	QDINLNSPNKGVL	0.968	0.000176758	Down
Q9CZK6_S319	Anks3	Q9CZK6	DVTsPINEQDVESSSSSSR	CYRDVTSPINEQD	0.963	0.00926514	Down
Q9D0L8_S15	Rnmt	Q9D0L8	ASVASDPEsPPGGNEPAAASGQR	VASDPESPPGGNE	0.97	0.00098066	Up
Q9D0S9_S52	Hint2	Q9D0S9	AAPGGAsPTIFSR	AAPGGASPTIFSR	0.947	0.00183668	Down
Q9D110_S8	Mthfs	Q9D110	AAVTVNsAK;AAVTVNsAKR	AAVTVNSAKRGLR	0.971	0.00334734	Down
Q9D219_S278	Bcl9	Q9D219	PLDREsPGVENK	RPLDRESPGVENK	1	0.0157236	Up
Q9D824_S541	Fip1l1	Q9D824	HEsEEGDSHR;RHEsEEGDSHR	SRRRHESEEGDSH	0.967	0.00362558	Down
Q9D826_S111	Pipox	Q9D826	TIQATLsR	TIQATLSRQGIDH	0.963	0.00931865	Down
Q9D8C8_S85	Ppp1r35	Q9D8C8	FQLAPPsPVR	FQLAPPSPVRSEP	1	0.0143454	Down
Q9D8Y8_S148	Ing5	Q9D8Y8	RTsEEDTPK	GRGRRTSEEDTPK	0.942	0.0106429	Down
Q9DBC0_S544	Selenoo	Q9DBC0	LEQLsPSDLQR	SRLEQLSPSDLQR	0.967	0.00882738	Down
Q9DBM2_S340	Ehhadh	Q9DBM2	IITsTLEK	AKKIITSTLEKEA	0.968	0.0297445	Down
Q9DBM2_S608	Ehhadh	Q9DBM2	sISKEEILER	HHIKQRSISKEEI	0.969	0.0228254	Down
Q9DBM2_T339	Ehhadh	Q9DBM2	IItSTLEK	TAKKIITSTLEKE	0.966	0.00672626	Down
Q9DBM2_T341	Ehhadh	Q9DBM2	IITStLEK	KKIITSTLEKEAS	0.947	0.0029801	Down
Q9DBN4_S178	P33monox	Q9DBN4	HPASAQSTPSsTPHAsPK	AQSTPSSTPHASP	0.946	0.00340518	Down
Q9DBR0_S320	Akap8	Q9DBR0	ADsDGDLSENDDGAGDLR	KLARADSDGDLSE	0.968	0.0288628	Down
Q9DBR7_S618	Ppp1r12a	Q9DBR7	LWAEDsTEK;LWAEDsTEKEK	RLWAEDSTEKEKD	0.963	0.00834623	Up
Q9DBY8_S196	Nvl	Q9DBY8	ESLPLDLSDDQSNsK	SDDQSNSKKQDSE	0.966	0.0433266	Down
Q9DC50_S381	Crot	Q9DC50	ILNDVsQAK	KILNDVSQAKAQH	1	0.0263455	Down
Q9DCB1_S6	Hmgn3	Q9DCB1	RKsPENTEGK;sPENTEGKDGTK	*MPKRKSPENTEG	0.969	0.000577756	Up
Q9DCG6_S58	Pbld1	Q9DCG6	LQPTDsFTQSSR	KLQPTDSFTQSSR	0.962	0.000668519	Down
Q9DCT6_S96	Bap18	Q9DCT6	KVYEDSGIPLPAEsPK;VYEDSGIPLPAEsPK	IPLPAESPKKGPK	0.969	0.0480456	Up
Q9DCV7_S32	Krt7	Q9DCV7	sLYGLGSSR	ASFGSRSLYGLGS	0.971	0.0254194	Up
Q9EPL9_T16	Acox3	Q9EPL9	DSALWSDtPK	SALWSDTPKGPLS	0.967	0.00396101	Down
Q9EPQ8_S588	Tcf20	Q9EPQ8	AGSsPTQGAQNEAPR	SEKAGSSPTQGAQ	0.965	0.0418968	Up
Q9EQJ9_S1232	Magi3	Q9EQJ9	HsEEHLEK	KSVNRHSEEHLEK	1	0.0483784	Down
Q9ER74_S940	Sall1	Q9ER74	sPGMEEKPQR	TQEFHKSPGMEEK	1	0.0259826	Down
Q9ERE3_S121	Sgk3	Q9ERE3	AFLQMDsPR	AFLQMDSPRHQSD	1	0.0292167	Down
Q9ES52_S972	Inpp5d	Q9ES52	GEGPPTPPSQPPLsPK;GEGPPTPPsQPPLsPK;GEGPPtPPSQPPLsPK	PSQPPLSPKKFSS	0.97	0.00970888	Up
Q9ESG6_S323	P2ry14	Q9ESG6	VQNDLEVsK	QNDLEVSKTKREN	1	0.0356198	Up
Q9ESU6_S1054	Brd4	Q9ESU6	sDPYSAGHLR	SPRHHKSDPYSAG	0.969	0.0417777	Down
Q9ET54_S1129	Palld	Q9ET54	sPSGHPHAR	RGRSPRSPSGHPH	0.965	0.000887001	Down
Q9ET78_S462	Jph2	Q9ET78	EsPQLHER	PERPRESPQLHER	1	0.000481024	Up
Q9JHI5_S268	Ivd	Q9JHI5	VPAANVLsQESK	PAANVLSQESKGV	0.894	0.0385073	Down
Q9JID9_S106	Sh2b2	Q9JID9	sSEDVSAHAATK	TYGHSRSSEDVSA	0.964	0.0168928	Up
Q9JII6_S4	Akr1a1	Q9JII6	TAsSVLLHTGQK	***MTASSVLLHT	0.962	0.0176239	Down
Q9JIX8_S825	Acin1	Q9JIX8	KIsVVSATK	SFKRKISVVSATK	0.969	0.00230335	Up
Q9JIZ0_S143	Cml1	Q9JIZ0	LsVSSQHR	LQLFRLSVSSQHR	0.971	0.0191589	Down
Q9JK23_T18	Psmg1	Q9JK23	AGtEEEEEEEEQSR	APCRAGTEEEEEE	0.942	0.0306894	Down
Q9JL61_S192	Rfx5	Q9JL61	GSESPEMGPEVsPAPR	EMGPEVSPAPRDE	0.966	0.0144282	Down
Q9JLM7_S355	Dclk1	Q9JLM7	ISQHGGsSTsLSSTK	HGGSSTSLSSTKV	0.942	0.00381434	Down
Q9JM63_S370	Kcnj10	Q9JM63	EGsALSVR;EGsALsVR	QAEKEGSALSVRI	1	0.0496795	Down
Q9JM96_S140	Cdc42ep4	Q9JM96	SLSSsPVK;SLSSsPVKK;sLSSsPVK;sLSSsPVKK	PKSLSSSPVKKAD	0.963	0.00273861	Up
Q9JMH9_S29	Myo18a	Q9JMH9	MsAAELR	EKKERMSAAELRS	1	0.00737256	Down
Q9QUI6_S315	Ackr1	Q9QUI6	SLsSLSLPTR	TTRRSLSSLSLPT	0.962	0.035447	Down
Q9QWF0_S51	Chaf1a	Q9QWF0	EKVEEDTsPK	KVEEDTSPKAAVE	0.956	0.0110747	Down
Q9QXD6_Y216	Fbp1	Q9QXD6	GNIYSLNEGyAK	YSLNEGYAKDFDP	0.971	0.00719088	Down
Q9QXE0_S4	Hacl1	Q9QXE0	PEsNSAEGSDR	***MPESNSAEGS	0.967	0.000834373	Down
Q9QXL1_S1217	Kif21b	Q9QXL1	GATDTsPLTR	RGATDTSPLTRRK	0.964	0.0136762	Up
Q9QXL2_S1241	Kif21a	Q9QXL2	KVPEPsPVTR;VPEPsPVTR	KKVPEPSPVTRRK	0.967	0.0209264	Down
Q9QXN0_S969	Shroom3	Q9QXN0	sPEAAVPSSSPHTPR	AHVGMRSPEAAVP	0.97	0.00192901	Down
Q9QXT0_S115	Cnpy2	Q9QXT0	NGEsSELDLQGIR	VSRNGESSELDLQ	0.962	0.0122163	Down
Q9QYB8_S656	Add2	Q9QYB8	EEEPsVEEALSK	GKEEEPSVEEALS	0.963	0.00796316	Down
Q9QYB8_S696	Add2	Q9QYB8	TESVTSGPLSPEGsPSK	PLSPEGSPSKSPS	0.962	0.00235439	Down
Q9QYC7_S7	Ggcx	Q9QYC7	GsALVAPASDK	MAVHRGSALVAPA	0.971	0.0393832	Up
Q9R020_S293	Zranb2	Q9R020	sRPsSPAVR	RSRSRPSSPAVRK	0.947	0.0307862	Up
Q9R049_S509	Amfr	Q9R049	SDsLRPALNSPVER	PTQRSDSLRPALN	0.969	0.0288435	Down
Q9R0A0_S232	Pex14	Q9R0A0	QFPPsPSAPK	RRQFPPSPSAPKI	0.965	0.0140732	Down
Q9R0H0_S444	Acox1	Q9R0H0	IYDQVQsGK	IYDQVQSGKLVGG	0.97	0.00228772	Down
Q9R0H0_S649	Acox1	Q9R0H0	TEVHEsYYK	KTEVHESYYKHLK	0.96	0.0017618	Down
Q9R0H2_S250	Emcn	Q9R0H2	TISHEsGEHSAQGK;TIsHEsGEHSAQGK	KTISHESGEHSAQ	0.966	0.047408	Down
Q9R155_S741	Slc26a4	Q9R155	EGQDsLLETVAR	SREGQDSLLETVA	0.97	0.0275476	Down
Q9R187_S274	Edar	Q9R187	SENDASsENEQLLSR	SENDASSENEQLL	0.958	0.00584633	Down
Q9R1C0_S201	Taf7	Q9R1C0	ETENQGLDISsPGMSGHR	QGLDISSPGMSGH	0.952	0.0284826	Up
Q9R1Q6_S231	Tmem176b	Q9R1Q6	sSQALNEEESER	RSMYGRSSQALNE	0.944	0.00291869	Down
Q9R1Z7_S27	Pts	Q9R1Z7	LHsPSLSDEENLR	ASHRLHSPSLSDE	0.969	0.0171783	Down
Q9WTP6_S151	Ak2	Q9WTP6	sYHEEFNPPK	HPKSGRSYHEEFN	0.963	0.0123067	Down
Q9WTQ5_S584	Akap12	Q9WTQ5	GPSEAPQEAEAEEGATsDGEK	AEEGATSDGEKKR	0.965	0.0209314	Up
Q9WTQ5_S631	Akap12	Q9WTQ5	SATLSsTESTASGMQDEVR	KSATLSSTESTAS	0.955	0.0155703	Up
Q9WU78_S108	Pdcd6ip	Q9WU78	GSLFGGsVK	GSLFGGSVKLALA	0.968	0.000507484	Down
Q9WUD1_S24	Stub1	Q9WUD1	LGTGGGGSPDKsPSAQELK;LGTGGGGsPDKsPSAQELK;LGtGGGGSPDKsPSAQELK	GGSPDKSPSAQEL	0.967	0.00470169	Down
Q9WUX5_S506	Irag1	Q9WUX5	sLTGSAPPLTEK	KLRVHKSLTGSAP	0.95	0.0300057	Up
Q9WV32_S310	Arpc1b	Q9WV32	AsSEGGAATGAGLDSLHK;KAsSEGGAATGAGLDSLHK	NLDKKASSEGGAA	0.963	0.00111383	Up
Q9WVL0_S137	Gstz1	Q9WVL0	VITsGFNALEK	AQKVITSGFNALE	0.959	0.0272891	Down
Q9WVS7_S148	Map2k5	Q9WVS7	KsSAELR	SNSLKKSSAELRK	0.931	0.0483168	Down
Q9Z0M6_S806	Adgre5	Q9Z0M6	YTEFNSSTTGTGTsQTR	TTGTGTSQTRALR	0.967	0.00945837	Up
Q9Z0P4_S122	Palm	Q9Z0P4	ENSAAPSPGRPQsASPAK	SPGRPQSASPAKE	0.959	0.0126046	Down
Q9Z0X1_S104	Aifm1	Q9Z0X1	VMGLGLsPEEK	VMGLGLSPEEKQR	1	0.0241393	Down
Q9Z1B7_S350	Mapk13	Q9Z1B7	EISNFsPIAR	KEISNFSPIARKD	0.967	0.0301874	Down
Q9Z1K5_S515	Arih1	Q9Z1K5	DISQDsLQDIK	RDISQDSLQDIKQ	0.968	0.0215763	Down
Q9Z1X4_S382	Ilf3	Q9Z1X4	RPMEEDGEEKsPSK	EDGEEKSPSKKKK	0.967	0.00286184	Up
Q9Z211_S107	Pex11a	Q9Z211	sVGLTSGVNR	TVLWAKSVGLTSG	0.966	0.00463707	Down
Q9Z248_S199	Aebp2	Q9Z248	GsLEMSSDGEPLSR;RGsLEMSSDGEPLSR	SGGRRGSLEMSSD	0.966	0.00445275	Up
Q9Z2A0_S38	Pdpk1	Q9Z2A0	SQTEPGSsPGIPSGVSR	QTEPGSSPGIPSG	0.963	0.0345889	Down
Q9Z2B5_S876	Eif2ak3	Q9Z2B5	NTVGQLQPsSPK	VGQLQPSSPKVYL	0.948	0.0434027	Down
Q9Z2B9_S343	Rps6ka4	Q9Z2B9	LEPVYsPAGSPPPGDPR	RLEPVYSPAGSPP	0.962	0.0350621	Up
Q9Z2Z6_S9	Slc25a20	Q9Z2Z6	ADEPKPIsPFK	DEPKPISPFKNLL	1	0.015358	Down
Q9Z306_S539	Slc22a4	Q9Z306	STVsVDREESPK	GKKSTVSVDREES	0.965	0.00115035	Down
Q9Z306_S545	Slc22a4	Q9Z306	STVSVDREEsPK	SVDREESPKVLIT	0.967	0.0146926	Down
