# Supplementary material for: Temporal Proteomic and Phosphoproteomic Profiling Deciphers Molecular Dynamics of Acute-to-Chronic Kidney Disease After Ischemia-Reperfusion Injury, With Dock2 Emerging as a Key Regulator
Source: Mol Cell Proteomics. 2026 Jan 12;25(2):101509. doi: 10.1016/j.mcpro.2026.101509 (PMC12915234; doi:10.1016/j.mcpro.2026.101509)
Supplement: Supplemental Table S11 [file mmc11.xlsx]

## Sheet: Sheet1
Uniprot ID	Gene name	Protein name	Site	Sequence	Best localized probability
P30999	Ctnnd1	Catenin delta-1	S288	pSMGYDDLDYGMMSDYGTAR	0.952
Q6VN19	Ranbp10	Ran-binding protein 10	S369	SQDSYPGSPSLpSPR	0.963
E9Q0S6	Tns1	Tensin-1	S604	TDEPVSGATTAPAALpSPQEK	0.969
Q6NS46	Pdcd11	Protein RRP5 homolog	S1468	QEpSESEQELVNK	0.966
Q9JM63	Kcnj10	ATP-sensitive inward rectifier potassium channel 10	S370	EGpSALSVR	1
O88909	Slc22a8	Organic anion transporter 3	S527	ApSQTIPLK	0.969
Q3U6K5	Spata6	Spermatogenesis-associated protein 6	S265	HVDPPpSPR	1
