# Supplementary material for: Temporal Proteomic and Phosphoproteomic Profiling Deciphers Molecular Dynamics of Acute-to-Chronic Kidney Disease After Ischemia-Reperfusion Injury, With Dock2 Emerging as a Key Regulator
Source: Mol Cell Proteomics. 2026 Jan 12;25(2):101509. doi: 10.1016/j.mcpro.2026.101509 (PMC12915234; doi:10.1016/j.mcpro.2026.101509)
Supplement: Supplemental Table S12 [file mmc12.xlsx]

## Sheet: Sheet1
Cluster	ID	Description	GeneRatio	BgRatio	pvalue	geneID	Count
Cluster 1	GO:0016197	endosomal transport	30/630	226/29008	2.55032e-15	Lrp2/Rab6a/Dnm1l/Ap3d1/Myo5b/Rab8a/Vamp3/Lmtk2/Ankrd27/Rab14/Arhgap1/Gbf1/Ube2o/Acap2/Zfyve16/Scrib/Reps2/Tbc1d5/Rab11fip4/Snx17/Heatr5b/Inpp5f/Rab11fip3/Dennd1a/Rnf126/Snx18/Lamtor1/Snx2/Vps35/Stx12	30
Cluster 1	GO:0051261	protein depolymerization	22/630	124/29008	3.15647e-14	Shroom2/Apc/Synj1/Arhgef2/Map1b/Aqp2/Specc1l/Mphosph8/Sptbn1/Carmil1/Camsap3/Clasp2/Map1s/Camsap2/Mical3/Svil/Gak/Lima1/Add3/Add1/Dmtn/Hdac6	22
Cluster 1	GO:0016050	vesicle organization	28/630	284/29008	3.38184e-11	Sec23ip/Arfgef2/Shroom2/Synj1/Sec16a/Snap23/Ap3d1/Vamp8/Stx7/Rab5c/Rab8a/Vamp3/Pi4k2a/Osbp/Ankrd27/Sec31a/Rab14/Sqstm1/Gbf1/Exoc8/Hook3/Mta1/Lamtor1/Stx12/Cd2ap/Myo18a/Vapb/Snapin	28
Cluster 1	GO:0043112	receptor metabolic process	18/630	194/29008	2.75118e-07	Ulk1/Arfgef2/Synj1/Pard3/Atxn2/Nedd4/Rin3/Vamp3/Dab2/Lmtk2/Git1/Scrib/Tbc1d5/Inpp5f/Optn/Grk2/Lamtor1/Numb	18
Cluster 1	GO:0006887	exocytosis	26/630	415/29008	1.68898e-06	Rab11fip5/Srcin1/Sytl2/Arfgef2/Synj1/Dnm1l/Snap23/Exoc4/Vamp8/Prkce/Myo5b/Braf/Rab8a/Vamp3/Pi4k2a/Rab3ip/Git1/Exoc8/Scrib/Clasp2/Mical3/Rab3il1/Myo5a/Sytl1/Dmtn/Snapin	26
Cluster 2	GO:0018394	peptidyl-lysine acetylation	17/353	170/29008	3.61075e-11	Trrap/Kat5/Ep300/Gata3/Ldb1/Muc1/Smarca4/Yeats2/Sin3a/Zzz3/Arrb1/Iws1/Kat14/Mcrs1/Kat8/Taf7/Mecp2	17
Cluster 2	GO:0007568	aging	17/353	262/29008	2.75929e-08	Apex1/Prkcd/Hmga2/Ybx1/Tbx3/Xrn1/Hmga1/Lrrk2/Sin3a/Tbx2/Pml/Map3k3/Pdcd4/Atm/Avpr1a/Arhgef12/Foxo3	17
Cluster 2	GO:0010631	epithelial cell migration	16/353	306/29008	1.28965e-06	Kank1/Gata3/Ptk2/Prox1/Sh3bp1/Nos3/Map3k3/Foxc2/Sema4a/Krit1/Kank2/Prkd2/Hdac7/Amotl1/Rgcc/Mecp2	16
Cluster 2	GO:0010971	positive regulation of G2/M transition of mitotic cell cycle	3/353	27/29008	0.00420852	Sin3a/Camk2d/Mecp2	3
Cluster 2	GO:0010761	fibroblast migration	4/353	58/29008	0.005456	Ptk2/Pml/Syne2/Mta2	4
Cluster 3	GO:0007249	I-kappaB kinase/NF-kappaB signaling	8/398	228/29008	0.0138706	Akap13/Hspb1/F2rl1/Irf3/Map3k7/Snip1/Optn/Ankrd17	8
Cluster 3	GO:2001233	regulation of apoptotic signaling pathway	15/398	402/29008	0.000495381	Traf7/Daxx/Sp100/Birc6/Hspb1/Cd44/Cdk11b/Itgav/Ei24/Map3k7/Ddx3x/Mrtfa/Ccar2/Bcl2l12/Ngfr	15
Cluster 3	GO:0001837	epithelial to mesenchymal transition	7/398	152/29008	0.00513913	Clasp1/Tcof1/Dact3/Tiam1/Bcl9l/Phldb1/Rtn4	7
Cluster 3	GO:0097300	programmed necrotic cell death	3/398	43/29008	0.0210984	Irf3/Map3k7/Zbp1	3
Cluster 3	GO:0002366	leukocyte activation involved in immune response	9/398	324/29008	0.0358263	Coro1a/F2rl1/Lcp1/Rnf168/Dock10/Plcl2/Apbb1ip/Aplf/Gab2	9
Cluster 4	GO:0009259	ribonucleotide metabolic process	34/488	367/29008	9.90563e-16	Slc4a4/Pde4d/Ak9/Gtpbp1/Acot1/Pgam2/Aldoa/Aprt/Gapdh/Eno1/Impdh2/Scp2/Hsd17b4/Adcy5/Mtch2/Ldhd/Adcy2/Acsm2/Adcy4/Prkag2/Aldob/Cs/Ehhadh/Crot/Gnai3/Paics/Gmpr/Fbp1/Acss2/Galk1/Acot9/Ak2/Ak3/Sucla2	34
Cluster 4	GO:0046034	ATP metabolic process	21/488	259/29008	3.67623e-09	Slc4a4/Atpif1/Ak9/Pgam2/Aldoa/Gapdh/Eno1/Cox7c/Cox4i1/Atp6v1a/Cycs/Myh6/Ndufv3/Mtch2/Ldhd/Prkag2/Aldob/Fbp1/Galk1/Ak2/Ak3	21
Cluster 4	GO:0030258	lipid modification	18/488	213/29008	2.54374e-08	Pex5/Scp2/Irs1/Acadm/Acadl/Hsd17b4/Irs2/Acad11/Hadha/Mtmr4/Etfa/Ehhadh/Crot/Acox3/Ivd/Sgpp1/Acox2/Acox1	18
Cluster 4	GO:0009063	cellular amino acid catabolic process	11/488	91/29008	3.84909e-07	Got2/Dao/Glud1/Fah/Ahcy/Afmid/Prodh2/Aass/Ivd/Prodh/Gstz1	11
Cluster 4	GO:0006096	glycolytic process	10/488	92/29008	3.48278e-06	Slc4a4/Pgam2/Aldoa/Gapdh/Eno1/Mtch2/Prkag2/Aldob/Fbp1/Galk1	10
Cluster 5	GO:0006635	fatty acid beta-oxidation	7/451	75/29008	0.000167375	Pex5/Irs2/Hadh/Hadha/Bdh2/Ehhadh/Acox2	7
Cluster 5	GO:0043090	amino acid import	7/451	54/29008	1.97592e-05	Slc6a6/Slc3a2/Slc9a3r1/Slc43a2/Slc47a1/Kcnj10/Slc7a8	7
Cluster 5	GO:0005977	glycogen metabolic process	7/451	78/29008	0.000214073	Sorbs1/Pcdh12/Insr/Irs2/Dyrk2/Rb1cc1/Gys1	7
Cluster 5	GO:0006536	glutamate metabolic process	4/451	27/29008	0.000762039	Apc/Glud1/Aldh4a1/Prodh2	4
Cluster 5	GO:0006163	purine nucleotide metabolic process	14/451	373/29008	0.00230324	Slc4a4/Ppargc1a/Insr/Eno1/Tpi1/Adcy9/Opa1/Vcp/Nudt9/Acsm2/Prpsap2/Prps1/Ehhadh/Acot9	14
Cluster 6	GO:0006914	autophagy	23/414	437/29008	1.01538e-07	Acbd5/Tex264/Bnip3/Abl1/Mapt/Rasip1/Mtcl1/Zc3h12a/Wdr81/Lrrk2/Ei24/Prkd1/Atg9a/Eif4g1/Rab3gap1/Tecpr1/Mtdh/Prkaa2/Tbc1d17/Wdr24/Zkscan3/Slc25a46/Bnip3l	23
Cluster 6	GO:0046395	carboxylic acid catabolic process	12/414	216/29008	7.05008e-05	Bckdk/Glud1/Irs1/Bckdha/Abcd3/Irs2/Renbp/Ddo/Hibadh/Ddah1/Ehhadh/Acox3	12
Cluster 6	GO:1901888	regulation of cell junction assembly	12/414	220/29008	8.39904e-05	Rapgef1/Limch1/Slk/Abl1/Vcl/Peak1/Macf1/Eif4g1/Camsap3/Sipa1l1/Bcas3/Dmtn	12
Cluster 6	GO:0006109	regulation of carbohydrate metabolic process	11/414	197/29008	0.000134107	Sorbs1/Slc4a4/Bckdk/Irs1/Pth1r/Irs2/Cry1/Slc4a1/Bad/Prkaa2/Mlxipl	11
Cluster 6	GO:0010821	regulation of mitochondrion organization	6/414	136/29008	0.0135812	Spire1/Bnip3/Mapt/Bad/Mief1/Bnip3l	6
Cluster 7	GO:0006281	DNA repair	30/387	495/29008	7.13335e-12	Rfc1/Rif1/Mcm3/Mgmt/Pola1/Lig1/Msh6/Rps3/Mcm2/Yy1/Hmga1/Eepd1/Mdc1/Kat7/Atrx/Npm1/Trim28/Nipbl/Huwe1/Nucks1/Usp1/Vcpip1/Mta1/Actr8/Uhrf1/Mcm4/Fam111a/Ascc1/Pold3/Mlh1	30
Cluster 7	GO:0008630	intrinsic apoptotic signaling pathway in response to DNA damage	10/387	113/29008	2.9167e-06	Steap3/Cd44/Cdkn1a/Msh6/Ackr3/Rps3/Clu/Plscr1/Mlh1/Bag6	10
Cluster 7	GO:0006364	rRNA processing	11/387	214/29008	0.000154216	Bop1/Esf1/Npm1/Rps27/Utp15/Nop14/Nifk/Rrp9/Rrp15/Utp11/Ddx21	11
Cluster 7	GO:0055062	phosphate ion homeostasis	3/387	16/29008	0.00115963	Spp1/Slc9a3r1/Xpr1	3
Cluster 7	GO:0006925	inflammatory cell apoptotic process	3/387	26/29008	0.00487826	Cd44/Ccr5/Plekho2	3
